# Supplementary material for: Isomorphism: ‘molecular similarity to crystal structure similarity’ in multicomponent forms of analgesic drugs tolfenamic and mefenamic acid
Source: IUCrJ. 2020 Jan 7;7(Pt 2):173–83. doi: 10.1107/S205225251901604X (PMC7055380; doi:10.1107/S205225251901604X)
Supplement: Supplementary file 1 [file m-07-00173-sup1.cif]

data_tfa_dmap_1-1
_database_code_depnum_ccdc_archive 'CCDC 1532473'
#==============================================================================

# PROCESSING SUMMARY (IUCr Office Use Only)

_journal_date_recd_electronic      2018-12-12
_journal_date_to_coeditor         ?
_journal_date_from_coeditor       ?
_journal_date_accepted     ?
_journal_date_printers_first      ?
_journal_date_printers_final      ?
_journal_date_proofs_out          ?
_journal_date_proofs_in           ?
_journal_coeditor_name            ?
_journal_coeditor_code      ED5019
_journal_coeditor_notes
; ?
;
_journal_paper_category      FA
_journal_techeditor_code      ?
_iucr_compatibility_tag          ACTA95
_journal_techeditor_notes  
;
;
_journal_coden_ASTM               ?
_journal_name_full                ?
_journal_year                     ?
_journal_volume                   ?
_journal_issue                    ?
_journal_page_first               ?
_journal_page_last                ?
_journal_suppl_publ_number        ?
_journal_suppl_publ_pages         ?

#==============================================================================

_audit_creation_date               2019-10-09
_audit_creation_method
;
Olex2 1.3
(compiled 2019.09.11 svn.r3662 for OlexSys, GUI svn.r5938)
;
_shelx_SHELXL_version_number       '2018/3'
_audit_contact_author_address      ?
_audit_contact_author_email        ?
_audit_contact_author_name         ''
_audit_contact_author_phone        ?
_publ_contact_author_id_orcid      ?
_publ_section_references
;
Dolomanov, O.V., Bourhis, L.J., Gildea, R.J, Howard, J.A.K. & Puschmann, H.
 (2009), J. Appl. Cryst. 42, 339-341.

Sheldrick, G.M. (2015). Acta Cryst. A71, 3-8.

Sheldrick, G.M. (2015). Acta Cryst. C71, 3-8.
;
_chemical_name_common              ?
_chemical_name_systematic          ?
_chemical_formula_moiety           'C14 H11 Cl N O2, C7 H11 N2'
_chemical_formula_sum              'C21 H22 Cl N3 O2'
_chemical_formula_weight           383.86
_chemical_melting_point            ?
_chemical_oxdiff_formula           'C H N O Cl'
loop_
  _atom_type_symbol
  _atom_type_description
  _atom_type_scat_dispersion_real
  _atom_type_scat_dispersion_imag
  _atom_type_scat_source
 'C' 'C' 0.0033 0.0016 'International Tables Vol C Tables 4.2.6.8 and 6.1.1.4'
 'H' 'H' 0.0000 0.0000 'International Tables Vol C Tables 4.2.6.8 and 6.1.1.4'
 'Cl' 'Cl' 0.1484 0.1585 'International Tables Vol C Tables 4.2.6.8 and 6.1.1.4'
 'N' 'N' 0.0061 0.0033 'International Tables Vol C Tables 4.2.6.8 and 6.1.1.4'
 'O' 'O' 0.0106 0.0060 'International Tables Vol C Tables 4.2.6.8 and 6.1.1.4'

_shelx_space_group_comment
;
The symmetry employed for this shelxl refinement is uniquely defined
by the following loop, which should always be used as a source of
symmetry information in preference to the above space-group names.
They are only intended as comments.
;
_space_group_crystal_system        'triclinic'
_space_group_IT_number             2
_space_group_name_H-M_alt          'P -1'
_space_group_name_Hall             '-P 1'
loop_
  _space_group_symop_operation_xyz
 'x, y, z'
 '-x, -y, -z'

_cell_length_a                     7.9299(5)
_cell_length_b                     9.3219(4)
_cell_length_c                     13.5862(9)
_cell_angle_alpha                  87.768(4)
_cell_angle_beta                   76.928(5)
_cell_angle_gamma                  76.025(5)
_cell_volume                       949.20(10)
_cell_formula_units_Z              2
_cell_measurement_reflns_used      2867
_cell_measurement_temperature      290.80(10)
_cell_measurement_theta_max        26.2780
_cell_measurement_theta_min        2.2390
_shelx_estimated_absorpt_T_max     0.978
_shelx_estimated_absorpt_T_min     0.932
_exptl_absorpt_coefficient_mu      0.223
_exptl_absorpt_correction_T_max    1.00000
_exptl_absorpt_correction_T_min    0.79133
_exptl_absorpt_correction_type     multi-scan
_exptl_absorpt_process_details
;
CrysAlisPro 1.171.38.41 (Rigaku Oxford Diffraction, 2015)
Empirical absorption correction using spherical harmonics,
 implemented in SCALE3 ABSPACK scaling algorithm.
;
_exptl_absorpt_special_details     ?
_exptl_crystal_colour              colourless
_exptl_crystal_colour_primary      colourless
_exptl_crystal_density_diffrn      1.343
_exptl_crystal_density_meas        ?
_exptl_crystal_density_method      ?
_exptl_crystal_description         block
_exptl_crystal_F_000               404
_exptl_crystal_size_max            0.32
_exptl_crystal_size_mid            0.15
_exptl_crystal_size_min            0.1
_exptl_transmission_factor_max     ?
_exptl_transmission_factor_min     ?
_diffrn_reflns_av_R_equivalents    0.0217
_diffrn_reflns_av_unetI/netI       0.0342
_diffrn_reflns_Laue_measured_fraction_full  0.994
_diffrn_reflns_Laue_measured_fraction_max  0.993
_diffrn_reflns_limit_h_max         9
_diffrn_reflns_limit_h_min         -9
_diffrn_reflns_limit_k_max         11
_diffrn_reflns_limit_k_min         -11
_diffrn_reflns_limit_l_max         15
_diffrn_reflns_limit_l_min         -16
_diffrn_reflns_number              6616
_diffrn_reflns_point_group_measured_fraction_full  0.994
_diffrn_reflns_point_group_measured_fraction_max  0.993
_diffrn_reflns_theta_full          25.242
_diffrn_reflns_theta_max           26.368
_diffrn_reflns_theta_min           2.707
_diffrn_ambient_environment        air
_diffrn_ambient_temperature        290.80(10)
_diffrn_detector                   'CCD plate'
_diffrn_detector_area_resol_mean   7.9580
_diffrn_detector_type              Eos
_diffrn_measured_fraction_theta_full  0.994
_diffrn_measured_fraction_theta_max  0.993
_diffrn_measurement_details
;
List of Runs (angles in degrees, time in seconds):

  # Type    Start    End  Width  t~exp~   \w     \q     \k     \f   Frames
--------------------------------------------------------------------------
  1  \w    -53.00 -27.00   1.00    4.11    --    0.70  38.00-180.00   26
  2  \w     50.00  83.00   1.00    4.11    --    0.70  38.00-180.00   33
  3  \w   -100.00 -75.00   1.00    4.11    --    0.70 178.00  60.00   25
  4  \w     -5.00  21.00   1.00    4.11    --    0.70  38.00-180.00   26
  5  \w    -20.00   5.00   1.00   25.00    --  -29.42 -99.00   0.00   25
  6  \w   -111.00 -75.00   1.00   25.00    --  -29.42 178.00-180.00   36
  7  \w   -120.00 -60.00   1.00   25.00    --  -29.42 178.00 -30.00   60
  8  \w    -50.00  62.00   1.00   25.00    --   30.82 -38.00  60.00  112
  9  \w     72.00 107.00   1.00   25.00    --   30.82 178.00 -60.00   35
 10  \w    -56.00  71.00   1.00   25.00    --   30.82 -38.00-180.00  127
 11  \w    -49.00  71.00   1.00   25.00    --   30.82 -38.00 -60.00  120
;
_diffrn_measurement_device         'four-circle diffractometer'
_diffrn_measurement_device_type    'SuperNova, Dual, Cu at zero, Eos'
_diffrn_measurement_method         '\w scans'
_diffrn_orient_matrix_type        
 'CrysAlisPro convention (1999,Acta A55,543-557)'
_diffrn_orient_matrix_UB_11        0.0898718000
_diffrn_orient_matrix_UB_12        -0.0132888000
_diffrn_orient_matrix_UB_13        -0.0274577000
_diffrn_orient_matrix_UB_21        -0.0258190000
_diffrn_orient_matrix_UB_22        -0.0186290000
_diffrn_orient_matrix_UB_23        -0.0436053000
_diffrn_orient_matrix_UB_31        -0.0141259000
_diffrn_orient_matrix_UB_32        0.0750085000
_diffrn_orient_matrix_UB_33        -0.0147654000
_diffrn_radiation_monochromator    mirror
_diffrn_radiation_probe            x-ray
_diffrn_radiation_type             'Mo K\a'
_diffrn_radiation_wavelength       0.71073
_diffrn_source                     'micro-focus sealed X-ray tube'
_diffrn_source_type                'SuperNova (Mo) X-ray Source'
_reflns_Friedel_coverage           0.000
_reflns_Friedel_fraction_full      .
_reflns_Friedel_fraction_max       .
_reflns_number_gt                  2799
_reflns_number_total               3841
_reflns_odcompleteness_completeness  99.64
_reflns_odcompleteness_iscentric   1
_reflns_odcompleteness_theta       26.32
_reflns_special_details
;
 Reflections were merged by SHELXL according to the crystal
 class for the calculation of statistics and refinement.
 
 _reflns_Friedel_fraction is defined as the number of unique
 Friedel pairs measured divided by the number that would be
 possible theoretically, ignoring centric projections and
 systematic absences.
;
_reflns_threshold_expression       'I > 2\s(I)'
_computing_cell_refinement         'CrysAlisPro 1.171.38.41 (Rigaku OD, 2015)'
_computing_data_collection         'CrysAlisPro 1.171.38.41 (Rigaku OD, 2015)'
_computing_data_reduction          'CrysAlisPro 1.171.38.41 (Rigaku OD, 2015)'
_computing_molecular_graphics      'Olex2 1.3 (Dolomanov et al., 2009)'
_computing_publication_material    'Olex2 1.3 (Dolomanov et al., 2009)'
_computing_structure_refinement    'ShelXL 2018/3 (Sheldrick, 2015)'
_computing_structure_solution      'SHELXT 2014/4 (Sheldrick, 2014)'
_refine_diff_density_max           0.163
_refine_diff_density_min           -0.265
_refine_diff_density_rms           0.036
_refine_ls_extinction_coef         .
_refine_ls_extinction_method       none
_refine_ls_goodness_of_fit_ref     1.054
_refine_ls_hydrogen_treatment      constr
_refine_ls_matrix_type             full
_refine_ls_number_parameters       339
_refine_ls_number_reflns           3841
_refine_ls_number_restraints       3
_refine_ls_R_factor_all            0.0783
_refine_ls_R_factor_gt             0.0567
_refine_ls_restrained_S_all        1.054
_refine_ls_shift/su_max            0.000
_refine_ls_shift/su_mean           0.000
_refine_ls_structure_factor_coef   Fsqd
_refine_ls_weighting_details      
 'w=1/[\s^2^(Fo^2^)+(0.0595P)^2^+0.3245P] where P=(Fo^2^+2Fc^2^)/3'
_refine_ls_weighting_scheme        calc
_refine_ls_wR_factor_gt            0.1406
_refine_ls_wR_factor_ref           0.1544
_refine_special_details            ?
_olex2_refinement_description
;
1. Fixed Uiso
 At 1.2 times of:
  All C(H) groups, All N(H) groups
 At 1.5 times of:
  All C(H,H,H) groups
2. Restrained distances
 N1-H1 = N4-H4A
 0.87 with sigma of 0.02
 N3-H3A
 0.87 with sigma of 0.02
3. Others
 Sof(N4)=Sof(H4A)=Sof(C24)=Sof(C27)=Sof(H27)=Sof(C28)=Sof(H28)=Sof(C23)=
 Sof(C26)=Sof(H26)=Sof(C25)=Sof(Cl2)=Sof(C22)=Sof(H22A)=Sof(H22B)=Sof(H22C)=1-
 FVAR(1)
 Sof(Cl1)=Sof(N1)=Sof(H1)=Sof(C9)=Sof(H9)=Sof(C13)=Sof(C12)=Sof(C14)=Sof(H14A)=
 Sof(H14B)=Sof(H14C)=Sof(C11)=Sof(H11)=Sof(C8)=Sof(C10)=Sof(H10)=FVAR(1)
4.a Fixed occupancy and ADP/Uiso:
 H3A, H1, H4A
4.b Aromatic/amide H refined with riding coordinates:
 C3(H3), C18(H18), C19(H19), C16(H16), C4(H4), C17(H17), C5(H5), C6(H6),
 C9(H9), C11(H11), C10(H10), C27(H27), C28(H28), C26(H26)
4.c Idealised Me refined as rotating group:
 C21(H21A,H21B,H21C), C20(H20A,H20B,H20C), C14(H14A,H14B,H14C), C22(H22A,H22B,
 H22C)
;
_atom_sites_solution_hydrogens     mixed
_atom_sites_solution_primary       dual
_atom_sites_solution_secondary     ?
loop_
  _atom_site_label
  _atom_site_type_symbol
  _atom_site_fract_x
  _atom_site_fract_y
  _atom_site_fract_z
  _atom_site_U_iso_or_equiv
  _atom_site_adp_type
  _atom_site_occupancy
  _atom_site_site_symmetry_order
  _atom_site_calc_flag
  _atom_site_refinement_flags_posn
  _atom_site_refinement_flags_adp
  _atom_site_refinement_flags_occupancy
  _atom_site_disorder_assembly
  _atom_site_disorder_group
 Cl1 Cl 0.0273(2) 0.37134(15) 0.73327(11) 0.0866(6) Uani 0.583(3) 1 d . . P A
 1
 O1 O 0.4605(2) 0.53164(18) 0.22808(14) 0.0712(5) Uani 1 1 d . . . . .
 O2 O 0.7060(3) 0.44157(19) 0.11431(13) 0.0728(5) Uani 1 1 d . . . . .
 N3 N 0.3852(3) -0.2178(2) 0.14091(15) 0.0536(5) Uani 1 1 d D . . . .
 H3A H 0.423(3) -0.309(2) 0.1675(18) 0.064 Uiso 1 1 d D U . . .
 N2 N 0.2291(3) 0.20600(19) 0.03897(14) 0.0504(5) Uani 1 1 d . . . . .
 C15 C 0.2777(3) 0.0688(2) 0.07220(15) 0.0420(5) Uani 1 1 d . . . . .
 C2 C 0.6260(3) 0.2894(2) 0.25145(14) 0.0402(5) Uani 1 1 d . . . . .
 C1 C 0.5977(3) 0.4311(2) 0.19308(16) 0.0456(5) Uani 1 1 d . . . . .
 C3 C 0.7847(3) 0.1849(2) 0.22048(16) 0.0481(5) Uani 1 1 d . . . . .
 H3 H 0.871720 0.206687 0.165224 0.058 Uiso 1 1 calc R U . . .
 C18 C 0.3148(3) -0.1945(2) 0.05932(19) 0.0536(6) Uani 1 1 d . . . . .
 H18 H 0.302513 -0.276959 0.025015 0.064 Uiso 1 1 calc R U . . .
 C19 C 0.2605(3) -0.0568(2) 0.02402(17) 0.0505(5) Uani 1 1 d . . . . .
 H19 H 0.210312 -0.044758 -0.033842 0.061 Uiso 1 1 calc R U . . .
 C16 C 0.3541(3) 0.0387(2) 0.15756(16) 0.0546(6) Uani 1 1 d . . . . .
 H16 H 0.370078 0.117819 0.193696 0.066 Uiso 1 1 calc R U . . .
 C7 C 0.4981(3) 0.2571(2) 0.33324(18) 0.0565(6) Uani 1 1 d . . . . .
 C4 C 0.8215(3) 0.0502(2) 0.26680(18) 0.0564(6) Uani 1 1 d . . . . .
 H4 H 0.932209 -0.019215 0.244356 0.068 Uiso 1 1 calc R U . . .
 C17 C 0.4048(3) -0.1021(3) 0.18816(17) 0.0575(6) Uani 1 1 d . . . . .
 H17 H 0.456247 -0.119152 0.245540 0.069 Uiso 1 1 calc R U . . .
 C5 C 0.6951(3) 0.0185(3) 0.34577(18) 0.0584(6) Uani 1 1 d . . . . .
 H5 H 0.718192 -0.074270 0.377908 0.070 Uiso 1 1 calc R U . . .
 C6 C 0.5366(3) 0.1183(3) 0.37896(19) 0.0647(7) Uani 1 1 d . . . . .
 H6 H 0.450726 0.093891 0.433796 0.078 Uiso 1 1 calc R U . . .
 C21 C 0.1480(4) 0.2394(3) -0.0474(2) 0.0672(7) Uani 1 1 d . . . . .
 H21A H 0.192496 0.155908 -0.095502 0.101 Uiso 1 1 calc R U . . .
 H21B H 0.178564 0.328096 -0.080305 0.101 Uiso 1 1 calc R U . . .
 H21C H 0.018205 0.256910 -0.024784 0.101 Uiso 1 1 calc R U . . .
 N1 N 0.3225(6) 0.3383(5) 0.3522(4) 0.0524(11) Uani 0.583(3) 1 d D . P A 1
 H1 H 0.312(6) 0.421(3) 0.321(3) 0.063 Uiso 0.5833 1 d D U P A 1
 C20 C 0.2406(5) 0.3357(3) 0.0927(2) 0.0761(8) Uani 1 1 d . . . . .
 H20A H 0.140689 0.359127 0.151658 0.114 Uiso 1 1 calc R U . . .
 H20B H 0.235668 0.420222 0.047361 0.114 Uiso 1 1 calc R U . . .
 H20C H 0.353280 0.314223 0.114950 0.114 Uiso 1 1 calc R U . . .
 C9 C 0.0572(18) 0.2550(15) 0.4140(9) 0.059(2) Uani 0.583(3) 1 d . . P A 1
 H9 H 0.061531 0.229785 0.346266 0.071 Uiso 0.583(3) 1 calc R U P A 1
 C13 C 0.1860(6) 0.3517(5) 0.5338(4) 0.0433(11) Uani 0.583(3) 1 d . . P A 1
 C12 C 0.0437(10) 0.3283(6) 0.6081(5) 0.0462(13) Uani 0.583(3) 1 d . . P A 1
 C14 C 0.3327(11) 0.4090(16) 0.5579(11) 0.078(3) Uani 0.583(3) 1 d . . P A 1
 H14A H 0.283976 0.508582 0.587669 0.116 Uiso 0.583(3) 1 calc R U P A 1
 H14B H 0.422712 0.412592 0.495736 0.116 Uiso 0.583(3) 1 calc R U P A 1
 H14C H 0.387579 0.343341 0.605994 0.116 Uiso 0.583(3) 1 calc R U P A 1
 C11 C -0.0868(8) 0.2693(6) 0.5873(5) 0.0558(17) Uani 0.583(3) 1 d . . P A 1
 H11 H -0.181610 0.254959 0.640581 0.067 Uiso 0.583(3) 1 calc R U P A 1
 C8 C 0.1870(7) 0.3141(5) 0.4344(3) 0.0426(9) Uani 0.583(3) 1 d . . P A 1
 C10 C -0.0816(6) 0.2311(6) 0.4910(4) 0.0743(14) Uani 0.583(3) 1 d . . P A 1
 H10 H -0.171175 0.188836 0.476554 0.089 Uiso 0.583(3) 1 calc R U P A 1
 N4 N 0.3631(9) 0.3778(7) 0.3895(5) 0.0549(17) Uani 0.417(3) 1 d D . P A 2
 H4A H 0.330(8) 0.465(4) 0.366(5) 0.066 Uiso 0.4167 1 d D U P A 2
 C24 C 0.1069(10) 0.2921(6) 0.4836(6) 0.0526(16) Uani 0.417(3) 1 d . . P A 2
 C27 C 0.1438(9) 0.4093(7) 0.6625(5) 0.0694(18) Uani 0.417(3) 1 d . . P A 2
 H27 H 0.158164 0.448031 0.722967 0.083 Uiso 0.417(3) 1 calc R U P A 2
 C28 C 0.0079(10) 0.3442(7) 0.6636(7) 0.055(2) Uani 0.417(3) 1 d . . P A 2
 H28 H -0.076035 0.338424 0.724890 0.065 Uiso 0.417(3) 1 calc R U P A 2
 C23 C 0.2431(10) 0.3606(7) 0.4826(8) 0.0536(19) Uani 0.417(3) 1 d . . P A 2
 C26 C 0.2620(14) 0.4180(18) 0.5706(14) 0.064(3) Uani 0.417(3) 1 d . . P A 2
 H26 H 0.357182 0.464246 0.568428 0.077 Uiso 0.417(3) 1 calc R U P A 2
 C25 C -0.0070(12) 0.2886(10) 0.5783(8) 0.0481(18) Uani 0.417(3) 1 d . . P A 2
 Cl2 Cl -0.1844(3) 0.2020(2) 0.58250(16) 0.0878(8) Uani 0.417(3) 1 d . . P A 2
 C22 C 0.084(3) 0.225(3) 0.3893(15) 0.080(5) Uani 0.417(3) 1 d . . P A 2
 H22A H 0.138254 0.274468 0.329651 0.119 Uiso 0.417(3) 1 calc R U P A 2
 H22B H -0.043310 0.238361 0.391789 0.119 Uiso 0.417(3) 1 calc R U P A 2
 H22C H 0.142225 0.119499 0.385187 0.119 Uiso 0.417(3) 1 calc R U P A 2

loop_
  _atom_site_aniso_label
  _atom_site_aniso_U_11
  _atom_site_aniso_U_22
  _atom_site_aniso_U_33
  _atom_site_aniso_U_23
  _atom_site_aniso_U_13
  _atom_site_aniso_U_12
 Cl1 0.1127(12) 0.0841(9) 0.0427(9) -0.0055(6) -0.0109(7) 0.0103(7)
 O1 0.0717(12) 0.0467(9) 0.0738(12) 0.0248(8) 0.0075(9) 0.0004(8)
 O2 0.0860(13) 0.0586(10) 0.0596(11) 0.0177(8) 0.0110(9) -0.0185(9)
 N3 0.0547(11) 0.0389(10) 0.0601(12) 0.0143(9) -0.0021(9) -0.0095(8)
 N2 0.0605(12) 0.0384(9) 0.0503(10) 0.0099(8) -0.0077(9) -0.0133(8)
 C15 0.0422(11) 0.0373(10) 0.0407(10) 0.0051(8) 0.0025(9) -0.0106(8)
 C2 0.0423(11) 0.0387(10) 0.0388(10) 0.0038(8) -0.0066(9) -0.0109(9)
 C1 0.0544(13) 0.0413(11) 0.0423(11) 0.0058(9) -0.0072(10) -0.0177(10)
 C3 0.0477(12) 0.0488(12) 0.0442(11) -0.0011(9) -0.0004(9) -0.0134(10)
 C18 0.0582(14) 0.0393(11) 0.0627(14) 0.0010(10) -0.0060(11) -0.0173(10)
 C19 0.0541(13) 0.0459(12) 0.0537(13) 0.0065(10) -0.0116(10) -0.0175(10)
 C16 0.0771(16) 0.0467(12) 0.0411(11) 0.0030(9) -0.0079(11) -0.0219(11)
 C7 0.0479(13) 0.0475(12) 0.0565(13) 0.0191(10) 0.0046(10) 0.0040(10)
 C4 0.0479(13) 0.0475(13) 0.0608(14) 0.0003(10) -0.0031(11) 0.0047(10)
 C17 0.0727(16) 0.0549(14) 0.0450(12) 0.0126(10) -0.0114(11) -0.0187(12)
 C5 0.0628(15) 0.0430(12) 0.0587(14) 0.0126(10) -0.0100(12) 0.0026(11)
 C6 0.0554(14) 0.0536(14) 0.0640(15) 0.0277(12) 0.0083(11) 0.0026(11)
 C21 0.0674(16) 0.0586(15) 0.0793(18) 0.0256(13) -0.0255(14) -0.0174(12)
 N1 0.043(2) 0.042(2) 0.057(3) 0.0196(19) 0.0038(18) 0.0029(17)
 C20 0.118(2) 0.0394(13) 0.0662(16) 0.0033(11) -0.0112(16) -0.0192(14)
 C9 0.054(4) 0.069(5) 0.051(6) -0.008(4) -0.007(4) -0.012(3)
 C13 0.043(3) 0.031(2) 0.051(3) 0.004(2) -0.010(3) -0.0003(18)
 C12 0.054(4) 0.035(3) 0.039(4) 0.004(2) -0.007(3) 0.003(2)
 C14 0.066(6) 0.081(5) 0.096(6) -0.005(4) -0.025(6) -0.028(6)
 C11 0.037(3) 0.050(3) 0.070(3) 0.008(2) 0.013(3) -0.016(3)
 C8 0.038(2) 0.036(2) 0.044(2) 0.0083(19) 0.000(2) 0.0017(16)
 C10 0.054(3) 0.086(3) 0.085(4) -0.014(3) -0.002(2) -0.032(2)
 N4 0.054(4) 0.035(3) 0.057(4) 0.019(3) 0.011(3) 0.000(2)
 C24 0.063(4) 0.036(3) 0.049(4) 0.004(3) -0.006(4) 0.000(3)
 C27 0.078(5) 0.070(4) 0.057(4) -0.005(3) -0.006(3) -0.019(3)
 C28 0.058(4) 0.049(4) 0.044(5) 0.004(3) 0.001(4) -0.001(3)
 C23 0.057(4) 0.042(3) 0.048(4) 0.008(3) 0.001(4) 0.002(3)
 C26 0.054(7) 0.057(5) 0.081(6) 0.004(4) -0.008(7) -0.021(6)
 C25 0.035(5) 0.044(4) 0.061(6) 0.015(4) 0.001(4) -0.013(4)
 Cl2 0.0759(13) 0.0972(15) 0.0901(14) 0.0041(10) 0.0000(10) -0.0384(11)
 C22 0.093(12) 0.084(10) 0.057(9) -0.006(6) -0.011(7) -0.015(8)

_geom_special_details
;
 All esds (except the esd in the dihedral angle between two l.s. planes)
 are estimated using the full covariance matrix.  The cell esds are taken
 into account individually in the estimation of esds in distances, angles
 and torsion angles; correlations between esds in cell parameters are only
 used when they are defined by crystal symmetry.  An approximate (isotropic)
 treatment of cell esds is used for estimating esds involving l.s. planes.
;
loop_
  _geom_bond_atom_site_label_1
  _geom_bond_atom_site_label_2
  _geom_bond_distance
  _geom_bond_site_symmetry_2
  _geom_bond_publ_flag
 Cl1 C12 1.732(7) . ?
 O1 C1 1.264(3) . ?
 O2 C1 1.228(3) . ?
 N3 H3A 0.917(16) . ?
 N3 C18 1.338(3) . ?
 N3 C17 1.333(3) . ?
 N2 C15 1.336(3) . ?
 N2 C21 1.450(3) . ?
 N2 C20 1.468(3) . ?
 C15 C19 1.412(3) . ?
 C15 C16 1.415(3) . ?
 C2 C1 1.510(3) . ?
 C2 C3 1.382(3) . ?
 C2 C7 1.402(3) . ?
 C3 H3 0.9500 . ?
 C3 C4 1.380(3) . ?
 C18 H18 0.9500 . ?
 C18 C19 1.357(3) . ?
 C19 H19 0.9500 . ?
 C16 H16 0.9500 . ?
 C16 C17 1.355(3) . ?
 C7 C6 1.409(3) . ?
 C7 N1 1.386(5) . ?
 C7 N4 1.453(7) . ?
 C4 H4 0.9500 . ?
 C4 C5 1.369(3) . ?
 C17 H17 0.9500 . ?
 C5 H5 0.9500 . ?
 C5 C6 1.364(3) . ?
 C6 H6 0.9500 . ?
 C21 H21A 0.9800 . ?
 C21 H21B 0.9800 . ?
 C21 H21C 0.9800 . ?
 N1 H1 0.860(19) . ?
 N1 C8 1.418(7) . ?
 C20 H20A 0.9800 . ?
 C20 H20B 0.9800 . ?
 C20 H20C 0.9800 . ?
 C9 H9 0.9500 . ?
 C9 C8 1.361(15) . ?
 C9 C10 1.392(14) . ?
 C13 C12 1.387(9) . ?
 C13 C14 1.494(11) . ?
 C13 C8 1.406(7) . ?
 C12 C11 1.368(8) . ?
 C14 H14A 0.9800 . ?
 C14 H14B 0.9800 . ?
 C14 H14C 0.9800 . ?
 C11 H11 0.9500 . ?
 C11 C10 1.358(8) . ?
 C10 H10 0.9500 . ?
 N4 H4A 0.87(2) . ?
 N4 C23 1.430(11) . ?
 C24 C23 1.379(11) . ?
 C24 C25 1.399(13) . ?
 C24 C22 1.51(2) . ?
 C27 H27 0.9500 . ?
 C27 C28 1.356(10) . ?
 C27 C26 1.395(16) . ?
 C28 H28 0.9500 . ?
 C28 C25 1.329(12) . ?
 C23 C26 1.38(2) . ?
 C26 H26 0.9500 . ?
 C25 Cl2 1.773(10) . ?
 C22 H22A 0.9800 . ?
 C22 H22B 0.9800 . ?
 C22 H22C 0.9800 . ?

loop_
  _geom_angle_atom_site_label_1
  _geom_angle_atom_site_label_2
  _geom_angle_atom_site_label_3
  _geom_angle
  _geom_angle_site_symmetry_1
  _geom_angle_site_symmetry_3
  _geom_angle_publ_flag
 C18 N3 H3A 124.8(16) . . ?
 C17 N3 H3A 116.3(16) . . ?
 C17 N3 C18 118.92(19) . . ?
 C15 N2 C21 122.9(2) . . ?
 C15 N2 C20 122.0(2) . . ?
 C21 N2 C20 114.9(2) . . ?
 N2 C15 C19 122.9(2) . . ?
 N2 C15 C16 122.1(2) . . ?
 C19 C15 C16 115.08(19) . . ?
 C3 C2 C1 117.91(18) . . ?
 C3 C2 C7 118.61(18) . . ?
 C7 C2 C1 123.46(18) . . ?
 O1 C1 C2 117.24(18) . . ?
 O2 C1 O1 123.9(2) . . ?
 O2 C1 C2 118.9(2) . . ?
 C2 C3 H3 118.8 . . ?
 C4 C3 C2 122.5(2) . . ?
 C4 C3 H3 118.8 . . ?
 N3 C18 H18 119.0 . . ?
 N3 C18 C19 122.1(2) . . ?
 C19 C18 H18 119.0 . . ?
 C15 C19 H19 119.6 . . ?
 C18 C19 C15 120.9(2) . . ?
 C18 C19 H19 119.6 . . ?
 C15 C16 H16 119.8 . . ?
 C17 C16 C15 120.5(2) . . ?
 C17 C16 H16 119.8 . . ?
 C2 C7 C6 118.29(19) . . ?
 C2 C7 N4 119.2(3) . . ?
 C6 C7 N4 119.2(3) . . ?
 N1 C7 C2 121.2(3) . . ?
 N1 C7 C6 118.3(3) . . ?
 C3 C4 H4 120.7 . . ?
 C5 C4 C3 118.6(2) . . ?
 C5 C4 H4 120.7 . . ?
 N3 C17 C16 122.6(2) . . ?
 N3 C17 H17 118.7 . . ?
 C16 C17 H17 118.7 . . ?
 C4 C5 H5 119.5 . . ?
 C6 C5 C4 120.9(2) . . ?
 C6 C5 H5 119.5 . . ?
 C7 C6 H6 119.5 . . ?
 C5 C6 C7 121.1(2) . . ?
 C5 C6 H6 119.5 . . ?
 N2 C21 H21A 109.5 . . ?
 N2 C21 H21B 109.5 . . ?
 N2 C21 H21C 109.5 . . ?
 H21A C21 H21B 109.5 . . ?
 H21A C21 H21C 109.5 . . ?
 H21B C21 H21C 109.5 . . ?
 C7 N1 H1 112(3) . . ?
 C7 N1 C8 124.3(4) . . ?
 C8 N1 H1 121(3) . . ?
 N2 C20 H20A 109.5 . . ?
 N2 C20 H20B 109.5 . . ?
 N2 C20 H20C 109.5 . . ?
 H20A C20 H20B 109.5 . . ?
 H20A C20 H20C 109.5 . . ?
 H20B C20 H20C 109.5 . . ?
 C8 C9 H9 119.6 . . ?
 C8 C9 C10 120.9(9) . . ?
 C10 C9 H9 119.6 . . ?
 C12 C13 C14 122.3(7) . . ?
 C12 C13 C8 116.0(6) . . ?
 C8 C13 C14 121.7(7) . . ?
 C13 C12 Cl1 120.2(6) . . ?
 C11 C12 Cl1 117.1(5) . . ?
 C11 C12 C13 122.6(6) . . ?
 C13 C14 H14A 109.5 . . ?
 C13 C14 H14B 109.5 . . ?
 C13 C14 H14C 109.5 . . ?
 H14A C14 H14B 109.5 . . ?
 H14A C14 H14C 109.5 . . ?
 H14B C14 H14C 109.5 . . ?
 C12 C11 H11 119.8 . . ?
 C10 C11 C12 120.5(5) . . ?
 C10 C11 H11 119.8 . . ?
 C9 C8 N1 118.0(6) . . ?
 C9 C8 C13 121.2(7) . . ?
 C13 C8 N1 120.8(6) . . ?
 C9 C10 H10 120.6 . . ?
 C11 C10 C9 118.8(7) . . ?
 C11 C10 H10 120.6 . . ?
 C7 N4 H4A 124(4) . . ?
 C23 N4 C7 124.2(5) . . ?
 C23 N4 H4A 110(4) . . ?
 C23 C24 C25 114.9(9) . . ?
 C23 C24 C22 122.3(14) . . ?
 C25 C24 C22 122.9(12) . . ?
 C28 C27 H27 120.8 . . ?
 C28 C27 C26 118.4(10) . . ?
 C26 C27 H27 120.8 . . ?
 C27 C28 H28 120.3 . . ?
 C25 C28 C27 119.5(9) . . ?
 C25 C28 H28 120.3 . . ?
 C24 C23 N4 120.1(10) . . ?
 C24 C23 C26 120.7(10) . . ?
 C26 C23 N4 119.1(8) . . ?
 C27 C26 H26 119.4 . . ?
 C23 C26 C27 121.2(11) . . ?
 C23 C26 H26 119.4 . . ?
 C24 C25 Cl2 116.2(9) . . ?
 C28 C25 C24 125.4(10) . . ?
 C28 C25 Cl2 118.4(6) . . ?
 C24 C22 H22A 109.5 . . ?
 C24 C22 H22B 109.5 . . ?
 C24 C22 H22C 109.5 . . ?
 H22A C22 H22B 109.5 . . ?
 H22A C22 H22C 109.5 . . ?
 H22B C22 H22C 109.5 . . ?

loop_
  _geom_torsion_atom_site_label_1
  _geom_torsion_atom_site_label_2
  _geom_torsion_atom_site_label_3
  _geom_torsion_atom_site_label_4
  _geom_torsion
  _geom_torsion_site_symmetry_1
  _geom_torsion_site_symmetry_2
  _geom_torsion_site_symmetry_3
  _geom_torsion_site_symmetry_4
  _geom_torsion_publ_flag
 Cl1 C12 C11 C10 -179.2(4) . . . . ?
 N3 C18 C19 C15 0.5(3) . . . . ?
 N2 C15 C19 C18 178.7(2) . . . . ?
 N2 C15 C16 C17 -178.9(2) . . . . ?
 C15 C16 C17 N3 -0.3(4) . . . . ?
 C2 C3 C4 C5 0.6(4) . . . . ?
 C2 C7 C6 C5 1.0(4) . . . . ?
 C2 C7 N1 C8 -178.6(4) . . . . ?
 C2 C7 N4 C23 -170.2(7) . . . . ?
 C1 C2 C3 C4 -178.1(2) . . . . ?
 C1 C2 C7 C6 177.2(2) . . . . ?
 C1 C2 C7 N1 14.4(4) . . . . ?
 C1 C2 C7 N4 -23.5(5) . . . . ?
 C3 C2 C1 O1 -173.1(2) . . . . ?
 C3 C2 C1 O2 8.2(3) . . . . ?
 C3 C2 C7 C6 -1.0(4) . . . . ?
 C3 C2 C7 N1 -163.8(3) . . . . ?
 C3 C2 C7 N4 158.3(4) . . . . ?
 C3 C4 C5 C6 -0.7(4) . . . . ?
 C18 N3 C17 C16 0.8(4) . . . . ?
 C19 C15 C16 C17 -0.1(3) . . . . ?
 C16 C15 C19 C18 0.0(3) . . . . ?
 C7 C2 C1 O1 8.7(3) . . . . ?
 C7 C2 C1 O2 -170.0(2) . . . . ?
 C7 C2 C3 C4 0.2(3) . . . . ?
 C7 N1 C8 C9 -109.3(9) . . . . ?
 C7 N1 C8 C13 71.4(6) . . . . ?
 C7 N4 C23 C24 -71.4(9) . . . . ?
 C7 N4 C23 C26 110.8(10) . . . . ?
 C4 C5 C6 C7 -0.1(4) . . . . ?
 C17 N3 C18 C19 -0.9(3) . . . . ?
 C6 C7 N1 C8 18.6(7) . . . . ?
 C6 C7 N4 C23 -11.1(10) . . . . ?
 C21 N2 C15 C19 2.4(3) . . . . ?
 C21 N2 C15 C16 -179.0(2) . . . . ?
 N1 C7 C6 C5 164.3(3) . . . . ?
 C20 N2 C15 C19 177.2(2) . . . . ?
 C20 N2 C15 C16 -4.1(3) . . . . ?
 C13 C12 C11 C10 -0.1(8) . . . . ?
 C12 C13 C8 N1 177.8(4) . . . . ?
 C12 C13 C8 C9 -1.5(9) . . . . ?
 C12 C11 C10 C9 -0.9(10) . . . . ?
 C14 C13 C12 Cl1 2.2(8) . . . . ?
 C14 C13 C12 C11 -176.8(7) . . . . ?
 C14 C13 C8 N1 -4.1(8) . . . . ?
 C14 C13 C8 C9 176.7(10) . . . . ?
 C8 C9 C10 C11 0.7(16) . . . . ?
 C8 C13 C12 Cl1 -179.7(3) . . . . ?
 C8 C13 C12 C11 1.3(7) . . . . ?
 C10 C9 C8 N1 -178.7(8) . . . . ?
 C10 C9 C8 C13 0.5(15) . . . . ?
 N4 C7 C6 C5 -158.3(4) . . . . ?
 N4 C23 C26 C27 177.4(9) . . . . ?
 C24 C23 C26 C27 -0.4(16) . . . . ?
 C27 C28 C25 C24 -0.8(11) . . . . ?
 C27 C28 C25 Cl2 179.2(5) . . . . ?
 C28 C27 C26 C23 -0.7(16) . . . . ?
 C23 C24 C25 C28 -0.3(10) . . . . ?
 C23 C24 C25 Cl2 179.8(5) . . . . ?
 C26 C27 C28 C25 1.2(12) . . . . ?
 C25 C24 C23 N4 -176.9(6) . . . . ?
 C25 C24 C23 C26 0.9(11) . . . . ?
 C22 C24 C23 N4 3.5(14) . . . . ?
 C22 C24 C23 C26 -178.8(14) . . . . ?
 C22 C24 C25 C28 179.3(13) . . . . ?
 C22 C24 C25 Cl2 -0.6(14) . . . . ?

loop_
  _refln_index_h
  _refln_index_k
  _refln_index_l
  _refln_F_squared_meas
  _refln_F_squared_sigma
 0 0 2 5.04 1.19
 0 0 -3 26.13 1.34
 0 0 3 25.08 2.92
 0 0 4 51.27 1.68
 0 0 4 47.24 4.68
 0 0 -4 52.01 2.25
 0 0 -5 298.32 7.05
 0 0 5 292.05 13.32
 0 0 5 291.89 5.75
 0 0 6 441.1 18.18
 0 0 6 429.87 8.05
 0 0 -6 426.88 9.64
 0 0 -7 46.8 2.86
 0 0 7 51.48 6.39
 0 0 7 46.6 2.05
 0 0 -8 15.39 1.75
 0 0 8 15.56 1.2
 0 0 -8 14.67 1.4
 0 0 -9 33.28 2.32
 0 0 -9 33.4 2.76
 0 0 9 33.95 1.92
 0 0 -10 75.93 3.77
 0 0 -10 73.63 4.38
 0 0 10 81.99 3.23
 0 0 -11 4.66 1.05
 0 0 -11 5.78 1.38
 0 0 -12 18.47 2.04
 0 0 -13 59.25 3.77
 0 0 -14 3.77 1.06
 0 0 -15 15.69 2.15
 0 0 -16 1.92 0.86
 0 1 -16 6.47 1.59
 0 1 -15 2.28 0.96
 0 1 -14 28.25 2.75
 0 1 -13 30.5 2.7
 0 1 -12 -0.18 0.66
 0 1 -12 0.26 0.68
 0 1 -11 3.22 0.97
 0 1 -11 3.5 1.25
 0 1 -10 14.89 1.68
 0 1 -10 17.49 2.23
 0 1 -9 63.8 3.17
 0 1 -9 61.32 3.76
 0 1 -8 510.88 12.3
 0 -1 8 540.95 9.62
 0 1 -8 517.94 10.92
 0 1 -7 12.58 1.48
 0 1 -7 12.52 1.22
 0 -1 7 10.01 2.94
 0 -1 7 10.59 0.86
 0 1 -6 471.53 10.54
 0 -1 6 493.63 8.4
 0 1 -6 479.1 9.49
 0 -1 5 17.68 3.21
 0 -1 5 18.13 0.9
 0 1 -5 17.22 1.18
 0 1 -5 17.25 1.47
 0 -1 4 21.9 3.14
 0 1 -4 21 1.18
 0 1 -4 20.97 1.41
 0 -1 3 172.69 7.87
 0 1 -3 160.73 7.76
 0 -1 3 150.1 6.44
 0 1 -3 156.09 6.29
 0 1 -3 167.07 4.01
 0 1 -3 164.86 3.56
 0 -1 2 35.58 2.93
 0 1 -2 39.97 2.97
 0 -1 2 37.61 2.96
 0 1 -2 39.03 3.08
 0 -1 1 1361.05 25.11
 0 1 -1 1525.55 23.92
 0 -1 0 108.9 4.78
 0 -1 -1 195.88 6.37
 0 1 1 200.64 6.44
 0 -1 -2 197.27 6.29
 0 1 2 188.71 5.98
 0 -1 -3 514.63 9.11
 0 1 3 515.2 8.78
 0 -1 -4 105.4 3.36
 0 1 4 117.63 3.09
 0 1 5 412.2 16.08
 0 1 5 422.49 8.12
 0 -1 -5 432.21 8.97
 0 -1 -6 31.94 2.1
 0 1 6 30.21 1.66
 0 1 6 35.4 4.94
 0 1 7 4.17 2.15
 0 -1 -7 1.86 0.69
 0 1 7 2.67 0.57
 0 -1 -8 96.72 4.39
 0 1 8 98.56 3.54
 0 -1 -9 129.28 5.52
 0 1 9 132.77 4.39
 0 -1 -10 25.15 2.23
 0 1 10 24.39 1.85
 0 1 11 22.26 1.84
 0 -1 -11 21.6 2.09
 0 1 12 3.03 0.75
 0 -1 -12 1.66 0.83
 0 -1 -13 2.48 0.91
 0 -1 -14 0.68 0.62
 0 -1 -15 1.33 0.78
 0 -1 -16 0.73 0.79
 0 2 -16 11.96 2.01
 0 2 -15 1.14 0.79
 0 2 -14 4.46 1.23
 0 2 -13 -0.61 0.73
 0 2 -13 -0.2 0.67
 0 2 -12 20.18 2.16
 0 2 -12 19.86 2.53
 0 2 -11 36.64 3.26
 0 2 -11 29.48 2.47
 0 2 -10 6.04 1.13
 0 2 -10 7.31 1.5
 0 2 -9 145.2 6.04
 0 2 -9 141.58 5.04
 0 2 -8 75.27 3.96
 0 2 -8 73.38 3.25
 0 2 -7 60.28 3.31
 0 2 -7 57.48 2.68
 0 -2 7 68.71 7.52
 0 2 -6 59.94 2.51
 0 -2 6 54.93 6.3
 0 2 -6 57.82 3
 0 -2 6 53.6 1.55
 0 -2 5 160.1 9.86
 0 2 -5 161.61 4.87
 0 2 -5 153.57 4.15
 0 2 -4 59.55 5.01
 0 2 -4 49.38 4.96
 0 -2 4 50.69 4.96
 0 2 -4 56.77 2.07
 0 -2 4 50.17 4.87
 0 2 -4 52.63 2.35
 0 2 -3 883.9 13.79
 0 2 -3 841.53 21.89
 0 2 -3 867.98 14.41
 0 2 -3 839.86 21.54
 0 2 -2 4438.66 68.13
 0 2 -2 4389.94 71.86
 0 2 -2 4508.62 60.67
 0 -2 1 1042.54 20.31
 0 2 -1 1082.77 16.85
 0 2 0 1240.65 22.04
 0 2 0 1285.96 19.61
 0 2 1 56.16 4.51
 0 2 1 58.32 1.77
 0 2 1 51.28 3.14
 0 -2 -1 59.08 4.84
 0 -2 -2 14.49 2.3
 0 2 2 14.57 0.93
 0 2 2 13.68 2.16
 0 2 3 79.54 2.53
 0 2 3 69.57 4.72
 0 2 4 2.3 0.45
 0 2 5 300.38 6.66
 0 2 6 83.92 3.14
 0 2 7 7.09 2.42
 0 2 7 7.76 0.98
 0 2 8 5.14 0.85
 0 2 9 6.09 0.97
 0 2 10 39.93 2.58
 0 2 11 173.25 5.94
 0 -2 -12 0.34 0.75
 0 2 12 -0.44 0.43
 0 -2 -13 8.58 1.58
 0 2 13 6.67 1.16
 0 -2 -14 2.84 1.15
 0 -2 -15 4.74 1.23
 0 -2 -16 8.62 1.69
 0 3 -16 5.22 1.49
 0 3 -15 7.27 1.59
 0 3 -14 0.56 0.58
 0 3 -14 -0.49 0.93
 0 3 -13 47.76 4.2
 0 3 -13 45.69 3.4
 0 3 -12 17.95 2.45
 0 3 -12 16.3 1.97
 0 3 -11 125.1 5.28
 0 3 -11 125.41 6.3
 0 3 -10 86.59 4.07
 0 3 -10 87.61 4.94
 0 3 -9 71.6 3.45
 0 3 -9 67.16 4.07
 0 3 -8 97.82 3.9
 0 3 -8 95.56 4.62
 0 3 -7 2.88 0.89
 0 3 -7 4.04 0.81
 0 3 -6 3.57 0.68
 0 3 -6 2.35 0.68
 0 3 -6 5.36 0.96
 0 3 -5 933.96 15.66
 0 3 -5 942.44 27.31
 0 3 -5 904.7 16.64
 0 3 -4 2.2 0.56
 0 3 -4 1.79 1.24
 0 3 -4 3.06 1.37
 0 3 -4 2.07 0.47
 0 -3 4 1.34 1.27
 0 3 -3 2288.67 34.54
 0 3 -3 2344.41 44.14
 0 3 -3 2285.67 34.05
 0 3 -3 2345.5 48.79
 0 3 -2 481.65 18.34
 0 3 -2 505.04 8.72
 0 3 -2 501.29 9.55
 0 -3 2 503.3 18.77
 0 3 -2 487.85 14.14
 0 3 -2 499.15 8.63
 0 3 -1 515.93 8.35
 0 3 -1 504.18 9.51
 0 -3 1 511.21 12.88
 0 -3 0 331.94 14.28
 0 3 0 296.46 6.16
 0 3 0 266.26 6.37
 0 3 0 293.96 8.47
 0 3 0 304.06 5.53
 0 -3 -1 534.16 18.63
 0 3 1 530.77 18.24
 0 3 1 537.84 9.35
 0 3 2 592.85 10.48
 0 3 2 604.65 19.29
 0 -3 -2 570.33 19.58
 0 3 2 617.46 16.16
 0 3 3 246.44 11.43
 0 3 3 230.8 5.41
 0 3 4 14.11 1.22
 0 3 5 6.81 0.95
 0 3 6 9.77 1.29
 0 3 7 125.28 4.45
 0 3 8 5.02 0.89
 0 3 9 6.69 1.1
 0 3 10 2.18 0.65
 0 3 11 73.39 3.9
 0 3 12 107.89 4.93
 0 3 13 3.5 0.91
 0 -3 -13 3.89 1.12
 0 -3 -14 6.17 1.51
 0 3 14 2.97 1.01
 0 -3 -15 6.05 1.43
 0 4 -14 5.96 1.56
 0 4 -13 4.19 1.23
 0 4 -13 2.77 1.07
 0 4 -12 1.76 0.79
 0 4 -12 3.55 1.32
 0 4 -11 731.29 17.25
 0 4 -11 718.01 17.87
 0 4 -11 732.37 15.71
 0 4 -10 100.1 5.49
 0 4 -10 105.03 4.6
 0 4 -10 117.36 5.54
 0 4 -9 45.62 2.78
 0 4 -9 41.01 3.09
 0 4 -9 44.37 3.33
 0 4 -8 19.47 1.71
 0 4 -8 18.1 1.92
 0 4 -8 18.75 2.04
 0 4 -7 14.58 1.38
 0 4 -7 14.54 1.64
 0 4 -7 14.62 1.66
 0 4 -6 22.4 1.91
 0 4 -6 27.2 1.84
 0 4 -6 29.68 2.26
 0 4 -5 69.4 2.74
 0 4 -5 70.79 3.17
 0 4 -5 74.44 7.08
 0 4 -5 69.92 3.34
 0 4 -4 25.24 1.49
 0 4 -4 25.06 3.66
 0 4 -4 23.83 1.64
 0 4 -4 22.31 1.77
 0 4 -3 60.27 6.94
 0 -4 3 65.11 7.35
 0 4 -3 57.07 5.07
 0 4 -3 57.62 2.3
 0 4 -3 58.81 2.24
 0 4 -2 2.53 0.44
 0 4 -2 3.48 0.76
 0 -4 2 1.4 1.38
 0 4 -2 2.67 0.36
 0 4 -2 2.43 1.04
 0 4 -2 1.59 1.31
 0 -4 2 1.35 0.71
 0 4 -2 1.2 0.34
 0 4 -1 498.85 10.46
 0 -4 1 515.57 21.42
 0 4 -1 511.32 9.35
 0 4 -1 538.09 8.99
 0 4 -1 543.47 10.45
 0 4 0 100.28 5.25
 0 -4 0 98.49 5.11
 0 4 0 101.87 3.54
 0 4 0 109.1 3.6
 0 -4 0 110.69 9.34
 0 4 0 98.44 2.87
 0 4 1 16.04 1.14
 0 4 1 19.64 1.44
 0 -4 -1 19.79 3.93
 0 4 1 13.94 3.33
 0 4 2 98.67 6.09
 0 4 2 97.65 3.22
 0 4 2 107.26 8.74
 0 4 3 7.99 2
 0 4 3 8.83 1.01
 0 4 4 42.54 5.03
 0 4 4 41.92 2.25
 0 4 5 19.8 1.7
 0 4 6 158.57 5.17
 0 4 7 45.08 2.79
 0 4 8 0.77 0.43
 0 4 9 4.36 0.92
 0 4 10 -0.29 0.78
 0 4 11 7.55 1.31
 0 4 12 15.93 1.95
 0 4 13 1.71 0.92
 0 -4 -14 0.75 0.8
 0 4 14 0.97 0.68
 0 -4 -15 22.06 2.65
 0 4 15 19.22 2.38
 0 5 -14 14.9 2.64
 0 5 -14 18.17 2.68
 0 5 -13 -0.67 0.72
 0 5 -13 0.3 0.86
 0 5 -12 0.35 0.74
 0 5 -12 0.47 0.69
 0 5 -11 67.19 4.49
 0 5 -11 53.18 4.16
 0 5 -10 121.11 5.98
 0 5 -10 112.06 5.66
 0 5 -9 11.53 1.77
 0 5 -9 9.31 1.53
 0 5 -8 2.02 0.78
 0 5 -8 1.8 0.91
 0 5 -7 22.62 2.1
 0 5 -7 24.84 2.27
 0 5 -6 46.66 3
 0 5 -6 51.61 2.94
 0 5 -5 57.71 6.4
 0 5 -5 60.35 2.64
 0 5 -5 55.52 2.87
 0 5 -5 52.05 3.13
 0 5 -4 21.13 3.53
 0 5 -4 21.85 1.62
 0 5 -4 18.25 1.76
 0 -5 4 19.26 3.28
 0 5 -4 20.91 1.46
 0 -5 3 10.83 2.3
 0 5 -3 9.95 0.95
 0 5 -3 10.31 1.37
 0 5 -3 8.91 1.21
 0 5 -3 11.13 2.32
 0 5 -3 9.6 0.95
 0 5 -2 40.77 2.61
 0 5 -2 35.57 2.43
 0 5 -2 30.85 1.5
 0 5 -2 36.05 2.33
 0 5 -2 32.22 3.64
 0 5 -2 30.09 1.66
 0 5 -2 34.28 1.53
 0 5 -1 294.03 8.02
 0 5 -1 324.3 7.87
 0 5 -1 318.28 8.23
 0 5 -1 326.28 6.48
 0 5 -1 317.14 6.64
 0 5 0 113.47 3.48
 0 5 0 120.68 4.51
 0 5 0 124.67 4.38
 0 5 0 124.71 4.59
 0 -5 0 106.35 5.76
 0 5 1 13.09 1.36
 0 5 1 16.49 1.5
 0 5 1 14.7 1.21
 0 5 2 12.67 1.3
 0 5 2 9.31 1.06
 0 5 3 40.87 4.57
 0 5 3 38.63 2.19
 0 5 4 27.3 4.08
 0 5 4 24.33 1.88
 0 5 5 2.12 0.78
 0 5 6 96.15 4.16
 0 5 7 10.19 1.35
 0 5 8 6.74 1.22
 0 5 9 3.15 0.9
 0 5 10 7.08 1.33
 0 5 11 0.21 0.6
 0 5 12 14.02 1.94
 0 5 13 16.27 2.2
 0 -5 -14 23.56 2.64
 0 5 14 25.38 2.81
 0 6 -14 18.17 2.72
 0 6 -13 5.64 1.57
 0 6 -13 6.11 1.76
 0 6 -12 10.72 2.12
 0 6 -12 9.13 1.88
 0 6 -11 2.3 1.26
 0 6 -11 -0.31 0.65
 0 6 -10 1.9 0.86
 0 6 -9 4.4 1.29
 0 6 -8 1.92 0.87
 0 6 -7 -0.67 0.71
 0 6 -6 72.63 4.26
 0 6 -5 8.33 1.37
 0 6 -4 1.5 0.75
 0 6 -3 30.38 2.58
 0 6 -3 30.13 2.48
 0 6 -2 4.76 0.94
 0 6 -2 4.79 0.99
 0 6 -2 4.5 1
 0 6 -1 39.94 2.8
 0 6 -1 39.97 2.61
 0 6 -1 41.9 1.99
 0 6 -1 35.77 2.56
 0 6 0 31.01 2.49
 0 6 0 36.92 2.52
 0 6 0 29.33 2.35
 0 6 0 30.59 1.82
 0 6 1 4.65 0.98
 0 6 1 4.09 0.74
 0 6 1 4.1 0.87
 0 6 2 12.37 1.43
 0 6 2 8.72 1.07
 0 6 3 20.13 1.83
 0 6 3 17.86 1.66
 0 6 4 7.53 1.15
 0 6 5 0.78 0.4
 0 6 6 78.95 3.94
 0 6 7 40.56 2.86
 0 6 8 20.39 2.11
 0 6 9 16.55 1.97
 0 6 10 3.57 1.1
 0 6 11 -0.35 0.65
 0 6 12 5.25 1.34
 0 6 13 6.56 1.6
 0 7 -13 13.9 2.38
 0 7 -12 49.87 4.29
 0 7 -11 2.19 1.3
 0 7 -10 3.76 1.34
 0 7 -9 37.82 3.47
 0 7 -8 1.09 0.88
 0 7 -7 21.94 2.59
 0 7 -6 13.62 2
 0 7 -5 4.3 1.11
 0 7 -4 9.78 1.58
 0 7 -4 8.5 1.49
 0 7 -3 18.14 2.1
 0 7 -3 21.29 2.19
 0 7 -2 4.94 1.06
 0 7 -2 3.01 0.79
 0 7 -2 3.86 1.04
 0 7 -1 1.82 0.73
 0 7 -1 3.89 1.12
 0 7 -1 1.6 0.9
 0 7 0 108.97 4.82
 0 7 0 120.01 5.17
 0 7 1 154.26 5.91
 0 7 1 167.52 5.18
 0 7 1 159.12 5.96
 0 7 2 163.86 6.11
 0 7 2 172.62 6.13
 0 7 2 166.01 5.51
 0 7 3 0.03 0.38
 0 7 3 -0.02 0.4
 0 7 4 9.85 1.42
 0 7 4 10.42 1.45
 0 7 5 2.37 0.73
 0 7 6 29.77 2.56
 0 7 7 1.06 0.64
 0 7 8 0.15 0.55
 0 7 9 16.64 2.13
 0 7 10 7.85 1.63
 0 7 11 6.99 1.6
 0 7 12 9.44 1.85
 0 8 -11 4.98 1.59
 0 8 -10 1.64 0.92
 0 8 -9 0.38 0.68
 0 8 -8 11.58 2.16
 0 8 -7 -0.95 0.85
 0 8 -6 17.01 2.24
 0 8 -5 0.91 0.79
 0 8 -4 32.71 3.22
 0 8 -4 35.81 3.2
 0 8 -3 12.35 1.91
 0 8 -3 9.16 1.62
 0 8 -2 1.58 0.86
 0 8 -2 3.25 1.17
 0 8 -2 3.37 1.14
 0 8 -1 2.13 0.95
 0 8 -1 1.45 0.85
 0 8 -1 0.32 0.6
 0 8 0 59.69 3.87
 0 8 0 52.07 3.53
 0 8 1 278.9 8.9
 0 8 1 306.09 9.48
 0 8 2 21.91 2.34
 0 8 2 23.85 2.04
 0 8 2 19.83 2.23
 0 8 3 91.5 4.83
 0 8 3 89.48 4.73
 0 8 3 91.35 4.32
 0 8 4 9.51 1.47
 0 8 4 9.97 1.53
 0 8 5 0.16 0.59
 0 8 5 1.28 0.68
 0 8 6 11.18 1.69
 0 8 6 12.67 1.75
 0 8 7 1.55 0.83
 0 8 8 3.34 1.13
 0 8 9 14.34 2.1
 0 8 10 1.64 0.96
 0 8 11 4.87 1.46
 0 9 -10 -0.91 1.25
 0 9 -9 7.33 1.81
 0 9 -8 0.85 0.96
 0 9 -7 3.27 1.14
 0 9 -6 3.45 1.2
 0 9 -5 61.58 4.58
 0 9 -4 45.78 4
 0 9 -3 10.84 1.94
 0 9 -3 11.1 2.01
 0 9 -2 11.84 1.91
 0 9 -2 10.06 1.98
 0 9 -1 -0.05 0.52
 0 9 -1 -1.14 0.91
 0 9 0 15.85 2.08
 0 9 0 14.59 2.09
 0 9 1 3.04 0.87
 0 9 1 3.86 1.15
 0 9 2 32.46 2.99
 0 9 2 32.73 3.1
 0 9 3 48.62 3.67
 0 9 3 46.44 3.66
 0 9 4 37.66 3.23
 0 9 4 37.65 3.28
 0 9 4 36.76 2.99
 0 9 5 34.75 3.24
 0 9 5 36.35 3.21
 0 9 5 33.89 2.96
 0 9 6 8.86 1.64
 0 9 6 10.19 1.71
 0 9 7 10.24 1.8
 0 9 7 7.54 1.56
 0 9 8 3.8 1.23
 0 9 9 5.4 1.4
 0 10 -7 0.05 0.71
 0 10 -6 0.89 0.73
 0 10 -5 10.68 2.16
 0 10 -4 1.24 1.13
 0 10 -3 1.41 1
 0 10 -3 1.51 0.91
 0 10 -2 0.4 0.81
 0 10 -1 1.73 1.09
 0 10 -1 3.56 1.3
 0 10 0 4.75 1.31
 0 10 0 2.07 0.97
 0 10 1 6.91 1.76
 0 10 1 7.1 1.57
 0 10 2 0.98 1.08
 0 10 2 0.34 0.8
 0 10 3 1.43 1.13
 0 10 3 0.71 0.75
 0 10 4 1.65 1.12
 0 10 4 1.01 0.77
 0 10 5 5.39 1.29
 0 10 5 4.09 1.32
 0 10 6 1.23 0.73
 0 10 6 2.51 1.03
 0 10 7 3 1.04
 0 11 -4 6.52 1.82
 0 11 -3 2.56 1.5
 0 11 -2 31.63 3.62
 0 11 -1 12.02 2.38
 0 11 0 -0.11 0.83
 0 11 0 1.75 1.19
 0 11 1 0.95 0.69
 0 11 1 -0.21 0.75
 0 11 2 3.11 1.17
 0 11 2 3.06 1.3
 0 11 3 -0.11 0.61
 0 11 3 0.3 0.9
 -1 10 6 2.45 1.08
 -1 10 6 1.66 0.74
 -1 10 5 6.35 1.53
 -1 10 4 1.48 0.88
 -1 10 3 3.44 1.18
 -1 10 2 1.58 1.02
 -1 10 1 -0.75 0.96
 -1 10 0 -0.28 0.66
 -1 10 0 -1.18 0.78
 -1 10 -1 1.46 0.9
 -1 10 -1 -0.52 0.75
 -1 10 -2 1.08 0.86
 -1 10 -2 4.1 1.51
 -1 10 -4 7.57 1.89
 -1 10 -5 -0.91 1.05
 -1 10 -6 12.2 2.31
 -1 10 -7 3.42 1.35
 -1 9 8 0.19 0.63
 -1 9 7 3.13 1.09
 -1 9 7 1.26 0.92
 -1 9 6 1.77 0.93
 -1 9 6 2.78 1.1
 -1 9 5 0.72 0.66
 -1 9 5 0.49 0.6
 -1 9 4 8 1.58
 -1 9 4 7.11 1.36
 -1 9 3 4.4 1.22
 -1 9 2 1.9 1.01
 -1 9 2 -1.12 0.8
 -1 9 1 13.96 2.04
 -1 9 1 11.3 1.89
 -1 9 0 0.57 0.88
 -1 9 0 0.01 0.55
 -1 9 -1 6.5 1.51
 -1 9 -1 6.12 1.37
 -1 9 -2 7.29 1.53
 -1 9 -2 5.85 1.48
 -1 9 -3 1.23 0.94
 -1 9 -3 0.89 0.75
 -1 9 -4 1.75 1.04
 -1 9 -5 0.06 1.05
 -1 9 -6 3.76 1.26
 -1 9 -7 3.43 1.39
 -1 9 -8 0.85 0.82
 -1 9 -9 12.94 2.49
 -1 8 10 1.31 0.69
 -1 8 9 5.6 1.36
 -1 8 8 1.21 0.59
 -1 8 7 -0.32 0.71
 -1 8 6 0.75 0.55
 -1 8 5 12.83 1.82
 -1 8 5 10.49 1.84
 -1 8 4 38.76 2.94
 -1 8 4 39.98 3.38
 -1 8 3 205.51 7.34
 -1 8 3 207.29 7.81
 -1 8 3 216.59 7.16
 -1 8 2 1.61 0.88
 -1 8 2 0.33 0.54
 -1 8 2 0.05 0.49
 -1 8 1 76.64 4.52
 -1 8 1 82.79 4.49
 -1 8 0 11.15 1.74
 -1 8 0 11.96 1.68
 -1 8 -1 4.14 1.32
 -1 8 -1 1.38 0.7
 -1 8 -2 35.62 3.12
 -1 8 -2 39.37 3.48
 -1 8 -2 36.5 3.09
 -1 8 -3 1.27 0.78
 -1 8 -3 0.11 0.57
 -1 8 -3 0.46 0.7
 -1 8 -4 111.12 5.91
 -1 8 -5 12.68 2.03
 -1 8 -6 0.13 0.73
 -1 8 -7 101.16 5.91
 -1 8 -8 -0.19 0.77
 -1 8 -9 0.47 0.73
 -1 8 -10 4.41 1.47
 -1 8 -11 7.85 1.85
 -1 7 11 -2.08 1
 -1 7 10 0.77 0.72
 -1 7 9 0.71 0.66
 -1 7 8 4.3 1.02
 -1 7 7 3.99 1.07
 -1 7 6 -0.31 0.71
 -1 7 5 22.56 2.24
 -1 7 4 206.59 6.96
 -1 7 3 93.64 4.27
 -1 7 3 102.69 4.96
 -1 7 3 104.23 4.7
 -1 7 2 15.02 1.58
 -1 7 2 10.89 1.52
 -1 7 2 10.91 1.57
 -1 7 1 101.22 4.12
 -1 7 1 109.36 4.82
 -1 7 1 102.52 4.88
 -1 7 0 86.14 4.48
 -1 7 0 98.23 4.57
 -1 7 -1 173.62 6.38
 -1 7 -1 152.73 6.12
 -1 7 -1 166.34 6.68
 -1 7 -2 89.82 4.58
 -1 7 -2 87.18 4.48
 -1 7 -2 96.77 5.01
 -1 7 -3 1.18 0.6
 -1 7 -3 0.74 0.6
 -1 7 -4 0.78 0.86
 -1 7 -5 18.65 2.29
 -1 7 -6 95.48 5.26
 -1 7 -7 0.16 0.73
 -1 7 -8 15.55 2.17
 -1 7 -9 10.7 1.85
 -1 7 -10 15.83 2.34
 -1 7 -11 4.76 1.46
 -1 7 -12 1.52 0.72
 -1 7 -13 9.05 1.91
 -1 6 13 3.22 1.28
 -1 6 12 8.07 1.66
 -1 6 11 0.99 0.81
 -1 6 10 1.17 0.64
 -1 6 9 1.52 0.75
 -1 6 8 1.17 0.69
 -1 6 7 2.34 0.85
 -1 6 6 4.55 1.08
 -1 6 5 13.99 1.69
 -1 6 4 8.92 1.33
 -1 6 3 42.11 2.63
 -1 6 2 5.92 0.94
 -1 6 2 6.45 1.07
 -1 6 2 5.64 1.13
 -1 6 1 48.23 2.57
 -1 6 1 51.67 3.11
 -1 6 1 46.1 2.84
 -1 6 0 72.88 3.61
 -1 6 0 81.63 3.94
 -1 6 0 75.31 3.05
 -1 6 -1 1.56 0.75
 -1 6 -1 1.53 0.73
 -1 6 -1 0.91 0.71
 -1 6 -1 0.52 0.42
 -1 6 -2 23.47 2.1
 -1 6 -2 22.19 2.06
 -1 6 -2 20.58 2.15
 -1 6 -3 0.81 0.59
 -1 6 -3 1.87 0.75
 -1 6 -3 1.58 0.61
 -1 6 -4 11.74 1.66
 -1 6 -5 38.55 2.95
 -1 6 -6 22 2.3
 -1 6 -7 5.76 1.43
 -1 6 -8 1.3 0.7
 -1 6 -9 1.33 0.72
 -1 6 -10 4.38 1.26
 -1 6 -11 22.07 2.7
 -1 6 -12 13.13 2.16
 -1 6 -13 0.96 0.91
 -1 6 -14 18.5 2.88
 -1 5 14 3.16 1.16
 -1 5 13 3.48 1.12
 -1 5 12 3.27 1.18
 -1 5 11 2.13 0.85
 -1 5 10 -0.26 0.74
 -1 5 9 16.6 1.94
 -1 5 8 6.96 1.3
 -1 5 7 1.66 0.61
 -1 5 6 3.54 0.91
 -1 5 5 0.61 0.6
 -1 5 4 139.29 4.99
 -1 5 4 145.17 11.18
 -1 5 3 118.7 4.32
 -1 5 2 1.57 0.55
 -1 5 2 2.07 0.63
 1 -5 -1 68.46 6.14
 -1 5 1 61.24 2.72
 -1 5 1 62.82 3.16
 -1 5 1 57.79 2.88
 -1 5 0 89.02 3.79
 -1 5 0 76.48 3.44
 -1 5 0 86.59 6.98
 1 -5 0 91.25 7.01
 -1 5 0 83.64 3.03
 -1 5 -1 183.79 6.02
 -1 5 -1 193.2 5.93
 -1 5 -1 175.05 5.56
 -1 5 -1 184.19 4.57
 -1 5 -1 180.35 5.31
 -1 5 -1 190.06 10.37
 -1 5 -2 313.03 8.02
 -1 5 -2 309.54 7.48
 -1 5 -2 296.87 7.92
 -1 5 -2 302.94 6.12
 -1 5 -2 302.79 8.24
 -1 5 -3 10.54 1.15
 -1 5 -3 11.72 1.42
 -1 5 -3 9.41 1.34
 -1 5 -4 14.23 1.63
 1 -5 4 12.48 2.9
 -1 5 -4 14.57 1.4
 -1 5 -5 88.73 4.26
 1 -5 5 87.07 8.23
 -1 5 -5 97.12 3.86
 -1 5 -6 29.83 2.48
 -1 5 -6 31.86 2.2
 -1 5 -7 143.13 5.8
 -1 5 -7 162.5 5.74
 -1 5 -7 158.09 5.43
 -1 5 -8 168.44 6.56
 -1 5 -8 171.39 6.32
 -1 5 -8 166.71 5.84
 -1 5 -9 28.69 2.59
 -1 5 -9 30.86 2.83
 -1 5 -9 29.44 2.39
 -1 5 -10 31.95 2.99
 -1 5 -11 1.62 1.07
 -1 5 -12 12.29 2.08
 -1 5 -13 3.15 1.24
 -1 5 -14 -0.03 0.66
 -1 5 -15 3.53 1.49
 -1 4 14 23.94 2.69
 -1 4 13 10.96 1.74
 -1 4 12 39.58 3.27
 -1 4 11 24.06 2.47
 -1 4 10 142.42 5.94
 -1 4 9 19.39 2.11
 -1 4 8 3.77 0.99
 -1 4 7 98.94 4.38
 -1 4 6 38.39 2.54
 -1 4 5 77.17 7.77
 -1 4 5 76.75 3.52
 -1 4 4 762.98 26.43
 -1 4 4 775.54 26.34
 -1 4 4 709.07 14.12
 -1 4 3 264.14 6.76
 -1 4 3 284.85 15.68
 -1 4 3 298.94 14.75
 -1 4 2 248.6 6.24
 -1 4 2 262.74 15.18
 -1 4 1 19.02 1.41
 -1 4 1 17.75 3.8
 -1 4 1 19.59 1.45
 1 -4 -1 22.78 3.41
 -1 4 0 197.37 4.84
 -1 4 0 209.61 5.65
 -1 4 0 208.51 5.44
 -1 4 0 218.09 14.16
 1 -4 0 203.32 10.31
 -1 4 0 193.33 5.29
 -1 4 -1 202.64 5.52
 -1 4 -1 190.95 4.41
 -1 4 -1 200.99 10.12
 -1 4 -1 182.1 5.2
 -1 4 -1 192.19 5.31
 -1 4 -2 589.22 11.7
 -1 4 -2 596.79 11.31
 -1 4 -2 591.74 11.69
 -1 4 -2 579.01 9.82
 -1 4 -3 860.07 30.35
 -1 4 -3 832.28 15.49
 1 -4 3 816.63 24.3
 -1 4 -3 823.71 14.86
 -1 4 -4 336.46 7.15
 1 -4 4 303.74 14.5
 -1 4 -4 326.5 17.93
 -1 4 -4 313.37 7.5
 -1 4 -5 3.24 1.44
 -1 4 -5 6.79 0.98
 -1 4 -5 7.81 1.11
 1 -4 5 7.12 2.33
 -1 4 -5 6.64 2.49
 -1 4 -5 6.91 0.94
 -1 4 -6 42.65 6.44
 -1 4 -6 41.92 2.74
 -1 4 -6 41.75 2.42
 -1 4 -6 39.99 2.48
 -1 4 -7 12.26 1.62
 -1 4 -7 16.57 4.04
 -1 4 -7 13.77 1.55
 -1 4 -7 13.41 1.45
 -1 4 -8 154.2 5.35
 -1 4 -8 138.49 5.75
 -1 4 -8 157.87 5.99
 -1 4 -9 56.04 3.63
 -1 4 -9 56.91 3.7
 -1 4 -9 62.19 3.44
 -1 4 -10 39.08 3.16
 -1 4 -10 41.32 2.93
 -1 4 -11 7.02 1.6
 -1 4 -11 6.24 1.27
 -1 4 -12 21.03 2.35
 -1 4 -12 23.51 2.8
 -1 4 -13 21.87 2.76
 -1 4 -13 19.55 2.29
 -1 4 -14 -0.82 0.81
 -1 4 -14 1.48 1.05
 -1 4 -15 12.18 2.03
 -1 4 -15 15.61 2.48
 1 -3 -15 41.95 3.7
 -1 3 15 41.86 3.47
 -1 3 14 19.47 2.36
 -1 3 13 1.7 0.85
 -1 3 12 12.97 1.83
 -1 3 11 20.22 2.2
 -1 3 10 58.7 3.52
 -1 3 9 20.33 2.03
 -1 3 8 3.15 0.92
 -1 3 7 5.37 1
 1 -3 -7 5.47 0.96
 -1 3 6 296.42 13.35
 -1 3 6 303.42 7.79
 1 -3 -6 304.38 7.42
 -1 3 5 213.34 11.48
 -1 3 5 219.81 6.15
 1 -3 -5 216.68 5.59
 -1 3 5 227.81 14.09
 1 -3 -4 34.49 1.72
 -1 3 4 31.59 2.01
 -1 3 4 31.2 4.84
 -1 3 4 32.58 4.6
 -1 3 3 9.98 2.68
 -1 3 3 10.54 2.77
 -1 3 3 7.44 0.92
 -1 3 2 23.42 1.52
 -1 3 2 26.56 4.41
 -1 3 2 21.4 3.4
 -1 3 1 224.22 5.26
 -1 3 1 237.58 5.2
 1 -3 -1 225.03 10.52
 -1 3 0 640.81 11.72
 1 -3 0 661.42 19
 -1 3 0 651.21 11.17
 -1 3 0 649.74 11.42
 -1 3 -1 665.12 12.06
 -1 3 -1 678.4 12.27
 -1 3 -1 690.18 11.22
 -1 3 -1 679.91 12.25
 1 -3 2 539.09 17.41
 -1 3 -2 553.1 10.38
 -1 3 -2 542.01 10.18
 -1 3 -2 523.66 10.37
 -1 3 -3 766.98 13.9
 -1 3 -3 767.55 13.51
 1 -3 3 742.29 22.2
 -1 3 -3 810.32 27.06
 -1 3 -4 54.79 2.35
 1 -3 4 50.76 5.44
 -1 3 -4 48.36 6.16
 -1 3 -4 51.02 2.34
 -1 3 -5 254.6 6.42
 -1 3 -5 249.18 6.25
 -1 3 -5 257.2 14.43
 -1 3 -5 270.47 14.04
 -1 3 -6 58.67 6.79
 -1 3 -6 60.59 2.86
 -1 3 -6 61.78 3.04
 -1 3 -7 76.25 7.7
 -1 3 -7 65.66 3.41
 -1 3 -7 76.65 3.39
 -1 3 -7 75.61 3.67
 -1 3 -8 13.95 1.7
 -1 3 -8 11.6 1.52
 -1 3 -8 13.36 1.43
 -1 3 -9 9.66 1.56
 -1 3 -9 10.61 1.37
 -1 3 -10 12.76 1.6
 -1 3 -11 39.87 2.95
 -1 3 -12 18.28 2.25
 -1 3 -13 40.3 3.26
 -1 3 -14 1.45 0.95
 -1 3 -15 0.95 0.74
 -1 3 -16 0.89 0.73
 1 -2 -15 4.09 1.26
 1 -2 -14 51.65 3.82
 -1 2 13 0.3 0.56
 -1 2 12 79.51 4.15
 -1 2 11 2.71 0.83
 1 -2 -11 2.57 1.13
 -1 2 10 15.98 1.74
 1 -2 -10 10.86 1.71
 -1 2 9 4.89 1.03
 1 -2 -9 4.05 1.03
 1 -2 -8 12.44 1.56
 -1 2 8 11.76 1.43
 -1 2 7 59.9 3
 1 -2 -7 56.3 3.06
 -1 2 6 230.47 6.3
 1 -2 -6 237.89 6.42
 -1 2 6 228.85 9.83
 -1 2 5 343.5 7.89
 1 -2 -5 345.09 7.73
 1 -2 -4 106.76 3.33
 -1 2 4 100.34 3.51
 -1 2 3 9.31 2.47
 -1 2 3 11.15 1.04
 1 -2 -3 12.56 0.94
 -1 2 2 43.62 1.9
 -1 2 2 40.59 4.47
 1 -2 -1 21.22 2.91
 -1 2 1 23.51 1.25
 -1 2 1 22.32 3.07
 -1 2 0 5290.16 75.73
 -1 2 0 5319.74 75.82
 -1 2 0 5307.82 75.2
 -1 2 0 5152.18 75.09
 -1 2 -1 6912.2 104.14
 -1 2 -1 6703.33 94.29
 -1 2 -1 6573 94.23
 -1 2 -1 6637.56 94.03
 -1 2 -1 6389 93.77
 -1 2 -2 1277.21 19.94
 -1 2 -2 1260.78 20.01
 1 -2 2 1250.89 28.03
 -1 2 -3 484.44 9.14
 1 -2 3 505 16.67
 -1 2 -4 13.84 1.1
 -1 2 -5 738.91 23.91
 -1 2 -5 691.18 13.19
 -1 2 -5 712.61 12.88
 -1 2 -5 727.86 23.14
 -1 2 -6 7.23 2.4
 -1 2 -6 3.84 1.54
 -1 2 -6 3.38 0.74
 -1 2 -6 4.55 0.75
 -1 2 -7 1.5 1.06
 -1 2 -7 1.42 0.46
 -1 2 -7 1.23 0.58
 -1 2 -8 93.66 3.81
 -1 2 -8 87.54 4.27
 -1 2 -9 0.34 0.44
 -1 2 -10 33.86 2.52
 -1 2 -11 4.87 1.22
 -1 2 -12 96.08 4.78
 -1 2 -13 9.59 1.61
 -1 2 -14 142.67 6.46
 -1 2 -15 0.08 1.01
 -1 2 -16 19.71 2.56
 1 -1 -15 25.5 2.75
 1 -1 -14 14.46 2.02
 1 -1 -13 20.61 2.31
 1 -1 -13 19.7 2.67
 -1 1 12 4.55 0.94
 1 -1 -12 3.3 1.06
 -1 1 11 7.65 1.13
 1 -1 -11 7.64 1.54
 -1 1 10 3.05 0.89
 1 -1 -10 1.43 0.83
 -1 1 9 18.22 1.73
 1 -1 -9 16.2 1.98
 1 -1 -8 12.23 1.58
 -1 1 8 13.13 1.42
 1 -1 -7 99.44 4.23
 -1 1 7 99.89 3.75
 -1 1 6 9.56 1.04
 1 -1 -6 10.4 1.25
 1 -1 -5 9.37 1.05
 -1 1 5 9.6 1
 1 -1 -4 179.27 4.67
 -1 1 4 171.29 4.51
 1 -1 -3 608.63 10.62
 -1 1 3 612.27 10.78
 -1 1 2 602.03 18.02
 -1 1 2 591.85 10.3
 1 -1 -2 606.83 9.89
 -1 1 1 853.26 20.95
 1 -1 -1 850.22 20.92
 -1 1 1 869.72 13.7
 -1 1 0 5.23 0.56
 -1 1 -1 907.18 20.55
 -1 1 -1 902.77 14.27
 -1 1 -2 791.01 12.67
 -1 1 -2 800.26 12.56
 1 -1 2 786.01 19.51
 -1 1 -2 790.12 12.84
 -1 1 -3 249.14 5.28
 -1 1 -4 2.72 0.47
 -1 1 -5 204.2 5.05
 1 -1 6 23.05 1.04
 -1 1 -6 21.44 1.52
 1 -1 7 174.66 3.84
 -1 1 -7 169.21 5.09
 -1 1 -7 170.88 8.66
 1 -1 8 240.97 5.01
 -1 1 -8 223.26 6.4
 -1 1 -9 45.94 2.71
 -1 1 -10 1.73 0.65
 -1 1 -11 3.91 1.04
 -1 1 -12 62.61 3.86
 -1 1 -13 8.6 1.59
 -1 1 -14 2.44 0.92
 -1 1 -15 -0.67 0.64
 -1 1 -16 15.65 2.27
 1 0 -16 7.06 1.55
 1 0 -15 28.24 2.89
 1 0 -14 6.64 1.46
 1 0 -14 5.46 1.6
 1 0 -13 16.11 2.01
 1 0 -13 13.62 2.2
 1 0 -12 2.59 0.96
 1 0 -12 2.4 0.97
 1 0 -11 7.95 1.62
 1 0 -10 3.55 1.07
 -1 0 10 5.96 0.97
 1 0 -9 176.83 6.77
 -1 0 9 183.35 5.47
 1 0 -8 188.5 6.56
 -1 0 8 186.25 5.36
 -1 0 7 623.67 12
 1 0 -7 628.58 13.49
 -1 0 7 635.72 11.18
 -1 0 6 13.28 1.16
 -1 0 6 15.51 1.03
 1 0 -6 16.05 1.53
 1 0 -5 69.36 2.98
 -1 0 5 67.17 2.11
 -1 0 5 61.57 2.43
 1 0 -4 462.64 9.04
 -1 0 4 450.89 8.43
 -1 0 4 443.46 7.76
 -1 0 3 3535.88 51.04
 1 0 -3 3479.26 51.47
 1 0 -2 2212.09 33.08
 -1 0 2 2270.95 32.98
 1 0 -1 1036.58 22.57
 1 0 0 146.68 6.37
 1 0 1 718.45 16.36
 -1 0 -3 739.69 12.05
 -1 0 -4 223.88 4.97
 1 0 4 229.27 4.35
 1 0 5 171.44 3.71
 -1 0 -5 174.17 4.44
 -1 0 -6 1115.57 18.58
 1 0 6 1144.11 32.18
 1 0 6 1103.21 17.38
 1 0 7 7.43 0.72
 1 0 7 9.01 2.77
 -1 0 -7 6.27 0.9
 -1 0 -8 148.32 4.86
 1 0 8 150.85 4.01
 -1 0 -9 13.25 1.47
 1 0 9 15.31 1.19
 -1 0 -10 5.63 1.08
 -1 0 -11 9.11 1.36
 -1 0 -12 39.93 2.99
 -1 0 -13 34.27 2.91
 -1 0 -14 4.83 1.25
 -1 0 -15 1.3 0.81
 -1 0 -16 4.67 1.42
 1 1 -16 -0.08 0.8
 1 1 -15 -0.14 0.67
 1 1 -15 0.82 0.9
 1 1 -14 9.05 1.51
 1 1 -14 10.5 2.12
 1 1 -13 2.23 0.87
 1 1 -13 0.72 0.72
 1 1 -12 7.34 1.35
 1 1 -12 10.16 1.96
 1 1 -11 9.62 1.7
 1 1 -11 8.69 1.37
 1 1 -10 62.17 3.42
 1 1 -10 65.56 4.18
 1 1 -9 46.06 3.3
 -1 -1 9 50.97 2.47
 1 1 -8 99.94 4.67
 -1 -1 8 97.63 3.41
 1 1 -7 157.12 5.57
 -1 -1 7 159.98 4.34
 1 1 -6 291.44 7.79
 -1 -1 6 302.58 6.4
 -1 -1 5 280.36 5.83
 1 1 -5 270.56 6.86
 1 1 -4 31.21 1.83
 -1 -1 4 36.57 1.53
 -1 -1 3 6.45 0.57
 1 1 -3 4.73 0.64
 -1 -1 2 673.58 11.03
 1 1 -2 686.36 11.41
 -1 -1 1 46.45 3.45
 -1 -1 0 166.31 5.86
 1 1 0 168.31 5.82
 -1 -1 -1 681.15 13.99
 1 1 1 676.62 14.23
 1 1 2 9999 140.92
 1 1 3 2541.63 37.45
 -1 -1 -3 2657.24 37.61
 -1 -1 -3 2553.13 45.76
 1 1 4 1580.21 23.87
 1 1 4 1517.29 33.76
 -1 -1 -4 1598.04 24.19
 -1 -1 -4 1541.91 33.65
 -1 -1 -5 194.02 4.7
 -1 -1 -5 186.88 10.33
 1 1 5 187.94 4.34
 1 1 5 186.79 10.47
 1 1 6 8.27 0.85
 1 1 6 8.47 2.65
 -1 -1 -6 8.04 0.98
 1 1 7 221.79 5.34
 1 1 7 224.41 13.33
 -1 -1 -7 229.77 5.91
 1 1 8 4.43 0.73
 -1 -1 -8 4.67 0.95
 1 1 9 228.18 5.89
 -1 -1 -9 231.54 6.6
 -1 -1 -10 6.28 1.13
 1 1 10 6.66 0.94
 1 1 11 134.83 4.58
 -1 -1 -11 126.75 5.17
 -1 -1 -12 3.87 1.12
 -1 -1 -13 8.97 1.55
 -1 -1 -14 2.79 0.99
 -1 -1 -15 1.14 0.85
 -1 -1 -16 9.76 1.87
 1 2 -15 0.63 1.16
 1 2 -15 1.89 0.92
 1 2 -14 0.4 0.52
 1 2 -14 -0.47 0.85
 1 2 -13 6.35 1.74
 1 2 -13 8.88 1.49
 1 2 -12 2.48 0.87
 1 2 -12 3.42 1.26
 1 2 -11 12.15 1.53
 1 2 -11 14.4 2.08
 1 2 -10 176.29 5.89
 1 2 -10 177.91 7.26
 1 2 -9 27.37 2.13
 1 2 -9 29.09 2.67
 1 2 -8 20.76 2.1
 1 2 -8 22.75 1.74
 -1 -2 7 22.48 1.32
 -1 -2 7 20.98 3.1
 1 2 -7 23.23 2.1
 1 2 -7 22.22 1.65
 -1 -2 6 168.19 11.33
 -1 -2 6 154.2 8.48
 -1 -2 6 169.05 4.02
 1 2 -6 152.71 5.32
 1 2 -5 24.37 1.83
 -1 -2 5 28.08 1.32
 -1 -2 5 26.48 4.08
 1 2 -4 32.98 1.92
 -1 -2 4 38.85 1.46
 1 2 -3 729.79 12.85
 1 2 -2 160.48 3.74
 1 2 -2 147.38 3.89
 1 2 -1 21.91 1.04
 1 2 -1 25.88 1.25
 -1 -2 0 33.82 1.39
 1 2 0 30.07 1.19
 1 2 0 29.34 1.3
 1 2 1 585.02 9.69
 -1 -2 -1 591.09 9.67
 1 2 2 573.09 9.6
 -1 -2 -2 549.87 12.59
 -1 -2 -3 3563.78 58.74
 1 2 3 3534.38 59.49
 1 2 3 3615.03 51.76
 1 2 4 6.35 1.71
 1 2 4 5.91 0.7
 1 2 5 553.69 10.22
 1 2 5 558 18.58
 1 2 6 11.62 1.11
 1 2 6 12.47 2.94
 -1 -2 -6 10.76 1.08
 -1 -2 -7 11.86 1.21
 1 2 7 12.21 1.18
 1 2 7 12.17 3.07
 -1 -2 -7 13.44 1.76
 -1 -2 -8 2.34 0.73
 1 2 8 1.76 0.53
 -1 -2 -9 0.68 0.6
 1 2 9 -0.24 0.35
 1 2 10 3.11 0.7
 -1 -2 -10 2.99 0.87
 1 2 11 16.54 1.65
 -1 -2 -11 16.6 1.83
 1 2 12 -0.26 0.43
 -1 -2 -12 0.45 0.66
 -1 -2 -13 11.4 1.7
 1 2 13 9.65 1.4
 -1 -2 -14 4.39 1.3
 -1 -2 -15 6.79 1.43
 -1 -2 -16 21.67 2.68
 1 3 -15 4.89 1.38
 1 3 -15 4.28 1.51
 1 3 -14 -0.32 0.72
 1 3 -14 0.48 0.74
 1 3 -13 21.82 2.95
 1 3 -13 20.94 2.24
 1 3 -12 41.8 3.8
 1 3 -12 37.66 2.94
 1 3 -11 5.24 1.11
 1 3 -11 6.48 1.62
 1 3 -10 121.96 4.84
 1 3 -10 121.12 6
 1 3 -9 25.86 2.56
 1 3 -9 24.56 1.99
 1 3 -8 25.52 1.85
 1 3 -8 24.97 2.34
 1 3 -7 1.48 0.49
 -1 -3 7 0.57 0.58
 1 3 -7 1.21 0.68
 1 3 -6 1.31 0.55
 -1 -3 6 0.64 1.06
 -1 -3 6 0.17 0.78
 1 3 -6 1.44 0.49
 -1 -3 5 18.39 0.97
 -1 -3 5 19.58 3.58
 1 3 -5 20.08 1.27
 -1 -3 5 16.68 3.14
 1 3 -5 19.27 1.61
 1 3 -4 104.45 3.75
 -1 -3 4 112.43 7.59
 -1 -3 4 104.37 7.83
 1 3 -4 111.26 3
 1 3 -4 112.12 3.72
 1 3 -3 10.02 0.98
 -1 -3 3 8.99 2.24
 1 3 -3 10.68 0.7
 1 3 -3 10.35 1.01
 -1 -3 3 8.3 1.87
 1 3 -3 9.95 1.06
 1 3 -2 13.22 1.14
 1 3 -2 12.8 1.02
 -1 -3 2 10.48 1.76
 1 3 -2 14.06 1.08
 1 3 -1 193.23 4.09
 1 3 -1 196.35 4.66
 -1 -3 1 192.24 6.21
 1 3 -1 189.42 4.43
 1 3 0 443.94 7.86
 1 3 0 425.75 8.24
 1 3 0 439.24 8.16
 -1 -3 -1 704.72 11.54
 1 3 1 665.86 11.47
 1 3 1 690.44 11.6
 1 3 1 670.54 11.39
 1 3 2 425.55 7.53
 1 3 2 416.44 7.81
 -1 -3 -2 402.14 7.38
 1 3 3 68.4 4.41
 1 3 3 65.53 2.4
 1 3 4 286.88 11.1
 1 3 4 274.85 6.22
 -1 -3 -5 13.76 2.52
 1 3 5 15.83 2.88
 1 3 5 17.56 1.37
 -1 -3 -6 8.37 1.91
 1 3 6 6.27 2.02
 1 3 6 9.19 1.07
 1 3 7 4.54 2.03
 1 3 7 4.12 0.8
 1 3 8 226.84 6.32
 -1 -3 -9 38.6 2.48
 1 3 9 35.2 2.35
 1 3 10 4.8 0.91
 -1 -3 -10 4.29 0.91
 1 3 11 4.99 1.02
 -1 -3 -11 7.3 1.31
 1 3 12 25.64 2.28
 -1 -3 -12 25.01 2.38
 -1 -3 -13 51.95 3.62
 1 3 13 56.85 3.52
 -1 -3 -14 77.95 4.59
 1 3 14 77.09 4.35
 -1 -3 -15 0.15 0.64
 -1 -3 -16 7.65 1.65
 1 4 -15 9.5 2.35
 1 4 -14 25.82 3.41
 1 4 -13 12.12 2.31
 1 4 -12 1.81 1.07
 1 4 -11 24.1 2.77
 1 4 -10 21.47 2.49
 1 4 -10 23.69 2.1
 1 4 -9 201.85 7.67
 1 4 -9 210.45 6.32
 1 4 -8 15.27 1.45
 1 4 -8 14.64 1.76
 1 4 -8 13.94 1.82
 1 4 -7 75.61 3.78
 1 4 -7 78.95 3.14
 -1 -4 7 66.32 7.56
 1 4 -7 70.6 3.82
 -1 -4 6 1.58 1.11
 1 4 -6 1.04 0.47
 1 4 -6 0.19 0.33
 1 4 -6 1.06 0.32
 -1 -4 6 0.7 0.8
 1 4 -5 444.41 10.05
 1 4 -5 443.34 10.08
 -1 -4 5 442.2 17.7
 1 4 -5 469.16 8.75
 1 4 -4 5.9 0.89
 1 4 -4 5.58 0.64
 1 4 -4 5.3 0.83
 -1 -4 4 7.07 1.97
 -1 -4 4 5.83 2.08
 1 4 -3 595.48 11.42
 -1 -4 3 601.75 17.65
 1 4 -3 611.36 10.01
 1 4 -3 606.27 11.76
 1 4 -2 457.06 9.71
 1 4 -2 491.11 9.36
 1 4 -2 489.08 8.55
 1 4 -1 748.07 12.76
 1 4 -1 726.9 13.53
 1 4 -1 735.43 12.33
 1 4 0 603.68 10.58
 1 4 0 579.47 11.29
 1 4 0 578.8 11.05
 1 4 0 620.68 10.57
 1 4 1 2.07 0.46
 -1 -4 -1 2.44 0.51
 1 4 1 1.38 0.34
 1 4 1 1.68 0.44
 -1 -4 -1 3.07 1.6
 1 4 2 333.77 6.82
 -1 -4 -2 335.3 15.72
 1 4 2 308.48 8.08
 1 4 2 326.73 6.82
 1 4 2 315.27 6.86
 -1 -4 -2 310.28 6.42
 1 4 3 352.28 10.52
 -1 -4 -3 344.93 6.62
 1 4 3 334.9 7.33
 -1 -4 -3 335.2 15.31
 1 4 4 444.67 14.01
 1 4 4 409.22 8.85
 -1 -4 -4 418.31 17.15
 1 4 5 331.97 7.74
 -1 -4 -5 329.53 14.92
 1 4 5 327.89 13.44
 1 4 6 108.73 4.05
 -1 -4 -6 99.38 7.87
 1 4 6 101.57 7.94
 1 4 7 4.64 0.84
 1 4 7 4.4 1.82
 1 4 8 40.24 2.64
 1 4 9 0.53 0.47
 -1 -4 -10 3.38 0.8
 1 4 10 2.48 0.73
 1 4 11 15.18 1.8
 -1 -4 -11 18.81 1.98
 -1 -4 -12 28.12 2.52
 1 4 12 28.3 2.58
 -1 -4 -13 3.92 1.12
 1 4 13 4.24 1.1
 -1 -4 -14 3.16 1.04
 1 4 14 3.19 0.97
 -1 -4 -15 7.19 1.62
 1 4 15 7.28 1.43
 1 5 -14 7.38 1.87
 1 5 -14 4.67 1.38
 1 5 -13 17.75 2.54
 1 5 -13 17.46 2.66
 1 5 -12 30.83 3.44
 1 5 -12 36.54 3.46
 1 5 -11 70.39 4.57
 1 5 -11 63.69 4.62
 1 5 -10 2.77 1.01
 1 5 -10 3.83 1.11
 1 5 -9 195.53 7.61
 1 5 -9 189.77 7.2
 1 5 -8 538.37 13.37
 1 5 -8 544.25 13.17
 1 5 -7 177.46 6.44
 1 5 -7 171.7 6.26
 1 5 -6 2.5 0.69
 1 5 -6 2.94 0.72
 1 5 -5 24.16 2.03
 1 5 -5 23.07 1.89
 1 5 -4 83.36 3.89
 1 5 -4 84.02 3.75
 1 5 -4 96.3 3.72
 1 5 -3 10.1 1.39
 1 5 -3 9.18 1.21
 -1 -5 2 398.24 19.69
 1 5 -2 400.74 9.27
 1 5 -2 406.63 7.73
 1 5 -2 384.47 8.15
 1 5 -1 3.38 0.74
 1 5 -1 3.13 0.55
 1 5 -1 4.44 0.64
 -1 -5 1 6.3 2.52
 1 5 0 786.45 14.51
 1 5 0 754.86 14.92
 1 5 0 784.61 13.7
 1 5 0 798.28 13.41
 1 5 1 3.18 0.51
 1 5 1 4.17 0.79
 1 5 1 3.74 0.67
 -1 -5 -1 5.57 2.56
 1 5 2 24.26 1.66
 1 5 2 24.32 1.63
 -1 -5 -2 21.76 1.47
 1 5 2 25.84 1.55
 -1 -5 -2 23.39 4.52
 1 5 3 3.43 0.65
 -1 -5 -3 1.76 1.49
 1 5 3 3.37 1
 1 5 3 3.77 0.7
 1 5 3 4.25 0.77
 -1 -5 -3 3.84 0.61
 1 5 3 3.36 0.93
 -1 -5 -4 29.37 4.97
 1 5 4 35.48 2.17
 1 5 5 114.05 4.31
 -1 -5 -5 113.71 9.72
 1 5 6 10.43 1.34
 -1 -5 -6 10.61 3.1
 1 5 7 68.93 3.5
 1 5 8 2.36 0.77
 1 5 9 25.88 2.35
 1 5 10 12.97 1.75
 -1 -5 -11 26.29 2.4
 1 5 11 23.3 2.4
 -1 -5 -12 11.09 1.63
 1 5 12 11.8 1.78
 1 5 13 30.54 2.9
 -1 -5 -13 28.46 2.77
 -1 -5 -14 4.53 1.29
 1 5 14 5.11 1.31
 -1 -5 -15 7.79 1.61
 1 5 15 5.85 1.41
 1 6 -13 4.1 1.48
 1 6 -13 0.27 0.91
 1 6 -12 9.64 2
 1 6 -12 14.77 2.31
 1 6 -11 4.48 1.39
 1 6 -11 5.37 1.53
 1 6 -10 8.65 1.69
 1 6 -10 7.28 1.41
 1 6 -9 11.09 1.79
 1 6 -9 10.1 1.66
 1 6 -8 2.28 0.95
 1 6 -8 2.39 0.84
 1 6 -7 0.42 0.53
 1 6 -7 0.29 0.56
 1 6 -6 0.85 0.56
 1 6 -6 0.38 0.44
 1 6 -5 4.28 0.86
 1 6 -5 3 0.75
 1 6 -4 3.13 0.92
 1 6 -4 2.21 0.86
 1 6 -4 1.64 0.59
 1 6 -3 168.93 6.03
 1 6 -3 163.13 5.96
 1 6 -3 169.74 5.01
 1 6 -2 5.04 0.99
 1 6 -2 3.52 0.87
 1 6 -1 25.48 2.04
 1 6 -1 23.07 1.52
 1 6 -1 22.52 2.05
 1 6 -1 23.62 2.11
 1 6 0 4 0.76
 1 6 0 4.75 0.92
 1 6 0 3.95 0.88
 1 6 0 5.13 1.07
 1 6 1 28.4 1.87
 1 6 1 28.78 2.37
 1 6 1 28.05 2.06
 1 6 2 37.63 2.37
 -1 -6 -2 32.65 2.01
 1 6 2 33.49 2.11
 1 6 3 127.74 4.46
 1 6 3 115.24 4.31
 1 6 4 5.04 0.9
 1 6 4 5.9 0.99
 1 6 5 16.9 1.68
 1 6 6 17.53 1.81
 1 6 7 8.16 1.2
 1 6 8 4.91 1.14
 1 6 9 14.67 1.89
 1 6 10 0.72 0.72
 1 6 11 0.24 0.55
 -1 -6 -12 3.24 0.99
 1 6 12 2.32 0.88
 -1 -6 -13 0.98 0.78
 1 6 13 -0.32 0.65
 -1 -6 -14 1.08 0.64
 1 6 14 1.95 0.93
 1 7 -12 17.89 2.58
 1 7 -11 25.31 2.94
 1 7 -10 0.97 0.56
 1 7 -9 8 1.52
 1 7 -8 2.9 1.21
 1 7 -7 2.47 1.03
 1 7 -6 8.4 1.47
 1 7 -5 51.28 3.52
 1 7 -4 0.72 0.59
 1 7 -4 1.43 0.75
 1 7 -3 153.04 6.16
 1 7 -3 148.15 6.02
 1 7 -2 29.02 2.52
 1 7 -2 30.54 2.59
 1 7 -1 18.19 1.87
 1 7 -1 16.99 1.96
 1 7 -1 22.48 2.36
 1 7 0 1.55 0.81
 1 7 0 0.33 0.33
 -1 -7 -1 70.97 3.37
 1 7 1 81.59 4.28
 1 7 1 73.88 3.37
 1 7 1 75.57 3.76
 1 7 2 127.98 4.93
 1 7 2 120.1 5.12
 1 7 2 117.23 4.49
 1 7 3 240.49 7.12
 1 7 3 230.02 6.83
 1 7 4 -0.06 0.49
 1 7 4 0.14 0.47
 1 7 5 3.32 0.93
 1 7 5 2.49 0.74
 1 7 6 1.26 0.65
 1 7 7 0.03 0.78
 1 7 8 -0.77 0.76
 1 7 9 0.42 0.61
 1 7 10 1.84 0.91
 1 7 11 20.47 2.54
 1 7 12 1.25 0.8
 1 7 13 4.33 1.18
 1 8 -11 72.44 5.24
 1 8 -10 25.19 2.98
 1 8 -9 4.63 1.35
 1 8 -8 5.55 1.5
 1 8 -7 64.89 4.46
 1 8 -6 59.78 4.14
 1 8 -5 50.73 3.82
 1 8 -4 22.67 2.52
 1 8 -4 18.4 2.25
 1 8 -3 0.83 0.69
 1 8 -3 1.28 0.85
 1 8 -2 12.13 1.81
 1 8 -2 17.2 2.16
 1 8 -1 5.14 1.32
 1 8 -1 9.97 1.9
 1 8 0 27.29 2.43
 1 8 0 28.01 2.92
 1 8 1 115.6 5.53
 1 8 1 91.48 4.55
 1 8 2 28.36 2.28
 1 8 2 26.76 2.39
 1 8 2 26.56 2.59
 1 8 3 73.94 3.8
 1 8 3 75.12 4.05
 1 8 4 85.87 4.28
 1 8 4 87.03 4.35
 1 8 5 -0.14 0.57
 1 8 5 -0.07 0.41
 1 8 6 1.84 0.73
 1 8 7 3.5 1.05
 1 8 8 10.07 1.74
 1 8 9 0.14 0.56
 1 8 10 0.96 0.8
 1 8 11 0.45 0.6
 1 8 12 1.64 0.99
 1 9 -10 -0.13 0.75
 1 9 -9 0.02 0.92
 1 9 -8 5.01 1.41
 1 9 -7 20.43 2.78
 1 9 -6 0.24 0.65
 1 9 -5 1.26 0.85
 1 9 -4 9.06 1.82
 1 9 -4 6.64 1.5
 1 9 -3 1.77 0.93
 1 9 -3 -0.73 0.96
 1 9 -2 18.95 2.42
 1 9 -2 21.78 2.59
 1 9 -1 0.24 0.72
 1 9 0 26.02 2.6
 1 9 0 33.85 3.19
 1 9 1 6.69 1.6
 1 9 1 4.89 1.2
 1 9 2 10.39 1.78
 1 9 2 9.33 1.54
 1 9 3 84.63 4.72
 1 9 3 95.34 4.75
 1 9 3 97.99 5.38
 1 9 4 4.42 1.12
 1 9 4 4.25 1.48
 1 9 4 3.14 0.95
 1 9 5 17.33 2.14
 1 9 6 -0.15 0.61
 1 9 7 12.13 1.92
 1 9 8 0.83 0.74
 1 9 9 4.32 1.27
 1 9 10 4.32 1.31
 1 10 -8 15.77 2.55
 1 10 -7 1.36 1.05
 1 10 -6 1.55 1.08
 1 10 -5 3.16 1.25
 1 10 -4 3.87 1.4
 1 10 -4 3.49 1.15
 1 10 -3 3.39 1.24
 1 10 -3 1.47 1.02
 1 10 -2 -0.47 0.87
 1 10 -1 3.73 1.54
 1 10 0 5.81 1.4
 1 10 0 5.84 1.54
 1 10 1 2.81 1.12
 1 10 1 1.34 1.15
 1 10 2 0.26 0.91
 1 10 2 0.83 0.72
 1 10 3 10.14 1.89
 1 10 3 7.69 1.51
 1 10 4 10.83 2.05
 1 10 5 21.04 2.73
 1 10 5 24.93 2.67
 1 10 6 31.86 3.1
 1 10 7 0.98 0.9
 1 10 8 7.47 1.68
 -1 -11 4 1.71 0.9
 1 11 -4 1.81 0.97
 1 11 -3 0.78 1.07
 -1 -11 3 3.02 1.09
 1 11 -2 1.21 1.13
 1 11 -1 1.83 1.11
 1 11 0 4.68 1.44
 1 11 1 -0.62 0.76
 1 11 1 0.1 0.82
 1 11 2 -0.49 0.98
 1 11 2 0.98 0.86
 1 11 3 0.6 1.02
 1 11 4 8.12 1.89
 1 11 5 1.4 1.21
 -2 10 3 -0.38 0.88
 -2 10 2 0.29 0.87
 -2 10 1 1.69 1.03
 -2 10 0 9.35 1.97
 -2 10 -1 1.68 0.8
 -2 10 -2 23.3 2.97
 -2 10 -3 14.43 2.41
 -2 10 -4 44.61 4.36
 -2 10 -5 2.54 1.26
 -2 9 7 2.93 1.07
 -2 9 6 -1.52 0.94
 -2 9 6 0.66 0.84
 -2 9 5 4.68 1.22
 -2 9 5 7.06 1.76
 -2 9 4 5.85 1.51
 -2 9 3 2.9 1.17
 -2 9 2 1.75 0.92
 -2 9 1 0.93 0.8
 -2 9 0 1.55 0.94
 -2 9 -1 4.32 1.31
 -2 9 -2 -0.91 0.71
 -2 9 -3 20.78 2.79
 -2 9 -3 22.29 2.73
 -2 9 -4 1.56 0.97
 -2 9 -4 1.92 0.89
 -2 9 -5 7.48 1.85
 -2 9 -6 0.84 1.1
 -2 9 -7 0.74 1.12
 -2 9 -8 2.74 1.31
 -2 9 -9 0.44 0.99
 -2 8 9 1.14 0.79
 -2 8 8 1.9 0.81
 -2 8 7 5.97 1.39
 -2 8 6 12.56 1.94
 -2 8 5 14.64 1.97
 -2 8 4 7.92 1.46
 -2 8 4 8.37 1.67
 -2 8 3 30.49 3.03
 -2 8 3 31.72 2.67
 -2 8 2 14.04 2.09
 -2 8 1 7.46 1.49
 -2 8 0 46.9 3.68
 -2 8 -1 16.24 2.23
 -2 8 -1 16.27 2.12
 -2 8 -2 7.26 1.55
 -2 8 -3 40.83 3.44
 -2 8 -3 44.59 3.75
 -2 8 -4 1.14 0.74
 -2 8 -4 2.4 1.01
 -2 8 -5 0.68 0.86
 -2 8 -6 2.64 1.07
 -2 8 -7 -0.65 0.77
 -2 8 -8 0.19 0.73
 -2 8 -9 3.57 1.24
 -2 8 -10 0.67 0.89
 -2 8 -11 16.04 2.57
 -2 7 10 2.24 1.07
 -2 7 9 4.12 1.34
 -2 7 8 33.73 3.14
 -2 7 7 32.29 2.94
 -2 7 6 0.4 0.66
 -2 7 5 2.16 0.89
 -2 7 4 -0.24 0.64
 -2 7 3 19.59 2.01
 -2 7 2 83.13 4.07
 -2 7 2 80.65 4.57
 -2 7 1 285.66 9.07
 -2 7 1 288.75 7.93
 -2 7 0 23.15 2.38
 -2 7 0 25.17 2.39
 -2 7 -1 304.56 9.65
 -2 7 -1 340.92 9.62
 -2 7 -2 157.35 6.3
 -2 7 -2 143.52 6.13
 -2 7 -2 148.53 6.58
 -2 7 -3 3.93 1.01
 -2 7 -3 5.35 1.33
 -2 7 -4 9.29 1.49
 -2 7 -4 8.82 1.61
 -2 7 -5 4.8 1.32
 -2 7 -6 33.24 3.19
 -2 7 -7 2.54 0.98
 -2 7 -8 3.63 1.26
 -2 7 -9 8.99 1.86
 -2 7 -10 -0.08 0.86
 -2 7 -11 0.39 0.95
 -2 7 -12 0.47 0.99
 -2 6 12 1.11 0.79
 -2 6 11 7.38 1.64
 -2 6 10 24.61 2.81
 -2 6 9 2.59 0.99
 -2 6 8 3.79 1.17
 -2 6 7 18.06 2.2
 -2 6 6 2.16 0.92
 -2 6 5 11.92 1.66
 -2 6 4 65.65 3.7
 -2 6 3 0.1 0.48
 -2 6 2 25.55 2.09
 -2 6 1 105.82 4.82
 -2 6 1 107.67 4.24
 -2 6 1 108.25 4.37
 -2 6 0 124.12 4.43
 -2 6 0 124.94 5.3
 -2 6 0 132.07 5.02
 -2 6 -1 33.16 2.62
 -2 6 -1 34.21 2.55
 -2 6 -1 32.25 2.72
 -2 6 -1 29.7 2.39
 -2 6 -2 44.44 3.08
 -2 6 -2 43.89 2.92
 -2 6 -2 51.58 3.46
 -2 6 -2 49.36 3.16
 -2 6 -3 82.77 4.04
 -2 6 -3 78.66 4.11
 -2 6 -3 85.62 4.53
 -2 6 -4 92.67 4.38
 -2 6 -4 92.49 4.58
 -2 6 -4 92.77 4.78
 -2 6 -5 7.27 1.22
 -2 6 -5 8.14 1.28
 -2 6 -6 0.07 0.9
 -2 6 -7 0.41 0.57
 -2 6 -8 9.02 1.68
 -2 6 -9 37.34 3.3
 -2 6 -10 7.32 1.58
 -2 6 -11 0.28 0.73
 -2 6 -12 16.74 2.46
 -2 6 -13 4.48 1.47
 -2 5 13 9.9 1.91
 -2 5 12 -0.15 0.73
 -2 5 11 15.62 2.29
 -2 5 10 2.11 1.01
 -2 5 9 5.69 1.32
 -2 5 8 3.91 1.17
 -2 5 7 0.88 0.84
 -2 5 6 12.48 1.66
 -2 5 5 40.47 2.84
 -2 5 4 16.19 1.72
 -2 5 3 0.32 0.45
 2 -5 -2 0.97 1.29
 -2 5 2 0.67 0.35
 -2 5 2 0.53 0.4
 -2 5 1 6.37 0.92
 -2 5 1 4.46 0.83
 2 -5 -1 4.5 1.92
 -2 5 0 101.31 3.96
 -2 5 0 94.09 3.62
 -2 5 0 96.66 4.24
 2 -5 0 89.72 8.41
 -2 5 -1 169.81 5.45
 2 -5 1 155.2 11.12
 -2 5 -1 160.81 11.39
 -2 5 -1 159.73 5.63
 -2 5 -1 165.68 5.93
 -2 5 -1 158.32 4.72
 -2 5 -1 166.76 5.6
 -2 5 -2 137.82 5.35
 -2 5 -2 136.29 5.16
 -2 5 -2 145.38 10.91
 -2 5 -2 135.9 5.04
 -2 5 -2 135.73 4
 -2 5 -3 0.25 0.48
 -2 5 -3 0.45 0.47
 -2 5 -3 0.59 0.54
 -2 5 -4 18.57 1.86
 -2 5 -4 19.14 1.86
 -2 5 -4 18.18 1.9
 -2 5 -5 9.94 1.53
 -2 5 -5 8.77 1.23
 -2 5 -6 0.95 0.56
 -2 5 -6 0.61 0.43
 -2 5 -7 0.81 0.59
 -2 5 -7 0.97 0.64
 -2 5 -8 45.83 3.32
 -2 5 -8 50.59 3.24
 -2 5 -9 60.73 4.03
 -2 5 -9 65.9 3.87
 -2 5 -10 -0.09 0.64
 -2 5 -10 1.38 0.65
 -2 5 -11 -1.51 1
 -2 5 -11 0.51 0.72
 -2 5 -12 2.22 0.97
 -2 5 -12 1.26 1.11
 -2 5 -13 0.64 0.83
 -2 5 -14 0.56 0.78
 -2 4 13 25.12 2.81
 -2 4 12 18.91 2.36
 -2 4 11 80.53 4.79
 -2 4 10 9.89 1.68
 -2 4 9 2.65 1.1
 -2 4 8 7.12 1.51
 -2 4 7 43.98 3.15
 -2 4 6 1.72 0.68
 -2 4 5 12.19 1.51
 -2 4 4 7.08 1.08
 -2 4 3 3.94 0.84
 2 -4 -2 136.61 10.44
 -2 4 2 131.59 4.59
 -2 4 2 135.22 4
 2 -4 -1 125.83 9.78
 -2 4 1 125.37 3.93
 -2 4 1 126.97 4.25
 -2 4 0 70.21 2.87
 2 -4 0 71.1 7.2
 -2 4 0 64.59 3.12
 -2 4 0 69.05 2.87
 -2 4 -1 919.93 28.55
 -2 4 -1 859.73 16.42
 -2 4 -1 899.63 16.79
 -2 4 -1 894.5 15.43
 -2 4 -1 922.31 16.13
 -2 4 -2 1043.96 18.77
 -2 4 -2 1050.74 17.19
 -2 4 -2 1025.8 19.03
 -2 4 -3 311.73 7.83
 -2 4 -3 307.24 7.89
 -2 4 -3 313.21 6.26
 -2 4 -3 317.78 8.26
 2 -4 4 63.96 7.22
 -2 4 -4 72.82 3.4
 -2 4 -4 73.08 3.56
 -2 4 -4 66.36 3.31
 2 -4 5 5.09 2.19
 -2 4 -5 5.26 1.05
 -2 4 -5 5.52 0.95
 -2 4 -6 0.41 0.39
 -2 4 -6 0.69 0.48
 -2 4 -7 3.03 0.75
 -2 4 -7 2.64 0.8
 -2 4 -8 2.79 0.92
 -2 4 -8 3.01 0.92
 -2 4 -9 396.82 11
 -2 4 -9 411.38 10.69
 -2 4 -10 189.06 6.9
 -2 4 -10 183.67 7.19
 -2 4 -11 15.32 2.11
 -2 4 -11 11.6 1.71
 -2 4 -12 2.06 0.93
 -2 4 -12 -0.16 0.71
 -2 4 -13 -0.1 0.77
 -2 4 -13 0.47 0.84
 -2 4 -14 21.02 2.81
 -2 4 -14 21.03 2.6
 -2 4 -15 3.46 1.19
 -2 4 -15 3.81 1.53
 -2 3 14 17.96 2.33
 -2 3 13 25.09 2.72
 -2 3 12 7.41 1.51
 -2 3 11 31.06 2.77
 -2 3 10 28.87 2.69
 -2 3 9 4.7 1.33
 2 -3 -9 1.09 0.68
 2 -3 -8 108.65 4.67
 -2 3 8 100.88 4.76
 -2 3 7 3.78 0.9
 2 -3 -7 6.72 1.09
 2 -3 -6 45.37 2.52
 -2 3 6 42.87 2.82
 2 -3 -5 83.83 3.25
 -2 3 5 75.17 3.62
 2 -3 -4 123.7 3.7
 -2 3 4 115.92 4.44
 -2 3 3 128.96 10.62
 2 -3 -3 134.62 3.53
 -2 3 3 124.95 4.45
 -2 3 2 6.45 0.88
 -2 3 2 7.04 0.71
 2 -3 -2 4.6 2.03
 2 -3 -2 5.31 0.53
 -2 3 1 183.37 4.42
 -2 3 1 191.83 5.17
 -2 3 0 55.7 2.21
 2 -3 0 54.5 6.07
 -2 3 0 50.91 2.64
 -2 3 0 52.58 2.31
 -2 3 -1 420.44 8.92
 -2 3 -1 428.59 17.63
 -2 3 -1 408.66 9.15
 -2 3 -1 403.26 8.64
 -2 3 -1 409.95 8.11
 -2 3 -2 514.78 10.32
 -2 3 -2 539.59 19.82
 -2 3 -2 509.51 10.73
 -2 3 -2 525.87 9.39
 -2 3 -2 522.43 10.58
 -2 3 -3 112.95 3.86
 -2 3 -3 113.9 4.04
 -2 3 -3 112.95 4.06
 -2 3 -3 115.07 9.26
 -2 3 -3 116.09 3.01
 -2 3 -4 65.24 2.87
 2 -3 4 50.62 6.18
 -2 3 -4 58.12 2.87
 -2 3 -4 56.47 1.79
 -2 3 -5 1.07 0.44
 2 -3 5 1.49 1.27
 -2 3 -6 12.38 1.43
 -2 3 -6 12.52 1.43
 -2 3 -7 27.84 2.12
 -2 3 -7 27.44 2.2
 -2 3 -8 46.2 2.98
 -2 3 -8 44.93 6.86
 -2 3 -8 46.11 2.92
 -2 3 -9 5.92 1.14
 -2 3 -9 6.54 1.22
 -2 3 -10 66.26 4.05
 -2 3 -10 68.98 3.9
 -2 3 -11 57.05 3.88
 -2 3 -11 58.23 3.76
 -2 3 -12 1.05 0.81
 -2 3 -13 48.49 3.7
 -2 3 -14 3.71 1.1
 -2 3 -15 7.25 1.61
 -2 3 -16 0.97 0.82
 -2 2 14 3.16 1.11
 -2 2 13 9.96 1.67
 2 -2 -13 11.25 2.06
 2 -2 -12 68 4.69
 -2 2 12 72.24 4.24
 -2 2 11 -1.29 0.95
 2 -2 -11 0.91 0.81
 -2 2 10 3.1 0.93
 2 -2 -10 3.01 0.94
 2 -2 -9 10.31 1.58
 -2 2 9 12.22 1.62
 2 -2 -8 175.27 6.22
 -2 2 8 169.49 6.02
 2 -2 -7 62.68 3.32
 -2 2 7 65.15 3.5
 -2 2 6 7.58 1.17
 2 -2 -6 7.47 1.09
 2 -2 -5 10.88 1.16
 -2 2 5 8.7 1.18
 2 -2 -4 36.45 1.91
 -2 2 4 37.49 2.27
 -2 2 3 1.94 0.65
 2 -2 -3 1.23 0.41
 -2 2 3 0.67 0.97
 2 -2 -2 862.18 26.93
 -2 2 2 856.61 27.25
 2 -2 -2 867.38 13.76
 -2 2 2 821.91 15.06
 2 -2 -1 95.52 2.42
 2 -2 -1 98.23 7.89
 -2 2 1 87.7 3.12
 -2 2 0 398.56 7.1
 -2 2 0 398.67 8.51
 2 -2 0 417.35 16.67
 -2 2 0 403.65 7.89
 -2 2 -1 1164.76 18.78
 -2 2 -1 1144.32 18.38
 -2 2 -1 1157.27 19.51
 -2 2 -2 408.24 8.7
 -2 2 -2 439.74 16.85
 -2 2 -2 425.51 8.31
 -2 2 -2 417.39 7.65
 -2 2 -2 411.91 8.14
 -2 2 -3 2.49 0.54
 -2 2 -3 3.02 1.62
 -2 2 -3 2.86 0.52
 2 -2 3 4.75 1.81
 -2 2 -3 4.05 0.72
 2 -2 4 7.4 2.47
 -2 2 -4 8.5 0.92
 -2 2 -4 7.71 0.97
 -2 2 -4 6.58 0.95
 -2 2 -5 619.84 12.19
 -2 2 -5 633.4 12.36
 2 -2 6 52.83 6.74
 -2 2 -6 44.33 2.56
 -2 2 -7 996.92 18.41
 -2 2 -8 16.63 1.73
 -2 2 -9 0.56 0.5
 -2 2 -10 9.47 1.43
 -2 2 -11 29.86 2.59
 -2 2 -12 14.88 2.02
 -2 2 -13 93.07 5.09
 -2 2 -14 1.55 0.92
 -2 2 -15 12.13 2.05
 -2 2 -16 6.12 1.64
 2 -1 -15 0.09 0.66
 2 -1 -15 1.72 1.1
 2 -1 -14 13.59 2.39
 2 -1 -13 0.54 0.69
 -2 1 12 9.24 1.53
 2 -1 -12 8.97 1.75
 2 -1 -11 0.86 0.76
 -2 1 11 0.99 0.61
 2 -1 -10 0.13 0.65
 -2 1 10 0.94 0.52
 2 -1 -9 36.43 2.91
 -2 1 9 37.75 2.64
 -2 1 8 2.69 0.77
 2 -1 -8 1.44 0.72
 2 -1 -7 50.37 3
 -2 1 7 50.16 2.84
 2 -1 -6 57.49 3.01
 -2 1 6 60.95 3.05
 2 -1 -5 16.15 1.44
 -2 1 5 17.54 1.53
 2 -1 -4 8.39 0.96
 -2 1 4 9.4 1.08
 -2 1 4 9.83 2.89
 -2 1 3 594.44 22.51
 2 -1 -3 599.74 10.87
 -2 1 3 603.24 11.43
 -2 1 2 2.59 1.41
 -2 1 2 2.27 0.5
 2 -1 -2 2 1.42
 2 -1 -2 3.23 0.49
 2 -1 -1 214.84 4.48
 2 -1 -1 201.82 11.06
 -2 1 1 197.57 4.91
 -2 1 0 60.54 2.47
 2 -1 0 63.42 1.99
 2 -1 0 64.13 5.89
 -2 1 0 63.74 2.28
 -2 1 -1 14.61 1.17
 -2 1 -1 17.41 0.98
 2 -1 1 15.86 1
 -2 1 -2 820.57 13.02
 -2 1 -2 788.97 13.05
 -2 1 -2 800.84 13.96
 -2 1 -3 52.38 2.32
 -2 1 -3 57.26 1.98
 -2 1 -3 55.31 2.09
 2 -1 3 54.29 5.59
 -2 1 -4 1127.52 18.52
 2 -1 4 1187.35 31.25
 -2 1 -4 1142.9 19.04
 2 -1 5 296.61 14.84
 -2 1 -5 265.46 6.56
 2 -1 6 11.09 0.8
 -2 1 -6 8.98 1.13
 2 -1 7 234.59 4.98
 -2 1 -7 226.54 6.42
 -2 1 -8 33.96 2.36
 -2 1 -9 62.94 3.36
 -2 1 -10 1.15 0.62
 -2 1 -11 1.13 0.78
 -2 1 -12 29.85 2.74
 -2 1 -13 0.92 1.01
 -2 1 -14 14.25 2.09
 -2 1 -15 9.95 1.87
 -2 1 -16 9.28 1.81
 2 0 -15 3 1.36
 2 0 -15 3.54 1.21
 2 0 -14 7.53 1.64
 2 0 -14 6.38 1.71
 2 0 -13 5.02 1.52
 2 0 -12 28.49 3.1
 2 0 -11 7.35 1.5
 -2 0 11 11.49 1.52
 2 0 -10 63.47 4.25
 -2 0 10 67.43 3.51
 2 0 -9 120.13 5.58
 -2 0 9 133.37 4.96
 2 0 -8 20.56 2.08
 -2 0 8 17.91 1.68
 -2 0 7 20.94 1.72
 2 0 -7 19.28 1.89
 -2 0 6 5.19 0.88
 2 0 -6 4.34 0.9
 -2 0 5 164.32 4.86
 2 0 -5 153.41 4.93
 -2 0 4 50.09 2.33
 2 0 -4 44.6 2.28
 -2 0 3 108.67 3.46
 2 0 -3 109.09 3.46
 2 0 -2 5293.05 92.07
 2 0 -2 5386.84 76.77
 -2 0 2 5252.82 76.82
 2 0 -1 3141.69 59.32
 2 0 -1 3156.89 46.31
 -2 0 0 904.91 14.86
 2 0 0 901.44 14.62
 2 0 0 854.04 23.72
 -2 0 -1 390.66 7.49
 2 0 1 391.15 7.53
 -2 0 -2 184.43 4.41
 2 0 3 253.87 11.58
 -2 0 -3 248.58 5.57
 2 0 4 309.75 13.98
 2 0 4 318.17 6.12
 -2 0 -4 319.82 6.9
 2 0 5 74 2.39
 -2 0 -5 73.09 2.9
 2 0 6 75.14 2.48
 -2 0 -6 71 3.07
 -2 0 -7 244.38 6.59
 2 0 7 262.97 5.65
 2 0 8 177.5 4.5
 -2 0 -8 157.06 5.31
 -2 0 -9 5.64 1.09
 2 0 9 6.44 0.83
 -2 0 -10 7.81 1.22
 -2 0 -11 0.18 0.59
 -2 0 -12 0.62 0.59
 -2 0 -13 9.95 1.64
 -2 0 -14 1.23 0.87
 -2 0 -15 28.41 2.91
 -2 0 -16 12.42 2.09
 2 1 -15 12.04 1.92
 2 1 -15 11.43 2.34
 2 1 -14 3.07 1.33
 2 1 -14 2.69 0.98
 2 1 -13 3.39 1.09
 2 1 -13 4.54 1.63
 2 1 -12 23.61 2.87
 2 1 -11 0.88 0.76
 2 1 -10 125.81 6
 2 1 -9 67.87 4.15
 -2 -1 9 71.36 3.37
 2 1 -8 15.97 1.88
 -2 -1 8 13.88 1.38
 2 1 -7 28.15 2.33
 -2 -1 7 27.07 1.79
 -2 -1 7 28.74 1.92
 -2 -1 6 127.82 4.13
 2 1 -6 124.7 4.76
 -2 -1 6 123.86 3.96
 2 1 -5 259.47 6.96
 -2 -1 5 263.7 6.22
 -2 -1 5 256.32 6.09
 2 1 -4 319.48 7.57
 -2 -1 4 339.3 7.16
 -2 -1 4 321.38 6.96
 2 1 -3 8.26 0.92
 -2 -1 3 7.17 0.81
 -2 -1 3 8.74 0.86
 -2 -1 3 9.24 2.56
 -2 -1 2 1044.65 27.77
 2 1 -2 1055.92 17.51
 2 1 -1 4878.02 69.27
 -2 -1 1 4771.82 81.12
 2 1 -1 4728.51 80.89
 -2 -1 0 3201.27 45.99
 2 1 0 3086.48 56.65
 2 1 0 3122.73 46.6
 -2 -1 -1 66.71 2.08
 2 1 1 67.49 2.46
 -2 -1 -2 5710.99 92.17
 -2 -1 -2 5722.55 82.06
 2 1 2 5757.38 82.16
 2 1 3 820.34 22.21
 -2 -1 -3 837.46 14.01
 2 1 3 866.25 13.96
 -2 -1 -4 1418.16 22.41
 2 1 4 1423.52 22.12
 -2 -1 -5 99.8 7.91
 -2 -1 -5 90.26 3.14
 2 1 5 92.96 2.91
 2 1 6 5.58 0.77
 -2 -1 -6 7.86 2.42
 -2 -1 -6 5.76 0.92
 -2 -1 -7 15.3 3.78
 -2 -1 -7 16.87 1.68
 2 1 7 18.5 1.41
 2 1 8 10.13 1.07
 -2 -1 -8 11.99 1.42
 -2 -1 -9 75.67 3.58
 2 1 9 75.97 3.09
 -2 -1 -10 47.14 2.98
 2 1 10 50.55 2.61
 -2 -1 -11 -0.1 0.59
 2 1 11 0.37 0.37
 -2 -1 -12 13.05 1.76
 -2 -1 -13 5.57 1.22
 -2 -1 -14 -0.08 0.68
 -2 -1 -15 20.55 2.5
 -2 -1 -16 -0.88 0.85
 2 2 -15 7.09 1.55
 2 2 -15 7.54 1.97
 2 2 -14 2.07 1.32
 2 2 -14 3.24 0.96
 2 2 -13 -0.12 0.64
 2 2 -13 0.7 1.04
 2 2 -12 1.66 0.58
 2 2 -12 4.08 1.35
 2 2 -11 15.94 2.28
 2 2 -11 12.79 1.64
 2 2 -10 3.32 1.06
 2 2 -9 58.47 3.86
 -2 -2 9 58.05 3.09
 2 2 -8 18.14 2.04
 -2 -2 8 22.84 1.67
 -2 -2 8 20.5 1.74
 2 2 -7 55.18 3.36
 -2 -2 7 61.92 2.71
 2 2 -6 234.42 7.19
 -2 -2 6 260 6.13
 2 2 -5 82.23 3.67
 -2 -2 5 88.73 3.36
 -2 -2 5 96.35 3.18
 2 2 -4 1952.87 31.06
 -2 -2 4 1911.6 30.32
 -2 -2 3 3.99 0.7
 2 2 -3 5.1 0.79
 2 2 -2 55.77 2.02
 2 2 -2 57.49 2.48
 -2 -2 2 54.72 5.3
 -2 -2 2 51.9 2.27
 -2 -2 1 470.29 14.95
 2 2 -1 456.2 8.69
 2 2 0 4.05 1.25
 2 2 0 3.81 0.61
 2 2 1 11.72 1.15
 2 2 1 19.42 1.18
 -2 -2 -2 550.35 14.96
 -2 -2 -2 541.17 9.01
 2 2 2 532.89 9.73
 2 2 3 2223.6 33.26
 2 2 3 2158.06 42.05
 -2 -2 -3 2183.75 32.64
 -2 -2 -4 122.13 3.41
 2 2 4 127.22 3.63
 -2 -2 -5 227.08 5.45
 -2 -2 -5 229.34 11.45
 2 2 5 230.4 5.55
 -2 -2 -6 129.31 9.37
 -2 -2 -6 132.61 4.08
 2 2 6 131.16 4.06
 -2 -2 -7 4.31 0.81
 -2 -2 -7 4.16 2
 2 2 7 4.03 0.7
 -2 -2 -8 1.19 0.61
 2 2 8 0.23 0.33
 2 2 9 18.17 1.57
 -2 -2 -9 19.79 1.82
 -2 -2 -10 1.48 0.68
 2 2 10 1.22 0.55
 -2 -2 -11 25.39 2.33
 2 2 11 30.87 2.24
 -2 -2 -12 21.79 2.23
 2 2 12 23.76 2.07
 -2 -2 -13 1.82 0.72
 -2 -2 -14 4.95 1.17
 -2 -2 -15 0.57 0.69
 -2 -2 -16 2.95 1.07
 2 3 -15 1.15 1.07
 2 3 -14 14.6 2.62
 2 3 -13 3.26 0.88
 2 3 -13 3.41 1.2
 2 3 -12 0.52 0.61
 2 3 -12 1.66 1.04
 2 3 -11 28.48 3.05
 2 3 -11 22.91 2.12
 2 3 -10 3.06 0.71
 -2 -3 10 4.02 1.03
 2 3 -10 3.88 1.14
 2 3 -9 47.25 3.62
 -2 -3 9 52.64 3.11
 2 3 -9 50.37 2.85
 2 3 -8 2.32 0.69
 2 3 -8 1.81 0.73
 -2 -3 8 2.21 0.71
 -2 -3 7 387.1 9.26
 2 3 -7 364.93 9.9
 -2 -3 6 10.16 0.96
 -2 -3 6 9.9 1.22
 2 3 -6 10.03 1.36
 -2 -3 5 7.93 0.83
 2 3 -5 7.66 1.13
 2 3 -4 73.12 3.28
 2 3 -3 37.26 2
 2 3 -3 40.76 1.94
 -2 -3 3 45.75 2.34
 2 3 -3 48.8 2.49
 -2 -3 2 144.95 8.43
 2 3 -2 134.02 4.35
 2 3 -1 62.29 2.14
 -2 -3 1 51.87 4.36
 2 3 -1 51.3 2.4
 2 3 -1 61.97 2.48
 2 3 0 19.31 1.28
 2 3 0 21.23 1.15
 -2 -3 0 20.8 1.46
 2 3 0 16.58 1.3
 -2 -3 -1 967.3 19.73
 2 3 1 964.13 16.15
 2 3 1 984.53 20.8
 2 3 1 982.51 16.74
 2 3 2 25.95 1.1
 2 3 2 22.43 1.6
 2 3 2 23.38 1.44
 2 3 3 197.01 8.46
 -2 -3 -3 197.73 4.23
 2 3 3 196.93 5.01
 -2 -3 -4 222.48 4.93
 2 3 4 216.01 5.59
 -2 -3 -4 214.75 9.56
 -2 -3 -5 37.45 4.38
 -2 -3 -5 42.41 1.98
 2 3 5 46.04 2.3
 -2 -3 -6 451.77 9.09
 -2 -3 -6 460.9 17.49
 2 3 6 445.85 9.58
 -2 -3 -7 7.5 0.98
 2 3 7 5.79 0.88
 2 3 8 12.12 1.31
 -2 -3 -8 11.35 1.29
 -2 -3 -9 118.37 4.54
 2 3 9 116.95 4.45
 -2 -3 -10 265.46 7.62
 2 3 10 266.33 7.42
 -2 -3 -11 84.27 4.23
 2 3 11 90.83 4.14
 -2 -3 -12 0.9 0.54
 2 3 12 -0.03 0.5
 -2 -3 -13 11.59 1.74
 2 3 13 11.59 1.63
 -2 -3 -14 13.2 1.91
 2 3 14 13.31 1.8
 -2 -3 -15 0.08 0.65
 -2 -3 -16 2.18 0.96
 2 4 -14 4.14 1.49
 2 4 -13 21.18 2.98
 2 4 -12 12.24 2.33
 2 4 -11 14.24 2.25
 -2 -4 11 9.88 1.55
 2 4 -10 38.6 3.45
 -2 -4 10 39.15 2.98
 2 4 -9 114.64 5.69
 -2 -4 9 113.98 5.04
 2 4 -8 37.77 3.04
 -2 -4 8 38.21 2.76
 2 4 -7 40.98 2.69
 2 4 -7 40.22 2.95
 -2 -4 7 35.89 2.58
 -2 -4 6 79.51 8.1
 -2 -4 6 75.29 3.69
 2 4 -6 84.25 3.73
 2 4 -6 79.35 2.93
 2 4 -6 72.24 3.78
 -2 -4 6 79.57 8.07
 2 4 -5 42.98 2.46
 -2 -4 5 33.91 2.36
 2 4 -5 37.95 1.77
 -2 -4 5 38.62 5.12
 2 4 -5 33.35 2.39
 2 4 -4 100.13 3.72
 2 4 -4 102.82 4.08
 -2 -4 4 101.86 4.14
 2 4 -4 103.74 2.81
 -2 -4 4 111.93 8.07
 2 4 -3 420.17 9.22
 2 4 -3 421.7 8.66
 2 4 -3 390.5 6.89
 -2 -4 2 23.41 3.23
 2 4 -2 26.62 1.63
 2 4 -2 20.86 1.62
 2 4 -2 27.73 1.85
 2 4 -1 250.09 5.88
 -2 -4 1 256.95 6.49
 -2 -4 1 245.8 9.22
 2 4 -1 229.13 6.17
 2 4 -1 273.45 6.51
 2 4 0 85.33 3.03
 -2 -4 0 95.49 3.43
 2 4 0 90.62 3.04
 2 4 0 84.79 3.2
 2 4 1 233.77 6.04
 -2 -4 -1 253.95 5.98
 2 4 1 229.73 5.73
 2 4 2 37.54 1.69
 2 4 2 40.57 2.26
 2 4 2 39.76 2.03
 -2 -4 -2 37.9 2.41
 2 4 3 17.3 1.55
 2 4 3 20.77 1.2
 2 4 3 20.52 2.44
 2 4 3 20.33 1.51
 -2 -4 -3 21.46 2.27
 -2 -4 -3 20.65 1.05
 -2 -4 -4 142 3.6
 2 4 4 131.88 3.46
 2 4 4 138.14 4.43
 -2 -4 -5 64.52 2.45
 2 4 5 60.64 2.92
 -2 -4 -6 5.51 0.79
 2 4 6 3.5 0.81
 -2 -4 -7 11.27 1.14
 2 4 7 12.93 1.44
 2 4 8 2.84 0.79
 -2 -4 -8 2.66 0.73
 -2 -4 -9 10.9 1.32
 2 4 9 9.61 1.3
 -2 -4 -10 18.55 1.85
 2 4 10 16.91 1.82
 2 4 11 106.83 4.79
 -2 -4 -11 99.87 4.62
 -2 -4 -12 4.67 1.17
 2 4 12 6.14 1.22
 -2 -4 -13 -0.61 0.72
 2 4 13 1.05 0.6
 -2 -4 -14 5.57 1.35
 2 4 14 4.86 1.18
 -2 -4 -15 -0.66 0.85
 2 4 15 -0.15 0.55
 -2 -4 -16 -0.18 0.67
 2 5 -14 0.92 1.1
 2 5 -14 1.77 1.3
 2 5 -13 32.75 3.71
 2 5 -13 41.99 3.88
 -2 -5 12 125.73 6.06
 2 5 -12 129.47 6.61
 2 5 -12 124.22 7.04
 2 5 -11 86.21 5.55
 2 5 -11 81.76 4.98
 -2 -5 11 77.51 4.6
 2 5 -10 1.96 0.91
 2 5 -10 2.16 1.07
 -2 -5 10 2.26 1
 -2 -5 9 131.43 5.81
 2 5 -9 146.83 6.12
 2 5 -9 131.92 6.3
 2 5 -8 2.91 0.95
 2 5 -8 2.33 0.8
 2 5 -7 274.47 8.06
 2 5 -7 252.68 8.23
 2 5 -6 34.69 2.48
 2 5 -6 33.53 2.63
 2 5 -5 254.68 7.17
 2 5 -5 256.31 7.48
 2 5 -4 8.61 1.16
 2 5 -4 11.13 1.34
 2 5 -4 9.8 1.33
 -2 -5 4 9.87 1.39
 2 5 -3 33.52 2.34
 2 5 -3 31.31 2.13
 -2 -5 3 39.12 2.53
 2 5 -3 37.31 2.32
 -2 -5 3 37.47 4.01
 2 5 -2 141.15 4.67
 2 5 -2 134.71 4.59
 -2 -5 2 143.85 5.07
 -2 -5 2 138.92 6.9
 2 5 -1 14.35 1.36
 -2 -5 1 17.07 1.58
 2 5 -1 18.76 1.53
 2 5 -1 14.5 1.25
 2 5 0 600.63 11.87
 2 5 0 623.39 12.15
 2 5 0 585.82 11.69
 -2 -5 -1 16.77 1.45
 2 5 1 17.15 1.38
 2 5 1 15.45 1.38
 2 5 1 16.6 1.43
 2 5 2 150.44 4.25
 2 5 2 142.18 4.51
 -2 -5 -2 153.38 4.58
 2 5 2 142.55 4.69
 2 5 3 31.06 2.04
 2 5 3 34.23 1.85
 2 5 3 26.9 2
 2 5 4 69.05 2.62
 -2 -5 -4 63.63 2.26
 2 5 4 63.01 3.1
 2 5 5 135.06 4.84
 -2 -5 -5 133.74 3.84
 2 5 6 45.78 2.77
 -2 -5 -6 47.43 6.1
 -2 -5 -6 47.63 2.28
 -2 -5 -7 2.79 0.63
 2 5 7 3.19 0.79
 -2 -5 -8 6.26 0.94
 2 5 8 5.54 1.07
 -2 -5 -9 0.16 0.48
 2 5 9 0.1 0.63
 -2 -5 -10 4.57 0.97
 2 5 10 2.68 0.91
 -2 -5 -11 10.15 1.42
 2 5 11 10.73 1.64
 -2 -5 -12 3.5 0.94
 2 5 12 4.56 1.15
 -2 -5 -13 0.18 0.53
 2 5 13 0.52 0.58
 -2 -5 -14 1.12 0.78
 2 5 14 2.51 0.83
 -2 -5 -15 0.7 0.77
 2 5 15 1.62 0.94
 2 6 -13 1.81 0.79
 -2 -6 13 1.33 0.7
 2 6 -12 1.9 0.97
 2 6 -12 1.47 1.12
 -2 -6 12 0.5 0.8
 2 6 -11 2.16 1.17
 -2 -6 11 0.94 0.96
 2 6 -11 0.33 0.64
 2 6 -10 82.16 4.9
 2 6 -10 79.01 5.09
 -2 -6 10 67.44 4.46
 2 6 -9 32.82 2.96
 2 6 -9 31.33 3.09
 2 6 -8 22.85 2.35
 2 6 -8 23.36 2.52
 2 6 -7 12.18 1.71
 2 6 -7 10.87 1.62
 2 6 -6 99.57 4.57
 2 6 -6 92.57 4.55
 2 6 -5 43.63 2.92
 2 6 -5 39.66 2.75
 2 6 -4 5.12 0.95
 2 6 -4 4.46 0.88
 2 6 -4 3.54 0.99
 2 6 -3 0.06 0.5
 2 6 -3 0.34 0.34
 2 6 -3 -0.18 0.5
 -2 -6 3 -0.61 0.52
 2 6 -2 2.7 0.7
 2 6 -2 2.08 0.6
 2 6 -2 1.75 0.58
 -2 -6 2 1.42 0.55
 2 6 -1 34.81 2.52
 -2 -6 1 27.59 2.19
 2 6 -1 28.37 2.19
 2 6 -1 26.77 1.81
 2 6 -1 26.87 1.91
 -2 -6 0 46.07 2.69
 2 6 0 41.1 2.32
 2 6 0 40.03 2.3
 2 6 0 44.68 2.72
 2 6 0 53.45 3.13
 2 6 1 55.73 2.82
 2 6 1 57.65 2.78
 2 6 1 55.86 2.75
 -2 -6 -1 58.24 2.92
 2 6 2 86.6 3.44
 -2 -6 -2 96.8 3.71
 2 6 2 82.87 3.51
 2 6 2 82.16 3.55
 2 6 3 90.51 3.88
 2 6 3 96.73 3.61
 -2 -6 -3 86.87 3.57
 2 6 3 89.74 3.83
 2 6 4 51 2.55
 2 6 4 44.8 2.77
 2 6 4 51.92 2.96
 2 6 5 18.98 1.53
 2 6 5 19.89 1.88
 2 6 6 6.61 1.15
 2 6 7 2.75 0.83
 2 6 8 9.13 1.46
 -2 -6 -9 0.41 0.61
 2 6 9 0.1 0.51
 -2 -6 -10 11.04 1.48
 2 6 10 15.11 2
 -2 -6 -11 0.57 0.59
 2 6 11 1.2 0.69
 -2 -6 -12 6.06 1.26
 2 6 12 7.15 1.5
 -2 -6 -13 0.98 0.75
 2 6 13 -0.28 0.52
 -2 -6 -14 4.96 1.14
 2 6 14 5.66 1.47
 2 7 -12 0.98 0.79
 2 7 -12 1.24 0.77
 -2 -7 12 0.24 0.68
 2 7 -11 -0.06 0.89
 -2 -7 11 0.18 0.7
 2 7 -11 0.73 0.97
 -2 -7 10 34.16 3.28
 2 7 -10 39.32 3.47
 2 7 -10 37.27 3.56
 2 7 -9 19.52 2.36
 2 7 -9 19.72 2.47
 -2 -7 9 18.13 2.33
 2 7 -8 0.63 0.69
 2 7 -8 0.22 0.65
 2 7 -7 0.69 0.64
 2 7 -7 0.3 0.47
 2 7 -6 0.78 0.56
 2 7 -6 1.32 0.82
 2 7 -5 63.61 3.8
 2 7 -4 0.99 0.54
 2 7 -4 0.71 0.63
 -2 -7 4 0.67 0.67
 2 7 -3 0.87 0.65
 2 7 -3 1.19 0.69
 -2 -7 3 0.69 0.66
 -2 -7 2 142.69 5.67
 2 7 -2 138.81 5.63
 2 7 -2 157.26 6.07
 2 7 -1 59.21 3.49
 -2 -7 1 59.95 3.41
 2 7 -1 59.52 3.67
 -2 -7 0 119 4.78
 2 7 0 116.77 4.38
 2 7 1 28.92 2.23
 -2 -7 -1 28.39 2.18
 2 7 1 30.59 2.58
 2 7 1 29.35 2.11
 2 7 2 5.18 0.96
 2 7 2 3.69 0.82
 -2 -7 -2 4.24 0.91
 2 7 3 13.61 1.45
 2 7 3 9.19 1.3
 2 7 4 8.43 1.17
 2 7 4 7.32 1.26
 2 7 5 0.48 0.57
 2 7 6 10.84 1.59
 2 7 7 10.95 1.67
 2 7 8 42.14 3.23
 2 7 9 33.74 2.98
 2 7 10 14.7 2.04
 2 7 11 -0.03 0.64
 2 7 12 1.09 0.87
 2 7 13 -0.59 0.82
 2 8 -11 10.58 1.99
 -2 -8 11 11.22 2.03
 2 8 -10 0.63 0.73
 -2 -8 10 0.03 0.88
 2 8 -9 0.35 0.69
 -2 -8 9 1.19 0.86
 2 8 -8 15.35 2.14
 -2 -8 8 9.73 1.76
 2 8 -7 6.48 1.39
 -2 -8 7 3 1.11
 2 8 -6 2.97 0.97
 -2 -8 6 2.04 1.04
 2 8 -5 1.76 0.73
 -2 -8 5 0 1
 2 8 -4 7.26 1.48
 2 8 -4 10.55 1.68
 -2 -8 4 8.54 1.48
 2 8 -3 0.26 0.75
 2 8 -3 0.5 0.62
 -2 -8 3 0.49 0.56
 2 8 -2 22.04 2.46
 -2 -8 2 20.42 2.16
 2 8 -2 22.84 2.38
 2 8 -1 149.86 6.25
 -2 -8 1 136.03 5.66
 2 8 0 441.08 11.8
 -2 -8 0 391.95 10.39
 2 8 1 40.8 2.89
 2 8 1 39.13 2.67
 -2 -8 -1 39.45 2.77
 2 8 2 1.58 0.92
 2 8 2 0.74 0.51
 2 8 2 1.06 0.57
 2 8 3 2.42 0.74
 2 8 3 3.21 0.81
 2 8 4 46.64 3.18
 2 8 5 2.02 0.82
 2 8 6 46.98 3.42
 2 8 7 16.75 2.12
 2 8 8 0.47 0.7
 2 8 9 3.32 1.16
 2 8 10 3.77 1.2
 2 8 11 0.2 0.64
 2 8 12 0.98 0.79
 2 9 -9 65.38 4.87
 -2 -9 9 50.03 4.29
 2 9 -8 3.74 1.5
 -2 -9 8 2.94 1.46
 2 9 -7 3.05 1.09
 -2 -9 7 0.45 0.72
 2 9 -6 23.91 2.74
 -2 -9 6 16.3 2.29
 2 9 -5 12.54 2.03
 -2 -9 5 9 1.69
 2 9 -4 15.36 2.31
 2 9 -4 17.56 2.36
 -2 -9 4 12.01 1.93
 -2 -9 3 2.21 0.86
 2 9 -3 1.85 0.99
 2 9 -3 3.93 1.23
 2 9 -2 7.04 1.59
 -2 -9 2 5.17 1.11
 2 9 -2 7.43 1.5
 2 9 -1 -0.05 0.7
 -2 -9 1 1.2 0.69
 2 9 0 4.94 1.44
 -2 -9 0 4.24 1.06
 2 9 1 14.57 2.11
 2 9 2 16.34 2.29
 2 9 2 13.16 1.72
 2 9 3 13.31 2.24
 2 9 3 11.53 1.62
 2 9 4 0.68 0.49
 2 9 5 13.94 1.95
 2 9 6 0.91 0.82
 2 9 7 2.98 1.08
 2 9 8 0.89 0.72
 2 9 9 0.94 0.77
 2 9 10 2.02 0.99
 2 9 11 0.64 0.7
 2 10 -7 3.43 1.32
 -2 -10 7 -0.4 0.74
 2 10 -6 1.09 0.9
 -2 -10 6 0.79 1.08
 2 10 -5 5.33 1.53
 -2 -10 5 3.17 1.28
 2 10 -4 1.46 1.23
 -2 -10 4 1.49 0.9
 2 10 -4 1.86 0.8
 2 10 -3 30.4 3.33
 -2 -10 3 25.65 2.74
 2 10 -3 28.68 3.13
 2 10 -2 5.19 1.45
 2 10 -2 4.4 1.48
 -2 -10 2 4.28 1.11
 2 10 -1 9.22 1.93
 -2 -10 1 7.68 1.43
 2 10 0 12.84 2.17
 2 10 1 1.67 1.09
 2 10 2 13.57 2.34
 2 10 3 1.74 0.93
 2 10 4 21.27 2.4
 2 10 4 32.26 3.47
 2 10 5 53.42 3.91
 2 10 6 2.07 1.05
 2 10 7 5.85 1.46
 2 10 8 5.24 1.44
 2 10 9 6.35 1.61
 2 11 -4 4.19 1.54
 -2 -11 4 4.31 1.25
 2 11 -4 7.83 1.93
 2 11 -3 16.09 2.62
 -2 -11 3 10.9 1.92
 2 11 -3 11.86 2.21
 2 11 -2 6.96 1.83
 -2 -11 2 4.39 1.24
 2 11 -1 0.62 0.79
 2 11 0 0.79 0.99
 2 11 1 1.83 1.4
 2 11 2 3.42 1.43
 2 11 3 6.57 1.73
 2 11 4 6.25 1.82
 2 11 5 17.95 2.87
 -3 9 4 1.01 1.14
 -3 9 3 3.63 1.33
 -3 9 2 1.04 0.72
 -3 9 1 2.52 1.13
 -3 9 0 4.32 1.31
 -3 9 -1 2.88 1.1
 -3 9 -2 16.6 2.55
 -3 9 -3 41.59 3.9
 -3 9 -4 34.29 3.62
 -3 9 -4 31.28 3.46
 -3 9 -5 1.52 1.03
 -3 9 -6 55.52 4.78
 -3 9 -7 3.41 1.19
 -3 8 7 3.36 1.24
 -3 8 6 5.52 1.38
 -3 8 5 6.52 1.53
 -3 8 4 8.18 1.56
 -3 8 4 8.62 1.76
 -3 8 3 0.14 0.59
 -3 8 3 3.24 1.19
 -3 8 2 7.36 1.54
 -3 8 1 0.5 0.83
 -3 8 0 14.03 2.23
 -3 8 -1 0 0.69
 -3 8 -2 1.99 1.2
 -3 8 -3 22.28 2.69
 -3 8 -3 26.91 2.97
 -3 8 -4 17.62 2.48
 -3 8 -4 16.93 2.46
 -3 8 -5 16.99 2.39
 -3 8 -5 21.77 2.83
 -3 8 -6 3.22 1.15
 -3 8 -7 3.01 1.07
 -3 8 -8 6.76 1.65
 -3 8 -9 13.86 2.32
 -3 8 -10 1.53 0.96
 -3 7 9 1.85 1.02
 -3 7 8 4.07 1.42
 -3 7 7 2.99 1.19
 -3 7 6 8.02 1.65
 -3 7 5 89.81 4.98
 -3 7 4 25.73 2.59
 -3 7 3 10.69 1.57
 -3 7 2 0.73 0.59
 -3 7 2 2.13 0.95
 -3 7 1 22.88 2.49
 -3 7 0 2.92 0.87
 -3 7 -1 7.15 1.51
 -3 7 -2 0.35 0.82
 -3 7 -3 107 5.45
 -3 7 -3 110.62 5.76
 -3 7 -4 22.61 2.54
 -3 7 -4 26.25 2.84
 -3 7 -5 41.78 3.4
 -3 7 -5 40.96 3.55
 -3 7 -6 -1.43 0.98
 -3 7 -7 -0.19 0.79
 -3 7 -8 9.68 1.85
 -3 7 -9 9.13 1.95
 -3 7 -10 2 0.99
 -3 7 -11 1.81 0.9
 -3 7 -12 0.47 0.96
 -3 6 10 7.25 1.6
 -3 6 9 7.85 1.65
 -3 6 8 1.47 0.94
 -3 6 7 9.14 1.8
 -3 6 6 1.78 0.88
 -3 6 5 116.11 5.59
 -3 6 4 33.36 2.86
 -3 6 3 4.53 1.01
 -3 6 2 2.71 0.88
 -3 6 1 0.58 0.41
 -3 6 1 -0.42 1.07
 -3 6 0 68.01 4.07
 -3 6 0 74.13 3.73
 -3 6 -1 60.7 3.81
 -3 6 -1 77.69 4.93
 -3 6 -2 413.69 11.97
 -3 6 -2 402.43 11.03
 -3 6 -2 430.15 11.55
 -3 6 -3 749.25 16.83
 -3 6 -3 783.51 17.12
 -3 6 -3 795.89 17.47
 -3 6 -4 39.47 3.26
 -3 6 -4 43.61 3.2
 -3 6 -4 40.9 3.19
 -3 6 -5 3.95 1.04
 -3 6 -5 8.19 1.39
 -3 6 -5 5.73 1.29
 -3 6 -6 4.08 1.26
 -3 6 -6 4.02 1.25
 -3 6 -7 10.45 1.73
 -3 6 -7 9.34 1.51
 -3 6 -8 6.17 1.44
 -3 6 -8 7.19 1.49
 -3 6 -9 34.77 3.27
 -3 6 -10 13.8 2.21
 -3 6 -11 5.39 1.37
 -3 6 -12 4.9 1.37
 -3 6 -13 2.6 1.24
 -3 5 11 2.47 1.07
 -3 5 10 -0.23 0.77
 -3 5 9 5.24 1.4
 -3 5 8 1.82 1.07
 -3 5 7 2.92 1.24
 -3 5 6 1.06 0.6
 -3 5 5 84.44 4.54
 -3 5 4 6.32 1.25
 -3 5 3 15.72 1.78
 -3 5 2 1.53 0.78
 -3 5 1 23.58 2.01
 -3 5 0 14.21 1.71
 -3 5 0 15.08 1.54
 -3 5 -1 18.24 1.89
 -3 5 -1 18 2
 -3 5 -1 17.26 1.61
 -3 5 -2 144.07 5.54
 -3 5 -2 144.84 5.82
 -3 5 -2 153.89 5.82
 -3 5 -3 0.19 0.52
 -3 5 -3 1.03 0.67
 -3 5 -3 0.33 0.53
 -3 5 -4 42.87 2.97
 -3 5 -4 47.66 3.26
 -3 5 -4 44.33 3.09
 -3 5 -5 3.82 0.91
 -3 5 -5 2.85 0.87
 -3 5 -5 4.43 1.11
 -3 5 -6 103.86 5.08
 -3 5 -6 100.53 4.88
 -3 5 -7 16.17 2
 -3 5 -7 18.43 2.1
 -3 5 -8 40.85 3.17
 -3 5 -8 42.89 3.34
 -3 5 -9 2.35 1
 -3 5 -9 1.05 0.67
 -3 5 -10 5.06 1.26
 -3 5 -10 6.31 1.37
 -3 5 -11 12.23 1.97
 -3 5 -11 12.22 1.97
 -3 5 -12 0.93 0.96
 -3 5 -12 1.09 0.82
 -3 5 -13 0.42 0.78
 -3 5 -13 -0.2 0.68
 -3 5 -14 4.47 1.43
 -3 5 -14 6.75 1.77
 -3 4 12 0.45 0.72
 -3 4 11 1.2 0.8
 -3 4 10 0.53 0.74
 -3 4 9 7.97 1.61
 -3 4 8 13.62 2.01
 -3 4 7 27.39 2.62
 -3 4 6 29.23 2.61
 -3 4 5 15.6 1.85
 -3 4 4 20.24 2
 -3 4 3 7.06 1.15
 -3 4 2 12.59 1.51
 -3 4 1 114.74 4.43
 -3 4 0 26.79 2.26
 -3 4 0 27.21 1.96
 -3 4 -1 75.39 3.62
 -3 4 -1 81.91 4.04
 3 -4 1 78.43 8.72
 -3 4 -1 79.69 3.3
 -3 4 -2 277.13 7.61
 -3 4 -2 294.68 7.93
 -3 4 -2 287.29 6.97
 -3 4 -2 298.03 8.47
 -3 4 -3 41.79 2.65
 -3 4 -3 41.56 2.69
 -3 4 -3 38.3 2.74
 -3 4 -3 43.73 2.16
 -3 4 -4 10.12 1.32
 -3 4 -4 8.48 1.38
 -3 4 -4 6.83 1.15
 -3 4 -5 52.56 3.04
 -3 4 -5 55.76 3.26
 -3 4 -5 52.56 3.29
 -3 4 -6 273.56 8.14
 -3 4 -6 270.02 8.23
 -3 4 -7 222.4 7.37
 -3 4 -7 235.14 7.7
 -3 4 -8 4.97 1.1
 -3 4 -8 4.41 1.09
 -3 4 -9 3.45 1.03
 -3 4 -9 2.9 0.97
 -3 4 -10 5.78 1.36
 -3 4 -10 5.3 1.28
 -3 4 -11 12.12 1.89
 -3 4 -11 16.73 2.11
 -3 4 -12 17.89 2.32
 -3 4 -12 14.95 2.16
 -3 4 -13 0.07 0.67
 -3 4 -13 0.13 0.76
 -3 4 -14 1.85 1.07
 -3 4 -14 3.21 1.19
 -3 4 -15 11.55 2.12
 -3 4 -15 11.32 2.12
 -3 3 13 3.6 1.17
 -3 3 12 22.55 2.63
 -3 3 11 0.19 0.66
 -3 3 10 77.59 4.65
 -3 3 9 2.5 1.05
 -3 3 8 351.53 10.32
 -3 3 7 35.65 2.9
 -3 3 6 2.53 0.96
 -3 3 5 50.91 3.22
 -3 3 4 1.52 0.7
 -3 3 3 119 4.68
 -3 3 2 475.19 10.72
 3 -3 -1 212.11 14.15
 -3 3 1 196.28 5.87
 3 -3 0 283.45 16.36
 -3 3 0 272.93 7.86
 -3 3 0 283.9 7.05
 -3 3 -1 152.99 5.45
 -3 3 -1 150.79 4.67
 -3 3 -2 28.49 1.93
 -3 3 -2 25.43 2.1
 -3 3 -2 28.63 1.76
 -3 3 -3 163.93 5.71
 -3 3 -3 161.34 5.06
 -3 3 -3 173.84 4.56
 -3 3 -4 1.53 0.41
 -3 3 -4 1.15 0.45
 -3 3 -4 1.43 0.66
 -3 3 -5 37.27 2.29
 -3 3 -5 34.46 2.34
 -3 3 -5 31.52 2.4
 -3 3 -6 8.13 1.22
 -3 3 -6 8.58 1.31
 -3 3 -7 26.07 2.2
 -3 3 -7 27.6 2.35
 -3 3 -8 4.49 1.09
 -3 3 -8 5.55 1.13
 -3 3 -9 2.32 0.89
 -3 3 -9 0.74 0.64
 -3 3 -10 3.77 0.98
 -3 3 -10 3.61 1
 -3 3 -11 5.5 1.24
 -3 3 -11 4.97 1.2
 -3 3 -12 0.22 0.53
 -3 3 -12 -0.65 0.97
 -3 3 -13 3.3 1.22
 -3 3 -13 1.15 0.65
 -3 3 -14 2.57 1.09
 -3 3 -14 1.99 0.94
 -3 3 -15 1.92 1.17
 -3 3 -15 0.82 0.68
 -3 2 13 0.28 0.61
 -3 2 12 0.25 0.62
 3 -2 -12 1.43 0.95
 -3 2 11 -0.06 0.65
 3 -2 -11 0.18 0.57
 -3 2 10 1.68 0.82
 3 -2 -10 1.77 0.89
 3 -2 -9 198.06 7.2
 -3 2 9 193.43 7.22
 3 -2 -8 182.19 6.47
 -3 2 8 172.67 6.55
 -3 2 7 5.4 1.07
 3 -2 -7 7.55 1.23
 3 -2 -6 160.37 5.32
 -3 2 6 142.63 5.55
 -3 2 5 8.59 1.33
 3 -2 -5 8.94 1.13
 3 -2 -4 27.57 1.77
 -3 2 4 25.27 2.07
 3 -2 -3 19.19 1.35
 -3 2 3 18.68 1.69
 3 -2 -2 230.07 14.71
 3 -2 -2 220.72 5.14
 -3 2 2 203.76 6.01
 -3 2 1 44.12 2.45
 3 -2 -1 49.9 2.04
 3 -2 -1 44.86 6.3
 -3 2 0 91.66 3.87
 3 -2 0 94.62 2.86
 3 -2 0 86.44 8.68
 -3 2 0 92.21 3.45
 3 -2 1 154.76 4.06
 -3 2 -1 152.83 5.2
 -3 2 -1 157.78 4.37
 -3 2 -1 155.78 4.55
 -3 2 -2 55.85 6.93
 -3 2 -2 51.98 2.36
 -3 2 -2 53.37 2.33
 -3 2 -2 53.52 2.4
 -3 2 -2 49.37 2.8
 3 -2 2 55.34 2.3
 -3 2 -3 2.74 0.53
 -3 2 -3 1.8 0.5
 -3 2 -3 1.97 0.56
 -3 2 -4 98.94 3.39
 -3 2 -4 96.74 3.53
 -3 2 -4 97.87 4.06
 -3 2 -5 2.78 0.57
 3 -2 5 2.63 1.66
 -3 2 -5 2.29 0.55
 -3 2 -5 3.59 0.79
 -3 2 -6 2.97 0.91
 -3 2 -7 9.68 1.27
 -3 2 -7 11.65 1.6
 -3 2 -8 19.53 1.92
 -3 2 -8 18.05 1.87
 -3 2 -9 4.4 0.99
 -3 2 -9 5.81 1.21
 -3 2 -10 0.44 0.63
 -3 2 -11 20.11 2.22
 -3 2 -12 1.86 0.96
 -3 2 -13 0.88 0.65
 -3 2 -14 1.4 1.03
 -3 2 -15 0.96 0.89
 -3 2 -16 1.67 1.2
 3 -1 -14 -0.29 0.88
 -3 1 13 6.9 1.45
 3 -1 -13 8.68 1.82
 -3 1 12 11.38 1.8
 3 -1 -12 10.36 1.86
 3 -1 -11 22.13 2.56
 -3 1 11 21.49 2.32
 3 -1 -10 17.75 2.18
 -3 1 10 16.91 2
 -3 1 9 8.9 1.45
 3 -1 -9 6.94 1.34
 -3 1 8 8.57 1.31
 3 -1 -8 8.28 1.4
 -3 1 7 1.75 0.78
 3 -1 -7 0.92 0.47
 -3 1 6 7.38 1.14
 3 -1 -6 6.65 1.08
 -3 1 5 5.87 1
 3 -1 -5 4.09 0.86
 -3 1 4 0.64 0.46
 3 -1 -4 0.73 0.42
 3 -1 -3 108.52 3.64
 -3 1 3 101.76 3.95
 -3 1 2 4.32 0.78
 3 -1 -2 4.96 0.72
 3 -1 -2 3.17 1.83
 3 -1 -1 235.72 13.94
 -3 1 1 214.97 6.1
 3 -1 -1 228.44 5.38
 -3 1 1 211.07 5.74
 -3 1 0 363.44 8.27
 3 -1 0 368.63 17.56
 3 -1 0 347.25 7.24
 3 -1 1 151.88 4.29
 -3 1 -1 150.43 3.71
 -3 1 -1 160.98 4.95
 3 -1 2 16.42 1.34
 -3 1 -2 15.36 1.4
 -3 1 -2 16.35 1.07
 -3 1 -3 407.68 7.78
 -3 1 -3 401.28 7.87
 -3 1 -3 400.26 9.09
 -3 1 -4 17.13 1.17
 -3 1 -4 16.79 1.26
 3 -1 4 18.48 3.97
 -3 1 -4 16.45 1.52
 -3 1 -5 174.5 4.83
 3 -1 5 164.52 11.92
 -3 1 -5 167.47 5.41
 -3 1 -6 111.22 3.92
 -3 1 -6 115.61 4.43
 -3 1 -7 137.5 5.08
 -3 1 -8 44.71 2.9
 -3 1 -9 22.62 2.13
 -3 1 -10 24.24 2.32
 -3 1 -11 4.19 1.04
 -3 1 -12 7.64 1.44
 -3 1 -13 26.94 2.78
 -3 1 -14 37.28 3.46
 -3 1 -15 1.95 1.07
 -3 1 -16 35.83 3.62
 3 0 -14 0.81 0.76
 3 0 -13 8.29 1.86
 3 0 -12 2.02 1.04
 3 0 -11 21.87 2.58
 -3 0 11 21.13 2.21
 3 0 -10 13.01 1.96
 -3 0 10 13.4 1.72
 3 0 -9 48.39 3.54
 -3 0 9 47.93 3.19
 -3 0 8 2 0.7
 3 0 -8 2.24 0.83
 -3 0 7 5.98 1.2
 3 0 -7 2.47 0.75
 3 0 -6 47.27 2.94
 -3 0 6 46.98 2.81
 3 0 -5 385.84 9.22
 -3 0 5 384.32 9.17
 3 0 -4 1133.32 19.91
 -3 0 4 1141.86 20.05
 3 0 -3 40.17 2.26
 -3 0 3 37.41 2.28
 3 0 -2 28.54 4.83
 3 0 -2 28.91 1.81
 -3 0 2 27.07 1.82
 -3 0 1 296.12 7.01
 3 0 -1 287.15 6.66
 3 0 -1 287.89 15.14
 3 0 0 101.94 3.41
 -3 0 0 97.51 3.51
 3 0 0 99.97 8.42
 3 0 1 14.06 1.25
 -3 0 -1 13.79 1.27
 -3 0 -2 13.21 1.23
 3 0 2 15.55 1.36
 -3 0 -3 29 1.32
 -3 0 -3 27.87 1.21
 -3 0 -3 29.21 1.88
 -3 0 -4 129.7 3.07
 3 0 4 143.74 10.51
 -3 0 -4 126.99 4.23
 3 0 5 235.71 13.85
 -3 0 -5 221.17 6.11
 -3 0 -6 151.19 4.97
 3 0 6 147.03 4.14
 3 0 6 154.58 11.71
 -3 0 -7 138.96 4.99
 3 0 7 142.88 4.12
 -3 0 -8 107.3 4.43
 3 0 8 98.76 3.45
 3 0 9 9.48 1.08
 -3 0 -9 6.78 1.26
 -3 0 -10 82.46 4.24
 -3 0 -11 23.68 2.31
 -3 0 -12 50.58 3.58
 -3 0 -13 0.16 0.65
 -3 0 -14 0.14 0.67
 -3 0 -15 1.28 0.84
 -3 0 -16 10.04 2.01
 3 1 -14 -0.33 0.84
 3 1 -13 20.73 2.92
 3 1 -12 20.84 2.71
 3 1 -11 4.88 1.43
 3 1 -10 64.22 4.35
 -3 -1 10 67.67 3.72
 -3 -1 9 5.03 1.02
 3 1 -9 5.32 1.28
 3 1 -8 65.5 3.95
 -3 -1 8 81.19 3.79
 3 1 -7 43.88 3.02
 -3 -1 7 44.97 2.73
 3 1 -6 133.47 5.2
 -3 -1 6 138.19 4.85
 3 1 -5 79.91 3.75
 -3 -1 5 83.36 3.53
 -3 -1 4 108.58 10.19
 3 1 -4 95.86 3.89
 -3 -1 4 101.42 3.79
 -3 -1 3 683.17 25.56
 3 1 -3 666.82 13.03
 -3 -1 2 12.64 3.16
 3 1 -2 10.53 1.14
 3 1 -2 12.8 3.26
 3 1 -1 203.88 12.05
 3 1 -1 200.35 5.39
 -3 -1 1 203.21 12.11
 -3 -1 0 18.44 1.33
 3 1 0 21.31 1.57
 3 1 0 19.55 3.7
 -3 -1 -1 282.76 6.33
 3 1 1 283.08 6.87
 -3 -1 -2 57.32 5.87
 -3 -1 -2 52.22 2.27
 3 1 2 51.28 2.58
 -3 -1 -3 48.64 2.29
 -3 -1 -3 56.65 5.85
 3 1 4 134.53 9.67
 -3 -1 -4 123.76 4.02
 3 1 5 50.39 6.08
 -3 -1 -5 45.81 2.39
 3 1 5 47.28 2.24
 3 1 6 250.1 6.12
 3 1 6 256.97 14.77
 -3 -1 -6 253.4 6.67
 -3 -1 -7 101.2 9.58
 -3 -1 -7 88.82 3.75
 3 1 7 90.58 3.4
 3 1 7 90.66 9.22
 3 1 8 26.08 1.81
 -3 -1 -8 28.24 2.15
 -3 -1 -9 28.41 2.28
 3 1 9 29.86 1.95
 -3 -1 -10 0.32 0.51
 3 1 10 0.47 0.46
 -3 -1 -11 0.95 0.69
 -3 -1 -12 0.76 0.59
 -3 -1 -13 3.47 1.09
 -3 -1 -14 9.96 1.78
 -3 -1 -15 3.33 1.11
 -3 -1 -16 1.29 1.04
 3 2 -14 1.33 0.87
 3 2 -14 2.02 1.22
 3 2 -13 0.3 0.68
 3 2 -13 1.03 1.05
 3 2 -12 2.52 1.09
 3 2 -11 25.86 2.92
 3 2 -10 2.76 1.2
 3 2 -9 14.07 1.96
 -3 -2 8 -0.35 0.59
 -3 -2 8 0.83 0.47
 3 2 -8 0.03 0.58
 -3 -2 7 -0.11 0.52
 -3 -2 7 0.04 0.34
 3 2 -7 0.72 0.5
 -3 -2 6 0.41 0.39
 3 2 -6 1.72 0.59
 3 2 -5 18.4 1.83
 -3 -2 5 25.77 1.83
 -3 -2 4 286.84 16.71
 3 2 -4 278.05 7.52
 3 2 -3 17.02 1.61
 -3 -2 3 14.54 3.64
 3 2 -2 75.34 2.42
 -3 -2 2 78.6 7.63
 3 2 -2 77.14 3.32
 3 2 -1 1.61 0.35
 -3 -2 1 2.22 1.3
 3 2 -1 1.53 0.51
 3 2 -1 2.62 1.47
 3 2 0 161.7 9.83
 3 2 0 160.46 4.88
 -3 -2 0 169.49 4.14
 -3 -2 -1 7.45 0.81
 3 2 1 7.24 1.06
 -3 -2 -2 312.74 13.26
 -3 -2 -2 313.61 6.39
 3 2 2 285.73 7.53
 3 2 3 14.31 1.26
 -3 -2 -3 13.64 1.09
 -3 -2 -3 13.26 2.68
 3 2 4 573.96 20.5
 -3 -2 -4 564.72 10.7
 3 2 4 581.65 11.12
 -3 -2 -5 258.42 6.31
 3 2 5 262.49 13.67
 3 2 5 266.75 6.55
 3 2 6 297.53 7.16
 -3 -2 -6 290.52 7.16
 3 2 6 313.52 15.9
 -3 -2 -7 2.49 0.68
 -3 -2 -7 3.14 1.77
 3 2 7 3.84 0.78
 -3 -2 -8 86.74 3.75
 3 2 8 87.26 3.56
 3 2 9 10.32 1.25
 -3 -2 -9 9.62 1.4
 -3 -2 -10 2.34 0.79
 3 2 10 1.41 0.69
 -3 -2 -11 52.04 3.34
 3 2 11 53.39 3.04
 -3 -2 -12 23.64 2.35
 3 2 12 22.07 2.02
 -3 -2 -13 12.4 1.78
 -3 -2 -14 1.17 0.84
 -3 -2 -15 0.42 0.63
 -3 -2 -16 0.54 0.77
 3 3 -14 2.62 1.25
 3 3 -13 0.77 0.85
 3 3 -12 1.82 1.11
 3 3 -11 1.09 0.9
 3 3 -10 18.47 2.39
 3 3 -9 6.08 1.33
 -3 -3 9 8.72 1.4
 3 3 -8 53.18 3.67
 -3 -3 8 54.95 3.25
 -3 -3 7 1.96 0.6
 3 3 -7 1.72 0.62
 -3 -3 7 1.59 0.66
 3 3 -6 10.72 1.51
 -3 -3 6 10.34 1.34
 -3 -3 6 14.21 1.39
 3 3 -5 19.54 1.92
 -3 -3 5 21.56 1.87
 -3 -3 5 21.33 4.64
 -3 -3 4 9.03 2.83
 3 3 -4 10.28 1.38
 3 3 -3 326.87 7.37
 3 3 -3 339.84 7.05
 3 3 -3 348.72 8.66
 3 3 -2 176.92 4.24
 3 3 -2 192.35 5.73
 -3 -3 2 202.31 11.72
 3 3 -2 174.95 4.72
 3 3 -1 480.46 8.3
 3 3 -1 449.22 10
 -3 -3 1 464.08 17.53
 3 3 -1 466.53 9.17
 3 3 0 403.09 15.41
 -3 -3 0 418.92 7.33
 3 3 0 378.63 9.02
 -3 -3 -1 79.8 2.36
 3 3 1 67.46 5.92
 3 3 1 70.52 3.37
 3 3 2 451.72 10.06
 -3 -3 -2 450.06 8.12
 3 3 2 436.84 9.27
 3 3 3 71.76 3.45
 3 3 3 74.05 3.12
 -3 -3 -3 73.22 2.49
 3 3 4 84.92 6.93
 -3 -3 -4 78.86 2.8
 3 3 4 79.57 3.26
 3 3 5 1586.45 37.81
 -3 -3 -5 1555.6 24.86
 3 3 5 1554.59 25.73
 -3 -3 -6 127.72 9.43
 -3 -3 -6 120.54 4.08
 3 3 6 149.68 10.69
 3 3 6 143.63 4.71
 -3 -3 -7 738.06 14.12
 3 3 7 757.48 14.54
 -3 -3 -7 766.46 25.95
 -3 -3 -8 5.76 1.05
 3 3 8 5.51 1.02
 -3 -3 -9 7.01 1.24
 3 3 9 13.04 1.55
 -3 -3 -10 2.42 0.97
 3 3 10 0.73 0.51
 -3 -3 -11 0.23 0.69
 3 3 11 1.49 0.61
 -3 -3 -12 50.25 3.45
 3 3 12 52.23 3.33
 -3 -3 -13 2.88 0.96
 3 3 13 2.9 0.84
 -3 -3 -14 -0.12 0.65
 -3 -3 -15 3.45 1.03
 -3 -3 -16 5.36 1.41
 3 4 -13 3.04 1.27
 3 4 -12 14.66 2.31
 3 4 -11 1.52 0.79
 3 4 -10 3.83 1.23
 -3 -4 10 4.43 1.11
 -3 -4 9 49.13 3.31
 3 4 -9 41.24 3.44
 3 4 -8 0.01 0.64
 -3 -4 8 1.1 0.62
 3 4 -7 2.42 0.88
 -3 -4 7 2.71 0.86
 3 4 -6 47.75 2.75
 3 4 -6 37.9 2.89
 -3 -4 6 43.51 2.91
 -3 -4 5 186.96 13.64
 3 4 -5 180.89 5.38
 -3 -4 5 171.83 5.92
 3 4 -5 168.38 6.13
 -3 -4 4 78.19 8.14
 3 4 -4 72.58 3.03
 3 4 -4 75.67 3.72
 -3 -4 4 68.95 3.49
 -3 -4 3 36.62 5.14
 3 4 -3 42.06 2.11
 -3 -4 3 36.91 2.48
 3 4 -3 41.6 2.62
 3 4 -2 64.88 2.55
 3 4 -2 52.98 2.96
 -3 -4 2 60.03 6.05
 3 4 -2 64.66 2.95
 -3 -4 1 10.24 2.31
 3 4 -1 10.33 0.93
 3 4 -1 9.36 1.23
 3 4 -1 9.84 1.16
 3 4 0 57.44 2.22
 3 4 0 48.89 2.72
 3 4 1 67.63 5.26
 3 4 1 62.38 2.89
 3 4 1 63.64 3.17
 -3 -4 -2 21.38 1.09
 3 4 2 17.45 1.74
 -3 -4 -2 20.33 2.69
 3 4 3 182.62 6.1
 -3 -4 -3 185.85 4.25
 3 4 3 194.78 5.64
 3 4 4 341.07 13.77
 -3 -4 -4 321.88 6.67
 3 4 4 319.74 7.89
 -3 -4 -5 5.19 0.68
 -3 -4 -5 6.49 1.83
 3 4 5 5.98 1.97
 3 4 5 5.76 0.94
 3 4 6 50 5.84
 -3 -4 -6 51.62 2.42
 3 4 6 51.43 2.83
 -3 -4 -6 51.14 5.63
 -3 -4 -7 19.66 1.65
 -3 -4 -7 19.71 3.83
 3 4 7 20.72 1.88
 -3 -4 -8 7.07 1.1
 -3 -4 -8 6.73 2.43
 3 4 8 7.36 1.2
 -3 -4 -9 2.65 0.93
 3 4 9 1.88 0.77
 -3 -4 -10 21.33 2.05
 3 4 10 23.55 2.17
 -3 -4 -11 27.15 2.45
 3 4 11 26.3 2.36
 -3 -4 -12 46.39 3.28
 3 4 12 43.22 3.17
 3 4 13 41.35 3.21
 -3 -4 -13 38.69 3.15
 -3 -4 -14 0.35 0.73
 3 4 14 0.91 0.6
 -3 -4 -15 9.45 1.76
 3 4 15 9.94 1.73
 -3 -4 -16 0.13 0.87
 3 5 -13 2.24 1.16
 3 5 -13 1.13 0.93
 3 5 -12 17.8 2.47
 3 5 -12 16.47 2.67
 3 5 -11 3.61 1.27
 3 5 -11 4.45 1.27
 -3 -5 11 4.11 1.13
 3 5 -10 3.87 1.38
 3 5 -10 2.68 0.91
 -3 -5 10 2.59 1
 3 5 -9 -0.36 0.63
 3 5 -9 -0.49 0.81
 -3 -5 9 0.66 0.67
 3 5 -8 4.62 1.08
 3 5 -8 2.64 0.92
 -3 -5 8 4.55 1.15
 -3 -5 7 195.88 7.1
 3 5 -7 198.5 7.51
 3 5 -6 4.15 1.02
 3 5 -6 3.86 0.82
 -3 -5 6 3.6 0.93
 3 5 -5 2.67 0.86
 3 5 -5 3.97 0.81
 -3 -5 5 2.81 0.77
 3 5 -4 6.64 1.14
 3 5 -4 4.96 1.03
 3 5 -4 6.47 0.96
 -3 -5 4 5.45 1.1
 3 5 -3 1.54 0.54
 3 5 -3 0.75 0.41
 3 5 -3 2.37 0.63
 -3 -5 3 1.57 0.71
 3 5 -2 12.46 1.23
 3 5 -2 8.58 1.23
 -3 -5 2 10.65 1.48
 3 5 -2 14.39 1.52
 3 5 -1 82.4 3.19
 -3 -5 1 70.91 3.51
 3 5 -1 92.47 3.84
 3 5 -1 61.7 3.27
 3 5 0 13.21 1.46
 3 5 0 9.35 1.11
 3 5 0 11.69 1.12
 -3 -5 0 12.28 1.45
 3 5 0 11.12 1.38
 3 5 1 144.36 5.06
 3 5 1 134.67 4.64
 3 5 2 255.74 7.4
 3 5 2 256.34 7.01
 3 5 3 114.3 4.71
 3 5 3 119.28 4.46
 3 5 4 0.03 0.44
 3 5 4 0.59 0.35
 3 5 5 2.09 0.69
 -3 -5 -6 0.52 0.42
 3 5 6 1.45 0.66
 -3 -5 -7 78.08 3.21
 3 5 7 68.59 3.71
 -3 -5 -8 0.35 0.45
 3 5 8 0.64 0.56
 -3 -5 -9 19.42 1.79
 3 5 9 20.14 2.13
 -3 -5 -10 13.61 1.61
 3 5 10 12.47 1.76
 -3 -5 -11 28.66 2.43
 3 5 11 28.3 2.66
 -3 -5 -12 1.19 0.62
 3 5 12 0.07 0.55
 -3 -5 -13 0.46 0.68
 3 5 13 2.96 1.01
 -3 -5 -14 0.68 0.73
 3 5 14 -0.39 0.67
 -3 -5 -15 0.62 0.75
 3 5 15 1.51 0.82
 3 6 -12 3.2 1.24
 3 6 -12 1.59 1.17
 -3 -6 12 1.75 0.88
 3 6 -11 8.07 1.61
 3 6 -11 7.89 1.83
 -3 -6 11 5.78 1.6
 3 6 -10 46.05 3.59
 3 6 -10 37.6 3.67
 -3 -6 10 40.1 3.46
 3 6 -9 17.37 2.15
 3 6 -9 16.8 2.37
 -3 -6 9 14.29 1.99
 3 6 -8 0.76 0.52
 3 6 -8 1.4 0.8
 -3 -6 8 0.55 0.79
 3 6 -7 24.59 2.28
 3 6 -7 26.42 2.63
 -3 -6 7 24.82 2.5
 3 6 -6 276.62 8.03
 -3 -6 6 251.65 8.4
 3 6 -6 259.4 8.52
 3 6 -5 283.41 8.72
 -3 -6 5 270.59 8.64
 3 6 -4 90.68 4.37
 3 6 -4 87.39 4.3
 3 6 -4 93.73 4.1
 -3 -6 4 88.77 4.49
 3 6 -3 188.68 6.48
 3 6 -3 197.04 6.11
 -3 -6 3 202.18 6.94
 3 6 -3 178.48 6.3
 3 6 -2 2.77 0.82
 3 6 -2 1.82 0.67
 3 6 -2 2.98 0.76
 -3 -6 2 2 0.9
 3 6 -1 20.23 1.73
 3 6 -1 22.73 1.98
 -3 -6 1 20.72 2.01
 3 6 -1 18.06 1.9
 3 6 0 67.75 3.18
 3 6 0 66.24 3.37
 3 6 0 60.01 3.12
 -3 -6 0 68.6 3.52
 3 6 0 72.13 3.71
 3 6 1 80.33 3.64
 3 6 1 83.71 3.85
 -3 -6 -1 87.02 3.91
 3 6 2 233 6.87
 3 6 2 226.47 6.98
 3 6 3 18.16 1.88
 3 6 3 17.86 1.81
 3 6 4 6.7 1.26
 3 6 4 8.9 1.3
 3 6 5 30.44 2.6
 3 6 5 31.73 2.43
 3 6 6 16.42 1.88
 3 6 7 157.98 6.06
 3 6 8 16.54 1.94
 3 6 9 19.1 2.22
 3 6 10 5.65 1.32
 3 6 11 7.08 1.45
 3 6 12 2 0.89
 -3 -6 -13 -0.44 0.63
 3 6 13 1.76 0.87
 -3 -6 -14 3.41 1.13
 3 6 14 3.35 1.15
 3 7 -11 5.18 1.65
 -3 -7 11 2.73 0.97
 3 7 -10 0.88 0.67
 3 7 -10 0.61 0.79
 -3 -7 10 0.54 0.6
 3 7 -9 31.19 2.93
 3 7 -9 29.91 3.16
 -3 -7 9 26.75 2.87
 3 7 -8 13.56 1.87
 3 7 -8 14.58 2.12
 -3 -7 8 16.73 2.22
 3 7 -7 4.25 1.18
 3 7 -7 6.53 1.37
 -3 -7 7 5.14 1.24
 3 7 -6 62.26 4.02
 -3 -7 6 60.24 4.08
 3 7 -5 2.73 0.99
 3 7 -5 2.49 0.76
 -3 -7 5 2.02 0.9
 3 7 -5 4.15 1.06
 3 7 -4 88.12 4.76
 3 7 -4 88.31 4.35
 3 7 -4 90.45 4.49
 -3 -7 4 92.42 4.77
 3 7 -3 45.22 3.31
 3 7 -3 43.45 2.95
 3 7 -3 44.61 3.03
 -3 -7 3 48.72 3.37
 3 7 -2 1.02 0.79
 3 7 -2 0.3 0.51
 3 7 -2 1.14 0.59
 -3 -7 2 2.41 0.95
 3 7 -1 7.69 1.44
 3 7 -1 6.85 1.22
 3 7 -1 7.41 1.22
 -3 -7 1 7.24 1.27
 -3 -7 0 0.26 0.47
 3 7 0 0.68 0.77
 3 7 0 0.43 0.47
 3 7 0 0.66 0.57
 3 7 1 16.33 1.68
 3 7 1 16.19 1.7
 -3 -7 -1 19.24 1.88
 3 7 1 16.81 1.88
 -3 -7 -2 2.66 0.79
 3 7 2 3.65 0.86
 3 7 2 4.87 1.05
 3 7 3 69.88 3.72
 3 7 4 3.6 0.93
 3 7 5 0.52 0.63
 3 7 6 9.88 1.56
 3 7 7 2.21 0.93
 3 7 8 0.34 0.55
 3 7 9 0.61 0.52
 3 7 10 -0.02 0.64
 3 7 11 2.11 0.95
 3 7 12 -0.24 0.65
 3 7 13 8.5 1.75
 -3 -8 10 0.46 0.74
 -3 -8 9 2.13 1.04
 -3 -8 8 18.99 2.44
 3 8 -7 93.22 5.13
 -3 -8 7 71.93 4.77
 3 8 -6 3.28 1.05
 -3 -8 6 1.3 0.89
 3 8 -5 5.1 1.33
 3 8 -5 6.99 1.51
 -3 -8 5 4.67 1.24
 3 8 -4 26.6 2.7
 3 8 -4 30.22 2.74
 -3 -8 4 27.16 2.7
 3 8 -3 22.97 2.49
 3 8 -3 27.01 2.51
 -3 -8 3 24.03 2.5
 3 8 -2 -0.28 0.69
 3 8 -2 -0.76 0.61
 -3 -8 2 1.32 0.85
 3 8 -1 42.94 3.12
 -3 -8 1 41.34 3.16
 3 8 -1 43.14 3.47
 -3 -8 0 106.72 4.98
 3 8 0 100.93 5.13
 -3 -8 -1 198.33 6.83
 3 8 1 208.31 7.62
 3 8 2 69.09 3.88
 -3 -8 -2 76.72 4.08
 3 8 3 2.17 0.83
 3 8 4 0.9 0.82
 3 8 5 45.12 3.28
 3 8 6 108.37 5.28
 3 8 7 5.92 1.34
 3 8 8 3.74 1.03
 3 8 9 2.47 1.05
 3 8 10 0.38 0.66
 3 8 11 3.04 1.15
 3 8 12 0.78 0.89
 -3 -9 9 49.45 4.27
 -3 -9 8 9.62 1.96
 -3 -9 7 -0.45 0.72
 -3 -9 6 5.65 1.43
 -3 -9 5 2.73 1.2
 3 9 -5 6.99 1.76
 3 9 -4 2.15 1.24
 3 9 -4 3.13 1.02
 -3 -9 4 1.27 0.91
 3 9 -3 0.9 0.7
 3 9 -3 1.14 0.93
 -3 -9 3 0.05 0.58
 3 9 -2 4.86 1.33
 3 9 -2 6.68 1.43
 -3 -9 2 6.56 1.29
 3 9 -1 1.18 0.75
 -3 -9 1 1.83 0.92
 -3 -9 0 9.92 1.62
 3 9 0 14.03 2.1
 -3 -9 -1 16.74 1.98
 3 9 1 19.87 2.48
 3 9 2 41.25 3.12
 3 9 2 46.06 3.81
 3 9 3 11.37 1.71
 3 9 4 0.66 0.66
 3 9 5 13.75 1.96
 3 9 6 5.82 1.4
 3 9 7 26.65 2.83
 3 9 8 3.16 1.05
 3 9 9 1.07 0.88
 3 9 10 1.49 0.93
 3 9 11 0.67 0.79
 -3 -10 7 17.2 2.65
 -3 -10 6 2.31 1.29
 -3 -10 5 7.47 1.72
 3 10 -4 9.62 1.94
 -3 -10 4 10.02 1.94
 3 10 -3 2.64 1.06
 -3 -10 3 3.04 1.21
 3 10 -2 2.63 1.29
 -3 -10 2 1.17 0.67
 3 10 -1 5.83 1.58
 -3 -10 1 6.15 1.41
 -3 -10 0 5.99 1.33
 3 10 0 6.5 1.54
 3 10 1 2.9 1.22
 3 10 2 2.25 0.94
 3 10 3 1.18 1.01
 3 10 4 7.01 1.83
 3 10 4 8.94 1.6
 3 10 5 1.74 0.92
 3 10 6 2.04 1.03
 3 10 7 7.14 1.52
 3 10 8 0.38 0.6
 3 10 9 1.64 0.94
 3 11 -4 4.25 1.61
 -3 -11 4 -0.17 0.91
 3 11 -3 0.64 1.24
 -3 -11 3 -0.3 0.87
 3 11 -2 7.68 2.02
 -3 -11 2 4.68 1.21
 3 11 -1 8.16 1.98
 3 11 0 0.12 1.14
 3 11 1 0.48 1.26
 3 11 2 4.62 1.65
 3 11 3 31.03 3.59
 3 11 4 9.21 2.12
 3 11 5 1.19 1.24
 3 11 6 5.35 1.45
 -4 9 1 3.85 1.49
 -4 9 0 0.62 1.1
 -4 9 -1 0.89 0.73
 -4 9 -2 3.71 1.24
 -4 9 -3 9.02 1.91
 -4 9 -4 0.38 0.7
 -4 8 5 8.66 1.79
 -4 8 4 1.07 0.64
 -4 8 3 12.09 2.25
 -4 8 2 1.14 1.04
 -4 8 1 5.67 1.54
 -4 8 0 2.05 1.01
 -4 8 -1 2.46 0.94
 -4 8 -2 9.98 1.94
 -4 8 -3 75.39 5.09
 -4 8 -4 42.54 3.83
 -4 8 -4 43.11 3.99
 -4 8 -5 23.6 2.87
 -4 8 -5 24.24 3.08
 -4 8 -6 7.89 1.74
 -4 8 -6 6.25 1.68
 -4 8 -7 11.56 2.2
 -4 8 -8 19.17 2.79
 -4 7 7 6.3 1.67
 -4 7 6 5.43 1.59
 -4 7 5 0.82 0.96
 -4 7 4 32.46 3.11
 -4 7 3 7.81 1.48
 -4 7 2 17.57 2.5
 -4 7 2 18.87 2.23
 -4 7 1 -0.03 0.65
 -4 7 0 11.3 1.95
 -4 7 -1 11.95 1.92
 -4 7 -2 1.99 0.99
 -4 7 -2 3.86 1.18
 -4 7 -3 0.64 0.56
 -4 7 -3 2.03 1.09
 -4 7 -4 0.3 0.74
 -4 7 -4 1.79 0.87
 -4 7 -5 11.87 2.04
 -4 7 -5 11.25 1.93
 -4 7 -6 3.23 1.18
 -4 7 -6 2.91 1.19
 -4 7 -7 -0.2 0.81
 -4 7 -8 2.59 1.16
 -4 7 -9 1.25 0.89
 -4 7 -10 2.21 1.11
 -4 7 -11 18.12 2.78
 -4 6 9 0.9 0.97
 -4 6 8 3.34 1.19
 -4 6 7 17 2.33
 -4 6 6 31 3.16
 -4 6 5 11.58 1.9
 -4 6 4 0.81 0.7
 -4 6 3 24.25 2.55
 -4 6 2 23.45 2.37
 -4 6 1 8.02 1.33
 -4 6 0 12.55 1.9
 -4 6 -1 2.56 0.97
 -4 6 -1 6.13 1.47
 -4 6 -2 11.08 1.77
 -4 6 -2 10.65 1.79
 -4 6 -3 5.65 1.3
 -4 6 -3 4.82 1.4
 -4 6 -3 6.48 1.36
 -4 6 -4 1.3 0.82
 -4 6 -4 1.4 0.9
 -4 6 -4 -0.07 0.72
 -4 6 -5 18.48 2.24
 -4 6 -5 16.91 2.39
 -4 6 -5 18.07 2.26
 -4 6 -6 1.91 1.04
 -4 6 -6 3.11 1.16
 -4 6 -6 2.63 0.97
 -4 6 -7 23.84 2.65
 -4 6 -7 23.84 2.78
 -4 6 -8 1.04 0.83
 -4 6 -8 0.47 0.73
 -4 6 -9 3.5 1.2
 -4 6 -9 4.86 1.48
 -4 6 -10 8.03 1.78
 -4 6 -10 11.24 2.08
 -4 6 -11 1.21 0.92
 -4 6 -12 2.5 1.15
 -4 5 10 1.48 0.82
 -4 5 9 2.42 1.01
 -4 5 8 8.81 1.81
 -4 5 7 6.17 1.53
 -4 5 6 1.87 0.92
 -4 5 5 4.98 1.28
 -4 5 4 7.66 1.44
 -4 5 3 77.46 4.37
 -4 5 2 18.31 2.04
 -4 5 1 1.32 0.59
 -4 5 0 0.47 0.5
 -4 5 -1 5.43 1.02
 -4 5 -1 3.18 0.77
 -4 5 -2 96.85 4.72
 -4 5 -2 99.56 5.12
 -4 5 -3 1.15 1.03
 -4 5 -3 3.39 1.54
 -4 5 -4 492.98 12.37
 -4 5 -4 462.12 11.84
 -4 5 -4 471.82 12.96
 -4 5 -5 29.64 2.63
 -4 5 -5 31.54 2.76
 -4 5 -5 24.59 2.63
 -4 5 -6 49.61 3.37
 -4 5 -6 47.93 3.55
 -4 5 -6 50.36 3.7
 -4 5 -7 0.68 0.75
 -4 5 -7 0.03 0.83
 -4 5 -8 1.2 0.89
 -4 5 -8 0.21 0.9
 -4 5 -9 7.43 1.55
 -4 5 -9 11.76 1.91
 -4 5 -10 1.38 0.9
 -4 5 -10 -0.47 0.66
 -4 5 -11 5.05 1.38
 -4 5 -11 4.01 1.3
 -4 5 -12 3.81 1.27
 -4 5 -12 2.96 1.13
 -4 5 -13 0.34 0.67
 -4 5 -13 0.72 0.97
 -4 4 11 1.91 1.1
 -4 4 10 1.62 0.83
 -4 4 9 5.25 1.34
 -4 4 8 35.13 3.26
 -4 4 7 27.42 2.8
 -4 4 6 -0.29 0.79
 -4 4 5 1.68 0.63
 -4 4 4 11.42 1.71
 -4 4 3 26.76 2.41
 -4 4 2 9.71 1.44
 -4 4 1 82.91 4.1
 -4 4 0 7.47 1.22
 -4 4 0 6.03 1.36
 -4 4 -1 12.37 1.74
 -4 4 -1 13.4 1.51
 -4 4 -2 5.03 1
 -4 4 -2 4.94 1.02
 -4 4 -2 4.74 1.62
 -4 4 -2 7.73 1.19
 -4 4 -3 67.2 3.52
 -4 4 -3 69.06 3.64
 -4 4 -3 61.51 3.98
 -4 4 -4 30.14 2.76
 -4 4 -4 33.46 2.49
 -4 4 -4 34.04 2.55
 -4 4 -5 74.81 3.85
 -4 4 -5 77.02 4.01
 -4 4 -5 75.89 4.38
 -4 4 -6 61.12 3.99
 -4 4 -6 68.73 3.67
 -4 4 -6 64.56 3.78
 -4 4 -7 18.47 2.06
 -4 4 -7 20.64 2.46
 -4 4 -8 189.97 7.12
 -4 4 -8 205.73 7.74
 -4 4 -9 27.41 2.64
 -4 4 -9 32.57 2.99
 -4 4 -10 1.37 0.91
 -4 4 -10 1.87 0.74
 -4 4 -11 0.36 0.65
 -4 4 -11 1.48 0.96
 -4 4 -12 0.5 0.81
 -4 4 -12 1.27 0.91
 -4 4 -13 8.1 1.69
 -4 4 -13 10.93 2.02
 -4 4 -14 -0.71 0.79
 -4 4 -14 1.24 1.1
 -4 3 12 4.86 1.42
 -4 3 11 18.48 2.6
 -4 3 10 8.15 1.62
 -4 3 9 5.47 1.29
 -4 3 8 1.38 0.83
 -4 3 7 10.23 1.68
 -4 3 6 1.69 0.74
 -4 3 5 4.28 1.02
 -4 3 4 4.76 1.05
 -4 3 3 3.05 0.92
 -4 3 2 4.97 1.06
 -4 3 1 76.51 3.74
 -4 3 0 121.38 5.31
 -4 3 0 120.71 4.63
 -4 3 -1 12.87 1.66
 -4 3 -1 12.63 1.37
 -4 3 -2 21.1 1.8
 -4 3 -2 25.25 2.4
 -4 3 -2 24.15 1.85
 -4 3 -3 8 1.01
 -4 3 -3 8.23 1.13
 -4 3 -3 8.25 1.43
 -4 3 -4 30.92 2.19
 -4 3 -4 28.61 2.57
 -4 3 -4 29.66 2.16
 -4 3 -4 29.71 1.91
 -4 3 -5 10.26 1.27
 -4 3 -5 9.27 1.28
 -4 3 -5 8.61 1.43
 -4 3 -6 2.88 0.8
 -4 3 -6 2.56 0.79
 -4 3 -6 3.12 0.96
 -4 3 -7 44.35 2.95
 -4 3 -7 46.65 3.36
 -4 3 -8 111.71 4.97
 -4 3 -8 118.41 5.54
 -4 3 -9 99.73 4.85
 -4 3 -9 117.43 5.58
 -4 3 -10 33.8 2.89
 -4 3 -10 36.21 3.16
 -4 3 -11 13.08 1.97
 -4 3 -11 11.3 1.84
 -4 3 -12 0.89 0.66
 -4 3 -12 -0.07 0.75
 -4 3 -13 12.84 2.06
 -4 3 -13 14.71 2.2
 -4 3 -14 -0.22 0.71
 -4 3 -14 0.13 0.77
 -4 3 -15 1.62 1.07
 -4 3 -15 4.11 1.36
 -4 2 12 -0.18 0.81
 -4 2 11 0.2 0.6
 -4 2 10 0.36 0.73
 -4 2 9 0.53 0.72
 -4 2 8 49.04 3.6
 -4 2 7 40.53 3.14
 -4 2 6 173.06 6.61
 -4 2 5 15.53 1.88
 -4 2 4 1.15 0.73
 4 -2 -4 0.89 0.47
 4 -2 -3 37.98 2.16
 -4 2 3 34.84 2.56
 4 -2 -2 75.14 2.99
 -4 2 2 64.49 3.47
 4 -2 -1 192.73 5.1
 -4 2 1 179.18 5.89
 -4 2 0 54.25 3.23
 4 -2 0 57.69 2.47
 -4 2 0 61.09 3.12
 -4 2 -1 373.34 9.85
 4 -2 1 387.4 8.16
 -4 2 -1 369.2 8.87
 -4 2 -2 3.94 0.75
 4 -2 2 4.1 0.7
 -4 2 -2 2.46 0.82
 -4 2 -2 3.55 0.63
 -4 2 -3 149.85 4.57
 -4 2 -3 141.3 5.54
 -4 2 -3 148.73 4.6
 4 -2 3 151.3 4.83
 -4 2 -4 4.27 0.72
 -4 2 -4 4.04 0.75
 -4 2 -4 2.88 0.79
 -4 2 -5 2.89 0.6
 -4 2 -5 3.68 0.95
 -4 2 -6 12.63 1.3
 -4 2 -6 13.28 1.69
 -4 2 -7 2.3 0.62
 -4 2 -7 1.56 0.71
 -4 2 -8 0.99 0.49
 -4 2 -8 1.06 0.67
 -4 2 -9 1.39 0.64
 -4 2 -9 0.85 0.73
 -4 2 -10 -0.68 0.68
 -4 2 -10 -0.63 0.91
 -4 2 -11 5.09 1.16
 -4 2 -11 4.99 1.09
 -4 2 -12 1.66 0.68
 -4 2 -12 0.68 0.71
 -4 2 -13 2.09 0.97
 -4 2 -13 -0.63 1.01
 -4 2 -14 10.33 1.92
 -4 2 -14 10.97 2.04
 -4 2 -15 3.9 1.3
 -4 2 -15 3.61 1.18
 -4 2 -16 1.22 0.9
 -4 2 -16 2.2 1.38
 -4 1 13 6.53 1.49
 4 -1 -13 5.56 1.39
 -4 1 12 -0.52 0.65
 4 -1 -12 1.1 0.93
 -4 1 11 -0.65 0.7
 4 -1 -11 0.03 0.66
 -4 1 10 0.12 0.67
 4 -1 -10 1.32 0.69
 -4 1 9 2.01 0.83
 4 -1 -9 0.4 0.58
 4 -1 -8 32.85 2.76
 -4 1 8 27.69 2.57
 4 -1 -7 224.69 7.38
 -4 1 7 225.37 7.75
 4 -1 -6 41.87 2.85
 -4 1 6 40.66 3.01
 4 -1 -5 520.77 11.5
 -4 1 5 494.54 12.06
 4 -1 -4 47.26 2.67
 -4 1 4 44.33 2.94
 -4 1 3 5.53 1.02
 4 -1 -3 5.15 0.87
 4 -1 -2 45.78 2.43
 -4 1 2 39.21 2.58
 -4 1 1 3.01 0.79
 4 -1 -1 2.44 0.57
 -4 1 1 2.02 0.76
 -4 1 0 54.03 3.14
 4 -1 0 59.19 2.69
 4 -1 1 242.15 6.3
 -4 1 -1 237.25 7.1
 -4 1 -2 36.12 1.71
 -4 1 -2 37.22 2.56
 4 -1 2 40.68 2.3
 -4 1 -3 475.15 9.37
 -4 1 -3 486.31 9.29
 4 -1 3 510.23 10.74
 -4 1 -3 502.57 11.37
 -4 1 -4 0.11 0.23
 -4 1 -4 0.45 0.33
 -4 1 -4 0.64 0.65
 -4 1 -5 0.55 0.32
 -4 1 -5 1.49 0.48
 -4 1 -5 0.36 0.58
 -4 1 -6 28.28 1.89
 -4 1 -6 26.54 2.26
 -4 1 -7 171.41 6.21
 -4 1 -8 12.79 1.47
 -4 1 -8 11.78 1.69
 -4 1 -9 12.36 1.51
 -4 1 -9 14.41 1.83
 -4 1 -10 62.19 3.94
 -4 1 -11 6.43 1.31
 -4 1 -12 2.67 1.06
 -4 1 -13 0.64 0.79
 -4 1 -14 0.48 0.9
 -4 1 -15 4.06 1.29
 -4 1 -16 5.27 1.6
 4 0 -13 3.36 1.33
 4 0 -12 10.53 1.93
 -4 0 11 0.99 0.81
 4 0 -11 0.72 0.75
 4 0 -10 20.17 2.53
 -4 0 10 18.92 2.24
 4 0 -9 14.98 2.08
 -4 0 9 19.53 2.19
 -4 0 8 0.94 0.67
 4 0 -8 0.84 0.71
 -4 0 7 1.82 0.52
 4 0 -7 0.69 0.45
 -4 0 6 1.35 0.63
 4 0 -6 2.1 0.74
 -4 0 5 9.52 1.37
 4 0 -5 10.12 1.36
 4 0 -4 96.26 4.12
 -4 0 4 99.27 4.34
 4 0 -3 264.28 7.15
 -4 0 3 254.29 7.39
 4 0 -2 39.71 2.37
 -4 0 2 39.25 2.55
 4 0 -1 1.45 1.19
 4 0 -1 0.9 0.4
 -4 0 1 1.19 0.58
 4 0 0 55.19 2.75
 4 0 0 62.7 7.79
 -4 0 0 55.19 2.91
 -4 0 -1 31.13 2.15
 4 0 1 30.91 2.09
 4 0 1 30.79 5.62
 4 0 2 35.3 2.3
 -4 0 -2 38.63 2.45
 -4 0 -2 35.01 1.35
 -4 0 -3 287.27 5.66
 -4 0 -3 296.52 7.7
 4 0 3 282.65 7.6
 -4 0 -4 8.26 0.74
 -4 0 -4 8.6 0.81
 -4 0 -4 8.46 1.26
 -4 0 -4 7.23 2.76
 -4 0 -5 29.09 1.4
 -4 0 -5 27.11 1.58
 -4 0 -5 27.55 2.17
 -4 0 -6 253.33 6.22
 -4 0 -6 263.78 7.54
 -4 0 -7 79.4 3.92
 -4 0 -8 1.57 0.73
 -4 0 -9 32.23 2.68
 -4 0 -10 38.51 3.01
 -4 0 -11 3.03 1.12
 -4 0 -12 15.12 2.12
 -4 0 -13 -0.79 0.66
 -4 0 -14 0.88 0.76
 -4 0 -15 2.07 1
 -4 0 -16 7.25 1.8
 4 1 -13 6.45 1.69
 4 1 -12 31.42 3.43
 4 1 -11 0.68 0.89
 -4 -1 10 2.48 0.83
 4 1 -10 1.61 0.89
 -4 -1 9 2.63 0.88
 4 1 -9 1.68 0.86
 4 1 -8 26.88 2.66
 -4 -1 8 26.17 2.35
 4 1 -7 55.81 3.62
 -4 -1 7 57.02 3.42
 -4 -1 6 12.11 1.47
 4 1 -6 11.68 1.55
 -4 -1 5 0.33 0.52
 4 1 -5 1.17 0.63
 4 1 -4 170.32 5.91
 -4 -1 4 184.26 5.98
 4 1 -3 383.45 9.42
 4 1 -2 1586.01 44.96
 4 1 -2 1565.3 26.67
 -4 -1 2 1595.7 45.65
 4 1 -1 508.21 22.55
 4 1 -1 487.06 10.71
 -4 -1 0 106.53 3.98
 4 1 0 109.45 10.02
 4 1 0 103.9 4.09
 4 1 1 2.86 1.85
 4 1 1 2.69 0.84
 -4 -1 -1 2.22 0.73
 -4 -1 -2 44.3 2.47
 4 1 2 48.87 2.85
 4 1 3 14.5 1.58
 -4 -1 -3 14.03 1.44
 -4 -1 -3 16.64 3.88
 -4 -1 -4 6.36 0.62
 -4 -1 -4 9.23 2.85
 -4 -1 -4 5.38 0.94
 -4 -1 -5 187.21 5.75
 -4 -1 -6 27.87 2.13
 -4 -1 -7 48.13 2.92
 4 1 7 45.48 2.54
 -4 -1 -8 53.36 3.2
 4 1 8 53.88 2.83
 4 1 9 4.89 0.96
 -4 -1 -9 3.6 0.94
 -4 -1 -10 27.74 2.54
 4 1 10 28.44 2.15
 -4 -1 -11 4.83 1.24
 -4 -1 -12 0.16 0.7
 -4 -1 -13 17.34 2.22
 -4 -1 -14 9.02 1.69
 -4 -1 -15 4.06 1.26
 -4 -1 -16 1.02 0.71
 4 2 -13 0.43 0.75
 4 2 -12 0.19 0.68
 4 2 -11 7.44 1.59
 4 2 -10 62.05 4.54
 4 2 -9 14.79 2.19
 -4 -2 9 15.22 1.84
 4 2 -8 165.81 6.96
 -4 -2 8 177.56 6.29
 -4 -2 7 0.63 0.59
 4 2 -7 0.17 0.6
 -4 -2 6 1.33 0.69
 4 2 -6 1.12 0.5
 -4 -2 5 5.92 1.02
 4 2 -5 5.91 1.18
 4 2 -4 8.44 1.3
 4 2 -3 0.33 0.51
 -4 -2 2 1.04 0.97
 4 2 -2 1.16 0.34
 4 2 -2 1.02 0.67
 4 2 -2 1.08 1.43
 4 2 -1 193.1 13.21
 4 2 -1 183.95 5.93
 4 2 -1 190.9 4.31
 4 2 0 3.98 2.01
 4 2 0 2.05 0.69
 -4 -2 0 1.6 0.54
 4 2 1 13.38 3.44
 4 2 1 16.45 1.65
 -4 -2 -1 14.15 1.29
 4 2 2 35.34 2.58
 -4 -2 -2 40.19 2.16
 -4 -2 -3 150.56 10.46
 4 2 3 135.01 5.32
 -4 -2 -3 143.11 4.42
 -4 -2 -4 162.98 11.32
 -4 -2 -4 157.45 4.81
 4 2 4 149.6 5.7
 4 2 5 48.7 6.66
 -4 -2 -5 49.35 2.64
 4 2 5 48.81 2.69
 4 2 6 30.11 5.32
 -4 -2 -6 23.44 1.86
 4 2 6 23.45 1.85
 4 2 7 0.42 0.36
 -4 -2 -7 0.12 0.46
 4 2 8 8.63 1.21
 -4 -2 -8 8.08 1.25
 4 2 9 11.53 1.45
 -4 -2 -9 9.95 1.46
 4 2 10 -0.22 0.45
 -4 -2 -10 1.67 0.84
 4 2 11 -0.25 0.43
 -4 -2 -11 -0.15 0.54
 -4 -2 -12 4.41 1.13
 -4 -2 -13 1.22 0.77
 -4 -2 -14 5.15 1.34
 -4 -2 -15 7.99 1.71
 -4 -2 -16 1 0.67
 4 3 -13 1.04 0.86
 4 3 -12 1.29 0.98
 4 3 -11 -0.01 0.92
 4 3 -10 -0.09 0.77
 4 3 -9 10.7 1.85
 4 3 -8 12.49 1.85
 -4 -3 7 3.44 0.78
 4 3 -7 2.36 0.77
 4 3 -6 8.5 1.37
 -4 -3 6 10.86 1.43
 4 3 -5 27.53 2.42
 4 3 -4 256.23 7.85
 -4 -3 3 6.93 2.73
 4 3 -3 5.2 0.77
 4 3 -3 3.53 0.9
 4 3 -2 60.96 3.37
 -4 -3 2 59.28 7.27
 4 3 -2 61.53 2.53
 4 3 -1 90.06 8.63
 4 3 -1 79.61 3.8
 4 3 -1 86.8 3.02
 4 3 0 141.04 10.52
 -4 -3 0 140.44 4.01
 4 3 0 136.29 5.07
 4 3 1 6.4 2.18
 -4 -3 -1 7.06 0.86
 4 3 1 6.93 1.2
 -4 -3 -2 88.07 7.71
 4 3 2 75.84 3.91
 -4 -3 -2 82.87 3
 -4 -3 -3 1.99 1.28
 4 3 3 0.89 0.62
 -4 -3 -3 3.25 0.61
 4 3 4 62.09 3.63
 -4 -3 -4 71.85 7.1
 -4 -3 -4 65.54 2.77
 4 3 4 64.02 3.19
 -4 -3 -5 65.17 2.93
 4 3 5 63.51 3.23
 4 3 6 133.6 10.82
 -4 -3 -6 131.73 4.49
 4 3 6 128.36 4.84
 -4 -3 -7 95.63 3.98
 4 3 7 95.6 4.17
 -4 -3 -8 61.03 3.31
 4 3 8 65.92 3.47
 -4 -3 -9 45.69 2.95
 4 3 9 44.46 2.9
 -4 -3 -10 60.56 3.58
 4 3 10 63.32 3.54
 4 3 11 -0.23 0.44
 -4 -3 -11 -0.31 0.62
 4 3 12 6.1 1.21
 -4 -3 -12 4.24 1.17
 -4 -3 -13 9.28 1.68
 4 3 13 9.13 1.48
 -4 -3 -14 1.31 0.79
 -4 -3 -15 4.46 1.39
 -4 -3 -16 -0.28 0.72
 4 4 -13 0.75 0.99
 4 4 -12 1.41 1.1
 4 4 -11 9.12 1.88
 4 4 -10 5.13 1.38
 -4 -4 9 0.86 0.65
 4 4 -9 -0.09 0.77
 4 4 -8 41.56 3.51
 -4 -4 8 43.07 3.24
 -4 -4 7 1.1 0.71
 4 4 -7 0.41 0.55
 -4 -4 6 0.25 0.47
 -4 -4 6 0.32 0.53
 4 4 -6 -0.39 0.69
 4 4 -5 303.67 9.1
 -4 -4 5 289.08 8.68
 4 4 -4 2.25 0.79
 -4 -4 3 6.76 2.64
 4 4 -3 7.68 1.37
 -4 -4 2 3.53 1.83
 4 4 -2 2.32 0.75
 4 4 -1 398.78 9.95
 4 4 0 53.51 6.08
 4 4 0 45.75 2.89
 4 4 1 46.24 5.53
 4 4 1 41.3 2.82
 -4 -4 -2 21.95 3.48
 4 4 2 20.04 1.97
 4 4 2 21.04 3.77
 -4 -4 -3 0.54 0.76
 4 4 3 1.05 0.64
 -4 -4 -3 1.49 0.5
 4 4 3 2.13 0.75
 4 4 4 27.34 2.43
 -4 -4 -4 27.08 1.64
 4 4 4 24.82 2.05
 -4 -4 -5 185.71 5.11
 4 4 5 171.67 6.67
 4 4 5 186.26 6.1
 4 4 6 12.64 3.29
 -4 -4 -6 10.11 1.18
 4 4 6 9.79 1.4
 -4 -4 -7 9.97 2.89
 4 4 7 9.11 2.9
 4 4 7 9.89 1.46
 -4 -4 -7 9.54 1.19
 -4 -4 -8 81.78 3.7
 4 4 8 79 3.98
 -4 -4 -9 586.51 12.74
 4 4 9 539.99 12.87
 -4 -4 -10 106.58 4.83
 4 4 10 111.03 4.94
 -4 -4 -11 2.54 0.95
 4 4 11 1.17 0.73
 -4 -4 -12 12.29 1.78
 4 4 12 11.82 1.78
 -4 -4 -13 0.47 0.78
 4 4 13 -0.09 0.45
 -4 -4 -14 5.38 1.3
 4 4 14 4.97 1.16
 -4 -4 -15 0.08 0.61
 -4 -4 -16 2.08 1.02
 4 5 -12 6.16 1.72
 4 5 -11 3.3 1.28
 -4 -5 10 -1.05 1.09
 4 5 -10 1.56 0.9
 -4 -5 9 -0.44 0.79
 4 5 -9 0.82 0.94
 -4 -5 8 3.44 1.14
 4 5 -8 4.06 1.32
 -4 -5 7 0.39 0.63
 4 5 -7 1.11 0.58
 -4 -5 6 4.23 1.12
 4 5 -6 5.79 1.28
 -4 -5 5 7.98 1.47
 4 5 -5 7.71 1.43
 4 5 -4 88.89 4.6
 -4 -5 4 88.5 4.66
 4 5 -3 13.28 1.5
 -4 -5 3 10.53 1.53
 4 5 -3 14.58 1.86
 4 5 -2 13.17 1.71
 4 5 -2 18.26 1.72
 4 5 -1 2.82 0.73
 4 5 -1 3.47 0.92
 4 5 0 5.05 1.05
 4 5 0 8.91 1.27
 4 5 1 1.34 0.63
 4 5 2 26.52 2.38
 4 5 2 28.9 2.24
 4 5 3 75.84 4.21
 4 5 3 81.2 3.89
 4 5 4 1.55 0.7
 4 5 4 1.55 0.63
 4 5 5 3.11 1.13
 4 5 5 3.01 0.86
 4 5 6 6.01 1.21
 4 5 7 9.14 1.5
 -4 -5 -8 49.07 2.78
 4 5 8 48.81 3.29
 -4 -5 -9 6.19 1.07
 4 5 9 7.73 1.38
 -4 -5 -10 0.67 0.59
 4 5 10 -0.28 0.57
 -4 -5 -11 0.67 0.58
 4 5 11 0.1 0.49
 -4 -5 -12 2.77 0.95
 4 5 12 2.4 0.94
 -4 -5 -13 2.55 0.88
 4 5 13 0 0.68
 -4 -5 -14 0.86 0.8
 4 5 14 0.8 0.75
 -4 -5 -15 1.63 0.99
 4 5 15 3.89 1.26
 -4 -6 11 0.87 0.82
 4 6 -11 0.02 0.66
 -4 -6 10 6.95 1.59
 4 6 -10 7.89 1.9
 -4 -6 9 0.15 0.83
 4 6 -9 1.3 0.89
 4 6 -8 35.76 3.42
 -4 -6 8 34.01 3.18
 4 6 -7 50.42 3.86
 -4 -6 7 48.12 3.68
 -4 -6 6 8.49 1.59
 4 6 -6 7.09 1.47
 4 6 -5 62.48 4.03
 -4 -6 5 57.62 3.81
 4 6 -4 33.27 2.64
 4 6 -4 29.94 2.69
 -4 -6 4 27.84 2.67
 4 6 -3 35.77 2.69
 4 6 -3 31.08 2.72
 -4 -6 3 32.09 2.82
 4 6 -2 33.11 2.78
 -4 -6 2 39.27 3.07
 4 6 -2 39.93 2.83
 4 6 -1 9.25 1.51
 4 6 -1 11.66 1.57
 4 6 0 10.24 1.47
 4 6 0 12.71 1.6
 4 6 1 10.51 1.56
 4 6 2 57.53 3.59
 4 6 2 65.7 3.58
 4 6 3 -0.35 0.75
 4 6 3 -0.15 0.5
 4 6 4 26.78 2.58
 4 6 4 28.58 2.42
 4 6 5 5.33 1.31
 4 6 5 8.48 1.44
 4 6 6 46.58 3.63
 4 6 6 57.17 3.54
 4 6 7 134.07 5.68
 4 6 8 16.17 2.01
 4 6 9 8.72 1.55
 4 6 10 0.19 0.55
 4 6 11 0.07 0.58
 4 6 12 -0.71 0.82
 4 6 13 1.37 0.82
 4 6 14 3.41 1.09
 -4 -7 11 15.38 2.38
 4 7 -11 18.32 2.82
 -4 -7 10 1.05 1.03
 4 7 -10 1.12 1.18
 4 7 -9 6.53 1.55
 -4 -7 9 8.47 1.8
 4 7 -8 6.39 1.53
 -4 -7 8 4.11 1.25
 4 7 -7 0.6 0.7
 -4 -7 7 1.06 0.85
 -4 -7 6 2.27 0.97
 4 7 -6 2.68 0.95
 -4 -7 5 0.21 0.68
 4 7 -5 0.64 0.67
 -4 -7 4 245.06 8.85
 4 7 -4 231.13 8.25
 -4 -7 3 8.69 1.69
 4 7 -3 5.88 1.3
 4 7 -3 6.62 1.3
 -4 -7 2 10.52 1.76
 4 7 -2 8.78 1.44
 4 7 -2 9.48 1.52
 4 7 -1 35.77 2.85
 -4 -7 1 42.04 3.21
 4 7 -1 38.66 2.96
 4 7 0 31.98 2.77
 4 7 0 31.5 2.76
 4 7 1 4.13 1.16
 4 7 1 2.65 0.88
 4 7 1 2.77 0.82
 4 7 2 22.73 2.33
 4 7 2 22.04 2.17
 4 7 3 1.16 0.69
 4 7 3 1.09 0.63
 4 7 4 38.06 3.15
 4 7 4 42.55 3.13
 4 7 5 4.22 1.09
 4 7 5 7.21 1.46
 4 7 6 2.11 1.02
 4 7 6 2.41 1.03
 4 7 7 51.81 3.99
 4 7 7 55.9 3.76
 4 7 8 8.5 1.78
 4 7 8 6.3 1.4
 4 7 9 11.81 1.92
 4 7 10 0.04 0.68
 4 7 11 2.71 1.1
 4 7 12 3.2 1.16
 4 7 13 0.08 0.62
 4 8 -9 -0.9 0.74
 -4 -8 9 0.14 0.81
 4 8 -8 2.06 1.04
 -4 -8 8 0.86 0.95
 4 8 -7 29.11 3.08
 -4 -8 7 23.89 2.87
 4 8 -6 1.31 0.81
 -4 -8 6 -0.52 0.7
 -4 -8 5 1.45 1.13
 4 8 -5 -1.11 0.97
 4 8 -5 -0.59 0.76
 4 8 -4 26.76 2.72
 4 8 -4 24.42 2.57
 -4 -8 4 26.6 2.92
 -4 -8 3 13.28 2.1
 4 8 -3 10.86 1.76
 4 8 -3 12.28 1.81
 4 8 -2 407.21 11.38
 4 8 -2 404.44 11.69
 -4 -8 1 196.51 7.58
 4 8 -1 202.08 7.71
 -4 -8 0 1.9 1.06
 4 8 0 1.34 0.86
 4 8 1 0.06 0.84
 4 8 1 1.87 0.71
 4 8 2 3.25 0.97
 4 8 3 5.94 1.27
 4 8 4 0.92 0.76
 4 8 5 17.17 2.16
 4 8 6 8.63 1.6
 4 8 7 8.66 1.6
 4 8 8 1.75 0.93
 4 8 9 4.54 1.35
 4 8 10 7.65 1.65
 4 8 11 -0.67 0.67
 4 8 12 4.76 1.41
 -4 -9 8 -0.22 0.82
 -4 -9 7 0.9 0.86
 -4 -9 6 0.53 0.86
 -4 -9 5 4.49 1.29
 4 9 -5 9.78 1.95
 -4 -9 4 0.49 0.73
 4 9 -4 3.8 1.24
 -4 -9 3 3.1 1.24
 4 9 -3 6.51 1.49
 4 9 -2 18.64 2.5
 -4 -9 2 20.37 2.49
 -4 -9 1 95.06 5.29
 4 9 -1 95.72 5.49
 -4 -9 0 0.66 0.83
 4 9 0 -0.72 0.82
 4 9 1 -0.54 0.73
 4 9 2 16.33 2.26
 4 9 2 15.28 1.96
 4 9 3 0.11 0.48
 4 9 4 0.69 0.66
 4 9 5 0.58 0.79
 4 9 6 0.86 0.75
 4 9 7 1.85 0.95
 4 9 8 5.17 1.4
 4 9 9 2.38 1.14
 4 9 10 1.88 1.12
 4 9 11 1.54 0.98
 -4 -10 6 4.13 1.32
 -4 -10 5 1.35 0.76
 4 10 -4 24.14 3.03
 -4 -10 4 19.59 2.67
 -4 -10 3 1.27 0.95
 4 10 -3 0.16 0.81
 -4 -10 2 12.21 1.97
 4 10 -2 12.25 2.18
 -4 -10 1 -0.35 0.74
 4 10 -1 0.23 0.92
 -4 -10 0 2.8 1.03
 4 10 0 3.92 1.44
 4 10 1 3.99 1.49
 4 10 2 3 1.3
 4 10 3 0.19 0.76
 4 10 4 11.47 1.91
 4 10 5 0.47 0.66
 4 10 6 0.04 0.7
 4 10 7 2.63 1.08
 4 10 8 0.07 0.7
 4 10 9 3.14 1.21
 -4 -11 3 1.48 1
 4 11 -3 3.77 1.57
 -4 -11 2 2.29 1.25
 4 11 -2 5.01 1.71
 -4 -11 1 -0.04 0.74
 4 11 -1 1.45 1.07
 4 11 0 3.13 1.14
 4 11 1 3.76 1.4
 4 11 2 0.12 0.83
 4 11 3 0.39 0.98
 4 11 4 2.42 1.6
 4 11 5 2.31 1.46
 4 11 5 1.18 0.8
 -5 8 1 2.81 1.1
 -5 8 0 8.19 1.87
 -5 8 -1 20.62 2.86
 -5 8 -2 -0.13 0.63
 -5 8 -3 4.89 1.4
 -5 8 -4 5.69 1.58
 -5 8 -5 2.21 1.1
 -5 7 5 5.12 1.38
 -5 7 4 2.7 1.07
 -5 7 3 2.53 0.91
 -5 7 2 0.19 0.76
 -5 7 1 -0.3 0.9
 -5 7 0 5.31 1.44
 -5 7 -1 10.05 1.9
 -5 7 -2 19.75 2.64
 -5 7 -3 5.89 1.41
 -5 7 -3 6.49 1.7
 -5 7 -4 1.01 0.82
 -5 7 -4 3.52 1.53
 -5 7 -5 33.46 3.35
 -5 7 -5 40.27 3.91
 -5 7 -5 35.83 3.52
 -5 7 -6 -0.55 0.68
 -5 7 -6 2.71 1.25
 -5 7 -6 1.76 1.04
 -5 7 -7 0.87 0.81
 -5 7 -8 3.95 1.26
 -5 7 -9 15.13 2.56
 -5 6 7 0.59 0.94
 -5 6 6 45.51 3.98
 -5 6 5 9.37 1.85
 -5 6 4 1.17 0.94
 -5 6 3 1.83 0.94
 -5 6 2 1.65 0.9
 -5 6 1 8.09 1.56
 -5 6 0 37.13 3.39
 -5 6 -1 3.16 1.06
 -5 6 -2 2.04 0.95
 -5 6 -2 5.36 1.63
 -5 6 -3 13.05 2
 -5 6 -3 15.19 2.24
 -5 6 -4 13.07 1.94
 -5 6 -4 15.29 2.28
 -5 6 -4 11.34 1.82
 -5 6 -5 0.04 0.66
 -5 6 -5 0.87 1.09
 -5 6 -5 1.28 0.91
 -5 6 -6 -0.33 0.57
 -5 6 -6 0.52 0.95
 -5 6 -6 0.62 0.6
 -5 6 -7 2.86 0.98
 -5 6 -7 3.17 1.23
 -5 6 -7 3.46 1.25
 -5 6 -8 7.25 1.54
 -5 6 -8 8.69 1.82
 -5 6 -9 0.57 0.72
 -5 6 -9 -0.49 0.76
 -5 6 -10 0.67 0.96
 -5 6 -10 0.56 0.82
 -5 6 -11 1.39 1.02
 -5 6 -11 0.52 0.87
 -5 5 8 0.91 0.76
 -5 5 7 2.15 1.02
 -5 5 6 1.33 0.98
 -5 5 5 14.77 2.18
 -5 5 4 -0.22 0.58
 -5 5 3 36.61 3.16
 -5 5 2 2.28 0.96
 -5 5 1 31.65 2.78
 -5 5 0 0.39 0.45
 -5 5 -1 5.39 1.2
 -5 5 -1 2.98 1.01
 -5 5 -2 -0.2 0.46
 -5 5 -2 10.61 1.95
 -5 5 -3 51.96 3.6
 -5 5 -3 59.15 4.35
 -5 5 -4 30.41 2.76
 -5 5 -4 31.55 3.29
 -5 5 -4 32.67 2.83
 -5 5 -5 36.61 2.95
 -5 5 -5 41.68 3.26
 -5 5 -5 40.07 3.66
 -5 5 -6 1.35 0.65
 -5 5 -6 2.28 1.06
 -5 5 -6 2.3 1.01
 -5 5 -7 10.19 1.62
 -5 5 -7 11.31 1.8
 -5 5 -7 7.25 1.67
 -5 5 -8 11.28 1.85
 -5 5 -8 9.98 1.85
 -5 5 -9 0.5 0.66
 -5 5 -9 -1 1.03
 -5 5 -10 2.95 1.23
 -5 5 -10 4.49 1.38
 -5 5 -11 1.91 0.84
 -5 5 -11 2.16 1.27
 -5 5 -12 -0.46 0.61
 -5 5 -12 0.56 0.94
 -5 4 9 0.37 0.71
 -5 4 8 1.29 0.91
 -5 4 7 0.36 0.65
 -5 4 6 12.17 1.97
 -5 4 5 4.28 1.13
 -5 4 4 8.75 1.56
 -5 4 3 3.92 1.09
 -5 4 2 46.09 3.37
 -5 4 1 82.58 4.46
 -5 4 0 19.71 2.09
 -5 4 -1 25.17 2.75
 -5 4 -1 31.98 2.55
 -5 4 -2 0.26 0.47
 -5 4 -2 -0.17 0.62
 -5 4 -2 1.1 0.69
 -5 4 -3 1.9 0.7
 -5 4 -3 1.7 0.86
 -5 4 -3 0.55 0.51
 -5 4 -4 6.07 1.19
 -5 4 -4 4.19 1.36
 -5 4 -4 5.02 1.03
 -5 4 -5 28.69 2.47
 -5 4 -5 26.17 2.46
 -5 4 -5 29.37 3.21
 -5 4 -6 424.3 11.01
 -5 4 -6 445.19 11.44
 -5 4 -6 421.39 12.53
 -5 4 -7 6.54 1.24
 -5 4 -7 5.24 1.24
 -5 4 -7 4.82 1.29
 -5 4 -8 24.21 2.52
 -5 4 -8 25.71 2.88
 -5 4 -9 0.81 0.59
 -5 4 -9 0.34 0.76
 -5 4 -10 4.84 1.24
 -5 4 -10 6.78 1.68
 -5 4 -11 1.74 0.92
 -5 4 -11 -0.64 1.04
 -5 4 -12 -0.62 0.64
 -5 4 -12 1.76 1.1
 -5 4 -13 12.61 2.03
 -5 4 -13 14.74 2.42
 -5 3 10 2.23 1.08
 -5 3 9 8.65 1.79
 -5 3 8 3.86 1.14
 -5 3 7 -0.18 0.78
 -5 3 6 28.31 2.89
 -5 3 5 11.97 1.85
 -5 3 4 84.24 4.69
 -5 3 3 5.73 1.29
 -5 3 2 19.66 2.16
 -5 3 1 10.12 1.49
 -5 3 0 12.07 1.87
 -5 3 0 14.88 1.74
 -5 3 -1 1.59 0.77
 -5 3 -1 1.63 1.04
 -5 3 -2 18.33 2.31
 -5 3 -2 17.71 1.84
 -5 3 -3 18.89 1.79
 -5 3 -3 21.49 2.43
 -5 3 -3 19.56 1.85
 -5 3 -4 9.06 1.24
 -5 3 -4 6.08 1.07
 -5 3 -4 8.81 1.93
 -5 3 -4 8.08 1.18
 -5 3 -5 182.26 6.02
 -5 3 -5 196.19 6.32
 -5 3 -5 179.58 7.31
 -5 3 -6 67.65 3.5
 -5 3 -6 61.35 3.5
 -5 3 -6 62.25 4.19
 -5 3 -7 21.35 2.11
 -5 3 -7 19.29 2.35
 -5 3 -8 5.04 1.23
 -5 3 -8 7.48 1.68
 -5 3 -9 11.89 1.67
 -5 3 -9 9.86 1.8
 -5 3 -10 1.8 0.89
 -5 3 -10 2.35 1.11
 -5 3 -11 5.64 1.25
 -5 3 -11 8.23 1.7
 -5 3 -12 0.23 0.56
 -5 3 -12 -0.1 0.9
 -5 3 -13 -0.02 0.54
 -5 3 -13 1.26 0.99
 -5 3 -14 -0.35 0.63
 -5 3 -14 0.61 0.72
 -5 2 11 -0.57 0.78
 -5 2 10 0.69 0.84
 -5 2 9 26.56 2.95
 -5 2 8 31.49 3.1
 -5 2 7 10.96 1.88
 -5 2 6 40.18 3.3
 -5 2 5 4.91 1.14
 -5 2 4 30.6 2.69
 -5 2 3 4.39 1.06
 -5 2 2 1.34 0.81
 -5 2 1 1.84 0.76
 -5 2 0 45.86 3.32
 -5 2 0 42.77 2.9
 -5 2 -1 19.93 2.16
 -5 2 -1 19.38 1.89
 -5 2 -2 4.38 0.94
 -5 2 -2 5.15 1.26
 -5 2 -3 4.58 0.91
 -5 2 -3 6.23 1.67
 -5 2 -4 62.03 2.98
 -5 2 -4 60.02 3.87
 5 -2 4 59.88 3.29
 -5 2 -5 0.51 0.38
 5 -2 5 0.43 0.42
 -5 2 -5 -0.04 0.78
 -5 2 -6 5.74 1.38
 -5 2 -7 7.92 1.57
 -5 2 -8 11.18 1.44
 -5 2 -8 10.52 1.78
 -5 2 -9 14.47 1.69
 -5 2 -9 13.73 2.02
 -5 2 -10 0.46 0.5
 -5 2 -10 1.23 0.81
 -5 2 -11 -0.38 0.63
 -5 2 -11 0.1 0.86
 -5 2 -12 1.19 0.73
 -5 2 -12 0.11 0.77
 -5 2 -13 0.54 0.71
 -5 2 -13 1.12 0.72
 -5 2 -14 -0.21 0.77
 -5 2 -14 1.21 0.81
 -5 2 -15 1.93 1
 -5 2 -15 -0.15 0.92
 -5 1 11 4.85 1.5
 -5 1 10 3.23 1.14
 -5 1 9 -0.16 0.7
 -5 1 8 14.68 2.1
 5 -1 -8 16.55 2.05
 5 -1 -7 32.63 2.73
 -5 1 7 35.21 3.14
 5 -1 -6 91.06 4.47
 -5 1 6 83.27 4.77
 5 -1 -5 64.13 3.55
 -5 1 5 65.06 3.95
 5 -1 -4 35.85 2.52
 -5 1 4 30.73 2.69
 -5 1 3 5.27 1.12
 5 -1 -3 7.65 1.13
 5 -1 -2 85.3 3.76
 -5 1 2 78.8 4.12
 5 -1 -1 45.43 2.67
 -5 1 1 41.8 2.9
 -5 1 0 5.13 1
 5 -1 0 4.63 0.87
 -5 1 0 3.22 0.9
 5 -1 1 0.74 0.47
 -5 1 -1 -0.83 0.98
 -5 1 -2 12.72 2.26
 5 -1 2 10.93 1.49
 -5 1 -3 124.68 5.41
 5 -1 3 119.72 4.78
 -5 1 -4 27.07 1.73
 -5 1 -4 26.41 2.45
 5 -1 4 28.74 2.34
 5 -1 5 14.89 1.78
 -5 1 -5 16.11 1.95
 -5 1 -6 1.05 0.7
 -5 1 -7 41.72 3.2
 -5 1 -8 0.84 0.78
 -5 1 -9 5.37 1.35
 -5 1 -10 13.07 2.01
 -5 1 -11 4.85 1.25
 -5 1 -12 3.06 0.97
 -5 1 -12 1.43 1.02
 -5 1 -13 7.94 1.62
 -5 1 -13 7.41 1.71
 -5 1 -14 5.61 1.37
 -5 1 -14 3.2 1.24
 -5 1 -15 -0.21 0.78
 -5 0 12 -1.1 0.75
 5 0 -12 -0.39 0.87
 -5 0 11 0.97 0.68
 5 0 -11 1.63 0.98
 -5 0 10 4.47 1.27
 5 0 -10 4.61 1.3
 -5 0 9 2.07 0.93
 5 0 -9 0.99 0.74
 -5 0 8 13.54 1.99
 5 0 -8 10.59 1.7
 5 0 -7 103.43 5.16
 -5 0 7 102.66 5.32
 -5 0 6 6.77 1.49
 5 0 -6 6.48 1.3
 5 0 -5 281.23 8.44
 -5 0 5 279.96 8.75
 5 0 -4 169.46 6.06
 -5 0 4 158.91 6.22
 5 0 -3 116.92 4.8
 -5 0 3 108.63 4.99
 -5 0 2 10.71 1.47
 5 0 -2 10.57 1.31
 5 0 -1 0.31 0.38
 -5 0 0 24.29 2.15
 5 0 0 24.78 2.01
 5 0 1 2.52 0.86
 -5 0 -1 3.52 1.43
 -5 0 -2 242.43 7.56
 5 0 2 240.27 7.26
 -5 0 -3 118.96 4.97
 5 0 3 114.57 4.86
 5 0 4 5.46 1.06
 -5 0 -4 7.29 1.25
 -5 0 -5 28.43 2.47
 -5 0 -6 77.34 4.1
 -5 0 -7 12.91 1.72
 -5 0 -8 1.1 0.9
 -5 0 -9 11.34 1.79
 -5 0 -10 9.59 1.71
 -5 0 -11 4.23 1.19
 -5 0 -12 1.9 0.87
 -5 0 -13 18.89 2.56
 -5 0 -14 1.03 1.04
 -5 0 -15 3.52 1.31
 -5 0 -16 2.62 1.09
 5 1 -12 0.71 0.82
 5 1 -11 -0.77 0.86
 -5 -1 10 2.69 0.95
 5 1 -10 2.91 1.16
 -5 -1 9 8.19 1.52
 5 1 -9 9.24 1.74
 5 1 -8 29.84 2.89
 -5 -1 8 33.21 2.93
 -5 -1 7 0.88 0.66
 5 1 -7 -0.75 0.69
 5 1 -6 64.55 3.94
 -5 -1 6 67.37 3.97
 5 1 -5 158.29 6.19
 -5 -1 5 163.45 6.24
 5 1 -4 19.59 2.05
 -5 -1 4 21.86 2.15
 5 1 -3 62.78 3.58
 -5 -1 3 59.29 3.47
 5 1 -2 4.87 1.01
 5 1 -1 47.51 2.94
 -5 -1 0 18.6 1.8
 5 1 0 18.86 1.81
 -5 -1 -1 34.8 2.48
 5 1 1 34.35 2.53
 -5 -1 -2 45.01 2.85
 5 1 2 41.04 2.88
 5 1 3 4.67 1.11
 -5 -1 -3 4.56 0.94
 5 1 4 82.44 4.32
 -5 -1 -4 92.08 4.16
 5 1 5 126.24 5.6
 -5 -1 -5 130.92 5.11
 -5 -1 -6 1.69 0.71
 -5 -1 -7 0.64 0.65
 -5 -1 -8 19.4 2.07
 -5 -1 -9 25.38 2.46
 -5 -1 -10 0.69 0.74
 -5 -1 -11 7.17 1.56
 -5 -1 -12 39.31 3.36
 -5 -1 -13 4.25 1.24
 -5 -1 -14 0.77 0.75
 -5 -1 -15 4.82 1.43
 -5 -1 -16 1.64 1.29
 5 2 -12 2.2 1.2
 5 2 -11 14.65 2.41
 5 2 -10 24.14 2.92
 -5 -2 9 -0.1 0.55
 5 2 -9 0.45 0.69
 -5 -2 8 10.75 1.69
 5 2 -8 10.13 1.76
 5 2 -7 15.25 2.06
 -5 -2 7 14.51 1.85
 5 2 -6 19.01 2.19
 -5 -2 6 21.1 2.16
 -5 -2 5 4.75 1.04
 5 2 -5 5.06 1.16
 5 2 -4 132.11 5.64
 5 2 -3 19.18 2
 5 2 -2 22.46 2.16
 5 2 -1 3.19 0.91
 -5 -2 0 74.81 3.44
 5 2 0 70.47 3.75
 -5 -2 -1 17.96 1.67
 5 2 1 14.84 1.72
 5 2 2 4.01 1.02
 -5 -2 -2 3.34 0.76
 5 2 3 49.3 3.34
 -5 -2 -3 47.55 2.72
 5 2 4 2.19 0.86
 -5 -2 -4 2.06 0.66
 5 2 5 14.54 1.95
 -5 -2 -5 14.21 1.55
 -5 -2 -6 64.66 3.49
 -5 -2 -7 0.5 0.56
 -5 -2 -8 41.72 2.93
 5 2 9 150.91 5.73
 -5 -2 -9 156.38 6.11
 -5 -2 -10 14.75 1.96
 5 2 10 13.29 1.7
 5 2 11 -0.25 0.47
 -5 -2 -11 1.24 0.62
 -5 -2 -12 -0.23 0.59
 -5 -2 -13 1.15 0.87
 -5 -2 -14 2.66 1.13
 -5 -2 -15 0.8 1.05
 -5 -2 -16 2.29 1.13
 5 3 -12 2.73 1.32
 5 3 -11 0.97 0.74
 5 3 -10 -0.87 0.85
 5 3 -9 1.76 0.95
 5 3 -8 16.43 2.28
 5 3 -7 18.26 2.28
 -5 -3 7 20.22 2.14
 5 3 -6 34.57 2.99
 -5 -3 6 33.71 2.7
 5 3 -5 1.58 0.88
 5 3 -4 29.7 2.67
 5 3 -3 4.86 1.33
 5 3 -2 34.59 2.84
 5 3 -1 2.39 0.94
 -5 -3 0 76.03 3.24
 5 3 0 69.12 3.88
 5 3 1 0.44 0.87
 5 3 1 -0.3 0.58
 -5 -3 -1 -0.5 0.33
 5 3 2 25.51 5.06
 -5 -3 -2 22.17 1.75
 5 3 2 24.02 2.35
 -5 -3 -3 3.24 1.86
 5 3 3 2.7 0.9
 -5 -3 -3 4.12 0.78
 5 3 4 24.84 2.57
 -5 -3 -4 27.32 2
 -5 -3 -4 25.87 4.78
 5 3 5 10.22 1.72
 -5 -3 -5 8.91 1.11
 -5 -3 -6 2.17 0.69
 -5 -3 -7 16.89 1.84
 5 3 7 15.64 1.73
 -5 -3 -8 22.1 2.13
 5 3 8 19.86 1.98
 5 3 9 1.53 0.66
 -5 -3 -9 0.97 0.66
 5 3 10 23.87 2.3
 -5 -3 -10 24.57 2.36
 5 3 11 0.59 0.46
 -5 -3 -11 -0.13 0.71
 5 3 12 1.67 0.71
 -5 -3 -12 1.75 0.82
 -5 -3 -13 1.26 0.89
 -5 -3 -14 9.97 1.89
 -5 -3 -15 5.92 1.58
 5 4 -11 0.94 0.74
 5 4 -10 0.19 0.64
 5 4 -9 0.72 0.84
 5 4 -8 41.6 3.66
 5 4 -7 7.89 1.66
 -5 -4 6 -0.11 0.45
 5 4 -6 0.62 0.77
 5 4 -5 37.17 3.09
 5 4 -4 26.38 2.57
 5 4 -3 10.33 1.73
 5 4 -2 14.31 2.04
 5 4 -1 82.16 4.34
 5 4 0 42.29 6.4
 5 4 0 40.05 3.05
 5 4 1 7.97 2.68
 5 4 1 5.21 1.06
 -5 -4 -2 284.89 15.44
 5 4 2 264.22 8.58
 5 4 2 291.97 16.69
 -5 -4 -3 -0.93 1.05
 5 4 3 0.47 0.62
 5 4 4 27.44 2.62
 -5 -4 -4 23.84 4.37
 5 4 5 4.91 1.29
 -5 -4 -5 5.05 0.88
 5 4 6 36.82 3.3
 -5 -4 -6 41.33 2.49
 5 4 6 37.82 2.87
 -5 -4 -7 424.65 9.97
 5 4 7 412.04 10.87
 -5 -4 -8 107.74 4.58
 5 4 8 105.5 4.94
 -5 -4 -9 23.55 2.22
 5 4 9 22.85 2.3
 -5 -4 -10 41.54 3.06
 5 4 10 36.54 2.96
 5 4 11 3.26 1.02
 -5 -4 -11 4.27 1.14
 5 4 12 12.86 1.93
 -5 -4 -12 13.34 1.86
 5 4 13 5 1.28
 -5 -4 -13 3.6 1.17
 5 4 14 2.57 1.02
 -5 -4 -14 3.03 1.09
 -5 -4 -15 6.27 1.6
 5 5 -11 0.27 0.78
 5 5 -10 3.43 1.27
 5 5 -9 1.62 0.85
 5 5 -8 16.72 2.39
 5 5 -7 26.55 2.89
 5 5 -6 30.82 2.99
 5 5 -5 8.44 1.57
 5 5 -4 5.67 1.3
 5 5 -3 34.15 2.94
 5 5 -2 23.99 2.48
 5 5 -2 20.71 1.89
 5 5 -1 0.83 0.47
 5 5 -1 1.72 0.8
 5 5 0 39.08 3.01
 5 5 0 46.95 2.77
 5 5 1 87.12 4.58
 5 5 2 80.23 4.45
 5 5 3 1.27 0.77
 5 5 4 8.93 1.61
 5 5 5 1.78 0.83
 5 5 5 0.83 0.54
 5 5 6 1.48 0.88
 5 5 6 0.25 0.57
 5 5 7 14.92 2.34
 5 5 7 16.26 2.03
 5 5 8 0.93 0.85
 5 5 9 18.55 2.21
 5 5 10 6.18 1.43
 5 5 11 18.54 2.32
 -5 -5 -12 16.39 2.09
 5 5 12 17.29 2.26
 5 5 13 1.05 0.98
 -5 -5 -13 1.23 0.8
 5 5 14 0.61 0.97
 -5 -5 -14 3.89 1.44
 5 5 15 0.63 0.77
 -5 -5 -15 0.22 0.82
 5 6 -10 0.98 0.83
 5 6 -9 9.2 1.88
 5 6 -8 2.68 1.05
 5 6 -7 4.12 1.21
 5 6 -6 1.36 0.75
 5 6 -5 14.98 2.13
 5 6 -4 4.58 1.19
 5 6 -3 1.05 0.61
 5 6 -3 1.52 0.89
 5 6 -2 102.9 5.34
 5 6 -2 98.93 4.56
 5 6 -1 49.4 3.59
 5 6 -1 43.94 3.02
 5 6 0 -0.52 0.52
 5 6 0 0.11 0.56
 5 6 1 2.81 0.9
 5 6 2 0.41 0.53
 5 6 3 3.76 1.07
 5 6 4 1.53 0.83
 5 6 4 3.43 1.06
 5 6 5 0.81 0.67
 5 6 5 0.84 0.61
 5 6 6 0.19 0.74
 5 6 6 0.34 0.66
 5 6 7 0.29 0.87
 5 6 7 0.44 0.58
 5 6 8 15.13 2.37
 5 6 8 18.34 2.21
 5 6 9 4.38 1.23
 5 6 10 0.01 0.56
 5 6 11 19.08 2.53
 5 6 12 2.07 1
 5 6 13 12.51 2.17
 5 6 14 2.26 0.98
 -5 -7 9 2.16 1.12
 5 7 -9 2.01 1.14
 -5 -7 8 6.11 1.55
 5 7 -8 6.91 1.68
 -5 -7 7 7.28 1.68
 5 7 -7 6.01 1.48
 -5 -7 6 2.23 1.03
 5 7 -6 2.62 1.14
 5 7 -5 3.81 1.31
 5 7 -4 6.77 1.34
 5 7 -4 4.56 1.28
 5 7 -3 94.96 4.81
 5 7 -3 80.47 4.85
 5 7 -2 14.44 2.04
 5 7 -2 17.62 2.09
 5 7 -1 67.95 4.38
 5 7 -1 68.3 4.09
 5 7 0 21.67 2.41
 5 7 0 25.15 2.48
 5 7 1 1.8 0.61
 5 7 1 3.27 1.03
 5 7 2 14.01 1.99
 5 7 3 11.11 1.8
 5 7 3 12.86 1.78
 5 7 4 37.29 3.35
 5 7 4 37.94 3.11
 5 7 5 4.88 1.36
 5 7 5 4.28 1.18
 5 7 6 0.61 0.63
 5 7 6 1.11 0.61
 5 7 7 0.77 0.91
 5 7 7 0.93 0.76
 5 7 8 1.41 0.91
 5 7 8 2.26 1.01
 5 7 9 1.05 1.13
 5 7 9 0.08 0.6
 5 7 10 0.59 0.73
 5 7 11 3.68 1.2
 5 7 12 3.37 1.31
 5 7 13 3.8 1.4
 -5 -8 8 -0.28 1.03
 5 8 -8 0.04 0.8
 -5 -8 7 3.03 0.94
 5 8 -7 2.76 1.12
 -5 -8 6 3.36 1.32
 5 8 -6 2.59 1.13
 5 8 -5 34.33 3.35
 -5 -8 5 34.13 3.43
 5 8 -4 103.25 5.55
 5 8 -4 103.36 5.74
 5 8 -3 2.4 1.09
 5 8 -3 1.53 1.05
 5 8 -2 47.34 3.62
 5 8 -2 36.21 3.31
 5 8 -1 125.87 6.14
 5 8 -1 123.39 6.11
 5 8 0 0.78 0.72
 5 8 0 1.54 0.88
 5 8 1 3.5 1.02
 5 8 1 4.96 1.29
 5 8 2 42.49 3.41
 5 8 3 0.27 0.66
 5 8 3 0.55 0.55
 5 8 4 8.53 1.66
 5 8 4 8.3 1.53
 5 8 5 8.62 1.67
 5 8 5 8.89 1.7
 5 8 6 5.41 1.44
 5 8 6 2.82 1.07
 5 8 7 0.93 0.68
 5 8 8 1.05 0.78
 5 8 9 0.96 0.97
 5 8 10 0.01 0.62
 5 8 11 1.93 1.14
 5 8 12 2.9 1.35
 -5 -9 7 3.62 1.33
 -5 -9 6 1.25 0.96
 -5 -9 5 3.73 1.35
 -5 -9 4 5.11 1.79
 5 9 -4 3.91 1.2
 5 9 -3 1.12 0.93
 5 9 -2 33.02 3.27
 5 9 -1 1.64 1.01
 5 9 0 39.99 3.61
 5 9 1 65.01 4.6
 5 9 2 -0.19 1.1
 5 9 3 3.55 1.09
 5 9 4 0.27 0.52
 5 9 5 15.49 2.25
 5 9 6 4 1.3
 5 9 7 1.06 0.94
 5 9 8 14.26 2.31
 5 9 9 0.34 0.79
 5 9 10 0.8 1.1
 -5 -10 5 0.08 0.99
 -5 -10 4 0.48 0.78
 5 10 -4 3.29 1.16
 5 10 -3 4.26 1.41
 5 10 -2 2.79 1.16
 5 10 -1 0.54 0.74
 5 10 0 6.8 1.64
 5 10 1 2.85 1.22
 5 10 2 1.54 1.03
 5 10 3 2.45 1.26
 5 10 3 0.91 0.7
 5 10 4 1.03 1
 5 10 5 1.27 0.78
 5 10 6 -0.67 0.79
 5 10 7 1.19 1.01
 5 10 8 0.91 0.64
 5 11 -1 7.4 1.88
 5 11 0 1.77 1.04
 5 11 1 6.24 1.93
 5 11 2 4.59 1.66
 5 11 3 6.3 1.91
 5 11 4 0.51 0.9
 -6 7 0 0.36 0.85
 -6 7 -1 3.18 1.13
 -6 7 -2 17.57 2.58
 -6 7 -3 1.97 1.18
 -6 7 -3 2.34 1.34
 -6 7 -4 5.08 1.47
 -6 7 -4 5.57 1.7
 -6 7 -5 1.05 0.71
 -6 7 -5 -0.26 0.84
 -6 6 4 11.37 2.06
 -6 6 3 4.53 1.25
 -6 6 2 0.19 0.74
 -6 6 0 5.52 1.38
 -6 6 -1 0.66 0.91
 -6 6 -2 2.29 1
 -6 6 -2 2.35 1.39
 -6 6 -3 3.55 1.12
 -6 6 -3 3.74 1.38
 -6 6 -4 0.75 0.7
 -6 6 -4 1.11 1.15
 -6 6 -5 1.47 0.87
 -6 6 -5 3.23 1.23
 -6 6 -6 7.21 1.59
 -6 6 -6 4.09 1.51
 -6 6 -7 3.13 1.44
 -6 6 -8 1.86 1.3
 -6 6 -9 0.54 0.79
 -6 5 6 7.27 1.75
 -6 5 5 -0.51 0.99
 -6 5 4 -0.91 0.93
 -6 5 3 5.59 1.31
 -6 5 2 0.8 0.72
 -6 5 1 0.94 0.7
 -6 5 0 3.42 1.06
 -6 5 -1 6.63 1.42
 -6 5 -2 3.89 1.13
 -6 5 -2 7.86 1.83
 -6 5 -3 9.43 1.65
 -6 5 -3 8.77 1.93
 -6 5 -4 0.47 0.59
 -6 5 -4 -0.13 0.89
 -6 5 -5 1.75 0.84
 -6 5 -5 0.31 0.77
 -6 5 -6 2.57 1.14
 -6 5 -7 0.71 0.99
 -6 5 -8 0.47 0.97
 -6 5 -9 4.33 1.58
 -6 5 -10 -0.51 0.88
 -6 5 -11 1.33 1.17
 -6 4 7 1.83 1.24
 -6 4 6 0.56 0.84
 -6 4 5 0.37 0.69
 -6 4 4 0.61 0.7
 -6 4 3 -0.41 0.61
 -6 4 2 -0.4 0.62
 -6 4 1 21.56 2.48
 -6 4 0 0.27 0.66
 -6 4 -1 2.7 0.91
 -6 4 -1 2.87 1.08
 -6 4 -2 5.71 1.18
 -6 4 -2 5.06 1.19
 -6 4 -2 5.36 1.3
 -6 4 -3 6.81 1.27
 -6 4 -3 9.16 1.97
 -6 4 -4 22.66 2.32
 -6 4 -4 27.08 3.18
 -6 4 -5 26.71 3.23
 -6 4 -6 91.86 5.79
 -6 4 -7 1.13 0.8
 -6 4 -8 5.1 1.57
 -6 4 -9 4.5 1.57
 -6 4 -10 1.83 1.11
 -6 4 -11 2.04 1.2
 -6 4 -12 3.78 1.61
 -6 3 8 0.01 0.7
 -6 3 7 13.32 2.15
 -6 3 6 1.88 0.99
 -6 3 5 6.4 1.46
 -6 3 4 2.22 0.98
 -6 3 3 11.93 1.94
 -6 3 2 28.17 2.77
 -6 3 1 15.89 2.06
 -6 3 0 62.48 4
 -6 3 -1 8.57 1.51
 -6 3 -1 10.84 2.02
 -6 3 -2 43.47 3.72
 -6 3 -2 45 3.21
 -6 3 -3 10.94 1.58
 -6 3 -3 6.9 1.2
 -6 3 -3 9.36 1.77
 -6 3 -4 2.89 1.27
 -6 3 -5 17.84 2.56
 -6 3 -6 7.07 1.53
 -6 3 -7 1.82 1.15
 -6 3 -8 170.16 7.86
 -6 3 -9 32.82 3.49
 -6 3 -10 49.68 4.34
 -6 3 -11 11.06 2.23
 -6 3 -12 1.66 1.33
 -6 3 -13 -1.11 1.22
 -6 2 9 4.63 1.44
 -6 2 8 0.44 0.67
 -6 2 7 5.42 1.47
 -6 2 6 24.52 2.84
 -6 2 5 7.34 1.53
 -6 2 4 4.74 1.24
 -6 2 3 1.24 0.64
 -6 2 2 12.48 1.82
 -6 2 1 12.21 1.75
 -6 2 0 32.75 3.12
 -6 2 0 33.86 2.84
 -6 2 -1 4.77 1.1
 -6 2 -1 5.2 1.24
 -6 2 -2 12.68 2.08
 -6 2 -2 12.43 1.69
 -6 2 -3 3.14 0.91
 -6 2 -3 5.57 1.45
 -6 2 -4 14.24 2.16
 -6 2 -5 10.18 1.88
 -6 2 -6 4.65 1.27
 -6 2 -7 7.78 1.6
 -6 2 -8 55.4 4.25
 -6 2 -9 6.29 1.79
 -6 2 -10 3.49 1.34
 -6 2 -11 2.34 1.06
 -6 2 -12 4.38 1.45
 -6 2 -13 1.06 0.85
 -6 2 -14 1.54 1.17
 -6 1 10 -0.57 0.85
 -6 1 9 2.95 1.08
 -6 1 8 2.88 1.22
 -6 1 7 5.62 1.43
 -6 1 6 3.01 1.11
 -6 1 5 17.92 2.32
 -6 1 4 23.7 2.6
 -6 1 3 0.58 0.81
 -6 1 2 0.82 0.71
 -6 1 1 2.34 1.03
 -6 1 0 2.96 1.05
 6 -1 0 2.95 0.89
 -6 1 0 2.78 1.29
 -6 1 -1 43.44 3.42
 6 -1 1 43.51 2.85
 6 -1 2 7.32 1.18
 -6 1 -2 9.03 1.66
 6 -1 3 1.94 0.71
 -6 1 -3 3.13 1.06
 6 -1 4 0.58 0.55
 -6 1 -4 3.33 1.31
 -6 1 -5 30.98 2.93
 6 -1 5 28.17 2.61
 -6 1 -6 20.07 2.4
 6 -1 6 18.5 2.15
 -6 1 -7 -0.7 0.96
 -6 1 -8 -0.3 0.81
 -6 1 -9 26.84 2.93
 -6 1 -10 19.11 2.54
 -6 1 -11 1.13 0.89
 -6 1 -12 0.1 0.88
 -6 1 -13 1.18 0.92
 -6 1 -14 2.66 0.9
 -6 0 10 8.64 1.83
 6 0 -10 7.18 1.64
 -6 0 9 5.12 1.5
 6 0 -9 1.65 0.87
 -6 0 8 12.55 2.07
 6 0 -8 12.87 2.02
 -6 0 7 12.27 2
 6 0 -7 6.86 1.51
 6 0 -6 30.61 2.83
 -6 0 6 32.55 3.24
 6 0 -5 112.38 5.3
 -6 0 5 110.3 5.64
 6 0 -4 22.34 2.31
 -6 0 4 24.98 2.7
 6 0 -3 332.84 9.57
 -6 0 3 341.52 10.22
 6 0 -2 37.16 2.84
 -6 0 2 39.7 3.14
 6 0 -1 76.77 4.05
 -6 0 0 15.39 2.04
 6 0 0 17.6 1.91
 6 0 1 16.35 1.79
 -6 0 -1 14.34 1.87
 6 0 2 3.69 0.99
 -6 0 -2 5.5 1.36
 -6 0 -3 29.39 2.67
 6 0 3 29.06 2.6
 6 0 4 0.14 0.5
 -6 0 -4 1.22 0.77
 6 0 5 41.15 3.26
 -6 0 -5 44.25 3.36
 6 0 6 1.42 0.91
 -6 0 -6 0.67 0.65
 -6 0 -7 0.28 0.77
 -6 0 -8 19.59 2.36
 -6 0 -9 7.32 1.68
 -6 0 -10 97.69 5.48
 -6 0 -11 1.12 1.04
 -6 0 -12 0.68 0.8
 -6 0 -13 0.02 0.78
 -6 0 -14 -1.01 1.07
 -6 0 -15 -0.28 0.92
 -6 -1 10 0.47 0.75
 6 1 -10 0.85 0.94
 -6 -1 9 10.39 1.88
 6 1 -9 10.26 1.89
 -6 -1 8 1.1 0.93
 6 1 -8 0.3 0.55
 -6 -1 7 -0.08 0.8
 6 1 -7 1.18 0.85
 -6 -1 6 3.73 1.16
 6 1 -6 3.38 1.05
 6 1 -5 82.71 4.68
 -6 -1 5 81.36 4.76
 -6 -1 4 6.27 1.37
 6 1 -4 5.66 1.26
 6 1 -3 181.83 6.85
 -6 -1 3 182.71 7.11
 6 1 -2 140.39 5.83
 6 1 -1 14.45 1.83
 6 1 0 0.65 0.55
 -6 -1 0 1.22 0.87
 -6 -1 -1 15.55 1.85
 6 1 1 14.74 1.92
 6 1 2 7.23 1.35
 -6 -1 -2 9.54 1.47
 6 1 3 3.73 1.06
 -6 -1 -3 5.54 1.17
 -6 -1 -4 26.8 2.48
 6 1 4 26.07 2.58
 6 1 5 108.79 5.52
 -6 -1 -5 107.84 5.09
 6 1 6 0.48 0.6
 -6 -1 -6 0.33 0.62
 -6 -1 -7 2.33 0.84
 -6 -1 -8 0.4 0.68
 -6 -1 -9 4.82 1.37
 -6 -1 -10 0.16 0.71
 -6 -1 -11 -0.08 0.78
 -6 -1 -12 -0.06 0.79
 -6 -1 -13 -0.01 0.79
 -6 -1 -14 0.62 0.7
 -6 -1 -15 0.11 0.77
 6 2 -10 1.24 0.98
 -6 -2 9 3.51 0.94
 6 2 -9 1.96 0.97
 -6 -2 8 -0.03 0.68
 6 2 -8 0.97 0.77
 -6 -2 7 7.26 1.45
 6 2 -7 5.43 1.38
 6 2 -6 46.41 3.71
 -6 -2 6 45.78 3.56
 6 2 -5 43.07 3.46
 -6 -2 5 45.49 3.43
 -6 -2 4 -0.08 0.76
 6 2 -4 0.33 0.54
 6 2 -3 196.49 7.45
 6 2 -2 7.36 1.47
 6 2 -1 7.17 1.46
 6 2 0 7.82 1.39
 -6 -2 0 10.12 1.5
 -6 -2 -1 34.13 2.59
 6 2 1 34.42 2.86
 -6 -2 -2 10.87 1.52
 6 2 2 8.21 1.47
 6 2 3 -0.01 0.51
 -6 -2 -3 0.07 0.51
 6 2 4 2.99 1.01
 -6 -2 -4 3.68 0.93
 6 2 5 0.88 0.83
 -6 -2 -5 -0.36 0.6
 6 2 6 0.49 0.78
 -6 -2 -6 0.63 0.59
 6 2 7 4.98 1.48
 -6 -2 -7 2.96 0.82
 -6 -2 -8 99.89 4.97
 -6 -2 -9 24.79 2.56
 -6 -2 -10 30.34 2.85
 -6 -2 -11 0.37 0.6
 -6 -2 -12 2.64 1.12
 -6 -2 -13 2.85 1.14
 -6 -2 -14 1.52 0.99
 -6 -2 -15 1.59 0.97
 6 3 -10 -0.04 0.86
 6 3 -9 0.15 0.72
 6 3 -8 25.54 2.94
 -6 -3 8 30.13 2.86
 -6 -3 7 1.04 0.82
 6 3 -7 -0.16 0.76
 6 3 -6 61.38 4.36
 -6 -3 6 61.27 4.05
 -6 -3 5 9.06 1.47
 6 3 -5 10.51 1.79
 6 3 -4 -0.19 0.61
 6 3 -3 25.44 2.67
 6 3 -2 1.48 0.86
 6 3 -1 5.38 1.37
 6 3 0 20.82 2.37
 6 3 1 0.03 0.75
 -6 -3 -1 1.29 0.64
 -6 -3 -2 18.44 1.78
 6 3 2 10.57 1.76
 6 3 3 2.81 1.02
 -6 -3 -3 1.63 0.7
 6 3 4 1.16 0.84
 -6 -3 -4 1.51 0.66
 6 3 5 1.67 0.98
 -6 -3 -5 0.96 0.51
 6 3 6 43.86 3.7
 -6 -3 -6 23.86 2.33
 6 3 7 14.99 2.29
 -6 -3 -7 12.12 1.59
 -6 -3 -8 39.49 2.98
 -6 -3 -9 2.06 0.97
 -6 -3 -10 5.58 1.33
 6 3 11 2.86 0.97
 -6 -3 -11 2.31 0.98
 6 3 12 4.8 1.19
 -6 -3 -12 1.45 0.9
 -6 -3 -13 0.89 0.85
 -6 -3 -14 1.37 0.93
 -6 -3 -15 1.7 1
 6 4 -10 0.32 0.71
 6 4 -9 2.07 1.23
 6 4 -8 6.59 1.57
 6 4 -7 1.84 1
 -6 -4 6 -0.75 0.7
 6 4 -6 -0.29 0.62
 6 4 -5 14.8 2.15
 6 4 -4 3.82 1.16
 6 4 -3 35.41 3.2
 6 4 -2 1.67 0.92
 6 4 -1 224.25 8.07
 6 4 0 0.21 0.66
 6 4 1 1.06 0.68
 6 4 2 3.02 0.96
 6 4 3 2.74 0.93
 6 4 4 10.28 1.82
 6 4 5 41.68 3.66
 6 4 6 31.28 3.17
 6 4 7 81.74 5.27
 -6 -4 -7 87.16 4.17
 6 4 8 60.7 4.64
 -6 -4 -8 60.07 3.57
 6 4 9 5.77 1.3
 -6 -4 -9 8.95 1.5
 6 4 10 8.74 1.58
 -6 -4 -10 8.34 1.54
 6 4 11 3.08 1.06
 -6 -4 -11 0.61 0.56
 6 4 12 0.35 0.58
 -6 -4 -12 1.05 0.84
 6 4 13 -0.24 0.63
 -6 -4 -13 -0.28 0.66
 -6 -4 -14 -0.02 0.64
 6 5 -9 0.32 0.68
 6 5 -8 0.05 0.62
 6 5 -7 2.24 1.07
 6 5 -6 49.91 4.09
 6 5 -5 0.68 0.74
 6 5 -4 1.37 0.84
 6 5 -3 10.04 1.72
 6 5 -2 5.41 1.31
 6 5 -1 18.16 2.26
 6 5 0 20.13 2.4
 6 5 1 35.24 3.18
 6 5 2 5.93 1.28
 6 5 3 -1.43 1
 6 5 4 10.6 1.83
 6 5 5 2.58 1.1
 6 5 6 0.45 0.8
 6 5 7 0.63 0.92
 6 5 8 29.41 3.36
 6 5 8 29.13 2.96
 6 5 9 73.14 4.57
 6 5 10 6.33 1.49
 6 5 11 16.92 2.33
 6 5 12 1.86 0.91
 6 5 13 11.05 1.97
 6 5 14 0.64 0.58
 6 6 -9 1.8 0.99
 6 6 -8 -0.35 0.9
 6 6 -7 2.36 1.05
 6 6 -6 16.72 2.43
 6 6 -5 -0.29 0.68
 6 6 -4 10.52 1.89
 6 6 -3 51.4 3.99
 6 6 -2 7.07 1.53
 6 6 -1 23.06 2.71
 6 6 0 32.19 3.13
 6 6 1 -0.12 0.59
 6 6 2 -0.31 0.84
 6 6 3 -0.71 1
 6 6 4 23.29 2.76
 6 6 5 44.2 3.91
 6 6 6 1.71 1.05
 6 6 7 1.62 0.96
 6 6 7 0.72 0.66
 6 6 8 3.65 1.37
 6 6 8 4.2 1.24
 6 6 9 10.54 2.21
 6 6 9 10.13 1.89
 6 6 10 11.02 1.91
 6 6 11 0.44 0.85
 6 6 12 3.81 1.21
 6 6 13 1.12 1.11
 6 7 -8 -0.13 0.67
 6 7 -7 0.63 0.73
 6 7 -6 3.27 1.28
 6 7 -5 0.6 0.71
 6 7 -4 15.13 2.28
 6 7 -3 8.32 1.69
 6 7 -2 -0.88 0.72
 6 7 -1 3.12 1.08
 6 7 0 3.8 1.01
 6 7 0 7.47 1.61
 6 7 1 -0.27 0.59
 6 7 1 0.46 0.57
 6 7 2 4.71 1.33
 6 7 3 -0.03 0.57
 6 7 4 1.67 1.05
 6 7 5 0.87 0.8
 6 7 6 0.14 0.95
 6 7 6 0.62 0.79
 6 7 7 0.32 0.8
 6 7 7 2.07 1.1
 6 7 8 7.29 1.8
 6 7 8 7.74 1.61
 6 7 9 -0.62 0.74
 6 7 9 -0.15 0.67
 6 7 10 3.66 1.43
 6 7 10 1.82 0.93
 6 7 11 -0.42 0.64
 6 7 11 -0.98 0.91
 6 7 12 2.19 1.04
 6 8 -7 13.04 2.34
 6 8 -6 18.26 2.7
 6 8 -5 15.93 2.47
 6 8 -4 57.36 4.57
 6 8 -3 15.88 2.41
 6 8 -2 0.69 0.58
 6 8 -1 41.13 3.74
 6 8 -1 40.11 3.43
 6 8 0 3.67 1.15
 6 8 0 6.59 1.63
 6 8 1 0.7 0.65
 6 8 1 1.29 0.93
 6 8 2 1.14 0.81
 6 8 2 0.41 0.66
 6 8 3 0.82 0.6
 6 8 4 2.04 0.99
 6 8 5 8.25 1.81
 6 8 5 9.29 1.76
 6 8 6 18.11 2.65
 6 8 6 15.28 2.24
 6 8 7 5.54 1.6
 6 8 7 7.64 1.67
 6 8 8 0.55 0.79
 6 8 8 -0.47 0.69
 6 8 9 -0.06 0.65
 6 8 9 -0.08 0.58
 6 8 10 2.32 1.23
 6 8 10 0.78 0.82
 6 8 11 0.39 0.9
 6 8 11 0.88 0.82
 6 9 -5 -0.78 0.69
 6 9 -4 8.25 1.77
 6 9 -3 52.59 4.35
 6 9 -2 51.91 4.17
 6 9 -2 58.02 4.54
 6 9 -1 37.43 3.69
 6 9 -1 40.54 3.72
 6 9 0 25.93 3.06
 6 9 0 35.86 3.47
 6 9 1 13.25 2.13
 6 9 1 13.41 2.23
 6 9 2 2.8 1.32
 6 9 2 5.75 1.49
 6 9 5 9.37 1.82
 6 9 6 2.87 1.31
 6 9 7 -0.12 0.62
 6 9 8 1 0.84
 6 9 9 1.51 0.97
 6 10 -2 1 0.83
 6 10 -1 0.69 1.14
 6 10 0 0.31 0.71
 6 10 1 0.4 1.02
 6 10 2 12.09 2.28
 6 10 3 2.06 1.06
 6 10 5 1.89 0.99
 6 10 6 1.37 1
 6 10 7 1.14 0.79
 -7 6 -3 1.93 1.01
 -7 6 -3 0.63 1.44
 -7 5 2 1.25 0.99
 -7 5 1 2.53 1.03
 -7 5 -1 4.55 1.36
 -7 5 -2 3.66 1.15
 -7 5 -2 2.09 1.4
 -7 5 -3 0.83 1.04
 -7 5 -4 -0.35 0.94
 -7 5 -5 2.85 1.25
 -7 5 -6 1.23 1.19
 -7 5 -7 -0.09 0.86
 -7 5 -8 2.69 1.38
 -7 4 4 6.62 1.71
 -7 4 3 -0.37 0.97
 -7 4 2 2.5 1.26
 -7 4 1 1.11 0.85
 -7 4 0 1.09 0.83
 -7 4 -1 6.78 1.5
 -7 4 -2 25.35 3.26
 -7 4 -3 9.92 2.18
 -7 4 -4 16.92 2.74
 -7 4 -5 7.3 1.93
 -7 4 -6 0.39 0.87
 -7 4 -7 0.28 0.96
 -7 4 -8 0.22 0.99
 -7 4 -9 1.44 1.1
 -7 4 -10 1.68 1.29
 -7 3 6 3.86 1.41
 -7 3 5 11.37 2.13
 -7 3 4 1.34 0.83
 -7 3 3 -0.02 0.76
 -7 3 2 1.26 0.79
 -7 3 1 2.17 0.95
 -7 3 0 2.36 1.15
 -7 3 -1 27 3.17
 -7 3 -1 30.19 2.89
 -7 3 -2 2.42 0.9
 -7 3 -2 0.91 1.08
 -7 3 -3 11.87 1.81
 -7 3 -3 13.97 2.44
 -7 3 -4 33.43 3.69
 -7 3 -5 48.7 4.32
 -7 3 -6 11.38 2.23
 -7 3 -7 1.08 1.06
 -7 3 -8 27.23 3.3
 -7 3 -9 1.39 1.19
 -7 3 -10 2.02 1.41
 -7 3 -11 1.18 1.3
 -7 2 7 -0.65 0.83
 -7 2 6 8.42 1.85
 -7 2 5 9.24 1.9
 -7 2 4 10.82 1.96
 -7 2 3 10.88 1.97
 -7 2 2 27.55 2.95
 -7 2 1 -0.4 0.78
 -7 2 0 4.82 1.36
 -7 2 -1 19.34 2.67
 -7 2 -1 15.09 2.1
 -7 2 -2 27.48 3.09
 -7 2 -2 30.88 2.91
 -7 2 -3 1.87 0.85
 -7 2 -3 4.28 1.5
 -7 2 -4 17.5 2.54
 -7 2 -4 17.03 2.05
 -7 2 -5 1.79 1
 -7 2 -6 1.94 1.16
 -7 2 -7 12.68 2.23
 -7 2 -8 -0.04 0.84
 -7 2 -9 10.26 2.03
 -7 2 -10 2.37 1.6
 -7 2 -11 43.55 4.3
 -7 2 -12 12.7 2.4
 -7 1 8 0.19 0.76
 -7 1 7 1.17 0.94
 -7 1 6 1.8 1.12
 -7 1 5 6.68 1.58
 -7 1 4 0.7 0.86
 -7 1 3 1.44 0.85
 -7 1 2 5.29 1.38
 -7 1 1 3.3 1.18
 -7 1 0 6.83 1.49
 -7 1 -1 1.59 0.81
 -7 1 -1 3.52 1.3
 -7 1 -2 1.95 0.79
 -7 1 -3 -0.21 0.71
 -7 1 -4 3.32 1.17
 -7 1 -5 7.45 1.66
 -7 1 -6 0.75 1.05
 -7 1 -7 -0.75 0.88
 7 -1 8 0.66 0.96
 -7 1 -8 1.04 0.8
 -7 1 -9 0.58 0.87
 -7 1 -10 6.05 1.81
 -7 1 -11 9.52 1.97
 -7 1 -12 7.84 1.84
 -7 1 -13 1.67 1.13
 -7 0 8 11.88 2.18
 -7 0 7 7.17 1.89
 -7 0 6 1.6 0.92
 -7 0 5 1.95 1.15
 -7 0 4 15.64 2.27
 7 0 -4 15.22 2.04
 -7 0 3 0.08 0.68
 7 0 -3 0.13 0.55
 -7 0 2 -0.69 0.74
 7 0 -2 0.69 0.75
 -7 0 1 13.21 1.95
 7 0 -1 9.16 1.55
 7 0 0 8.6 1.53
 -7 0 -1 34.95 3.16
 7 0 1 35.86 2.92
 7 0 2 3.82 1.04
 -7 0 -2 7.05 1.59
 -7 0 -3 19.44 2.46
 7 0 3 14.43 1.96
 7 0 4 7.15 1.45
 -7 0 -4 6.35 1.44
 7 0 5 8.74 1.62
 -7 0 -5 6.4 1.51
 7 0 6 2.56 1.1
 -7 0 -6 1.46 0.97
 7 0 7 1.02 0.73
 -7 0 -7 0.84 0.98
 7 0 8 0.58 0.6
 -7 0 -8 0.11 0.68
 -7 0 -9 16.48 2.57
 -7 0 -10 11.32 2.04
 -7 0 -11 23.17 2.95
 -7 0 -12 1.01 0.92
 -7 0 -13 -0.23 0.82
 -7 0 -14 1.3 0.93
 -7 -1 8 0.9 0.99
 7 1 -8 0.19 0.74
 7 1 -7 24.16 2.85
 -7 -1 7 24.29 2.95
 7 1 -6 65.03 4.55
 -7 -1 6 65.08 4.65
 -7 -1 5 4.73 1.38
 7 1 -5 5.08 1.32
 -7 -1 4 2.52 0.95
 7 1 -4 1.6 0.72
 7 1 -3 50.59 3.69
 -7 -1 3 52.16 3.96
 7 1 -2 47.73 3.57
 -7 -1 2 44.97 3.6
 7 1 -1 89.79 4.93
 7 1 0 11.52 1.91
 -7 -1 -1 99.77 5.15
 7 1 1 97.05 5.1
 -7 -1 -2 23.98 2.53
 7 1 2 23.97 2.49
 7 1 3 0.79 0.88
 -7 -1 -3 3.93 1.14
 7 1 4 3.95 1.23
 -7 -1 -4 2.81 0.98
 7 1 5 4.15 1.29
 -7 -1 -5 2.83 0.98
 7 1 6 22.58 2.68
 -7 -1 -6 25.22 2.66
 7 1 7 1.21 0.88
 -7 -1 -7 0.89 0.76
 7 1 8 2.1 1
 -7 -1 -8 1.11 0.91
 -7 -1 -9 1.24 1.08
 -7 -1 -10 12.32 2.18
 -7 -1 -11 2.37 1.12
 -7 -1 -12 5.1 1.55
 -7 -1 -13 3.84 1.34
 -7 -1 -14 -0.72 0.92
 -7 -2 8 0.71 0.75
 7 2 -8 0.09 0.69
 -7 -2 7 8.34 1.74
 7 2 -7 8.04 1.72
 7 2 -6 18.62 2.47
 -7 -2 6 17.34 2.39
 -7 -2 5 -0.04 0.73
 7 2 -5 0.35 0.76
 -7 -2 4 1.43 0.91
 7 2 -4 1.35 0.87
 7 2 -3 7.08 1.42
 7 2 -2 0.25 0.66
 7 2 -1 38.62 3.37
 7 2 0 197.44 7.68
 -7 -2 -1 20.11 2.25
 7 2 1 18.36 2.27
 7 2 2 2.77 0.89
 -7 -2 -2 5.99 1.32
 -7 -2 -3 17.8 2.02
 7 2 3 15.7 2.11
 7 2 4 0.76 0.92
 -7 -2 -4 0.83 0.69
 7 2 5 14.67 2.28
 -7 -2 -5 13.36 1.81
 7 2 6 9.09 1.81
 -7 -2 -6 7.75 1.43
 7 2 7 0.85 0.72
 -7 -2 -7 -0.67 0.74
 7 2 8 1.16 1.11
 -7 -2 -8 3.39 1.15
 7 2 9 1.07 0.96
 -7 -2 -9 1.69 0.91
 -7 -2 -10 0.54 0.8
 -7 -2 -11 1.24 0.91
 -7 -2 -12 5.03 1.53
 -7 -2 -13 -0.59 0.78
 -7 -2 -14 0.81 0.98
 -7 -3 8 0.83 0.84
 7 3 -8 -0.2 0.69
 -7 -3 7 1.32 0.95
 7 3 -7 -0.73 0.95
 -7 -3 6 1.43 0.87
 7 3 -6 2.06 0.94
 -7 -3 5 6.51 1.48
 7 3 -5 4.16 1.28
 7 3 -4 11.1 2
 7 3 -3 7.73 1.61
 7 3 -2 -1.2 0.94
 7 3 -1 2.07 0.99
 7 3 0 0.39 0.65
 7 3 1 3.5 1.14
 7 3 2 20.18 2.45
 7 3 3 0.64 0.83
 -7 -3 -3 1.28 0.65
 7 3 4 12.45 2.06
 -7 -3 -4 9.46 1.54
 7 3 5 5.57 1.55
 -7 -3 -5 5.27 1.1
 7 3 6 9.32 1.89
 -7 -3 -6 7.35 1.48
 7 3 7 1.13 0.73
 -7 -3 -7 1.71 0.88
 -7 -3 -8 15.75 2.04
 7 3 8 17.29 2.59
 7 3 9 0.86 0.71
 -7 -3 -9 1.37 0.84
 -7 -3 -10 6.26 1.47
 -7 -3 -11 0.5 0.67
 -7 -3 -12 1.5 0.94
 -7 -3 -13 3.19 1.36
 -7 -3 -14 4.04 1.48
 7 4 -8 1.15 1.05
 -7 -4 7 4.49 1.28
 7 4 -7 3.42 1.18
 7 4 -6 36.76 3.71
 -7 -4 6 37.45 3.38
 -7 -4 5 1.45 0.82
 7 4 -5 3.73 1.29
 7 4 -4 1.2 0.87
 7 4 -3 6.77 1.7
 7 4 -2 10.64 1.83
 7 4 -1 9.53 1.82
 7 4 0 59.89 4.28
 7 4 1 2.12 1
 7 4 2 0.01 0.87
 7 4 3 5.62 1.53
 7 4 4 1.48 0.95
 7 4 5 64.88 4.85
 7 4 6 0.96 0.82
 7 4 7 3.85 1.28
 7 4 8 6.52 1.62
 7 4 9 2.36 1.25
 7 4 10 7.51 1.97
 -7 -4 -11 3.08 1.11
 -7 -4 -12 -0.02 0.67
 -7 -4 -13 2.06 1.15
 7 5 -8 -0.51 1.02
 7 5 -7 2.58 1.13
 7 5 -6 -0.22 0.72
 7 5 -5 5.9 1.61
 7 5 -4 1.42 1
 7 5 -3 35.46 3.45
 7 5 -2 6.23 1.46
 7 5 -1 5.46 1.45
 7 5 0 2.93 1.08
 7 5 1 21.07 2.53
 7 5 2 17.26 2.41
 7 5 3 -0.07 0.64
 7 5 4 1.42 0.92
 7 5 5 8.07 1.84
 7 5 6 15.13 2.44
 7 5 7 2.75 1.17
 7 5 8 17.31 2.74
 7 5 9 22.06 3.2
 7 5 10 0.37 1.12
 7 5 11 0 0.8
 7 5 12 -0.87 0.89
 7 5 13 -0.59 0.79
 7 6 -7 -0.37 0.86
 7 6 -6 5.63 1.58
 7 6 -5 4.08 1.39
 7 6 -4 -0.4 0.7
 7 6 -3 6.74 1.76
 7 6 -2 3.55 1.26
 7 6 -1 19.06 2.61
 7 6 0 -0.16 0.56
 7 6 1 21.77 2.78
 7 6 2 0.3 0.87
 7 6 3 1.49 0.88
 7 6 4 0.81 0.66
 7 6 5 1.07 0.98
 7 6 6 1.13 0.83
 7 6 7 4.78 1.57
 7 6 8 0.88 0.91
 7 6 9 0.93 0.85
 7 6 10 -1.04 1.14
 7 6 11 2.75 1.41
 7 6 11 1.23 1.02
 7 6 12 0.99 1.02
 7 6 12 0.28 0.62
 7 7 -6 0.5 0.84
 7 7 -5 1.12 1.11
 7 7 -4 0.91 1.02
 7 7 -3 11.32 2.12
 7 7 -2 3.81 1.41
 7 7 -1 3.89 1.37
 7 7 0 9.9 1.9
 7 7 1 6.12 1.55
 7 7 2 0.25 0.79
 7 7 3 3.54 1.31
 7 7 4 3.45 1.29
 7 7 5 -0.01 0.67
 7 7 6 0.02 0.77
 7 7 7 0.99 1.02
 7 7 8 5.71 1.89
 7 7 9 -0.62 0.91
 7 7 9 0.46 0.85
 7 7 10 4.41 1.65
 7 7 10 4.09 1.31
 7 7 11 2.94 1.69
 7 7 11 3.93 1.37
 7 8 -5 1.37 0.95
 7 8 -4 17.04 2.63
 7 8 -3 3.81 1.3
 7 8 -2 0.66 0.77
 7 8 -1 14.22 2.38
 7 8 0 1.93 1.01
 7 8 1 5.35 1.48
 7 8 2 9.04 1.91
 7 8 3 0.07 0.74
 7 8 4 6.94 1.91
 7 8 5 0.11 0.75
 7 8 6 2.92 1.33
 7 8 7 0.53 0.86
 7 8 8 0.56 0.83
 7 8 9 1.19 0.98
 7 8 9 2.15 1.09
 7 8 10 3.04 1.31
 7 8 10 2.03 1.16
 7 9 -3 12.24 2.26
 7 9 -2 47.07 4.45
 7 9 -1 0.13 0.75
 7 9 0 -0.06 0.74
 7 9 1 -0.71 0.92
 7 9 2 14.43 2.2
 7 9 2 19.29 2.79
 7 9 3 -1.27 0.9
 7 9 3 1.29 1.02
 7 9 4 -0.12 0.72
 7 9 5 0.86 0.82
 7 9 6 2.23 1.22
 7 9 7 1.74 1.13
 7 9 8 0.88 0.86
 7 9 8 1.66 0.9
 -8 4 0 1.4 0.99
 -8 4 -3 2.06 1.61
 -8 4 -4 7.29 1.99
 -8 4 -5 1.12 1.46
 -8 4 -6 1.52 1.42
 -8 3 2 1.02 0.83
 -8 3 1 -0.07 0.81
 -8 3 0 1.28 0.87
 -8 3 -1 2.18 1.18
 -8 3 -2 3 1.22
 -8 3 -2 1.75 1.43
 -8 3 -3 6.07 1.83
 -8 3 -4 7.08 1.91
 -8 3 -5 9.8 2.26
 -8 3 -6 8.8 2.16
 -8 3 -7 2.62 1.32
 -8 3 -8 1.34 1.26
 -8 3 -9 2.46 1.45
 -8 2 4 1.34 1.13
 -8 2 3 1.57 1.28
 -8 2 2 13.25 2.21
 -8 2 1 5.39 1.51
 -8 2 0 1.81 0.95
 -8 2 -1 2.88 1.27
 -8 2 -2 23.62 3.1
 -8 2 -2 19.38 2.47
 -8 2 -3 9.94 1.84
 -8 2 -3 11.19 2.28
 -8 2 -4 10.82 1.79
 -8 2 -4 8.51 1.98
 -8 2 -5 1.94 1.21
 -8 2 -6 5.67 1.73
 -8 2 -7 6.79 1.98
 -8 2 -8 9.86 2.14
 -8 2 -9 2.65 1.31
 -8 2 -10 12.3 2.61
 -8 1 5 0.27 0.89
 -8 1 4 3.46 1.37
 -8 1 3 -0.68 0.86
 -8 1 2 6.96 1.65
 -8 1 1 10.18 1.97
 -8 1 0 1.35 1.08
 -8 1 -1 2.94 1.18
 -8 1 -1 4.48 1.5
 -8 1 -2 0.19 0.67
 -8 1 -2 2.95 1.36
 -8 1 -3 -1.01 0.88
 -8 1 -4 5 1.48
 -8 1 -5 7.92 1.86
 -8 1 -6 10.22 2.07
 -8 1 -7 -0.53 0.81
 -8 1 -8 0.51 0.99
 -8 1 -9 0.14 1.06
 -8 1 -10 1.67 1.05
 -8 1 -11 4.66 1.83
 -8 0 6 9.99 2.11
 -8 0 5 1.06 0.93
 -8 0 4 1.41 0.94
 -8 0 3 1 0.85
 -8 0 2 1.02 1.07
 -8 0 1 1.73 0.93
 -8 0 0 0.73 0.92
 -8 0 -1 33.21 3.36
 -8 0 -2 4.87 1.48
 -8 0 -3 0.41 0.75
 8 0 4 4.36 1.06
 -8 0 -4 6.19 1.66
 8 0 5 0.51 0.74
 -8 0 -5 -0.1 0.77
 8 0 6 5.59 1.45
 -8 0 -6 6.57 1.65
 8 0 7 -0.24 0.6
 -8 0 -7 0.06 0.69
 8 0 8 4.28 1.36
 -8 0 -8 6.07 1.65
 8 0 9 -0.09 0.74
 -8 0 -9 0.97 0.92
 8 0 10 2.01 1.03
 -8 0 -10 0.52 0.91
 8 0 11 2.48 1.12
 -8 0 -11 0.31 0.96
 -8 0 -12 1.56 1.18
 8 1 -6 35.64 3.48
 -8 -1 6 32.29 3.54
 -8 -1 5 3.54 1.31
 8 1 -5 1.75 0.95
 -8 -1 4 0.93 0.91
 8 1 -4 -0.05 0.62
 -8 -1 3 0.78 0.77
 8 1 -3 -0.12 0.62
 -8 -1 2 7.37 1.75
 8 1 -2 6.22 1.52
 8 1 -1 45.75 3.73
 8 1 0 3.47 1.13
 8 1 1 0.37 0.58
 -8 -1 -1 1.47 0.82
 8 1 2 2.24 1.03
 -8 -1 -2 3.27 1.17
 8 1 3 4.79 1.24
 -8 -1 -3 9.41 1.84
 8 1 4 1.72 0.9
 -8 -1 -4 3.06 1.22
 8 1 5 3.16 1.1
 -8 -1 -5 5.54 1.46
 8 1 6 0.06 0.71
 -8 -1 -6 1.04 0.92
 8 1 7 4.65 1.42
 -8 -1 -7 2.85 1.22
 8 1 8 2.84 1.21
 -8 -1 -8 0.4 0.84
 8 1 9 3.67 1.29
 -8 -1 -9 2.31 1.15
 8 1 10 2.82 1.25
 -8 -1 -10 4.88 1.59
 8 1 11 -0.38 0.61
 -8 -1 -11 2.33 1.25
 -8 -1 -12 -0.42 0.79
 -8 -2 6 0.46 0.74
 8 2 -6 0.62 0.89
 -8 -2 5 13.17 2.19
 8 2 -5 14.02 2.23
 -8 -2 4 16.15 2.45
 8 2 -4 13.03 2.15
 8 2 -3 20.34 2.61
 -8 -2 3 20.69 2.66
 8 2 -2 2.81 1.13
 8 2 -1 13.19 2.07
 8 2 0 2.87 1.15
 8 2 1 4.02 1.23
 -8 -2 -1 8.1 1.57
 -8 -2 -2 28.22 2.82
 8 2 2 24.92 2.83
 -8 -2 -3 24.82 2.65
 8 2 3 23.73 2.76
 8 2 4 13.1 2.1
 -8 -2 -4 13.62 2.04
 8 2 5 1.37 0.79
 -8 -2 -5 2.09 0.93
 8 2 6 2.89 1.25
 -8 -2 -6 2.97 1.15
 8 2 7 2.43 1.06
 -8 -2 -7 1.71 0.9
 8 2 8 11.43 2.22
 -8 -2 -8 9.39 1.83
 8 2 9 -0.55 0.77
 -8 -2 -9 -0.65 0.72
 8 2 10 2.41 1.1
 -8 -2 -10 0.82 0.86
 8 2 11 2.63 1.47
 -8 -2 -11 0.22 0.83
 -8 -2 -12 1.39 1.01
 -8 -3 6 4.48 1.28
 8 3 -6 2.22 1.03
 -8 -3 5 3.84 1.33
 8 3 -5 6.6 1.62
 -8 -3 4 -0.13 1
 8 3 -4 -0.35 0.67
 8 3 -3 1.61 0.81
 8 3 -2 10.68 2.03
 8 3 -1 9.67 2.03
 8 3 0 13.64 2.21
 8 3 1 20.26 2.53
 8 3 2 13.06 2.15
 8 3 3 17.51 2.48
 8 3 4 14.03 2.25
 8 3 5 5.99 1.68
 8 3 6 -0.28 0.76
 8 3 7 1.37 0.87
 -8 -3 -7 1.94 0.91
 8 3 8 0.75 1
 -8 -3 -8 2.2 0.97
 8 3 9 1.93 0.93
 -8 -3 -9 0.12 0.65
 8 3 10 0.36 0.7
 -8 -3 -10 2.04 1.09
 8 3 11 0.25 0.81
 -8 -3 -11 0.37 0.76
 8 3 12 1.5 1.34
 -8 -3 -12 2.92 1.19
 -8 -4 6 2.09 1.06
 8 4 -6 0.38 0.68
 -8 -4 5 4.67 1.36
 8 4 -5 7.02 1.71
 8 4 -4 7.05 1.7
 8 4 -3 11.15 2.1
 8 4 -2 0.54 0.66
 8 4 -1 3.44 1.16
 8 4 0 1.02 0.92
 8 4 1 5.52 1.48
 8 4 2 13.28 2.19
 8 4 3 6.79 1.6
 8 4 4 11.24 2.17
 8 4 5 7.18 2.15
 8 4 6 34.46 3.79
 8 4 7 11.54 2.28
 8 4 8 12.12 2.43
 8 4 9 0.13 0.75
 8 4 10 0.24 0.78
 8 4 11 0.83 1.07
 8 4 12 0.82 0.76
 -8 -5 5 -0.74 0.95
 8 5 -5 0.47 0.87
 8 5 -4 4.2 1.39
 8 5 -3 25.67 3.17
 8 5 -2 14.79 2.43
 8 5 -1 1.65 1
 8 5 0 1.55 0.96
 8 5 1 4.05 1.4
 8 5 2 1.16 0.86
 8 5 3 1.82 1.07
 8 5 4 1.06 1.22
 8 5 5 8.21 2.03
 8 5 6 23.83 3.19
 8 5 7 14.84 2.66
 8 5 8 7.48 1.84
 8 5 9 0.05 0.77
 8 5 10 0.52 0.75
 8 5 11 2.18 1.13
 8 6 -5 3.67 1.47
 8 6 -4 11.92 2.26
 8 6 -3 17.95 2.72
 8 6 -2 1.71 1.07
 8 6 -1 2.43 1.16
 8 6 0 3.8 1.32
 8 6 1 1.19 0.78
 8 6 2 0.15 0.61
 8 6 3 4.86 1.5
 8 6 4 1.91 1.08
 8 6 5 -0.17 0.84
 8 6 6 0.88 0.89
 8 6 7 1.24 1.16
 8 6 8 2.81 1.45
 8 6 9 4.49 1.77
 8 6 10 -0.51 1.07
 8 6 11 -0.11 0.83
 8 7 -3 0.5 0.86
 8 7 -2 0.91 1.04
 8 7 -1 14.63 2.55
 8 7 0 5.85 1.8
 8 7 1 0.59 0.63
 8 7 2 1.08 1.03
 8 7 3 -0.47 0.77
 8 7 4 -0.67 0.64
 8 7 5 3.65 1.44
 8 7 6 1.02 1.02
 8 7 7 0.79 0.84
 8 7 8 2.52 1.43
 8 7 9 6.76 1.96
 8 8 -2 -1.05 0.77
 8 8 -1 -0.39 0.77
 8 8 0 3.89 1.6
 8 8 1 5.83 1.72
 8 8 2 0.31 0.83
 8 8 3 2.66 1.27
 8 8 4 2.1 1.14
 8 8 5 3.19 1.23
 8 8 6 0.78 1.04
 8 8 7 -0.26 1.21
 -9 2 -2 1.11 0.96
 -9 2 -3 5.92 1.51
 -9 2 -3 6.09 2.03
 -9 2 -4 3.78 1.61
 -9 2 -5 0.37 0.85
 -9 1 1 1.28 0.86
 -9 1 0 1.35 0.99
 -9 1 -1 1.22 0.94
 -9 1 -2 6.1 1.61
 -9 1 -2 8.38 1.98
 -9 1 -3 -0.01 0.67
 -9 1 -3 1.57 1.37
 -9 1 -4 6.74 1.51
 -9 1 -4 9.42 2.12
 -9 1 -5 0.96 0.97
 -9 1 -6 3.53 1.52
 -9 1 -7 -1.48 1
 -9 1 -8 3.87 1.48
 -9 0 2 7.53 1.92
 -9 0 1 2.33 1.26
 -9 0 0 2.38 1.11
 -9 0 -1 0.31 0.66
 -9 0 -2 3.47 1.21
 -9 0 -3 4.15 1.65
 -9 0 -4 1.71 1.14
 -9 0 -5 2.91 1.29
 -9 0 -6 1.59 1.06
 -9 0 -7 6.76 1.85
 -9 0 -8 3.59 1.39
 -9 0 -9 -1.39 1.09
 -9 -1 2 -0.84 0.95
 -9 -1 1 0.93 0.87
 -9 -1 0 12.75 2.25
 9 1 1 0.92 0.58
 9 1 2 2.95 1.07
 -9 -1 -2 2.1 1.13
 9 1 3 0.73 0.78
 -9 -1 -3 2.04 1.12
 9 1 4 1.54 0.89
 -9 -1 -4 2.26 1.13
 9 1 5 1.13 1.02
 -9 -1 -5 1.27 1.02
 9 1 6 0 0.93
 -9 -1 -6 -0.2 0.72
 9 1 7 0.91 1
 -9 -1 -7 2.18 1.18
 9 1 8 0.25 0.81
 -9 -1 -8 0.77 1.03
 9 1 9 1.84 1.1
 -9 -1 -9 0.76 0.93
 9 1 10 3.97 1.39
 -9 -1 -10 -0.1 0.72
 -9 -2 3 0.55 0.94
 9 2 -3 1.33 0.96
 -9 -2 2 0.84 0.87
 9 2 -2 1.12 1.09
 9 2 -1 8.25 1.81
 9 2 0 2.14 1.19
 9 2 1 35.75 3.62
 9 2 2 -0.03 0.65
 9 2 3 -1.32 0.93
 -9 -2 -3 1.44 0.95
 9 2 4 -1.02 1
 -9 -2 -4 1.61 1.09
 9 2 5 1.81 0.92
 -9 -2 -5 1.35 0.99
 9 2 6 1.55 0.96
 -9 -2 -6 1.11 0.98
 9 2 7 3.87 1.48
 -9 -2 -7 2.17 0.97
 9 2 8 1.31 1.09
 -9 -2 -8 1.23 0.81
 9 2 9 -0.72 0.66
 -9 -2 -9 -0.57 0.89
 9 2 10 1.62 1.3
 -9 -2 -10 2.67 1.3
 -9 -3 3 7.01 1.76
 9 3 -3 4.97 1.63
 9 3 -2 -0.05 0.73
 9 3 -1 6.42 1.71
 9 3 0 0.19 0.58
 9 3 1 2.78 1.27
 9 3 2 38.52 3.88
 9 3 3 1.98 1.11
 9 3 4 1.17 0.72
 9 3 5 -0.07 0.71
 9 3 6 1.37 0.89
 9 3 7 1.54 1.11
 9 3 8 2.36 1.32
 9 3 9 0.23 0.73
 9 3 10 -0.35 0.85
 9 4 -3 3.69 1.28
 9 4 -2 9.78 2.13
 9 4 -1 0.44 0.98
 9 4 0 2.69 1.17
 9 4 1 1.81 0.91
 9 4 2 6.37 1.78
 9 4 3 0.56 0.97
 9 4 4 5.23 1.58
 9 4 5 28.48 3.52
 9 4 6 1.62 1.4
 9 4 7 7.96 2.04
 9 4 8 -0.07 0.88
 9 4 9 0.96 0.95
 9 4 10 0.84 0.81
 9 5 -2 1.16 1.09
 9 5 -1 3.26 1.4
 9 5 0 1.37 1.14
 9 5 1 7.07 1.83
 9 5 2 0.8 0.71
 9 5 3 9.68 2.02
 9 5 4 7.46 1.8
 9 5 5 3.52 1.42
 9 5 6 5.1 1.71
 9 5 7 3.6 1.69
 9 5 8 0.82 1.19
 9 5 9 5.61 1.88
 9 6 -1 23.01 3.25
 9 6 0 1.08 1.1
 9 6 1 1.66 1.14
 9 6 2 -0.28 0.79
 9 6 3 0.63 0.83
 9 6 4 1.81 1.09
 9 6 5 0.03 0.79
 9 6 6 2.18 1.22
 9 6 7 1.62 1.18
 9 6 8 0.8 0.89
 9 7 2 11.08 2.26
 9 7 3 1.97 1.04
 9 7 4 0.5 0.77
 9 7 5 0.83 0.89

_iucr_refine_instructions_details
;
TITL tfa_dmap_1-1_a.res in P-1
    tfa_dmap_1-1.res
    created by SHELXL-2018/3 at 22:20:12 on 09-Oct-2019
REM Old TITL tfa_dmap_1-1_a.res in P-1
REM SHELXT solution in P-1
REM R1 0.279, Rweak 0.040, Alpha 0.078, Orientation as input
REM Formula found by SHELXT: C20 N3 O4
CELL 0.71073 7.9299 9.3219 13.5862 87.768 76.928 76.025
ZERR 2 0.0005 0.0004 0.0009 0.004 0.005 0.005
LATT 1
SFAC C H Cl N O
UNIT 42 44 2 6 4
DFIX 0.87 N1 H1 N4 H4a
DFIX 0.87 N3 H3a

L.S. 4
PLAN  1
SIZE 0.1 0.15 0.32
TEMP -173(2)
CONF
BOND $H
list 4
MORE -1
fmap 2
acta
OMIT 0 -1 5
OMIT -6 -3 3
OMIT 3 6 9
OMIT 2 -2 4
OMIT 1 2 6
OMIT 1 2 4
OMIT 6 6 9
OMIT 0 4 5
OMIT -1 -2 1
OMIT -6 0 6
OMIT 6 3 0
OMIT 0 1 0
OMIT -2 -2 3
OMIT -2 0 6
REM <olex2.extras>
REM <HklSrc "%.\\TFA_DMAP_1-1.hkl">
REM </olex2.extras>

WGHT    0.059500    0.324500
FVAR       0.83195   0.58327
PART 1
CL1   3    0.027259    0.371339    0.733268    21.00000    0.11270    0.08405 =
         0.04266   -0.00554   -0.01087    0.01034
PART 0
O1    5    0.460451    0.531639    0.228083    11.00000    0.07166    0.04669 =
         0.07384    0.02482    0.00749    0.00039
O2    5    0.705995    0.441574    0.114305    11.00000    0.08598    0.05860 =
         0.05958    0.01770    0.01097   -0.01851

N3    4    0.385188   -0.217767    0.140908    11.00000    0.05470    0.03886 =
         0.06011    0.01426   -0.00207   -0.00954
AFIX   2
H3A   2    0.422656   -0.308791    0.167508    11.00000   -1.20000
AFIX   0
N2    4    0.229077    0.206001    0.038970    11.00000    0.06046    0.03835 =
         0.05029    0.00993   -0.00774   -0.01334
C15   1    0.277730    0.068752    0.072198    11.00000    0.04219    0.03735 =
         0.04074    0.00509    0.00254   -0.01056

C2    1    0.625960    0.289396    0.251449    11.00000    0.04229    0.03868 =
         0.03877    0.00376   -0.00660   -0.01091
C1    1    0.597698    0.431121    0.193081    11.00000    0.05439    0.04130 =
         0.04235    0.00580   -0.00723   -0.01770
C3    1    0.784689    0.184910    0.220478    11.00000    0.04773    0.04881 =
         0.04416   -0.00106   -0.00043   -0.01339
AFIX  43
H3    2    0.871720    0.206687    0.165224    11.00000   -1.20000
AFIX   0

C18   1    0.314840   -0.194497    0.059321    11.00000    0.05824    0.03925 =
         0.06271    0.00101   -0.00603   -0.01730
AFIX  43
H18   2    0.302513   -0.276959    0.025015    11.00000   -1.20000
AFIX   0
C19   1    0.260541   -0.056831    0.024024    11.00000    0.05405    0.04587 =
         0.05370    0.00647   -0.01160   -0.01747
AFIX  43
H19   2    0.210312   -0.044758   -0.033842    11.00000   -1.20000
AFIX   0
C16   1    0.354145    0.038682    0.157561    11.00000    0.07707    0.04670 =
         0.04106    0.00302   -0.00792   -0.02192
AFIX  43
H16   2    0.370078    0.117819    0.193696    11.00000   -1.20000
AFIX   0

C7    1    0.498071    0.257070    0.333238    11.00000    0.04794    0.04748 =
         0.05653    0.01914    0.00462    0.00396
C4    1    0.821464    0.050176    0.266803    11.00000    0.04790    0.04751 =
         0.06080    0.00028   -0.00308    0.00465
AFIX  43
H4    2    0.932209   -0.019215    0.244356    11.00000   -1.20000
AFIX   0

C17   1    0.404772   -0.102128    0.188163    11.00000    0.07273    0.05489 =
         0.04498    0.01262   -0.01142   -0.01873
AFIX  43
H17   2    0.456247   -0.119152    0.245540    11.00000   -1.20000
AFIX   0

C5    1    0.695134    0.018513    0.345767    11.00000    0.06280    0.04297 =
         0.05873    0.01261   -0.00998    0.00259
AFIX  43
H5    2    0.718192   -0.074270    0.377908    11.00000   -1.20000
AFIX   0
C6    1    0.536556    0.118341    0.378964    11.00000    0.05544    0.05362 =
         0.06403    0.02773    0.00830    0.00263
AFIX  43
H6    2    0.450726    0.093891    0.433796    11.00000   -1.20000
AFIX   0

C21   1    0.148013    0.239440   -0.047409    11.00000    0.06736    0.05863 =
         0.07928    0.02562   -0.02551   -0.01736
AFIX 137
H21A  2    0.192496    0.155908   -0.095502    11.00000   -1.50000
H21B  2    0.178564    0.328096   -0.080305    11.00000   -1.50000
H21C  2    0.018205    0.256910   -0.024784    11.00000   -1.50000
AFIX   0

PART 1
N1    4    0.322517    0.338313    0.352152    21.00000    0.04273    0.04158 =
         0.05720    0.01964    0.00381    0.00289
AFIX   2
H1    2    0.312303    0.421300    0.321334    21.00000   -1.20000
AFIX   0

PART 0
C20   1    0.240639    0.335669    0.092700    11.00000    0.11799    0.03942 =
         0.06618    0.00329   -0.01124   -0.01919
AFIX 137
H20A  2    0.140689    0.359127    0.151658    11.00000   -1.50000
H20B  2    0.235668    0.420222    0.047361    11.00000   -1.50000
H20C  2    0.353280    0.314223    0.114950    11.00000   -1.50000
AFIX   0

PART 1
C9    1    0.057219    0.255016    0.414016    21.00000    0.05381    0.06885 =
         0.05102   -0.00813   -0.00655   -0.01239
AFIX  43
H9    2    0.061531    0.229785    0.346266    21.00000   -1.20000
AFIX   0
C13   1    0.185951    0.351733    0.533824    21.00000    0.04325    0.03103 =
         0.05057    0.00445   -0.01028   -0.00026
C12   1    0.043709    0.328262    0.608069    21.00000    0.05438    0.03522 =
         0.03938    0.00427   -0.00659    0.00323
C14   1    0.332666    0.408983    0.557873    21.00000    0.06593    0.08106 =
         0.09551   -0.00453   -0.02531   -0.02845
AFIX 137
H14A  2    0.283976    0.508582    0.587669    21.00000   -1.50000
H14B  2    0.422712    0.412592    0.495736    21.00000   -1.50000
H14C  2    0.387579    0.343341    0.605994    21.00000   -1.50000
AFIX   0
C11   1   -0.086751    0.269294    0.587293    21.00000    0.03747    0.05029 =
         0.06987    0.00828    0.01259   -0.01603
AFIX  43
H11   2   -0.181610    0.254959    0.640581    21.00000   -1.20000
AFIX   0
C8    1    0.186959    0.314078    0.434434    21.00000    0.03751    0.03577 =
         0.04395    0.00828    0.00014    0.00170
C10   1   -0.081632    0.231098    0.491040    21.00000    0.05432    0.08628 =
         0.08475   -0.01432   -0.00194   -0.03174
AFIX  43
H10   2   -0.171175    0.188836    0.476554    21.00000   -1.20000
AFIX   0
PART 0
PART 2
N4    4    0.363089    0.377757    0.389498   -21.00000    0.05377    0.03550 =
         0.05738    0.01857    0.01057   -0.00040
AFIX   2
H4A   2    0.329831    0.465046    0.365680   -21.00000   -1.20000
AFIX   0
C24   1    0.106926    0.292068    0.483563   -21.00000    0.06333    0.03566 =
         0.04904    0.00359   -0.00611    0.00035
C27   1    0.143793    0.409298    0.662546   -21.00000    0.07764    0.07004 =
         0.05742   -0.00527   -0.00624   -0.01912
AFIX  43
H27   2    0.158164    0.448031    0.722967   -21.00000   -1.20000
AFIX   0
C28   1    0.007911    0.344218    0.663602   -21.00000    0.05806    0.04942 =
         0.04366    0.00417    0.00063   -0.00098
AFIX  43
H28   2   -0.076035    0.338424    0.724890   -21.00000   -1.20000
AFIX   0
C23   1    0.243137    0.360630    0.482636   -21.00000    0.05668    0.04166 =
         0.04843    0.00831    0.00083    0.00199
C26   1    0.262002    0.418007    0.570578   -21.00000    0.05425    0.05672 =
         0.08126    0.00379   -0.00766   -0.02070
AFIX  43
H26   2    0.357182    0.464246    0.568428   -21.00000   -1.20000
AFIX   0
C25   1   -0.006977    0.288590    0.578262   -21.00000    0.03482    0.04383 =
         0.06087    0.01450    0.00076   -0.01333
CL2   3   -0.184371    0.201981    0.582502   -21.00000    0.07595    0.09723 =
         0.09012    0.00410    0.00001   -0.03839
C22   1    0.084009    0.225221    0.389255   -21.00000    0.09329    0.08379 =
         0.05650   -0.00570   -0.01117   -0.01517
AFIX 137
H22A  2    0.138254    0.274468    0.329651   -21.00000   -1.50000
H22B  2   -0.043310    0.238361    0.391789   -21.00000   -1.50000
H22C  2    0.142225    0.119499    0.385187   -21.00000   -1.50000
AFIX   0
HKLF 4


REM  tfa_dmap_1-1_a.res in P-1
REM wR2 = 0.1544, GooF = S = 1.054, Restrained GooF = 1.054 for all data
REM R1 = 0.0567 for 2799 Fo > 4sig(Fo) and 0.0783 for all 3841 data
REM 339 parameters refined using 3 restraints

END  
     
WGHT      0.0595      0.3245 

REM Highest difference peak  0.163,  deepest hole -0.265,  1-sigma level  0.036
Q1    1   0.5498  0.2322  0.3756  11.00000  0.05    0.16

  REM The information below was added by Olex2.
  REM
  REM R1 = 0.0567 for 2799 Fo > 4sig(Fo) and 0.0783 for all 6644 data
  REM n/a parameters refined using n/a restraints
  REM Highest difference peak 0.16, deepest hole -0.26
  REM Mean Shift 0, Max Shift 0.000.

  REM +++ Tabular Listing of Refinement Information +++
  REM R1_all = 0.0783
  REM R1_gt = 0.0567
  REM wR_ref = 0.1544
  REM GOOF = 1.054
  REM Shift_max = 0.000
  REM Shift_mean = 0
  REM Reflections_all = 6644
  REM Reflections_gt = 2799
  REM Parameters = n/a
  REM Hole = -0.26
  REM Peak = 0.16
  REM Flack = n/a

  
;
_olex2_submission_special_instructions  'No special instructions were received'
_oxdiff_exptl_absorpt_empirical_details
;
Empirical correction (ABSPACK) includes:
- Absorption correction using spherical harmonics
- Frame scaling
;
_oxdiff_exptl_absorpt_empirical_full_max  1.338
_oxdiff_exptl_absorpt_empirical_full_min  0.750

data_tfa-dmap-H2O_1-1-1
_database_code_depnum_ccdc_archive 'CCDC 1532474'
_audit_creation_date               2019-10-09
_audit_creation_method
;
Olex2 1.3
(compiled 2019.09.11 svn.r3662 for OlexSys, GUI svn.r5938)
;
_shelx_SHELXL_version_number       '2018/3'
_audit_contact_author_address      ?
_audit_contact_author_email        ?
_audit_contact_author_name         ''
_audit_contact_author_phone        ?
_publ_contact_author_id_orcid      ?
_publ_section_references
;
Dolomanov, O.V., Bourhis, L.J., Gildea, R.J, Howard, J.A.K. & Puschmann, H.
 (2009), J. Appl. Cryst. 42, 339-341.

Sheldrick, G.M. (2015). Acta Cryst. A71, 3-8.

Sheldrick, G.M. (2015). Acta Cryst. C71, 3-8.
;
_chemical_name_common              ?
_chemical_name_systematic          ?
_chemical_formula_moiety           'C14 H11 Cl N O2, C7 H11 N2, H2 O'
_chemical_formula_sum              'C21 H24 Cl N3 O3'
_chemical_formula_weight           401.88
_chemical_melting_point            ?
_chemical_oxdiff_formula           'C H N O Cl'
loop_
  _atom_type_symbol
  _atom_type_description
  _atom_type_scat_dispersion_real
  _atom_type_scat_dispersion_imag
  _atom_type_scat_source
 'C' 'C' 0.0181 0.0091 'International Tables Vol C Tables 4.2.6.8 and 6.1.1.4'
 'H' 'H' 0.0000 0.0000 'International Tables Vol C Tables 4.2.6.8 and 6.1.1.4'
 'Cl' 'Cl' 0.3639 0.7018 'International Tables Vol C Tables 4.2.6.8 and 6.1.1.4'
 'N' 'N' 0.0311 0.0180 'International Tables Vol C Tables 4.2.6.8 and 6.1.1.4'
 'O' 'O' 0.0492 0.0322 'International Tables Vol C Tables 4.2.6.8 and 6.1.1.4'

_shelx_space_group_comment
;
The symmetry employed for this shelxl refinement is uniquely defined
by the following loop, which should always be used as a source of
symmetry information in preference to the above space-group names.
They are only intended as comments.
;
_space_group_crystal_system        'triclinic'
_space_group_IT_number             2
_space_group_name_H-M_alt          'P -1'
_space_group_name_Hall             '-P 1'
loop_
  _space_group_symop_operation_xyz
 'x, y, z'
 '-x, -y, -z'

_cell_length_a                     7.7631(6)
_cell_length_b                     8.0250(6)
_cell_length_c                     16.2297(12)
_cell_angle_alpha                  101.784(6)
_cell_angle_beta                   98.374(6)
_cell_angle_gamma                  90.687(6)
_cell_volume                       978.32(13)
_cell_formula_units_Z              2
_cell_measurement_reflns_used      2768
_cell_measurement_temperature      100.00(10)
_cell_measurement_theta_max        65.9260
_cell_measurement_theta_min        5.6170
_shelx_estimated_absorpt_T_max     0.591
_shelx_estimated_absorpt_T_min     0.363
_exptl_absorpt_coefficient_mu      1.957
_exptl_absorpt_correction_T_max    1.00000
_exptl_absorpt_correction_T_min    0.74683
_exptl_absorpt_correction_type     multi-scan
_exptl_absorpt_process_details
;
CrysAlisPro 1.171.38.41 (Rigaku Oxford Diffraction, 2015)
Empirical absorption correction using spherical harmonics,
 implemented in SCALE3 ABSPACK scaling algorithm.
;
_exptl_absorpt_special_details     ?
_exptl_crystal_colour              colourless
_exptl_crystal_colour_primary      colourless
_exptl_crystal_density_diffrn      1.364
_exptl_crystal_density_meas        ?
_exptl_crystal_density_method      ?
_exptl_crystal_description         block
_exptl_crystal_F_000               424
_exptl_crystal_size_max            0.65
_exptl_crystal_size_mid            0.45
_exptl_crystal_size_min            0.3
_exptl_transmission_factor_max     ?
_exptl_transmission_factor_min     ?
_diffrn_reflns_av_R_equivalents    0.0456
_diffrn_reflns_av_unetI/netI       0.0539
_diffrn_reflns_Laue_measured_fraction_full  0.982
_diffrn_reflns_Laue_measured_fraction_max  0.982
_diffrn_reflns_limit_h_max         9
_diffrn_reflns_limit_h_min         -9
_diffrn_reflns_limit_k_max         8
_diffrn_reflns_limit_k_min         -9
_diffrn_reflns_limit_l_max         19
_diffrn_reflns_limit_l_min         -16
_diffrn_reflns_number              6172
_diffrn_reflns_point_group_measured_fraction_full  0.982
_diffrn_reflns_point_group_measured_fraction_max  0.982
_diffrn_reflns_theta_full          66.157
_diffrn_reflns_theta_max           66.157
_diffrn_reflns_theta_min           2.814
_diffrn_ambient_environment        N~2~
_diffrn_ambient_temperature        100.00(10)
_diffrn_detector                   'CCD plate'
_diffrn_detector_area_resol_mean   7.9580
_diffrn_detector_type              Eos
_diffrn_measured_fraction_theta_full  0.982
_diffrn_measured_fraction_theta_max  0.982
_diffrn_measurement_details
;
List of Runs (angles in degrees, time in seconds):

  # Type    Start    End  Width  t~exp~   \w     \q     \k     \f   Frames
--------------------------------------------------------------------------
  1  \w    103.00 178.00   1.00    2.00    --  108.00 104.00  30.00   75
  2  \w    130.00 165.00   1.00    2.00    --  108.00 104.00  60.00   35
  3  \w    122.00 148.00   1.00    2.00    --   67.04 111.00  60.00   26
  4  \w    110.00 178.00   1.00    2.00    --  108.00 138.00  90.00   68
  5  \w    146.00 177.00   1.00    2.00    --  108.00  77.00 150.00   31
  6  \w    131.00 178.00   1.00    2.00    --  108.00 138.00 150.00   47
  7  \w    118.00 171.00   1.00    2.00    --  108.00 104.00 120.00   53
  8  \w    100.00 149.00   1.00    2.00    --   67.04 111.00 -30.00   49
  9  \w    108.00 134.00   1.00    2.00    --   67.04  61.00 -90.00   26
 10  \w    104.00 130.00   1.00    2.00    --   67.04 111.00 -90.00   26
 11  \w    109.00 139.00   1.00    2.00    --   67.04 111.00-120.00   30
 12  \w    112.00 143.00   1.00    2.00    --   67.04 118.00-166.00   31
 13  \w    139.00 167.00   1.00    2.00    --  108.00  65.00-180.00   28
 14  \w    130.00 177.00   1.00    2.00    --  108.00  21.00-150.00   47
 15  \w     87.00 142.00   1.00    2.00    --  108.00 138.00-120.00   55
 16  \w     74.00 127.00   1.00    2.00    --  108.00  65.00-180.00   53
 17  \w     82.00 108.00   1.00    2.00    --  108.00  21.00-180.00   26
 18  \w     82.00 107.00   1.00    2.00    --  108.00 -65.00 -60.00   25
 19  \w     85.00 110.00   1.00    2.00    --  108.00-104.00-120.00   25
 20  \w     69.00 109.00   1.00    2.00    --  108.00-104.00 -60.00   40
 21  \w     53.00 102.00   1.00    2.00    --   67.04-111.00 -90.00   49
 22  \w     49.00  74.00   1.00    2.00    --  108.00-104.00 -30.00   25
 23  \w     57.00 100.00   1.00    2.00    --  108.00-104.00  60.00   43
 24  \w     87.00 112.00   1.00    2.00    --  108.00-104.00  90.00   25
 25  \w     85.00 144.00   1.00    2.00    --  108.00 -65.00  90.00   59
 26  \w    148.00 174.00   1.00    2.00    --  108.00 -21.00 150.00   26
 27  \w     90.00 123.00   1.00    2.00    --  108.00 -21.00 150.00   33
 28  \w     93.00 170.00   1.00    2.00    --  108.00  43.00 150.00   77
 29  \w     84.00 175.00   1.00    2.00    --  108.00  54.00  90.00   91
 30  \w     83.00 151.00   1.00    2.00    --  108.00 -89.00 120.00   68
 31  \w     52.00 114.00   1.00    2.00    --  108.00 -77.00  60.00   62
 32  \w     52.00  77.00   1.00    2.00    --  108.00 -21.00 150.00   25
 33  \w     30.00  56.00   1.00    2.00    --  108.00 -65.00  90.00   26
 34  \w     27.00  71.00   1.00    2.00    --  108.00-104.00  90.00   44
 35  \w     -8.00  17.00   1.00    2.00    --   67.04 -61.00 -60.00   25
 36  \w     22.00  84.00   1.00    2.00    --   67.04 -61.00 -60.00   62
 37  \w     29.00  68.00   1.00    2.00    --  108.00-104.00-120.00   39
 38  \w    -29.00  81.00   1.00    1.00    --   26.08 -38.00-180.00  110
 39  \w     65.00 115.00   1.00    2.00    --  108.00  77.00 150.00   50
 40  \w     60.00  85.00   1.00    2.00    --  108.00  43.00 150.00   25
 41  \w     -4.00  87.00   1.00    1.00    --   26.08  57.00 150.00   91
 42  \w     -5.00  94.00   1.00    1.00    --   26.08  57.00  30.00   99
 43  \w     32.00  78.00   1.00    2.00    --   67.04  61.00 -90.00   46
 44  \w     57.00 145.00   1.00    2.00    --   67.04 178.00 -90.00   88
 45  \w    -17.00 151.00   1.00    2.00    --   67.04  15.00  90.00  168
;
_diffrn_measurement_device         'four-circle diffractometer'
_diffrn_measurement_device_type    'SuperNova, Dual, Cu at zero, Eos'
_diffrn_measurement_method         '\w scans'
_diffrn_orient_matrix_type        
 'CrysAlisPro convention (1999,Acta A55,543-557)'
_diffrn_orient_matrix_UB_11        -0.0717363000
_diffrn_orient_matrix_UB_12        0.0652949000
_diffrn_orient_matrix_UB_13        0.0838550000
_diffrn_orient_matrix_UB_21        -0.1870542000
_diffrn_orient_matrix_UB_22        -0.0211658000
_diffrn_orient_matrix_UB_23        -0.0490465000
_diffrn_orient_matrix_UB_31        -0.0131770000
_diffrn_orient_matrix_UB_32        -0.1838922000
_diffrn_orient_matrix_UB_33        0.0136187000
_diffrn_radiation_monochromator    mirror
_diffrn_radiation_probe            x-ray
_diffrn_radiation_type             'Cu K\a'
_diffrn_radiation_wavelength       1.54184
_diffrn_source                     'micro-focus sealed X-ray tube'
_diffrn_source_type                'SuperNova (Cu) X-ray Source'
_reflns_Friedel_coverage           0.000
_reflns_Friedel_fraction_full      .
_reflns_Friedel_fraction_max       .
_reflns_number_gt                  2829
_reflns_number_total               3366
_reflns_odcompleteness_completeness  96.26
_reflns_odcompleteness_iscentric   1
_reflns_odcompleteness_theta       66.97
_reflns_special_details
;
 Reflections were merged by SHELXL according to the crystal
 class for the calculation of statistics and refinement.
 
 _reflns_Friedel_fraction is defined as the number of unique
 Friedel pairs measured divided by the number that would be
 possible theoretically, ignoring centric projections and
 systematic absences.
;
_reflns_threshold_expression       'I > 2\s(I)'
_computing_cell_refinement         'CrysAlisPro 1.171.38.41 (Rigaku OD, 2015)'
_computing_data_collection         'CrysAlisPro 1.171.38.41 (Rigaku OD, 2015)'
_computing_data_reduction          'CrysAlisPro 1.171.38.41 (Rigaku OD, 2015)'
_computing_molecular_graphics      'Olex2 1.3 (Dolomanov et al., 2009)'
_computing_publication_material    'Olex2 1.3 (Dolomanov et al., 2009)'
_computing_structure_refinement    'ShelXL 2018/3 (Sheldrick, 2015)'
_computing_structure_solution      'SHELXT 2014/4 (Sheldrick, 2014)'
_refine_diff_density_max           0.268
_refine_diff_density_min           -0.393
_refine_diff_density_rms           0.063
_refine_ls_extinction_coef         .
_refine_ls_extinction_method       none
_refine_ls_goodness_of_fit_ref     1.047
_refine_ls_hydrogen_treatment      constr
_refine_ls_matrix_type             full
_refine_ls_number_parameters       265
_refine_ls_number_reflns           3366
_refine_ls_number_restraints       2
_refine_ls_R_factor_all            0.0583
_refine_ls_R_factor_gt             0.0495
_refine_ls_restrained_S_all        1.046
_refine_ls_shift/su_max            0.000
_refine_ls_shift/su_mean           0.000
_refine_ls_structure_factor_coef   Fsqd
_refine_ls_weighting_details      
 'w=1/[\s^2^(Fo^2^)+(0.1000P)^2^] where P=(Fo^2^+2Fc^2^)/3'
_refine_ls_weighting_scheme        calc
_refine_ls_wR_factor_gt            0.1406
_refine_ls_wR_factor_ref           0.1551
_refine_special_details            ?
_olex2_refinement_description
;
1. Fixed Uiso
 At 1.2 times of:
  All C(H) groups, All N(H) groups
 At 1.5 times of:
  All C(H,H,H) groups, All O(H,H) groups
2. Restrained distances
 N1-H1 = N3-H3A
 0.87 with sigma of 0.02
3.a Fixed occupancy and ADP/Uiso:
 H1, H3A
3.b Free rotating group:
 O3(H3B,H3C)
3.c Aromatic/amide H refined with riding coordinates:
 C3(H3), C4(H4), C5(H5), C6(H6), C11(H11), C12(H12), C13(H13), C16(H16),
 C17(H17), C18(H18), C19(H19)
3.d Idealised Me refined as rotating group:
 C14(H14A,H14B,H14C), C20(H20A,H20B,H20C), C21(H21A,H21B,H21C)
;
_atom_sites_solution_hydrogens     mixed
_atom_sites_solution_primary       dual
_atom_sites_solution_secondary     ?
loop_
  _atom_site_label
  _atom_site_type_symbol
  _atom_site_fract_x
  _atom_site_fract_y
  _atom_site_fract_z
  _atom_site_U_iso_or_equiv
  _atom_site_adp_type
  _atom_site_occupancy
  _atom_site_site_symmetry_order
  _atom_site_calc_flag
  _atom_site_refinement_flags_posn
  _atom_site_refinement_flags_adp
  _atom_site_refinement_flags_occupancy
  _atom_site_disorder_assembly
  _atom_site_disorder_group
 Cl1 Cl 0.71478(8) 1.19551(8) 0.09186(4) 0.0382(2) Uani 1 1 d . . . . .
 O1 O 0.55610(19) 0.50022(19) 0.34168(9) 0.0184(3) Uani 1 1 d . . . . .
 O2 O 0.2900(2) 0.3879(2) 0.33746(9) 0.0235(4) Uani 1 1 d . . . . .
 N1 N 0.5891(2) 0.6832(2) 0.22370(11) 0.0189(4) Uani 1 1 d D . . . .
 H1 H 0.632(3) 0.644(3) 0.2675(13) 0.023 Uiso 1 1 d D U . . .
 C1 C 0.4003(3) 0.4534(3) 0.30404(13) 0.0165(4) Uani 1 1 d . . . . .
 C2 C 0.3510(3) 0.4762(3) 0.21393(12) 0.0158(4) Uani 1 1 d . . . . .
 C3 C 0.2057(3) 0.3808(3) 0.16440(13) 0.0191(5) Uani 1 1 d . . . . .
 H3 H 0.138223 0.312301 0.190192 0.023 Uiso 1 1 calc R U . . .
 C4 C 0.1577(3) 0.3833(3) 0.07941(13) 0.0202(5) Uani 1 1 d . . . . .
 H4 H 0.059467 0.316841 0.046904 0.024 Uiso 1 1 calc R U . . .
 C5 C 0.2558(3) 0.4848(3) 0.04242(13) 0.0196(5) Uani 1 1 d . . . . .
 H5 H 0.224741 0.486961 -0.016158 0.024 Uiso 1 1 calc R U . . .
 C6 C 0.3985(3) 0.5832(3) 0.08960(13) 0.0187(5) Uani 1 1 d . . . . .
 H6 H 0.463255 0.652319 0.062928 0.022 Uiso 1 1 calc R U . . .
 C7 C 0.4488(3) 0.5822(3) 0.17584(12) 0.0164(4) Uani 1 1 d . . . . .
 C8 C 0.7048(3) 0.7760(3) 0.18860(12) 0.0174(4) Uani 1 1 d . . . . .
 C9 C 0.6521(3) 0.9261(3) 0.16129(13) 0.0192(5) Uani 1 1 d . . . . .
 C10 C 0.7739(3) 1.0089(3) 0.12682(13) 0.0221(5) Uani 1 1 d . . . . .
 C11 C 0.9410(3) 0.9541(3) 0.12046(13) 0.0235(5) Uani 1 1 d . . . . .
 H11 H 1.019648 1.014610 0.096356 0.028 Uiso 1 1 calc R U . . .
 C12 C 0.9908(3) 0.8089(3) 0.15005(13) 0.0239(5) Uani 1 1 d . . . . .
 H12 H 1.105763 0.770816 0.147895 0.029 Uiso 1 1 calc R U . . .
 C13 C 0.8730(3) 0.7196(3) 0.18268(13) 0.0211(5) Uani 1 1 d . . . . .
 H13 H 0.906808 0.618410 0.201333 0.025 Uiso 1 1 calc R U . . .
 C14 C 0.4742(3) 0.9944(3) 0.17044(15) 0.0260(5) Uani 1 1 d . . . . .
 H14A H 0.399969 0.969990 0.114762 0.039 Uiso 1 1 calc R U . . .
 H14B H 0.485313 1.117807 0.192393 0.039 Uiso 1 1 calc R U . . .
 H14C H 0.421737 0.939728 0.210121 0.039 Uiso 1 1 calc R U . . .
 N2 N 1.0721(2) -0.1642(2) 0.39099(11) 0.0182(4) Uani 1 1 d . . . . .
 N3 N 0.7483(2) 0.2296(2) 0.36356(11) 0.0206(4) Uani 1 1 d D . . . .
 H3A H 0.686(3) 0.315(3) 0.3581(16) 0.025 Uiso 1 1 d D U . . .
 C15 C 0.9658(3) -0.0372(3) 0.38155(12) 0.0168(5) Uani 1 1 d . . . . .
 C16 C 0.7972(3) -0.0329(3) 0.40652(12) 0.0181(5) Uani 1 1 d . . . . .
 H16 H 0.755859 -0.123390 0.429126 0.022 Uiso 1 1 calc R U . . .
 C17 C 0.6955(3) 0.1016(3) 0.39784(13) 0.0210(5) Uani 1 1 d . . . . .
 H17 H 0.584757 0.105302 0.416360 0.025 Uiso 1 1 calc R U . . .
 C18 C 0.9055(3) 0.2286(3) 0.33753(13) 0.0203(5) Uani 1 1 d . . . . .
 H18 H 0.939643 0.319054 0.312840 0.024 Uiso 1 1 calc R U . . .
 C19 C 1.0162(3) 0.1009(3) 0.34587(12) 0.0194(5) Uani 1 1 d . . . . .
 H19 H 1.127176 0.103771 0.327922 0.023 Uiso 1 1 calc R U . . .
 C20 C 1.0111(3) -0.3132(3) 0.41870(14) 0.0230(5) Uani 1 1 d . . . . .
 H20A H 0.990128 -0.279973 0.477822 0.034 Uiso 1 1 calc R U . . .
 H20B H 1.099653 -0.399269 0.414717 0.034 Uiso 1 1 calc R U . . .
 H20C H 0.902533 -0.360411 0.382186 0.034 Uiso 1 1 calc R U . . .
 C21 C 1.2516(3) -0.1569(3) 0.37506(14) 0.0236(5) Uani 1 1 d . . . . .
 H21A H 1.253702 -0.184044 0.313554 0.035 Uiso 1 1 calc R U . . .
 H21B H 1.318579 -0.239604 0.401828 0.035 Uiso 1 1 calc R U . . .
 H21C H 1.303167 -0.042064 0.399092 0.035 Uiso 1 1 calc R U . . .
 O3 O 0.3861(2) 0.2898(2) 0.49152(9) 0.0242(4) Uani 1 1 d G . . . .
 H3B H 0.369199 0.343147 0.449617 0.036 Uiso 1 1 d G U . . .
 H3C H 0.402851 0.370491 0.537047 0.036 Uiso 1 1 d G U . . .

loop_
  _atom_site_aniso_label
  _atom_site_aniso_U_11
  _atom_site_aniso_U_22
  _atom_site_aniso_U_33
  _atom_site_aniso_U_23
  _atom_site_aniso_U_13
  _atom_site_aniso_U_12
 Cl1 0.0351(4) 0.0322(4) 0.0524(4) 0.0256(3) 0.0007(3) -0.0065(3)
 O1 0.0178(7) 0.0182(8) 0.0180(7) 0.0044(6) -0.0018(6) -0.0010(6)
 O2 0.0238(8) 0.0261(9) 0.0217(7) 0.0090(6) 0.0016(6) -0.0067(7)
 N1 0.0191(9) 0.0213(10) 0.0147(8) 0.0047(7) -0.0034(7) -0.0067(7)
 C1 0.0174(10) 0.0136(11) 0.0182(10) 0.0027(8) 0.0028(8) -0.0008(8)
 C2 0.0155(10) 0.0124(10) 0.0175(10) 0.0002(7) 0.0002(8) 0.0006(8)
 C3 0.0159(10) 0.0184(11) 0.0215(10) 0.0009(8) 0.0028(8) -0.0022(8)
 C4 0.0162(10) 0.0185(11) 0.0224(10) -0.0001(8) -0.0017(8) -0.0036(8)
 C5 0.0213(11) 0.0206(12) 0.0148(9) 0.0011(8) -0.0004(8) 0.0001(9)
 C6 0.0167(10) 0.0198(11) 0.0190(10) 0.0026(8) 0.0030(8) -0.0019(8)
 C7 0.0137(10) 0.0137(11) 0.0201(10) -0.0001(8) 0.0017(8) 0.0010(8)
 C8 0.0177(10) 0.0179(11) 0.0147(9) 0.0023(8) -0.0012(7) -0.0046(8)
 C9 0.0196(11) 0.0181(11) 0.0178(10) 0.0023(8) -0.0020(8) -0.0040(9)
 C10 0.0242(11) 0.0192(12) 0.0214(10) 0.0042(8) -0.0012(8) -0.0078(9)
 C11 0.0223(11) 0.0277(13) 0.0187(10) 0.0016(9) 0.0024(8) -0.0111(9)
 C12 0.0161(10) 0.0296(13) 0.0207(10) -0.0050(9) 0.0000(8) -0.0042(9)
 C13 0.0191(11) 0.0210(12) 0.0191(10) -0.0015(8) -0.0021(8) -0.0010(9)
 C14 0.0202(11) 0.0239(13) 0.0319(12) 0.0046(9) -0.0004(9) 0.0003(9)
 N2 0.0152(9) 0.0179(10) 0.0201(8) 0.0030(7) 0.0002(7) -0.0014(7)
 N3 0.0188(10) 0.0192(10) 0.0218(9) 0.0025(7) -0.0013(7) 0.0015(8)
 C15 0.0162(10) 0.0187(11) 0.0118(9) -0.0026(8) -0.0017(7) -0.0029(8)
 C16 0.0163(10) 0.0200(11) 0.0155(9) 0.0005(8) -0.0007(8) -0.0053(8)
 C17 0.0154(10) 0.0223(12) 0.0211(10) -0.0022(8) -0.0012(8) -0.0035(9)
 C18 0.0212(11) 0.0200(12) 0.0174(10) 0.0027(8) -0.0018(8) -0.0045(9)
 C19 0.0185(10) 0.0213(12) 0.0165(9) -0.0001(8) 0.0022(8) -0.0038(9)
 C20 0.0226(11) 0.0192(12) 0.0266(11) 0.0047(9) 0.0018(9) -0.0003(9)
 C21 0.0180(11) 0.0242(12) 0.0271(11) 0.0022(9) 0.0029(9) 0.0010(9)
 O3 0.0318(9) 0.0214(9) 0.0193(7) 0.0045(6) 0.0029(7) 0.0008(7)

_geom_special_details
;
 All esds (except the esd in the dihedral angle between two l.s. planes)
 are estimated using the full covariance matrix.  The cell esds are taken
 into account individually in the estimation of esds in distances, angles
 and torsion angles; correlations between esds in cell parameters are only
 used when they are defined by crystal symmetry.  An approximate (isotropic)
 treatment of cell esds is used for estimating esds involving l.s. planes.
;
loop_
  _geom_bond_atom_site_label_1
  _geom_bond_atom_site_label_2
  _geom_bond_distance
  _geom_bond_site_symmetry_2
  _geom_bond_publ_flag
 Cl1 C10 1.750(2) . ?
 O1 C1 1.288(3) . ?
 O2 C1 1.242(3) . ?
 N1 H1 0.860(16) . ?
 N1 C7 1.386(3) . ?
 N1 C8 1.412(3) . ?
 C1 C2 1.506(3) . ?
 C2 C3 1.403(3) . ?
 C2 C7 1.421(3) . ?
 C3 H3 0.9500 . ?
 C3 C4 1.380(3) . ?
 C4 H4 0.9500 . ?
 C4 C5 1.386(3) . ?
 C5 H5 0.9500 . ?
 C5 C6 1.387(3) . ?
 C6 H6 0.9500 . ?
 C6 C7 1.399(3) . ?
 C8 C9 1.411(3) . ?
 C8 C13 1.397(3) . ?
 C9 C10 1.393(3) . ?
 C9 C14 1.508(3) . ?
 C10 C11 1.386(3) . ?
 C11 H11 0.9500 . ?
 C11 C12 1.387(3) . ?
 C12 H12 0.9500 . ?
 C12 C13 1.382(3) . ?
 C13 H13 0.9500 . ?
 C14 H14A 0.9800 . ?
 C14 H14B 0.9800 . ?
 C14 H14C 0.9800 . ?
 N2 C15 1.338(3) . ?
 N2 C20 1.457(3) . ?
 N2 C21 1.456(3) . ?
 N3 H3A 0.857(17) . ?
 N3 C17 1.350(3) . ?
 N3 C18 1.348(3) . ?
 C15 C16 1.424(3) . ?
 C15 C19 1.426(3) . ?
 C16 H16 0.9500 . ?
 C16 C17 1.363(3) . ?
 C17 H17 0.9500 . ?
 C18 H18 0.9500 . ?
 C18 C19 1.361(3) . ?
 C19 H19 0.9500 . ?
 C20 H20A 0.9800 . ?
 C20 H20B 0.9800 . ?
 C20 H20C 0.9800 . ?
 C21 H21A 0.9800 . ?
 C21 H21B 0.9800 . ?
 C21 H21C 0.9800 . ?
 O3 H3B 0.8702 . ?
 O3 H3C 0.8699 . ?

loop_
  _geom_angle_atom_site_label_1
  _geom_angle_atom_site_label_2
  _geom_angle_atom_site_label_3
  _geom_angle
  _geom_angle_site_symmetry_1
  _geom_angle_site_symmetry_3
  _geom_angle_publ_flag
 C7 N1 H1 111.7(18) . . ?
 C7 N1 C8 123.71(17) . . ?
 C8 N1 H1 117.0(18) . . ?
 O1 C1 C2 117.89(18) . . ?
 O2 C1 O1 123.62(18) . . ?
 O2 C1 C2 118.47(18) . . ?
 C3 C2 C1 117.71(19) . . ?
 C3 C2 C7 118.85(18) . . ?
 C7 C2 C1 123.37(18) . . ?
 C2 C3 H3 119.0 . . ?
 C4 C3 C2 122.1(2) . . ?
 C4 C3 H3 119.0 . . ?
 C3 C4 H4 120.7 . . ?
 C3 C4 C5 118.63(19) . . ?
 C5 C4 H4 120.7 . . ?
 C4 C5 H5 119.5 . . ?
 C4 C5 C6 121.03(19) . . ?
 C6 C5 H5 119.5 . . ?
 C5 C6 H6 119.5 . . ?
 C5 C6 C7 121.0(2) . . ?
 C7 C6 H6 119.5 . . ?
 N1 C7 C2 120.42(18) . . ?
 N1 C7 C6 121.2(2) . . ?
 C6 C7 C2 118.35(19) . . ?
 C9 C8 N1 120.26(19) . . ?
 C13 C8 N1 119.3(2) . . ?
 C13 C8 C9 120.4(2) . . ?
 C8 C9 C14 121.6(2) . . ?
 C10 C9 C8 116.5(2) . . ?
 C10 C9 C14 121.9(2) . . ?
 C9 C10 Cl1 118.28(17) . . ?
 C11 C10 Cl1 118.06(18) . . ?
 C11 C10 C9 123.6(2) . . ?
 C10 C11 H11 120.7 . . ?
 C10 C11 C12 118.6(2) . . ?
 C12 C11 H11 120.7 . . ?
 C11 C12 H12 120.0 . . ?
 C13 C12 C11 119.9(2) . . ?
 C13 C12 H12 120.0 . . ?
 C8 C13 H13 119.5 . . ?
 C12 C13 C8 120.9(2) . . ?
 C12 C13 H13 119.5 . . ?
 C9 C14 H14A 109.5 . . ?
 C9 C14 H14B 109.5 . . ?
 C9 C14 H14C 109.5 . . ?
 H14A C14 H14B 109.5 . . ?
 H14A C14 H14C 109.5 . . ?
 H14B C14 H14C 109.5 . . ?
 C15 N2 C20 120.55(18) . . ?
 C15 N2 C21 121.24(19) . . ?
 C21 N2 C20 118.20(18) . . ?
 C17 N3 H3A 122.7(18) . . ?
 C18 N3 H3A 116.7(18) . . ?
 C18 N3 C17 120.54(19) . . ?
 N2 C15 C16 121.8(2) . . ?
 N2 C15 C19 121.48(19) . . ?
 C16 C15 C19 116.7(2) . . ?
 C15 C16 H16 120.1 . . ?
 C17 C16 C15 119.7(2) . . ?
 C17 C16 H16 120.1 . . ?
 N3 C17 C16 121.6(2) . . ?
 N3 C17 H17 119.2 . . ?
 C16 C17 H17 119.2 . . ?
 N3 C18 H18 119.3 . . ?
 N3 C18 C19 121.4(2) . . ?
 C19 C18 H18 119.3 . . ?
 C15 C19 H19 120.0 . . ?
 C18 C19 C15 120.0(2) . . ?
 C18 C19 H19 120.0 . . ?
 N2 C20 H20A 109.5 . . ?
 N2 C20 H20B 109.5 . . ?
 N2 C20 H20C 109.5 . . ?
 H20A C20 H20B 109.5 . . ?
 H20A C20 H20C 109.5 . . ?
 H20B C20 H20C 109.5 . . ?
 N2 C21 H21A 109.5 . . ?
 N2 C21 H21B 109.5 . . ?
 N2 C21 H21C 109.5 . . ?
 H21A C21 H21B 109.5 . . ?
 H21A C21 H21C 109.5 . . ?
 H21B C21 H21C 109.5 . . ?
 H3B O3 H3C 104.5 . . ?

loop_
  _geom_torsion_atom_site_label_1
  _geom_torsion_atom_site_label_2
  _geom_torsion_atom_site_label_3
  _geom_torsion_atom_site_label_4
  _geom_torsion
  _geom_torsion_site_symmetry_1
  _geom_torsion_site_symmetry_2
  _geom_torsion_site_symmetry_3
  _geom_torsion_site_symmetry_4
  _geom_torsion_publ_flag
 Cl1 C10 C11 C12 178.31(15) . . . . ?
 O1 C1 C2 C3 160.81(18) . . . . ?
 O1 C1 C2 C7 -16.0(3) . . . . ?
 O2 C1 C2 C3 -17.9(3) . . . . ?
 O2 C1 C2 C7 165.26(19) . . . . ?
 N1 C8 C9 C10 -179.49(17) . . . . ?
 N1 C8 C9 C14 1.5(3) . . . . ?
 N1 C8 C13 C12 -178.86(17) . . . . ?
 C1 C2 C3 C4 -175.19(19) . . . . ?
 C1 C2 C7 N1 -5.7(3) . . . . ?
 C1 C2 C7 C6 175.00(18) . . . . ?
 C2 C3 C4 C5 -0.6(3) . . . . ?
 C3 C2 C7 N1 177.53(18) . . . . ?
 C3 C2 C7 C6 -1.8(3) . . . . ?
 C3 C4 C5 C6 -0.5(3) . . . . ?
 C4 C5 C6 C7 0.4(3) . . . . ?
 C5 C6 C7 N1 -178.59(19) . . . . ?
 C5 C6 C7 C2 0.7(3) . . . . ?
 C7 N1 C8 C9 74.5(3) . . . . ?
 C7 N1 C8 C13 -106.7(2) . . . . ?
 C7 C2 C3 C4 1.8(3) . . . . ?
 C8 N1 C7 C2 172.20(19) . . . . ?
 C8 N1 C7 C6 -8.5(3) . . . . ?
 C8 C9 C10 Cl1 179.93(15) . . . . ?
 C8 C9 C10 C11 -1.6(3) . . . . ?
 C9 C8 C13 C12 0.0(3) . . . . ?
 C9 C10 C11 C12 -0.1(3) . . . . ?
 C10 C11 C12 C13 1.9(3) . . . . ?
 C11 C12 C13 C8 -1.8(3) . . . . ?
 C13 C8 C9 C10 1.7(3) . . . . ?
 C13 C8 C9 C14 -177.27(18) . . . . ?
 C14 C9 C10 Cl1 -1.1(3) . . . . ?
 C14 C9 C10 C11 177.3(2) . . . . ?
 N2 C15 C16 C17 178.19(18) . . . . ?
 N2 C15 C19 C18 -179.67(18) . . . . ?
 N3 C18 C19 C15 1.0(3) . . . . ?
 C15 C16 C17 N3 2.0(3) . . . . ?
 C16 C15 C19 C18 0.3(3) . . . . ?
 C17 N3 C18 C19 -0.9(3) . . . . ?
 C18 N3 C17 C16 -0.7(3) . . . . ?
 C19 C15 C16 C17 -1.8(3) . . . . ?
 C20 N2 C15 C16 6.8(3) . . . . ?
 C20 N2 C15 C19 -173.16(17) . . . . ?
 C21 N2 C15 C16 -172.37(17) . . . . ?
 C21 N2 C15 C19 7.6(3) . . . . ?

loop_
  _refln_index_h
  _refln_index_k
  _refln_index_l
  _refln_F_squared_meas
  _refln_F_squared_sigma
 0 0 -1 1.7 0.32
 0 0 -2 444.83 10.02
 0 0 2 451.93 10.33
 0 0 3 142.49 5.56
 0 0 -3 144.82 5.36
 0 0 5 234.03 9.42
 0 0 -5 237.73 9.05
 0 0 -6 446.94 14.33
 0 0 6 433.22 14.92
 0 0 -7 1548.01 35.44
 0 0 7 1455.34 36.56
 0 0 8 10.97 2.28
 0 0 -8 8.94 2.27
 0 0 9 46.94 5.12
 0 0 -9 37.66 4.92
 0 0 -10 154.05 10.62
 0 0 -11 3.44 1.71
 0 0 -12 325.09 17.66
 0 0 -13 4.54 2.53
 0 0 14 16.11 3.54
 0 0 -14 15.6 4.06
 0 0 14 21.43 3.38
 0 0 15 13.93 3.51
 0 0 15 23.67 4.21
 0 0 16 130.92 9.62
 0 0 16 127.69 9.54
 0 0 17 1.01 1.22
 0 0 17 0.33 0.69
 0 0 18 26.93 4.79
 0 0 18 30.65 3.85
 0 -1 18 0.95 1.35
 0 -1 17 4.46 2.61
 0 -1 17 4.64 2.01
 0 -1 16 26.14 5.06
 0 -1 16 28.92 4.41
 0 -1 15 199.32 13.9
 0 1 -14 44.68 6.59
 0 -1 14 52.39 6.96
 0 1 -13 122.59 10.87
 0 1 -12 -0.73 1.45
 0 -1 11 50.55 6.36
 0 1 -11 43.01 5.88
 0 -1 10 40.63 5.44
 0 1 -10 39.32 5.18
 0 -1 9 97.21 7.77
 0 1 -9 97.87 7.67
 0 1 -9 102.18 8.23
 0 -1 8 25.34 3.57
 0 1 -8 27.64 3.67
 0 1 -8 22.81 3.57
 0 1 -7 720.18 21.78
 0 1 -6 842.51 22.82
 0 1 -5 129.25 6.78
 0 1 -4 188.66 7.65
 0 -1 3 4.37 1.16
 0 -1 2 2.02 0.73
 0 -1 1 308.1 8.27
 0 1 0 6.86 0.79
 0 -1 0 10.65 1.43
 0 1 1 16.54 1.48
 0 -1 -2 469.41 9.67
 0 -1 -3 1199.64 23.22
 0 -1 -4 9999 170.93
 0 1 5 295.7 11.59
 0 1 6 9.92 2.13
 0 1 7 315.8 13.98
 0 -1 -7 300.35 15.96
 0 -1 -8 3167.5 74.48
 0 -1 -8 3099.39 66.45
 0 1 8 3245.08 69.59
 0 -1 -9 223.1 12.2
 0 -1 -10 41.79 5.61
 0 -1 -11 59.4 7.07
 0 -1 -12 128.79 11.03
 0 -1 -13 2.14 1.75
 0 1 13 4.52 1.68
 0 1 13 -0.87 1.42
 0 1 14 19.55 3.93
 0 1 14 20.61 3.43
 0 1 14 22.09 4.26
 0 -1 -14 17.77 4.13
 0 1 15 34.69 4.41
 0 1 15 31.97 5.01
 0 1 15 33.71 5.18
 0 1 16 21.44 3.75
 0 1 16 23.21 3.34
 0 1 16 26.25 4.36
 0 1 17 16.62 3.1
 0 1 17 12.74 2.67
 0 1 18 11.77 2.32
 0 -2 19 30.64 4.65
 0 -2 18 75.93 8.66
 0 -2 17 22.88 4.45
 0 -2 16 23.07 4.89
 0 -2 16 21.13 5.12
 0 -2 15 151 14.39
 0 -2 15 127.68 11.41
 0 2 -14 31.39 5.55
 0 -2 14 32.03 5.83
 0 -2 14 28.98 4.71
 0 2 -13 13.95 3.66
 0 -2 13 9.47 2.7
 0 2 -12 7.18 2.51
 0 2 -11 161.81 11.16
 0 2 -10 27.42 4.18
 0 -2 10 31.07 5.01
 0 -2 9 125.17 9.08
 0 -2 9 117.09 9.11
 0 2 -9 118.35 8.36
 0 -2 8 453.51 17.88
 0 -2 8 483.95 18.25
 0 2 -8 473.4 16.56
 0 2 -8 442.61 18.14
 0 -2 7 42.09 4.55
 0 2 -7 41.1 4.71
 0 2 -6 45.61 4.59
 0 -2 5 871.03 24.26
 0 2 -5 812.52 22.39
 0 2 -4 57.93 4.39
 0 -2 4 58.98 4.84
 0 -2 3 235.73 9.3
 0 -2 2 2.33 0.85
 0 -2 1 30.08 2.92
 0 2 -1 25.43 2.02
 0 2 0 4.94 0.96
 0 -2 0 4.45 1.34
 0 -2 -1 513.7 17.32
 0 2 1 528.01 13.64
 0 2 2 312.46 10.43
 0 2 3 174.84 8.01
 0 2 4 168.15 8.51
 0 2 5 196.68 10.05
 0 2 6 4.4 1.63
 0 2 7 696.7 24.18
 0 -2 -8 112.57 8.35
 0 -2 -9 151.1 10.28
 0 -2 -10 81.16 8.15
 0 -2 -11 60.94 7.56
 0 2 12 331.11 16.18
 0 2 12 331.01 16.41
 0 2 12 307.39 13.72
 0 2 12 303.37 15.99
 0 2 13 14.33 2.9
 0 -2 -13 13.81 4.27
 0 2 13 15.29 3.4
 0 2 13 12.4 3.07
 0 2 13 8.95 2.42
 0 2 14 7.35 2.52
 0 2 14 7.32 1.95
 0 2 14 6.9 2.4
 0 2 15 -0.22 0.82
 0 2 15 0.98 1.39
 0 2 15 -0.43 0.66
 0 2 16 0.21 1.06
 0 2 16 1.18 0.95
 0 2 16 0.54 1.08
 0 2 17 26.17 3.56
 0 2 17 29.18 3.66
 0 -3 18 129.22 11.2
 0 -3 17 102.21 10.84
 0 -3 16 148.57 13.86
 0 -3 16 130.89 11.35
 0 -3 15 1.07 1.7
 0 -3 14 33.01 6.05
 0 -3 14 36.52 5.69
 0 -3 13 68.96 7.48
 0 -3 12 1.03 1.44
 0 -3 11 213.52 12.83
 0 -3 10 137 10.95
 0 -3 9 135.67 10.43
 0 -3 8 106.72 8.84
 0 3 -7 1171.44 33.04
 0 -3 7 1215.96 33.91
 0 -3 7 1154 29.51
 0 -3 6 96.57 6.37
 0 -3 6 103.42 7.87
 0 3 -6 93.54 7.22
 0 3 -5 52.11 4.94
 0 3 -4 76.9 5.62
 0 3 -3 3538.19 67.64
 0 3 -2 53.95 3.89
 0 3 -1 4.31 0.97
 0 3 0 13.91 1.95
 0 3 1 82.97 5.3
 0 3 2 73.87 5.33
 0 -3 -3 138.87 9.01
 0 -3 -3 142.67 7.56
 0 3 3 143.05 8.17
 0 3 4 201.58 10.54
 0 -3 -4 197.31 12.02
 0 -3 -4 179.71 10.99
 0 -3 -4 207.51 9.79
 0 -3 -5 11.32 2.38
 0 3 5 11.19 2.66
 0 -3 -5 6.5 2.16
 0 -3 -6 9.08 2.63
 0 -3 -6 12.49 2.61
 0 -3 -7 3.8 1.92
 0 -3 -7 7.83 2.39
 0 -3 -8 3.86 2.4
 0 -3 -8 7.61 2.51
 0 -3 -9 3.84 1.81
 0 -3 -9 2.04 1.85
 0 -3 -10 36.29 6.48
 0 3 11 13.06 2.6
 0 3 11 12.99 3.11
 0 -3 -11 7.2 2.86
 0 3 11 12.4 3.12
 0 3 11 11.2 2.96
 0 -3 -12 60.75 8.69
 0 3 12 72 6.35
 0 3 12 68.09 7.2
 0 3 12 70.61 7.34
 0 3 12 65.05 7.14
 0 3 13 0.29 0.97
 0 3 13 -0.15 1.02
 0 3 13 -0.63 0.8
 0 3 13 1.53 1.46
 0 3 14 33.7 4.84
 0 3 14 45.55 5.71
 0 3 14 34.06 4.17
 0 3 14 47.45 5.56
 0 3 15 1.12 1.11
 0 3 15 0.52 0.87
 0 3 15 0.27 0.97
 0 3 15 0.35 1.01
 0 3 16 3.86 1.41
 0 3 16 4.54 1.59
 0 -4 18 -0.96 1.28
 0 -4 17 55.5 7.73
 0 -4 16 59.68 8.3
 0 -4 15 63.88 9.2
 0 -4 14 52.05 7.41
 0 -4 14 47.25 8.4
 0 -4 14 51.84 6.65
 0 -4 13 192.84 16.78
 0 -4 13 195.67 13.3
 0 -4 13 201.62 14.42
 0 -4 12 121.67 10.13
 0 -4 12 133.26 12.22
 0 -4 11 7.44 2.83
 0 -4 11 6.51 2.34
 0 -4 10 32.53 4.9
 0 -4 10 30.18 5.52
 0 -4 9 281.74 14.22
 0 -4 9 260.27 13.51
 0 -4 9 293.7 17.22
 0 -4 8 251.06 12.68
 0 -4 8 273.2 13.5
 0 -4 8 292.14 16.65
 0 -4 7 23.51 3.61
 0 -4 7 28.14 4.96
 0 -4 7 30.68 4.23
 0 -4 6 173.83 11.76
 0 -4 6 163.67 9.86
 0 -4 6 168.1 9.87
 0 4 -6 178.54 10.94
 0 -4 5 89.92 6.86
 0 -4 5 88.97 6.82
 0 -4 4 55.4 5.08
 0 -4 4 53.7 5.12
 0 -4 3 218.41 10.51
 0 -4 3 227.27 10.33
 0 -4 2 162.91 8.49
 0 -4 2 156.46 8.56
 0 -4 1 222.62 10.19
 0 -4 1 208.43 10.43
 0 -4 1 210.86 9.93
 0 -4 0 275.94 12.08
 0 -4 0 265.77 11.22
 0 -4 0 286.12 11.85
 0 -4 -1 496.33 16.93
 0 -4 -1 499.18 17.2
 0 -4 -2 30.32 3.76
 0 -4 -3 -0.35 1.02
 0 -4 -3 0.35 0.64
 0 -4 -4 86.14 8.73
 0 -4 -4 90.25 7.25
 0 -4 -5 26.8 4.05
 0 -4 -5 25.74 4.88
 0 -4 -6 77.13 7.23
 0 -4 -6 59.08 7.78
 0 -4 -7 87.03 7.95
 0 -4 -7 65.78 8.65
 0 -4 -8 21.37 4.06
 0 -4 -8 17.68 4.72
 0 -4 -9 16.01 4.44
 0 -4 -9 28.23 4.82
 0 4 10 95.77 8.5
 0 4 10 108.39 8.98
 0 -4 -10 81.65 10.25
 0 4 11 16.17 3.44
 0 4 11 14.57 3.18
 0 4 11 12.78 2.68
 0 4 12 42.85 5.41
 0 4 12 36.74 5.31
 0 4 12 48.91 5.04
 0 4 13 133.29 8.21
 0 4 13 139.78 9.61
 0 4 13 134.63 9.46
 0 4 14 12.22 2.62
 0 4 14 10.6 2.36
 0 4 14 12.52 2.39
 0 4 15 1.75 1.21
 0 4 15 3.41 1.3
 0 -5 17 25.21 4.78
 0 -5 16 2.42 0.82
 0 -5 16 4.43 2.25
 0 -5 15 0.86 1.16
 0 -5 15 0.48 0.67
 0 -5 14 35.46 5.81
 0 -5 14 32.77 6.74
 0 -5 14 36.3 6.43
 0 -5 13 -1.08 2.54
 0 -5 13 -0.66 1.31
 0 -5 13 -0.01 0.98
 0 -5 12 7.47 3.12
 0 -5 12 5.63 1.75
 0 -5 12 9.86 3.01
 0 -5 12 6.18 2.12
 0 -5 11 842.88 29.16
 0 -5 10 175.73 11.66
 0 -5 10 166.2 11.99
 0 -5 9 50.74 6.34
 0 -5 8 22.04 4.06
 0 -5 7 3.63 1.48
 0 -5 7 1.81 1.7
 0 -5 6 17.35 3.5
 0 -5 6 16.22 3.37
 0 -5 5 102.31 8.2
 0 -5 5 102.98 8.39
 0 -5 4 564.11 20.41
 0 -5 4 549.44 20.91
 0 -5 3 153.23 9.98
 0 -5 3 159.15 9.83
 0 -5 2 432.58 17.52
 0 -5 2 452.77 17.54
 0 -5 1 498.44 18.67
 0 -5 1 487.17 18.55
 0 -5 0 211.35 11.63
 0 -5 -1 566.32 20.71
 0 -5 -1 545.69 20.79
 0 -5 -2 328.7 15.5
 0 -5 -3 -0.29 0.64
 0 -5 -4 1026.77 32.09
 0 -5 -5 246.53 14.29
 0 -5 -6 93.08 8.76
 0 -5 -7 15.53 6.78
 0 -5 -7 13.73 3.43
 0 -5 -8 23.7 7.44
 0 -5 -8 5.98 2.28
 0 5 9 75.58 7.72
 0 5 10 15.98 3.79
 0 5 11 71.57 6.87
 0 5 12 104.88 8.11
 0 5 13 280.95 12.58
 0 -6 16 0.18 0.64
 0 -6 16 -0.2 1.19
 0 -6 15 37.8 6.48
 0 -6 15 30.62 4.91
 0 -6 14 90.25 10.67
 0 -6 14 96.02 9.21
 0 -6 13 82.79 7.62
 0 -6 13 86.41 10.75
 0 -6 13 107.18 10.29
 0 -6 12 19.1 5.06
 0 -6 12 12.49 2.44
 0 -6 11 382.82 18.27
 0 -6 11 442.66 26.05
 0 -6 11 421.38 20.97
 0 -6 11 442.8 22.12
 0 -6 10 -0.02 1.17
 0 -6 10 3.74 1.97
 0 -6 10 -2.98 3.19
 0 -6 10 -0.5 2.02
 0 -6 10 2.46 1.99
 0 -6 9 1.37 1.85
 0 -6 9 3.99 1.58
 0 -6 9 8.52 2.58
 0 -6 9 7.82 3.22
 0 -6 9 6.13 2.38
 0 -6 9 7.45 2.92
 0 -6 8 105.74 9.9
 0 -6 7 30.8 5.15
 0 -6 7 30.28 5.07
 0 -6 6 161.82 11.83
 0 -6 6 178.65 12.69
 0 -6 5 2.12 1.31
 0 -6 5 3.31 1.25
 0 -6 4 121.33 9.85
 0 -6 4 116.5 9.99
 0 -6 3 90.39 8.38
 0 -6 3 91.15 8.63
 0 -6 2 154.32 11.02
 0 -6 2 147.29 10.78
 0 -6 1 5.93 2.13
 0 -6 0 61.63 7.01
 0 -6 -1 0.89 1.21
 0 -6 -2 7.28 2.53
 0 -6 -3 12.74 3.52
 0 -6 -4 80.9 8.51
 0 -6 -4 69.02 12.59
 0 -6 -5 14.03 3.63
 0 -6 -5 18.71 7.49
 0 -6 -6 87.09 15.26
 0 -6 -6 81.24 8.69
 0 -6 -7 7.59 4.85
 0 6 8 335.77 16.13
 0 -6 -8 318.59 27.45
 0 -6 -9 27.41 7.88
 0 6 9 24.4 4.35
 0 6 10 8.41 2.49
 0 6 11 1.27 1.03
 0 -7 15 9.08 2.81
 0 -7 14 34.27 4.23
 0 -7 14 20.33 4.69
 0 -7 13 2.95 1.96
 0 -7 13 6.15 2.15
 0 -7 13 3.16 2.27
 0 -7 12 6.61 2.76
 0 -7 12 5.56 2.75
 0 -7 11 1.01 1.3
 0 -7 11 3.94 2.77
 0 -7 10 15.67 5.21
 0 -7 10 6.99 2.06
 0 -7 10 7.95 3.19
 0 -7 9 390.89 24.35
 0 -7 9 331.87 17.29
 0 -7 9 391.07 20.7
 0 -7 8 4.91 3.08
 0 -7 8 4.85 1.87
 0 -7 8 0.74 1.98
 0 -7 8 0.93 1.87
 0 -7 8 7.34 3.58
 0 -7 7 90.67 7.56
 0 -7 7 156.39 15.43
 0 -7 7 112.96 9.59
 0 -7 7 161.82 21.09
 0 -7 7 147.39 12.29
 0 -7 6 74.21 14.44
 0 -7 6 48.67 6.13
 0 -7 6 75.94 8.52
 0 -7 6 77.71 8.75
 0 -7 6 79.22 10.83
 0 -7 5 275.2 16.5
 0 -7 5 253.02 19.73
 0 -7 5 307.06 29.52
 0 -7 5 269.79 16.78
 0 -7 5 320.52 28.29
 0 -7 4 238.43 19.54
 0 -7 4 247.35 15.62
 0 -7 4 263.55 26.1
 0 -7 4 240.76 15.64
 0 -7 4 249.06 22.85
 0 -7 4 256.14 26.81
 0 -7 3 330.69 26.68
 0 -7 3 300.79 17.38
 0 -7 3 277.95 16.86
 0 -7 3 352.27 24.27
 0 -7 3 358.26 31.84
 0 -7 3 306.54 28.44
 0 -7 2 521 34.72
 0 -7 2 527.46 23.74
 0 -7 2 564.72 40.79
 0 -7 2 641.26 32.38
 0 -7 2 552.04 38.99
 0 -7 1 272.22 16.43
 0 -7 1 294.28 25.99
 0 -7 1 307.81 29.13
 0 -7 0 42.31 10.42
 0 -7 0 47.24 6.63
 0 -7 0 44.45 10.17
 0 -7 -1 15.43 7.27
 0 -7 -1 4.97 3.69
 0 -7 -1 19.97 4.21
 0 -7 -2 249.36 25.66
 0 -7 -2 261.67 16.1
 0 -7 -2 240.52 24.67
 0 -7 -3 -1.48 2.98
 0 -7 -3 4.54 3.9
 0 -7 -4 1.22 3.56
 0 -7 -5 74.16 14.08
 0 -7 -6 28.16 8.89
 0 7 6 41.72 5.26
 0 7 7 4.32 2.01
 0 -7 -7 7.95 4.29
 0 7 8 35.67 4.38
 0 -7 -8 35.06 8.43
 0 7 9 0.82 0.84
 0 -8 13 130.52 10.8
 0 -8 13 165.04 8.62
 0 -8 12 60.76 5.73
 0 -8 12 16.28 4.05
 0 -8 11 52.7 7.92
 0 -8 11 92.03 7.68
 0 -8 10 159.54 9.13
 0 -8 10 126.62 9.2
 0 -8 10 164.46 19.7
 0 -8 9 45.92 5.83
 0 -8 9 67.52 6.12
 0 -8 9 51.38 12.11
 0 -8 9 35.32 7.17
 0 -8 8 29.52 10.37
 0 -8 8 16.41 3.34
 0 -8 8 20.46 4.17
 0 -8 8 19.16 6.84
 0 -8 7 61.12 13.82
 0 -8 7 38.68 5.53
 0 -8 7 81.18 12.14
 0 -8 7 18.44 3.2
 0 -8 6 51.06 14.47
 0 -8 6 38.48 5.65
 0 -8 5 109.78 16.91
 0 -8 5 64.01 6.13
 0 -8 4 0.48 3.08
 0 -8 3 1.21 4.44
 0 -8 3 7.63 3.34
 0 -8 2 7.2 5.57
 0 -8 1 320.21 30.2
 0 -8 0 1.19 3.5
 0 -8 -1 122.07 17.33
 0 -8 -1 95.75 14.3
 0 -8 -2 101.63 15.21
 0 -8 -2 121.75 16.39
 0 -8 -3 244.68 23.32
 0 -8 -3 301.53 25.64
 0 -8 -4 0.45 1.97
 0 -8 -5 2.56 2.78
 0 -8 -6 184.13 12.74
 0 -8 -6 298.3 22.21
 0 -9 9 146.8 7.28
 0 -9 9 123.91 7.75
 0 -9 8 89.26 6.75
 0 -9 8 84.88 5.76
 0 -9 7 184.55 8.76
 0 -9 6 27.72 3.56
 0 -9 5 7.03 5.06
 0 -9 4 21.15 6.6
 0 -9 3 57.63 11.07
 0 -9 3 39.82 6.39
 0 -9 2 6.39 4.87
 0 -9 2 -1.89 1.63
 0 -9 1 11.19 3.7
 0 -9 1 19.75 7.22
 0 -9 0 29.6 8.27
 0 -9 0 7.69 3.11
 0 -9 -1 18.33 4.26
 0 -9 -2 71.96 7.96
 1 -9 -2 14.68 3.69
 1 -9 -1 1.39 1.63
 1 -9 0 11.45 3.63
 1 -9 1 16.21 4.3
 1 -9 2 8.48 3.16
 1 -9 3 137.16 11.98
 1 -9 5 54.63 4.69
 1 -9 6 12.95 2.27
 1 -9 7 66.29 5.21
 1 -9 8 56.89 4.73
 1 -9 9 152.07 7.39
 1 -8 -6 3.05 1.61
 1 -8 -5 49.43 7.19
 1 -8 -5 57.31 7.43
 1 -8 -4 5.66 2.72
 1 -8 -4 1.16 1.61
 1 -8 -4 4.11 1.8
 1 -8 -3 31.78 6.07
 1 -8 -3 48.1 10.15
 1 -8 -3 31.59 6.34
 1 -8 -2 19.1 5.14
 1 -8 -2 14.37 4.13
 1 -8 -2 23.77 8.52
 1 -8 -2 29.82 8.71
 1 -8 -1 22.04 5.07
 1 -8 -1 33.48 10.31
 1 -8 0 2.76 4.95
 1 -8 0 3.85 2.09
 1 -8 1 54.55 12.7
 1 -8 1 44.87 8
 1 -8 2 5.14 5.93
 1 -8 2 -0.6 1.45
 1 -8 3 47.28 8.17
 1 -8 3 61.54 13.23
 1 -8 4 10.24 7.15
 1 -8 4 13.96 4.43
 1 -8 5 234.11 19.22
 1 -8 6 143.72 14.46
 1 -8 7 1.83 1.35
 1 -8 7 6.83 2.2
 1 -8 8 43 5.32
 1 -8 8 43.99 4.55
 1 -8 9 15.2 2.99
 1 -8 9 3.01 1.54
 1 -8 9 9.66 5.07
 1 -8 10 55.08 6.08
 1 -8 10 61.63 8.45
 1 -8 11 49.01 7.27
 1 -8 11 60.09 5.89
 1 -8 12 67.86 5.84
 1 -8 12 50.66 6.61
 1 -7 -9 0.92 1.26
 -1 7 9 3.11 1.1
 -1 7 9 1.14 0.73
 -1 7 8 2.45 1.11
 1 -7 -8 -0.97 2.1
 1 -7 -7 4.15 2.78
 1 -7 -6 18.28 8.02
 1 -7 -5 6.39 4.86
 1 -7 -4 64.14 13.01
 1 -7 -4 54.81 11.67
 1 -7 -3 553.93 39.06
 1 -7 -3 517.22 36.56
 1 -7 -2 62.82 12.33
 1 -7 -2 61.21 7.69
 1 -7 -2 56.02 12.74
 1 -7 -1 75.78 14.43
 1 -7 -1 73.02 13.18
 1 -7 -1 58.92 7.4
 1 -7 0 15.92 3.87
 1 -7 0 22.22 7.99
 1 -7 1 791.71 47.28
 1 -7 1 750.34 28.65
 1 -7 2 11.46 3.39
 1 -7 2 10.7 2.87
 1 -7 2 14.86 6.69
 1 -7 3 110.21 17.13
 1 -7 3 145.66 15.55
 1 -7 3 97.57 12.3
 1 -7 3 103.79 10.2
 1 -7 4 -0.66 4.44
 1 -7 4 2.43 1.42
 1 -7 4 0.72 1.75
 1 -7 5 628.32 42.72
 1 -7 5 585.02 30.43
 1 -7 5 609.41 26.44
 1 -7 5 522.91 25.93
 1 -7 6 13.42 4.29
 1 -7 6 14.24 3.82
 1 -7 6 11.38 3.42
 1 -7 6 9.07 2.48
 1 -7 7 79.17 8.17
 1 -7 7 106.49 12.45
 1 -7 7 101.23 11.16
 1 -7 7 114.62 17.73
 1 -7 7 117.1 10.91
 1 -7 8 78.31 9.83
 1 -7 8 96.41 11.73
 1 -7 8 67.87 7.56
 1 -7 8 77.91 8.8
 1 -7 9 68.07 9.59
 1 -7 9 56.1 8.23
 1 -7 9 52.72 6.19
 1 -7 9 64.61 8.03
 1 -7 9 44.27 5
 1 -7 10 106.66 11.16
 1 -7 10 97.16 7.54
 1 -7 10 108.92 12.13
 1 -7 10 111.05 10.43
 1 -7 10 103.97 8.79
 1 -7 11 123.5 9.82
 1 -7 11 165.82 9.58
 1 -7 11 124.8 12.79
 1 -7 11 142.98 11.81
 1 -7 12 240.24 17.22
 1 -7 12 228.32 12.9
 1 -7 12 261.01 11.63
 1 -7 12 251.89 15.36
 1 -7 13 153.03 12.94
 1 -7 13 157.4 11.43
 1 -7 13 124.23 8.75
 1 -7 14 43.69 5.55
 1 -7 14 30.26 3.83
 1 -7 14 40.95 6.16
 1 -7 15 -0.76 0.98
 -1 6 12 15.29 2.42
 -1 6 12 10.15 2.16
 -1 6 11 10.77 2.39
 -1 6 11 16.82 2.87
 -1 6 10 5.11 1.86
 1 -6 -10 2.66 1.58
 -1 6 9 24.67 4.1
 1 -6 -8 24.99 8.41
 -1 6 8 26.41 4.32
 1 -6 -7 125.41 18.32
 -1 6 7 120.28 9.2
 1 -6 -6 37.92 6.08
 1 -6 -6 43.74 10.96
 1 -6 -5 59.3 11.93
 1 -6 -5 53.23 6.96
 1 -6 -4 192.4 13.5
 1 -6 -4 198.76 22
 1 -6 -3 2.17 1.52
 1 -6 -2 18.35 4.18
 1 -6 -2 11.87 3.26
 1 -6 -1 32.08 5.05
 1 -6 0 34.54 5.13
 1 -6 1 26.64 4.41
 1 -6 1 30.61 4.82
 1 -6 2 119.73 9.9
 1 -6 2 113.23 9.22
 1 -6 3 22.34 4.27
 1 -6 3 26.48 4.45
 1 -6 4 13.42 3.33
 1 -6 5 551.16 23.68
 1 -6 6 228.88 14.83
 1 -6 7 575.36 24.78
 1 -6 8 71.37 8.33
 1 -6 9 913.06 32.1
 1 -6 9 789.52 31.07
 1 -6 9 912.8 37.52
 1 -6 9 849.74 35.12
 1 -6 9 869.27 33.89
 1 -6 10 -2.72 2.58
 1 -6 10 7.02 2.83
 1 -6 10 4.88 2.82
 1 -6 10 0.97 1.9
 1 -6 10 1.35 1.49
 1 -6 10 -1.43 2.14
 1 -6 11 68.1 8.82
 1 -6 11 60.27 8.03
 1 -6 11 72.5 10.03
 1 -6 11 63.74 8.97
 1 -6 11 74.75 6.46
 1 -6 12 1.15 1.98
 1 -6 12 1.48 1.59
 1 -6 12 0.53 1.34
 1 -6 12 2.86 2.32
 1 -6 13 153.61 13.42
 1 -6 13 148.72 12.1
 1 -6 13 134.46 9.65
 1 -6 13 147.92 13.64
 1 -6 14 58.27 8.13
 1 -6 14 49.39 6.66
 1 -6 15 194.61 12.39
 1 -6 15 206.09 14.65
 1 -6 16 21.81 4.26
 1 -6 16 20.74 3.59
 -1 5 13 30.99 4.02
 -1 5 13 29.54 3.71
 -1 5 12 189.83 10.56
 -1 5 12 171.92 10.64
 -1 5 11 229.41 12.95
 -1 5 10 25.82 4.37
 -1 5 9 46.84 5.85
 1 -5 -9 39.83 10.27
 1 -5 -8 149.21 19.41
 -1 5 8 144.7 10.33
 1 -5 -8 137.13 11.31
 -1 5 7 2.22 1.53
 1 -5 -7 1.1 0.84
 1 -5 -6 0.29 1.01
 1 -5 -5 10.07 2.95
 1 -5 -4 1.27 1.13
 1 -5 -3 130.3 9.67
 1 -5 -3 142.63 10.58
 1 -5 -2 64.67 6.62
 1 -5 -2 64.16 6.99
 1 -5 -1 32.93 4.89
 1 -5 -1 37.1 4.75
 1 -5 0 201.68 11.5
 1 -5 0 204.34 12.52
 1 -5 0 209.2 11.52
 1 -5 1 110 8.41
 1 -5 1 109.9 9.03
 1 -5 1 109.36 8.02
 1 -5 2 91.81 7.77
 1 -5 2 102.97 7.7
 1 -5 3 165.73 10.73
 1 -5 3 173.67 10.13
 1 -5 4 59.32 6.34
 1 -5 5 131.65 9.75
 1 -5 6 0.95 1.43
 1 -5 7 104.87 10.85
 1 -5 7 106.76 9.05
 1 -5 8 7.18 3.29
 1 -5 8 9.54 2.78
 1 -5 9 110.72 9.61
 1 -5 9 100.5 11.04
 1 -5 10 24.7 5.75
 1 -5 11 162.37 14.98
 1 -5 11 157.03 14.54
 1 -5 11 133.72 11.9
 1 -5 11 156.6 13.93
 1 -5 12 1.45 1.77
 1 -5 12 -0.06 1.17
 1 -5 12 2.72 2.8
 1 -5 13 73.69 9.5
 1 -5 13 80.75 10.43
 1 -5 14 3.5 2.16
 1 -5 14 0.65 1.02
 1 -5 15 40.21 6.26
 1 -5 15 39.2 6.71
 1 -5 15 37.89 5.79
 1 -5 16 0.19 0.69
 1 -5 16 -1.6 1.47
 1 -5 17 22.6 3.45
 1 -5 17 24.53 4.44
 -1 4 15 71.96 5.57
 -1 4 15 67.75 5.63
 -1 4 14 98.24 7.32
 -1 4 14 92.21 7.47
 -1 4 13 25.59 3.78
 -1 4 13 33.03 4.89
 -1 4 13 23.61 3.82
 -1 4 12 6.1 2.25
 -1 4 12 7.66 2.29
 -1 4 12 8.74 2.46
 -1 4 11 239.98 11.81
 -1 4 11 257.09 14.44
 1 -4 -10 53.47 7.01
 -1 4 10 62.39 6.77
 1 -4 -9 33.59 5.45
 1 -4 -8 213.97 15.5
 1 -4 -8 278.62 15.47
 1 -4 -7 15.74 3.45
 1 -4 -7 9.75 3.16
 1 -4 -6 214.45 12.55
 1 -4 -6 192.61 13.67
 1 -4 -5 288.66 14.21
 1 -4 -4 611.93 21.77
 1 -4 -4 603.41 21.08
 1 -4 -3 145.05 9.05
 1 -4 -3 147.04 9.54
 1 -4 -2 94.92 6.88
 1 -4 -2 88.21 7.12
 1 -4 -1 389.29 15.66
 1 -4 -1 395.93 14.77
 1 -4 0 389.54 14.29
 1 -4 0 382.05 15.29
 1 -4 1 1482.27 36.69
 1 -4 1 1484.86 34.55
 1 -4 2 151.59 8.05
 1 -4 2 139.73 8.87
 1 -4 3 84.6 5.95
 1 -4 3 80.67 7.32
 1 -4 4 13.7 3.21
 1 -4 5 1097.76 34.18
 1 -4 5 1132.9 30.61
 1 -4 6 182.92 10.43
 1 -4 6 162.12 11.88
 1 -4 7 20.27 3.49
 1 -4 7 16.27 4.21
 1 -4 8 12.57 2.75
 1 -4 8 9.64 3.05
 1 -4 9 0.2 1.93
 1 -4 10 88.12 10.06
 1 -4 11 5.43 2.73
 1 -4 11 4.59 1.85
 1 -4 12 67.78 8.84
 1 -4 12 61.79 8.65
 1 -4 12 58.4 7.08
 1 -4 12 59.2 8.96
 1 -4 13 26.99 5.32
 1 -4 13 31.66 5.97
 1 -4 13 25.59 4.62
 1 -4 13 24.69 5.96
 1 -4 13 31.68 6.24
 1 -4 14 4.69 2.19
 1 -4 14 1.15 1.18
 1 -4 15 4.48 2.39
 1 -4 15 8.39 3.39
 1 -4 16 10.12 3.09
 1 -4 16 4.9 2.26
 1 -4 17 72.3 8.29
 1 -4 18 10.37 2.78
 -1 3 16 0.14 0.63
 -1 3 16 1.14 1.13
 -1 3 15 0.26 0.97
 -1 3 15 -1.44 1.28
 -1 3 15 -0.46 0.61
 -1 3 14 4.3 1.46
 -1 3 14 3.12 1.48
 -1 3 14 2.94 1.79
 -1 3 14 4.29 1.85
 -1 3 13 3.08 1.86
 -1 3 13 1.56 1.12
 -1 3 13 1.64 1.33
 -1 3 13 2.57 1.18
 -1 3 12 28.58 4.76
 -1 3 12 34.1 4.27
 -1 3 12 28.36 4.67
 1 -3 -12 24.55 4.55
 -1 3 12 31.49 4.95
 -1 3 11 5.92 1.82
 1 -3 -11 1.97 1.77
 -1 3 11 7.95 2.57
 -1 3 11 5.15 1.66
 -1 3 11 5.51 2.31
 1 -3 -10 0.13 1.13
 1 -3 -9 64.66 7.19
 1 -3 -8 340.15 18.01
 1 -3 -8 366.02 17.6
 1 -3 -7 39.45 5.61
 1 -3 -7 40.55 5.02
 1 -3 -6 104.39 7.84
 1 -3 -6 93.83 8.21
 -1 3 5 171.56 10
 1 -3 -5 141.94 14.71
 1 -3 -5 178.67 9.86
 1 -3 -5 158.87 10.35
 1 -3 -5 155.67 9.27
 1 -3 -4 81.66 6.31
 1 -3 -4 71.87 6.49
 1 -3 -4 81.28 6.07
 -1 3 4 77.8 6.1
 1 -3 -4 71.68 9.5
 1 -3 -3 987.56 37.72
 -1 3 3 1034.39 26.39
 1 -3 -2 197.69 14.42
 1 -3 -1 4.7 2.59
 1 -3 0 1086.79 33.88
 1 -3 1 133.29 9.83
 1 -3 2 66.27 6.8
 1 -3 3 852.88 27.44
 1 -3 4 2715.03 62.18
 1 -3 5 250.31 14
 1 -3 5 255.43 12.9
 1 -3 6 1.38 1.18
 1 -3 6 0.7 0.61
 1 -3 6 2.47 1.14
 1 -3 6 1.67 1.24
 1 -3 7 3.36 1.94
 1 -3 7 -0.11 1.05
 -1 3 -7 1.92 1.21
 1 -3 7 -0.42 0.84
 1 -3 8 66.58 7.47
 1 -3 8 73.23 7.49
 1 -3 9 723.65 27.84
 1 -3 9 684.77 26.35
 1 -3 10 32.58 5.73
 1 -3 10 35.34 5.84
 1 -3 11 107.31 10.75
 1 -3 11 104.43 10.45
 1 -3 12 0.65 1.08
 1 -3 13 79.57 8.9
 1 -3 14 2.22 1.31
 1 -3 14 0.36 1.25
 1 -3 15 13.86 4.38
 1 -3 15 14.07 3.94
 1 -3 16 139.05 11.44
 1 -3 16 129.03 12.5
 1 -3 17 0.7 0.95
 1 -3 17 7.71 2.86
 1 -3 18 17.21 3.68
 -1 2 17 1.97 1.01
 -1 2 16 100.04 7.68
 -1 2 16 113.04 8.61
 -1 2 16 115.46 8.49
 -1 2 15 8.31 2.41
 -1 2 15 6.49 2.18
 -1 2 15 9.73 2.72
 -1 2 15 6.68 1.98
 -1 2 14 252.63 14.28
 -1 2 14 256.85 12.49
 -1 2 14 238.56 13.91
 -1 2 14 247.61 14.41
 -1 2 13 14.09 3.7
 -1 2 13 8.52 2.29
 -1 2 13 13.16 3.21
 -1 2 13 12.17 3.19
 -1 2 12 50.42 6.08
 1 -2 -10 57.44 6.61
 1 -2 -9 129.05 9.27
 1 -2 -8 4.88 1.86
 -1 2 7 17.08 3.42
 -1 2 6 12.43 2.66
 -1 2 5 11.88 2.3
 -1 2 4 1245.51 29.71
 -1 2 3 45.93 3.83
 1 -2 -2 4064.64 88.78
 -1 2 2 4185.91 75.59
 1 -2 -1 1398.06 38.08
 -1 2 1 1361.72 27.32
 1 -2 0 6046.68 116.98
 1 -2 1 1071.3 29.8
 1 -2 2 609.64 20.54
 1 -2 3 694.19 22.18
 1 -2 4 332.09 14.92
 1 -2 5 302.09 14.8
 1 -2 6 1471.22 40.53
 1 -2 7 385.16 19.24
 1 -2 7 372.3 15.54
 -1 2 -8 1246.18 34.97
 1 -2 8 1166.3 33.67
 1 -2 9 296.66 15.58
 1 -2 10 325.77 17.32
 -1 2 -11 75.41 7.78
 1 -2 11 76.9 8.51
 -1 2 -12 407.95 19.94
 1 -2 12 445.91 22.43
 -1 2 -13 31.42 5.56
 1 -2 14 189.67 13.86
 -1 2 -14 174.8 13.37
 1 -2 15 0.97 1.05
 1 -2 16 57.54 7.47
 1 -2 17 30.55 4.97
 1 -2 18 3.27 1.62
 1 -2 18 6.66 2.39
 -1 1 18 5.06 1.6
 -1 1 17 154.04 9.63
 -1 1 17 134.3 9.12
 -1 1 16 4.14 1.77
 -1 1 16 3.43 1.65
 -1 1 15 0.88 0.78
 -1 1 15 1.27 1.23
 -1 1 14 0.84 1.33
 -1 1 14 1.79 1.58
 1 -1 -14 1.03 1.18
 -1 1 14 0.58 0.74
 -1 1 14 0.81 1.1
 -1 1 13 151.11 10.77
 1 -1 -13 125.51 11.02
 -1 1 13 149.85 10.75
 -1 1 13 146.88 9.15
 -1 1 13 159.94 11
 1 -1 -12 3.67 2.18
 1 -1 -11 13.63 3.5
 1 -1 -10 54.43 6.46
 1 -1 -9 194.53 11.2
 1 -1 -8 29.94 3.96
 1 -1 -7 335.3 13.21
 -1 1 6 883.23 25.02
 1 -1 -5 0.89 0.77
 -1 1 5 0.44 0.42
 1 -1 -4 2.26 1.07
 -1 1 4 4.82 1.21
 -1 1 3 340.02 10.7
 1 -1 -3 331.34 10.93
 1 -1 -2 3883.47 70.97
 -1 1 2 3856.31 69.3
 1 -1 -1 2801.82 53.43
 1 -1 -1 2945.35 59.97
 1 -1 0 1899.77 42.42
 1 -1 1 781.36 21.42
 1 -1 2 21.33 3.05
 1 -1 2 24.66 1.26
 1 -1 3 1.24 0.99
 1 -1 3 3.22 0.66
 1 -1 4 1601.37 31.43
 1 -1 4 1552.01 38.18
 1 -1 5 0.88 0.61
 1 -1 5 2.19 1.45
 1 -1 6 1880.91 47.73
 -1 1 -7 0.44 0.47
 1 -1 7 0.65 0.78
 -1 1 -8 277.68 13.49
 1 -1 8 267.11 13.25
 -1 1 -9 -1.41 1.06
 1 -1 9 2.29 1.5
 1 -1 10 2.04 1.81
 1 -1 11 536.53 23.09
 -1 1 -11 534.72 22.75
 -1 1 -12 2.39 1.58
 1 -1 12 0.49 1.06
 -1 1 -13 32.79 5.75
 1 -1 13 41.33 6.52
 -1 1 -14 1.73 1.64
 1 -1 14 0.2 1.07
 1 -1 15 120.29 10.84
 1 -1 16 2.07 1.38
 1 -1 17 14.65 3.56
 1 -1 17 12.08 2.7
 1 -1 18 93.99 6.55
 1 -1 18 101.43 7.69
 -1 0 18 87.47 6.59
 -1 0 18 84.19 6.47
 -1 0 18 96.44 9.46
 -1 0 17 2.35 1.55
 -1 0 17 4.7 1.62
 -1 0 16 6.62 2.24
 -1 0 16 8.67 2.59
 -1 0 15 89.53 8.12
 -1 0 15 89.59 8.33
 -1 0 15 90.24 7.11
 -1 0 14 1.71 1.77
 -1 0 14 2.22 2.3
 1 0 -14 -1.55 0.83
 -1 0 14 0.39 0.61
 1 0 -13 22.58 4.83
 1 0 -12 249.67 15.14
 1 0 -11 25.35 4.82
 1 0 -10 23.54 4.22
 1 0 -9 0.45 1.09
 1 0 -8 278.49 13.2
 1 0 -8 265.77 12.42
 1 0 -7 1603.29 38.2
 1 0 -6 68.79 5.39
 1 0 -5 561.37 16.49
 1 0 -4 443.85 13.39
 1 0 -3 6.4 1.28
 1 0 -2 7.84 1.33
 1 0 -1 967.31 23.12
 1 0 0 60.32 3.96
 1 0 1 24.6 2.5
 1 0 1 23.84 1.63
 1 0 2 968.02 19.96
 1 0 2 1003.57 23.61
 1 0 3 1500.95 30.38
 1 0 3 1563.69 34.73
 1 0 4 2315.24 50.36
 1 0 4 2295.85 45.07
 1 0 5 2.36 0.93
 -1 0 -6 287.9 11.31
 1 0 6 291.89 11.8
 1 0 7 28.5 3.78
 1 0 7 29.55 3.33
 -1 0 -8 43.91 6.5
 1 0 8 57.59 5.85
 -1 0 -9 92.08 9.88
 1 0 9 95.09 7.99
 1 0 10 20.78 4.02
 -1 0 -11 -1.58 0.72
 -1 0 -12 5.35 1.87
 -1 0 -13 6.8 2.77
 1 0 13 10.02 3.26
 1 0 14 9.8 2.88
 -1 0 -14 9.01 3.25
 1 0 15 90.84 8.94
 1 0 16 18.07 3.6
 1 0 17 0.67 1.21
 1 0 18 20.07 3
 -1 -1 19 5.87 1.99
 -1 -1 19 12.53 3.09
 -1 -1 18 11.93 3.48
 -1 -1 17 24.22 5.53
 -1 -1 16 21.61 4.27
 -1 -1 15 2.73 2.06
 1 1 -15 5.05 2.18
 -1 -1 14 5.81 2.36
 1 1 -14 5.3 2.39
 1 1 -13 13.6 3.56
 1 1 -12 0.96 1.43
 -1 -1 11 -0.02 0.56
 1 1 -11 -0.05 0.7
 -1 -1 10 45.91 4.76
 1 1 -10 45.13 5.53
 1 1 -9 736.29 23.61
 1 1 -9 747.1 25.54
 1 1 -8 44.6 4.76
 1 1 -8 46.63 5.25
 1 1 -7 128.27 8.18
 1 1 -6 132.39 7.75
 1 1 -5 355.7 12.71
 1 1 -4 1618.37 34.51
 1 1 -2 104.87 4.89
 1 1 -1 3510.82 60.77
 1 1 -1 3312.5 59.16
 1 1 0 2224.25 39.23
 1 1 0 2214.48 40.89
 1 1 2 432.92 12.3
 1 1 4 3643.89 69.91
 1 1 5 430.7 15.01
 1 1 6 760.15 23.1
 1 1 6 776.54 20.41
 -1 -1 -6 806.52 28.24
 1 1 7 778.36 24.73
 -1 -1 -7 782.41 29.76
 -1 -1 -8 1391.87 44.73
 -1 -1 -9 39.15 7.16
 -1 -1 -10 3.92 1.93
 -1 -1 -11 148.49 11.66
 -1 -1 -11 151.99 15.19
 -1 -1 -12 199.96 14.16
 -1 -1 -13 97.98 9.99
 1 1 13 108.6 9.18
 1 1 13 115.18 7.98
 1 1 14 5.85 2.34
 1 1 14 9.4 2.36
 1 1 15 2.02 1.7
 1 1 15 2.13 1.5
 1 1 15 2.21 1.24
 1 1 16 22.87 3.77
 1 1 16 25.84 4.05
 1 1 16 26.05 3.42
 1 1 17 18.84 3.06
 1 1 17 17.79 2.54
 1 1 17 17.13 2.92
 -1 -2 19 119.85 9.63
 -1 -2 19 116.99 9.33
 -1 -2 18 1.78 1.45
 -1 -2 18 6.01 2.59
 -1 -2 17 37.9 6.73
 -1 -2 16 24.57 6.14
 -1 -2 15 5.16 2.24
 1 2 -15 5.3 2.54
 -1 -2 15 4.04 1.81
 -1 -2 15 3.03 2.36
 -1 -2 14 1.32 1.62
 1 2 -14 -1.78 1.41
 -1 -2 14 2.86 1.5
 1 2 -13 12.23 3.25
 -1 -2 13 14.71 3.24
 1 2 -12 151.89 11.23
 -1 -2 12 148.23 10.24
 1 2 -11 50.51 6.08
 -1 -2 11 54.28 5.86
 1 2 -10 221.91 12.58
 -1 -2 10 221.56 11.46
 1 2 -9 58.74 5.85
 -1 -2 9 55.21 5.31
 1 2 -8 4.01 1.76
 1 2 -8 2.69 1.2
 -1 -2 8 2.47 1
 1 2 -7 2.84 1.38
 -1 -2 7 2.37 0.9
 1 2 -6 176.91 9.57
 1 2 -5 248.33 10.72
 1 2 -4 330.43 11.83
 1 2 -3 115.49 6.03
 1 2 -2 457.07 12.66
 1 2 -1 65.27 3.56
 1 2 0 629.5 17.01
 1 2 0 656.42 14.29
 1 2 1 319.18 11.14
 1 2 2 532.28 15.93
 1 2 3 568.01 17.45
 1 2 4 325.06 13.16
 1 2 5 204.12 10.84
 -1 -2 -5 209.17 13.77
 -1 -2 -6 834.27 32.04
 1 2 6 873.33 26.93
 -1 -2 -7 1941.85 56.89
 -1 -2 -8 1436.5 49.35
 -1 -2 -9 57.22 6.57
 -1 -2 -10 101.19 9.45
 -1 -2 -11 23.84 4.96
 1 2 12 418.02 19.05
 1 2 13 39.13 5.63
 1 2 13 39.38 4.69
 1 2 14 0.98 1.08
 1 2 14 4.27 2.01
 1 2 14 3.05 1.67
 1 2 15 21.35 3.26
 1 2 15 16.74 3.5
 1 2 15 19.87 3.72
 1 2 16 110.23 7.82
 1 2 16 101.09 6.59
 1 2 16 99.92 7.57
 -1 -3 19 61.77 6.66
 -1 -3 18 77.46 8.49
 -1 -3 18 74.25 8.5
 -1 -3 17 16.24 4.3
 -1 -3 17 19.41 4.7
 -1 -3 16 77.53 10.38
 -1 -3 16 97.4 11.16
 -1 -3 15 478.73 27.33
 -1 -3 15 495.26 27.07
 -1 -3 14 12.24 4.16
 -1 -3 14 11.89 3.07
 -1 -3 14 15.33 4.19
 -1 -3 13 128.6 10.18
 -1 -3 12 73.9 7.48
 -1 -3 11 468.16 19.42
 -1 -3 10 53.48 5.87
 -1 -3 9 148.59 10.35
 -1 -3 9 130.61 8.73
 -1 -3 8 660.47 21.15
 -1 -3 8 608.89 20.22
 -1 -3 7 333.18 13.47
 1 3 -7 333.46 15.24
 -1 -3 7 294.84 12.49
 1 3 -6 700.69 22.43
 -1 -3 6 716.86 20.78
 -1 -3 6 664.04 19.53
 -1 -3 5 9.06 1.77
 -1 -3 5 9.31 1.98
 1 3 -5 7.14 1.76
 1 3 -4 361.79 13.38
 1 3 -3 148.02 7.47
 1 3 -2 1492.97 33.83
 1 3 -1 1.95 0.78
 1 3 0 278.18 11.24
 1 3 1 39.3 4.08
 -1 -3 -2 526.92 19.11
 1 3 2 554.33 18.31
 1 3 3 446.97 16.59
 -1 -3 -3 412.47 19.2
 -1 -3 -3 411.03 17.24
 -1 -3 -3 419.42 14.05
 -1 -3 -4 0.25 0.94
 -1 -3 -4 0.08 0.52
 -1 -3 -4 0.96 1.05
 1 3 4 0.81 0.93
 -1 -3 -5 153.07 11.27
 -1 -3 -5 170.56 8.92
 -1 -3 -5 142.27 11.89
 -1 -3 -6 0.43 0.9
 -1 -3 -6 2.9 1.8
 -1 -3 -7 54.61 7.62
 -1 -3 -8 54.29 8.12
 -1 -3 -9 50.83 8
 -1 -3 -10 958.7 38.54
 -1 -3 -11 422.59 24.92
 1 3 11 500.73 20.34
 1 3 12 303.64 16.12
 1 3 12 303.55 13.83
 1 3 12 310.4 15.83
 1 3 13 610.13 20.5
 1 3 13 594.03 23.18
 1 3 13 616.89 23.14
 1 3 14 86.96 6.6
 1 3 14 93.8 8.06
 1 3 14 85.58 7.49
 1 3 15 52.32 4.67
 1 3 15 53.24 5.52
 1 3 15 50.84 5.2
 1 3 16 110.28 6.96
 1 3 16 112.47 6.13
 -1 -4 18 83.09 8.5
 -1 -4 18 83.15 8.5
 -1 -4 17 22.76 5.05
 -1 -4 17 20.22 4.68
 -1 -4 16 90.26 10.41
 -1 -4 16 69.11 9.32
 -1 -4 15 176.99 15.88
 -1 -4 15 198.05 16.38
 -1 -4 14 35.09 7.33
 -1 -4 14 39.11 5.64
 -1 -4 14 36.52 7.2
 -1 -4 13 210.29 13.5
 -1 -4 13 202.44 17.47
 -1 -4 13 216.15 17.54
 -1 -4 12 1004.09 32.5
 -1 -4 11 19.57 3.71
 -1 -4 10 1.84 1.19
 -1 -4 9 12.44 3.34
 -1 -4 9 8.62 2.44
 -1 -4 8 10.33 2.66
 -1 -4 8 11.77 2.75
 -1 -4 7 447.65 16.69
 -1 -4 7 449.08 17.87
 -1 -4 6 16.8 2.83
 -1 -4 6 10.28 2.7
 -1 -4 6 11.11 2.53
 -1 -4 5 1220.45 32.08
 -1 -4 5 1225.42 29.69
 -1 -4 5 1179.9 31.8
 -1 -4 4 188.84 10.07
 -1 -4 4 196.54 10.21
 -1 -4 3 487.13 16.62
 -1 -4 3 451.66 16.35
 -1 -4 2 -0.35 0.48
 -1 -4 2 0.18 0.73
 -1 -4 1 247.56 10.94
 -1 -4 1 230.56 10.57
 -1 -4 0 1137.97 29.17
 1 4 0 1165.01 30.83
 1 4 1 279.16 13.15
 -1 -4 -1 284.56 16.87
 -1 -4 -1 255.45 11.53
 -1 -4 -2 90.8 6.7
 -1 -4 -2 95.08 9.82
 -1 -4 -2 88.06 8.33
 1 4 2 93.12 7.63
 -1 -4 -3 550.52 23.51
 -1 -4 -3 580.84 19.47
 -1 -4 -3 576.19 26.24
 -1 -4 -4 117.98 10.5
 -1 -4 -4 130.97 8.57
 -1 -4 -4 116.63 11.59
 -1 -4 -5 94.82 9.96
 -1 -4 -5 99.75 11.06
 -1 -4 -5 114.45 8.34
 -1 -4 -6 1.6 1.24
 -1 -4 -6 0.36 0.46
 -1 -4 -6 0.92 1.59
 -1 -4 -7 132.46 12.74
 -1 -4 -8 121.98 12.57
 -1 -4 -9 6.26 3.32
 -1 -4 -10 135.49 13.72
 1 4 10 166.42 9.64
 1 4 10 161.43 11.16
 1 4 11 123.45 9.65
 1 4 11 107.86 9.23
 1 4 11 115.72 7.99
 1 4 12 16.97 3.7
 1 4 12 22.43 3.87
 1 4 12 24.37 3.5
 1 4 13 49.82 5.36
 1 4 13 47.48 4.67
 1 4 13 48.81 5.54
 1 4 14 104.11 7.46
 1 4 14 103.64 6.43
 -1 -5 18 201.29 12.42
 -1 -5 17 143.87 11.8
 -1 -5 17 164.13 12.56
 -1 -5 16 -4.28 2.35
 -1 -5 16 -0.17 1.17
 -1 -5 15 28.5 5.9
 -1 -5 15 20.65 5.6
 -1 -5 14 74.94 10.41
 -1 -5 14 76.54 8.14
 -1 -5 14 86.02 10.65
 -1 -5 13 138.79 14.04
 -1 -5 13 150.57 11.24
 -1 -5 13 132.04 11.2
 -1 -5 13 130.46 13.92
 -1 -5 12 9.64 3.81
 -1 -5 12 13 4.42
 -1 -5 12 6.84 2.58
 -1 -5 12 5.82 2.02
 -1 -5 11 766.4 29.23
 -1 -5 11 850.05 28.76
 -1 -5 10 216.95 14.32
 -1 -5 10 213.98 12.87
 -1 -5 9 100.77 8.33
 -1 -5 9 88.79 8.72
 -1 -5 8 627.54 24.36
 -1 -5 7 8.8 2.22
 -1 -5 7 11.83 3.43
 -1 -5 6 158.91 10.92
 -1 -5 6 147.25 10.44
 -1 -5 5 426.57 18.06
 -1 -5 5 400.64 17.85
 -1 -5 4 98.84 8.18
 -1 -5 4 86.67 7.59
 -1 -5 3 -1.31 1.46
 -1 -5 3 1.94 1.24
 -1 -5 2 240.97 12.49
 -1 -5 2 226.83 12.21
 -1 -5 1 55.98 5.76
 -1 -5 0 0.02 0.64
 -1 -5 -1 30.66 4.42
 -1 -5 -2 83.64 7.44
 -1 -5 -3 54.88 6.08
 -1 -5 -4 103.87 8.76
 -1 -5 -5 13.45 3.13
 -1 -5 -6 0.18 0.69
 -1 -5 -7 172.67 20.03
 -1 -5 -7 177.09 21.46
 1 5 9 58.93 6.75
 1 5 10 14.65 3.41
 1 5 11 59.55 6.26
 1 5 11 53.02 5.72
 1 5 12 0.36 0.85
 1 5 12 -0.35 1.07
 1 5 13 17.36 2.74
 1 5 13 16.78 2.63
 -1 -6 17 14.29 3.27
 -1 -6 16 12.51 3.45
 -1 -6 15 253.9 17.3
 -1 -6 15 253.2 14.16
 -1 -6 15 256.34 17.22
 -1 -6 14 11.62 3.96
 -1 -6 14 16.4 3.82
 -1 -6 14 10.67 3.33
 -1 -6 13 2.5 2.5
 -1 -6 13 3.35 1.97
 -1 -6 13 1.92 1.65
 -1 -6 12 19.97 5.6
 -1 -6 12 26.08 4.14
 -1 -6 12 23.75 5.73
 -1 -6 12 25.51 5.26
 -1 -6 11 41.98 6.66
 -1 -6 11 37.61 7.49
 -1 -6 11 39.15 5.15
 -1 -6 11 45.69 8.26
 -1 -6 10 52.88 8.97
 -1 -6 10 63.41 8.01
 -1 -6 10 48.05 6.07
 -1 -6 10 90.83 7.51
 -1 -6 10 64.75 9.54
 -1 -6 10 74.33 13.9
 -1 -6 10 101.92 10.49
 -1 -6 9 30.01 5.57
 -1 -6 9 24.83 6.45
 -1 -6 9 28.77 6.09
 -1 -6 9 36.31 9.59
 -1 -6 9 45.95 7.01
 -1 -6 9 33.38 4.54
 -1 -6 9 13.95 2.98
 -1 -6 8 233.47 15.42
 -1 -6 7 205.13 14.04
 -1 -6 7 201.43 13.9
 -1 -6 6 1.96 1.31
 -1 -6 6 1.4 1.37
 -1 -6 5 45.99 6.23
 -1 -6 5 42.49 5.96
 -1 -6 4 135.8 10.65
 -1 -6 4 127.01 10.32
 -1 -6 3 185.42 12.46
 -1 -6 3 178.64 12.1
 -1 -6 2 1.18 1.24
 -1 -6 1 53.9 6.51
 -1 -6 0 28.52 4.77
 -1 -6 -1 17.85 3.8
 -1 -6 -2 278.85 15.72
 -1 -6 -3 5.63 4.76
 -1 -6 -3 3.39 1.89
 -1 -6 -3 2.18 3.01
 -1 -6 -4 113.39 12.28
 -1 -6 -4 121.24 17.23
 -1 -6 -4 119.1 10.23
 -1 -6 -5 56.23 8.39
 -1 -6 -5 56.61 12.29
 -1 -6 -5 60.84 7.2
 -1 -6 -6 255.77 25.28
 -1 -6 -7 73.36 13.2
 -1 -6 -8 35.44 8.89
 1 6 9 0.97 0.81
 1 6 10 213.23 11.34
 1 6 11 6.14 1.77
 -1 -7 15 28.92 5.06
 -1 -7 14 15.45 4.05
 -1 -7 14 28.24 4.08
 -1 -7 13 19 4.76
 -1 -7 13 58.1 6.04
 -1 -7 12 149.81 10.16
 -1 -7 12 136.24 13.24
 -1 -7 11 163.33 20.54
 -1 -7 11 147.76 14.37
 -1 -7 11 159 10.89
 -1 -7 10 64.14 13.08
 -1 -7 10 63.93 9.67
 -1 -7 10 76.42 7.76
 -1 -7 9 12.19 6.53
 -1 -7 9 16.89 4.62
 -1 -7 9 25.78 4.73
 -1 -7 8 185.61 23.05
 -1 -7 8 166.53 15.93
 -1 -7 8 152.06 11.1
 -1 -7 8 131.14 8.97
 -1 -7 7 50.53 7.32
 -1 -7 7 42.87 5.93
 -1 -7 7 41.73 10.01
 -1 -7 7 25.24 3.83
 -1 -7 7 29.61 6.23
 -1 -7 6 3.97 2.09
 -1 -7 6 0.17 3.56
 -1 -7 6 4.59 3.86
 -1 -7 6 6.64 2.88
 -1 -7 6 19.12 4.33
 -1 -7 6 12.32 4.11
 -1 -7 6 -6.11 2.01
 -1 -7 5 21.84 4.65
 -1 -7 5 12.33 5.15
 -1 -7 5 36.79 8.03
 -1 -7 5 34.56 5.64
 -1 -7 5 23.9 7.25
 -1 -7 5 18.49 4.38
 -1 -7 4 58.42 11.44
 -1 -7 4 62.74 7.77
 -1 -7 4 62.39 13.07
 -1 -7 4 55.84 7.28
 -1 -7 3 -1.21 3.93
 -1 -7 3 1.31 2.52
 -1 -7 2 -0.64 2.04
 -1 -7 2 1.67 0.93
 -1 -7 1 6.85 2.52
 -1 -7 1 12.68 4.53
 -1 -7 0 0.75 0.72
 -1 -7 0 -3.36 4.38
 -1 -7 -1 72.88 13.6
 -1 -7 -1 74.92 8.49
 -1 -7 -1 88.42 14.3
 -1 -7 -2 2.91 2.95
 -1 -7 -2 -19.51 7.2
 -1 -7 -3 22.2 6.49
 -1 -7 -4 56.56 12.37
 -1 -7 -4 52.17 8
 -1 -7 -5 8.65 5.34
 -1 -7 -6 2.77 3.91
 1 7 7 1.36 0.79
 -1 -7 -7 -0.07 1.95
 1 7 8 8.36 2.28
 -1 -7 -8 6.39 3.47
 1 7 9 4.14 1.48
 -1 -8 13 166.65 12.45
 -1 -8 13 219.23 9.88
 -1 -8 12 99.2 7.34
 -1 -8 12 22.49 5.05
 -1 -8 11 24.09 6.91
 -1 -8 11 18.85 4.9
 -1 -8 10 1 3.61
 -1 -8 10 11.18 5.05
 -1 -8 9 152.21 19.45
 -1 -8 9 186.16 11.53
 -1 -8 9 205.06 10.22
 -1 -8 9 163.53 14.83
 -1 -8 8 124.79 13.33
 -1 -8 8 140.08 10.07
 -1 -8 8 128.25 8.16
 -1 -8 7 68.12 7.65
 -1 -8 7 47.75 5.29
 -1 -8 7 85.27 13.65
 -1 -8 6 6.97 3.77
 -1 -8 6 11.56 6.48
 -1 -8 6 1.43 3.24
 -1 -8 5 45.67 10.9
 -1 -8 5 35.96 8.7
 -1 -8 5 55.93 12.67
 -1 -8 4 269.67 27.67
 -1 -8 4 213.77 21.48
 -1 -8 4 197.08 23.32
 -1 -8 3 -3.37 5.55
 -1 -8 3 3.61 3.37
 -1 -8 2 189.08 20.54
 -1 -8 2 168.18 21.66
 -1 -8 1 111.94 15.84
 -1 -8 1 103.5 16.98
 -1 -8 0 5.27 3.5
 -1 -8 0 0.38 5.23
 -1 -8 -1 29.23 7.32
 -1 -8 -1 44.7 10.27
 -1 -8 -2 462.82 32.5
 -1 -8 -2 408.05 30.37
 -1 -8 -3 15.45 5.43
 -1 -8 -4 30.68 7.79
 1 8 5 67.13 5.58
 -1 -8 -5 66.4 10.8
 -1 -8 -6 -2.22 1.99
 -1 -9 9 165.83 8.7
 -1 -9 8 209.26 10.11
 -1 -9 6 40.76 8.87
 -1 -9 5 13.16 4.63
 -1 -9 4 24.85 6.9
 -1 -9 3 7.55 3.88
 -1 -9 2 -5.07 2.33
 -1 -9 2 1.49 2.33
 -1 -9 1 403.56 28.04
 -1 -9 1 364.15 19.66
 -1 -9 0 114.38 14.36
 -1 -9 0 93.13 9.41
 -1 -9 0 95.42 11.86
 -1 -9 -1 0.96 1.37
 2 -9 -1 25.69 4.65
 2 -9 0 0.85 1.85
 2 -9 1 0.89 1.74
 2 -9 2 4.93 2.63
 2 -9 3 28.23 5.35
 2 -9 4 40.62 3.79
 2 -9 4 70.68 7.88
 2 -9 5 -6.02 1.66
 2 -9 6 -4.54 1.42
 2 -9 7 1.58 1.02
 2 -8 -6 4.51 2.32
 2 -8 -5 46.66 6.86
 2 -8 -4 0.05 1.44
 2 -8 -4 1.89 1.68
 2 -8 -3 4.73 2.61
 2 -8 -3 3.57 1.95
 2 -8 -2 25.42 5.55
 2 -8 -2 35.24 6.55
 2 -8 -1 80.41 10.61
 2 -8 0 1.31 1.8
 2 -8 1 24.99 6.16
 2 -8 2 31.66 6.92
 2 -8 3 0.1 1.21
 2 -8 4 0.76 2.19
 2 -8 5 5.16 2.67
 2 -8 7 165.97 10.77
 2 -8 8 91.89 6.74
 2 -8 8 100.5 8.24
 2 -8 9 28.93 3.97
 2 -8 9 26.55 3.46
 2 -8 10 28.56 3.79
 2 -8 10 55.42 4.91
 2 -8 11 188.32 8.42
 2 -8 11 181.5 10.15
 2 -8 12 14.38 2.34
 2 -7 -9 3.76 2.05
 -2 7 9 0.54 0.67
 -2 7 8 43.34 4.56
 2 -7 -8 25.32 4.99
 2 -7 -7 34.27 6.29
 -2 7 7 53.7 5.32
 2 -7 -6 2.66 2.28
 2 -7 -5 31.73 9.39
 2 -7 -5 14.08 4.5
 2 -7 -4 7.56 5.1
 2 -7 -4 4.42 2.81
 2 -7 -4 1.03 1.55
 2 -7 -3 -3.06 2.68
 2 -7 -3 4.59 2.86
 2 -7 -3 0.8 1.31
 2 -7 -2 8.68 4.49
 2 -7 -2 6.9 2.6
 2 -7 -2 19.21 8.41
 2 -7 -2 9.14 3.93
 2 -7 -1 3.48 2.03
 2 -7 -1 4.05 1.88
 2 -7 -1 4.91 2.62
 2 -7 0 9.75 3.68
 2 -7 0 21.57 8.43
 2 -7 0 17.12 3.93
 2 -7 1 92.29 11.93
 2 -7 1 112.67 17.96
 2 -7 1 104.91 9.55
 2 -7 2 32.13 7.03
 2 -7 2 38.58 5.8
 2 -7 2 47.3 11.85
 2 -7 2 46.42 6.77
 2 -7 3 16.36 4.97
 2 -7 3 21.56 4.66
 2 -7 3 34.83 10.38
 2 -7 3 21.72 4.38
 2 -7 4 69.67 13.84
 2 -7 4 59.79 7.86
 2 -7 4 44.9 8.27
 2 -7 5 78.05 9.01
 2 -7 5 74.99 10.46
 2 -7 5 72.74 9.39
 2 -7 6 18.2 4.79
 2 -7 7 64.28 8.69
 2 -7 8 1.6 1.98
 2 -7 9 24.77 5.32
 2 -7 9 18.16 2.58
 2 -7 10 32.91 5.37
 2 -7 10 41.27 4.45
 2 -7 11 44.01 6.75
 2 -7 11 41.03 5.99
 2 -7 11 56.53 5.25
 2 -7 12 76.85 7.74
 2 -7 12 64.63 6.36
 2 -7 13 9.87 1.91
 2 -7 13 15.17 3.24
 2 -7 14 31.05 4.31
 2 -7 14 18.57 2.65
 -2 6 12 41.48 3.96
 -2 6 11 61.2 5.4
 -2 6 11 57.99 5.26
 -2 6 10 0.08 0.8
 2 -6 -10 -0.14 1.32
 -2 6 10 1.49 1.19
 -2 6 9 1.51 1.05
 2 -6 -9 2.33 1.7
 2 -6 -8 68.99 9.38
 2 -6 -7 22.92 8.67
 2 -6 -6 49.98 11.79
 2 -6 -5 109.75 10.23
 2 -6 -5 141.06 19.02
 2 -6 -4 207.33 13.94
 2 -6 -4 244.16 16.23
 2 -6 -4 268.35 25.61
 2 -6 -3 41.84 6.52
 2 -6 -3 38.07 9.51
 2 -6 -3 36.76 5.58
 2 -6 -3 43.02 11.61
 2 -6 -2 6.24 2.46
 2 -6 -2 7.13 2.84
 2 -6 -1 65.05 7.26
 2 -6 -1 70.35 8.52
 2 -6 0 206.22 14.69
 2 -6 1 651.96 25.94
 2 -6 2 17.3 3.92
 2 -6 3 307.93 17.32
 2 -6 4 334.17 18.33
 2 -6 5 181.08 13.3
 2 -6 6 4.42 2.14
 2 -6 7 6.31 2.95
 2 -6 7 7.23 3.57
 2 -6 7 6.89 3.06
 2 -6 8 550.54 24.39
 2 -6 8 520.63 25.78
 2 -6 9 18.05 4.7
 2 -6 9 11.85 4.13
 2 -6 9 11.21 3.17
 2 -6 9 12.56 3.54
 2 -6 10 222.73 16.08
 2 -6 10 188.11 14.14
 2 -6 10 207.99 16.59
 2 -6 11 10.06 3.13
 2 -6 11 8.98 3
 2 -6 11 6.02 3.01
 2 -6 12 12.37 3.48
 2 -6 12 10.02 4.05
 2 -6 12 10.77 3.73
 2 -6 13 -1.3 1.78
 2 -6 13 1.98 1.77
 2 -6 14 9.25 2.78
 2 -6 14 11.55 3.16
 2 -6 15 57.72 6.17
 -2 5 13 4.29 1.53
 -2 5 13 6.63 1.82
 -2 5 12 14.84 3.02
 -2 5 12 17.61 3.27
 -2 5 11 61.85 6.26
 -2 5 11 70.98 6.77
 -2 5 10 81.75 7.53
 -2 5 10 67.92 6.83
 -2 5 9 90.74 7.97
 2 -5 -8 1.7 4.81
 2 -5 -8 3.25 1.7
 -2 5 8 3.29 1.31
 2 -5 -7 58.99 12.55
 2 -5 -7 50.66 6.87
 2 -5 -6 7.2 2.44
 2 -5 -6 11.99 3.36
 2 -5 -5 537.23 23.78
 2 -5 -5 527.96 22.32
 2 -5 -4 34.52 5.6
 2 -5 -4 33.61 5.07
 2 -5 -3 34.97 4.96
 2 -5 -3 41.56 6.01
 2 -5 -2 170.43 10.78
 2 -5 -2 141.7 11
 2 -5 -1 34.38 4.6
 2 -5 -1 30.94 5.07
 2 -5 0 335.76 17.15
 2 -5 1 68.62 7.47
 2 -5 2 43.52 5.88
 -2 5 -3 120.37 7.93
 2 -5 5 231.05 15.54
 2 -5 5 231.98 13.75
 2 -5 6 23.64 4.33
 2 -5 6 16.35 4.18
 2 -5 7 325.85 20.25
 2 -5 7 355.67 17.73
 2 -5 8 82.58 10.15
 2 -5 8 83.57 8.35
 2 -5 9 460.6 25.57
 2 -5 10 107.98 12.14
 2 -5 10 113.13 11.06
 2 -5 10 122.59 12.37
 2 -5 11 351.66 21.69
 2 -5 11 339.65 22.1
 2 -5 11 333.96 19.37
 2 -5 12 249.66 18.02
 2 -5 13 169.38 14.33
 2 -5 14 250.56 16.8
 2 -5 14 251.15 16.85
 2 -5 15 47.87 6.24
 2 -5 15 56.8 7.17
 2 -5 16 76.07 7.54
 2 -5 16 74.77 7.04
 -2 4 15 1.77 0.98
 -2 4 14 81.46 6.32
 -2 4 14 78.7 6.74
 -2 4 13 14.16 3.03
 -2 4 13 13.51 2.82
 -2 4 12 13.59 3.27
 -2 4 12 11.17 3.03
 -2 4 11 -0.13 1.67
 -2 4 11 1.09 1.2
 -2 4 10 49.78 6.07
 2 -4 -10 40.69 6.09
 2 -4 -9 5.37 2.14
 -2 4 9 6.65 2.32
 2 -4 -8 18.02 3.9
 2 -4 -7 36.16 5.31
 2 -4 -7 37.35 5.6
 2 -4 -6 70.91 7.3
 2 -4 -6 62.65 7.05
 2 -4 -5 111.59 8.71
 2 -4 -5 104.56 9.09
 2 -4 -4 162.8 10.29
 2 -4 -4 163.62 11.1
 2 -4 -3 5.53 1.75
 2 -4 -3 8.91 2.67
 2 -4 -2 810.46 24.03
 2 -4 -2 797.73 26.11
 2 -4 -1 1399.38 34.2
 2 -4 -1 1406.28 37.19
 2 -4 0 0.08 0.53
 2 -4 1 0.9 0.98
 2 -4 2 1.1 0.9
 2 -4 3 1393.07 38.89
 2 -4 3 1358.61 36.77
 -2 4 -4 135.61 7.7
 2 -4 4 121.21 9.87
 2 -4 5 66.79 7.62
 2 -4 6 210.88 14.37
 2 -4 7 24.22 5.16
 2 -4 7 28.41 4.32
 2 -4 8 20.54 4.75
 2 -4 9 52.87 8.11
 2 -4 9 55.6 7.4
 2 -4 10 206.84 16.44
 2 -4 10 228.97 15.84
 2 -4 11 38.95 7.2
 2 -4 12 18.78 4.87
 2 -4 12 21.17 5.28
 2 -4 13 122.04 12.51
 2 -4 13 120.75 12.05
 2 -4 14 2.98 2.11
 2 -4 14 0.58 1.03
 2 -4 14 2.45 2.25
 2 -4 15 337.46 17.64
 2 -4 15 334.44 18.63
 2 -4 15 334.71 19.51
 2 -4 16 20.36 3.95
 2 -4 16 20.12 4.19
 2 -4 17 17.68 3.17
 -2 3 16 25.15 3.41
 -2 3 16 18.74 3.01
 -2 3 15 99.72 7.6
 -2 3 15 98.78 7.77
 -2 3 14 -1.5 1.24
 -2 3 14 -0.28 1.08
 -2 3 13 26.64 4.15
 -2 3 13 20.51 3.95
 -2 3 13 22.08 4.2
 2 -3 -12 20.39 4.84
 -2 3 12 27.02 4.51
 -2 3 12 30.31 4.73
 -2 3 12 28.9 4.51
 -2 3 12 25.24 4.62
 -2 3 11 34.18 5.04
 -2 3 11 26.25 4.21
 -2 3 11 37.41 5.05
 2 -3 -11 24.03 4.88
 -2 3 11 37.63 5.27
 -2 3 11 29.1 3.93
 2 -3 -10 217.89 14.97
 2 -3 -9 98.9 9.1
 2 -3 -8 35.18 5.42
 2 -3 -8 49.23 6.23
 2 -3 -7 34.14 4.98
 2 -3 -7 30.18 4.75
 2 -3 -6 189.52 11.55
 2 -3 -6 228.29 12.66
 2 -3 -5 64.39 10.84
 2 -3 -5 90.7 7.31
 2 -3 -5 76.92 6.93
 2 -3 -4 52.25 9.1
 2 -3 -4 56.12 5.35
 2 -3 -4 51.94 5.43
 2 -3 -3 1075.76 28.97
 2 -3 -3 1016.17 41.6
 2 -3 -3 1036.09 27.21
 2 -3 -2 1442.17 49.3
 2 -3 -2 1427.43 32.98
 2 -3 -2 1423.85 35.12
 2 -3 -1 54.59 4.94
 2 -3 -1 50.31 7.71
 2 -3 0 1053.36 37.96
 2 -3 0 1092.12 27.84
 2 -3 1 79.65 8.94
 2 -3 2 43.61 6.52
 -2 3 -3 472.17 14.4
 2 -3 3 435.86 21.62
 2 -3 4 69.14 8.26
 -2 3 -4 74.75 5.18
 -2 3 -5 63.56 4.96
 2 -3 5 51.2 7.25
 -2 3 -6 861.12 23.51
 2 -3 6 845.12 33.32
 2 -3 6 844.08 26.66
 2 -3 7 1394.27 38.83
 2 -3 8 1.84 1.69
 2 -3 9 4.88 2.44
 2 -3 10 104.47 10.34
 2 -3 11 67.32 9.13
 2 -3 11 66.45 8.48
 2 -3 12 52.53 7.02
 2 -3 12 58.76 8.18
 2 -3 12 58.92 8.56
 2 -3 12 49.41 7.57
 2 -3 13 26.09 5.21
 2 -3 13 20.89 4.82
 2 -3 13 30.91 6.24
 2 -3 14 4.6 2.35
 2 -3 14 6.39 2.31
 2 -3 15 14.96 3.95
 2 -3 15 18.53 4.76
 2 -3 16 1.88 1.48
 2 -3 16 1.08 1.73
 2 -3 17 4.93 1.98
 2 -3 17 4.5 1.56
 -2 2 17 8.39 2.07
 -2 2 16 56.03 5.78
 -2 2 16 62.24 6.06
 -2 2 15 32.47 5.02
 -2 2 15 41.98 5.4
 -2 2 15 25.38 4.34
 -2 2 14 5.91 2.33
 -2 2 14 4.07 1.75
 -2 2 14 4.27 1.99
 -2 2 13 0.21 1.4
 -2 2 13 -0.48 1.2
 -2 2 13 -1.12 0.84
 -2 2 12 27.43 4.5
 -2 2 12 28.1 4.61
 -2 2 12 30.47 4.86
 -2 2 12 27.95 3.93
 2 -2 -10 1.42 1.35
 2 -2 -9 485.38 19.37
 2 -2 -8 84.74 7.05
 2 -2 -5 251.5 19.25
 2 -2 -4 -0.3 2.34
 2 -2 -3 312.78 19.32
 2 -2 -2 277.06 17.42
 2 -2 -1 2529.36 64.64
 2 -2 0 481.11 21.85
 2 -2 1 253.72 14.88
 2 -2 2 73.85 7.74
 2 -2 3 143.71 11.09
 2 -2 4 461.89 20.97
 -2 2 -5 235.68 9.87
 2 -2 5 228.92 14.69
 2 -2 6 284.59 10.88
 -2 2 -6 258.12 11.07
 2 -2 6 291.53 17.46
 2 -2 7 406.88 14.51
 2 -2 8 16.75 2.76
 2 -2 8 14.54 3.72
 2 -2 9 32.16 5.45
 2 -2 10 240.37 15.52
 2 -2 11 205.41 14.96
 -2 2 -12 0.15 1.48
 2 -2 12 2.37 1.3
 2 -2 13 34.48 6.04
 -2 2 -13 35.38 5.89
 2 -2 13 40.82 6.9
 2 -2 14 6.16 3.17
 2 -2 15 23.11 4.86
 2 -2 16 1.6 1.1
 2 -2 17 2.99 1.71
 2 -2 17 2.05 1.13
 -2 1 18 68.35 7.3
 -2 1 18 54.95 4.95
 -2 1 17 56.96 5.81
 -2 1 16 0.05 0.89
 -2 1 16 -0.45 1.23
 -2 1 16 -0.84 1.03
 -2 1 15 19.03 3.8
 -2 1 15 13.14 3.28
 -2 1 15 19.34 3.92
 2 -1 -14 53.35 7.08
 -2 1 14 65.61 7.11
 -2 1 14 59.61 6.67
 -2 1 14 51.85 6.47
 -2 1 13 114.02 9.35
 -2 1 13 103.08 8.76
 -2 1 13 105.9 9.18
 2 -1 -13 82.26 8.83
 2 -1 -12 22.94 4.57
 2 -1 -11 188.76 12.43
 2 -1 -10 196.77 12.23
 2 -1 -9 257.75 13.36
 2 -1 -8 125.47 8.45
 2 -1 -7 51.41 5.01
 2 -1 -6 2.15 0.99
 2 -1 -6 1.14 0.83
 2 -1 -5 1.05 0.7
 2 -1 -4 134.3 8.32
 2 -1 -3 595.23 19.13
 2 -1 -3 585.4 24.87
 2 -1 -2 374.71 18.3
 2 -1 -2 354.42 13.89
 2 -1 -1 6852.36 134
 2 -1 0 36.5 4.95
 2 -1 1 39.55 5.1
 2 -1 1 43.09 2.29
 2 -1 2 202.34 11.79
 2 -1 3 645.64 23.28
 2 -1 4 250.1 13.98
 2 -1 5 7.66 2.61
 2 -1 6 9.25 1.79
 2 -1 6 9.14 3.02
 2 -1 7 76.14 5.79
 2 -1 7 84.38 9.32
 2 -1 8 16.86 2.87
 2 -1 9 44.26 5.03
 2 -1 10 2.22 1.67
 2 -1 11 201.92 14.49
 2 -1 12 -0.84 1.53
 2 -1 13 43.84 6.54
 2 -1 13 43.32 7
 -2 1 -13 43.85 6.75
 2 -1 14 365.24 19.7
 2 -1 15 125.2 10.92
 2 -1 16 0.42 0.89
 2 -1 17 9.25 2.69
 2 -1 17 9.33 2.11
 -2 0 18 36.07 5.69
 -2 0 18 37.92 4.29
 -2 0 17 2.24 0.99
 -2 0 17 5.07 2.11
 -2 0 16 18.91 3.95
 -2 0 16 23.3 4.1
 -2 0 15 33.87 4.86
 -2 0 15 32.84 5.09
 -2 0 14 123.25 9.88
 -2 0 14 117.98 9.19
 2 0 -14 92.34 9.52
 -2 0 14 99.57 8.94
 2 0 -13 1.49 1.16
 2 0 -12 -0.4 0.91
 2 0 -11 254.87 14.55
 2 0 -10 109.83 8.85
 2 0 -9 0.27 1.13
 2 0 -9 1.18 1.47
 2 0 -8 10.02 2.43
 2 0 -8 10.36 2.78
 2 0 -7 7.01 1.9
 2 0 -7 6.72 2.05
 2 0 -6 637.38 21.06
 2 0 -5 109.3 7.39
 2 0 -4 101.08 6.84
 2 0 -3 -0.85 1.07
 2 0 -3 2.97 1.84
 2 0 -2 186.44 11.06
 2 0 -2 192.88 9.21
 2 0 -1 730.77 23.43
 2 0 0 242.55 11.52
 2 0 1 193.47 7.06
 2 0 1 206.95 10.53
 2 0 2 308.01 9.72
 2 0 2 309.57 13.28
 2 0 3 327.48 10.59
 2 0 3 314.1 14.23
 2 0 4 106.98 5.98
 2 0 4 108.06 8.46
 2 0 5 0.2 0.95
 2 0 5 1.23 0.62
 2 0 6 45.59 6.38
 2 0 6 48.25 4.35
 2 0 7 471.17 16.44
 2 0 8 4.44 1.6
 2 0 9 0.23 0.71
 -2 0 -9 0.12 1.7
 -2 0 -10 4.71 3.47
 2 0 11 1.37 1.55
 -2 0 -11 0.73 2.16
 -2 0 -12 16.36 4.13
 2 0 12 12.63 3.82
 2 0 13 -0.08 1.35
 -2 0 -13 -2.59 1.75
 2 0 14 17.5 4.11
 2 0 15 6.73 2.42
 2 0 16 4.72 1.92
 2 0 17 74.45 6.58
 2 0 17 94.48 6.93
 -2 -1 19 1.68 1.27
 -2 -1 18 130.55 11.59
 -2 -1 18 121.87 8.03
 -2 -1 17 -0.6 1.8
 -2 -1 17 1.9 1.14
 -2 -1 16 -0.7 1.06
 -2 -1 15 44.99 5.88
 -2 -1 14 -2.89 1.58
 2 1 -14 2.57 1.68
 2 1 -13 23.17 4.68
 2 1 -12 38.39 5.88
 2 1 -11 54.34 6.56
 2 1 -10 245.39 13.38
 -2 -1 10 243.07 11.45
 2 1 -9 35.24 4.66
 -2 -1 9 34.92 3.92
 2 1 -8 247.31 11.84
 -2 -1 8 228.71 10.08
 2 1 -8 230.83 13.1
 2 1 -7 206.2 11.54
 -2 -1 7 210.39 9
 2 1 -7 219.08 10.58
 2 1 -6 1215.08 32.3
 2 1 -5 57.53 5.27
 2 1 -4 389.67 14.22
 2 1 -3 1010.78 25.85
 2 1 -3 1053.43 28.62
 2 1 -2 496.41 15.7
 2 1 -2 536.47 17
 2 1 -1 1423.91 32.92
 2 1 -1 1517.02 32.79
 2 1 0 15.18 2.32
 2 1 0 17.74 2.31
 2 1 1 4.48 1.34
 2 1 1 0.18 0.31
 2 1 2 11.02 1.94
 2 1 2 15.11 2.54
 2 1 3 1541.14 35.02
 2 1 3 1610.44 38.36
 2 1 4 700.01 20.53
 2 1 5 1 0.98
 2 1 5 5.65 1.92
 2 1 6 602.18 20.77
 2 1 6 563.88 17.87
 -2 -1 -7 777.74 32.29
 2 1 7 753.59 25.41
 2 1 7 736.71 22.3
 2 1 8 4.7 1.63
 -2 -1 -8 5 3.23
 -2 -1 -9 16.24 5.26
 -2 -1 -10 100.06 12.69
 -2 -1 -11 358.78 25.35
 -2 -1 -12 36.11 6.04
 -2 -1 -12 23.83 6.52
 2 1 13 1.96 1.58
 2 1 14 11.43 3.04
 2 1 14 10.06 2.43
 2 1 15 27.61 4.16
 2 1 15 25.59 3.43
 2 1 16 -0.13 0.63
 2 1 16 -1.02 0.88
 2 1 17 40.42 4.22
 -2 -2 19 9.38 2.85
 -2 -2 18 0.17 0.75
 -2 -2 18 3.97 2.12
 -2 -2 17 12.97 4
 -2 -2 17 10.62 3.28
 -2 -2 16 -0.34 2.12
 -2 -2 15 6.91 3.42
 -2 -2 14 404.23 17.98
 2 2 -14 336.36 18.67
 2 2 -13 111.34 10.05
 -2 -2 13 121.12 9.21
 -2 -2 12 248.07 13.2
 2 2 -12 238.23 14.39
 2 2 -11 153.28 10.84
 -2 -2 11 166.06 10.22
 -2 -2 10 0.36 0.96
 2 2 -10 -0.06 1.03
 2 2 -9 13.38 2.99
 -2 -2 9 14.39 2.69
 2 2 -8 156.93 9.1
 2 2 -8 135.37 10.12
 -2 -2 8 132.81 7.99
 2 2 -7 490.06 16.75
 2 2 -7 483.97 19.18
 -2 -2 7 488.07 16
 2 2 -6 314.75 14.28
 -2 -2 6 330.89 11.89
 2 2 -5 473.8 17.1
 2 2 -4 1230.04 30.8
 2 2 -3 264.11 11.15
 2 2 -2 1792.8 39.12
 2 2 -1 568.77 16.87
 2 2 0 106.5 6.68
 2 2 1 498.39 16.45
 2 2 2 253.54 11.35
 2 2 3 58.52 5.39
 -2 -2 -4 610.99 25.52
 2 2 4 631.36 21.14
 -2 -2 -5 194.39 14.59
 2 2 5 183.35 8.98
 2 2 5 197.57 11.45
 2 2 6 6.2 1.89
 -2 -2 -6 4.6 2.56
 2 2 7 2105.27 47.43
 -2 -2 -7 2011.92 62.75
 -2 -2 -8 5.41 3.59
 -2 -2 -9 253.84 20.98
 -2 -2 -10 7.37 4.25
 -2 -2 -12 -0.71 1.29
 2 2 13 3.79 1.97
 2 2 14 18.69 3.59
 2 2 14 22.25 3.49
 2 2 15 136.79 9.12
 2 2 15 125.87 7.58
 2 2 15 126.47 8.82
 2 2 16 98.67 6.73
 2 2 16 90.01 6.62
 2 2 16 104.8 6.09
 -2 -3 19 22.04 4.15
 -2 -3 18 127.58 11.42
 -2 -3 18 119.99 10.04
 -2 -3 17 -0.01 0.72
 -2 -3 17 6.15 3.03
 -2 -3 16 6.79 3.26
 -2 -3 16 8.98 3.43
 -2 -3 15 4.74 2.58
 -2 -3 15 6.09 3.01
 -2 -3 14 83.13 11.19
 -2 -3 14 103.1 11.71
 -2 -3 14 84.24 8.18
 -2 -3 13 82.38 7.91
 -2 -3 12 140.73 10.25
 -2 -3 11 57.26 6.22
 -2 -3 10 213.15 11.88
 -2 -3 9 -0.13 0.73
 -2 -3 8 223.99 11.24
 2 3 -7 54.99 6.28
 -2 -3 7 72.64 6.87
 -2 -3 7 59.39 5.29
 -2 -3 6 359.18 14.61
 2 3 -6 319.87 15.1
 -2 -3 6 339.24 13.08
 -2 -3 5 534.3 16.73
 -2 -3 5 555.62 18.48
 -2 -3 5 592.3 24.51
 -2 -3 5 532.71 18.09
 2 3 -5 516.7 19.02
 -2 -3 4 219.56 10.2
 -2 -3 4 215.23 10.38
 -2 -3 4 223.58 14.53
 -2 -3 4 218.24 9.35
 -2 -3 3 347.62 13.2
 -2 -3 3 370.82 18.94
 -2 -3 3 363.27 13.03
 -2 -3 2 10.27 3.23
 2 3 -2 9.11 2.29
 -2 -3 1 28.81 4.83
 2 3 -1 31.09 3.97
 -2 -3 0 3.36 2.16
 -2 -3 0 2.6 1.59
 2 3 0 0.88 0.86
 -2 -3 -1 639.82 26.09
 -2 -3 -1 626.45 25.16
 -2 -3 -1 607.68 20.8
 2 3 1 664.29 21.52
 -2 -3 -2 1.83 1.27
 -2 -3 -2 1.62 1.51
 2 3 2 0.35 0.57
 -2 -3 -2 0.21 1.69
 -2 -3 -2 0.45 0.46
 -2 -3 -3 198.74 14.46
 2 3 3 231.85 12.54
 -2 -3 -3 206 12.4
 -2 -3 -3 185.51 14
 -2 -3 -4 12.13 3.66
 -2 -3 -4 8.87 2.86
 -2 -3 -4 8.71 3.66
 -2 -3 -5 65.48 7.63
 -2 -3 -5 64.9 8.77
 -2 -3 -5 58.56 9.05
 -2 -3 -6 94.48 11.04
 -2 -3 -6 86.25 9.41
 -2 -3 -6 79.13 10.94
 -2 -3 -7 2.74 2.22
 -2 -3 -7 1.35 1.53
 -2 -3 -8 3.38 2.35
 -2 -3 -8 2.09 1.92
 -2 -3 -9 9.89 3.51
 -2 -3 -10 3.35 2.37
 -2 -3 -10 0.09 1.92
 2 3 10 3.63 1.5
 -2 -3 -11 139.8 13.73
 2 3 12 46.47 6.22
 2 3 13 201.37 12.26
 2 3 13 204.52 10.66
 2 3 14 165.12 10.18
 2 3 14 167.38 8.89
 2 3 15 580.53 18.83
 2 3 15 572.13 16.83
 -2 -4 18 15.78 3.47
 -2 -4 18 17.89 3.92
 -2 -4 17 185.08 14.92
 -2 -4 17 178.31 13.15
 -2 -4 16 23.7 5.57
 -2 -4 16 35.88 6.31
 -2 -4 15 0.51 2.14
 -2 -4 15 0.72 1.67
 -2 -4 14 115.39 13.35
 -2 -4 14 111.66 12.13
 -2 -4 13 376.69 24.46
 -2 -4 13 346.67 17.44
 -2 -4 13 382.52 23.02
 -2 -4 12 1127.06 34.59
 -2 -4 11 48.64 6.03
 -2 -4 10 140.63 10.1
 -2 -4 9 2.68 0.96
 -2 -4 8 249.19 14.05
 -2 -4 8 201.75 11.49
 -2 -4 7 34.44 6
 -2 -4 7 19.05 3.33
 -2 -4 6 5.46 1.78
 -2 -4 6 6.53 3.13
 -2 -4 6 4.5 2.15
 -2 -4 5 539.31 26.79
 -2 -4 5 497.89 18.87
 -2 -4 5 526.7 17.65
 -2 -4 5 503.85 19.1
 -2 -4 4 531 19.64
 -2 -4 4 566.18 27.71
 -2 -4 4 558.43 19.64
 2 4 -4 606.03 21.85
 -2 -4 4 604.76 18.31
 -2 -4 3 24.33 5.51
 2 4 -3 31.07 4.45
 -2 -4 3 29.88 3.96
 -2 -4 3 34.64 4.48
 -2 -4 2 255.42 11.8
 -2 -4 2 253.32 17.86
 2 4 -2 293.78 14.25
 -2 -4 2 243.18 11.83
 2 4 -1 2.71 1.2
 -2 -4 1 2.22 0.99
 -2 -4 1 4.31 2.4
 -2 -4 0 3.4 2.04
 -2 -4 0 9.67 3.63
 -2 -4 0 5.2 1.62
 -2 -4 -1 38.09 4.29
 -2 -4 -1 41.21 6.81
 -2 -4 -1 42.71 7.26
 -2 -4 -2 92.6 6.86
 -2 -4 -2 92.2 10.43
 -2 -4 -2 90.03 8.73
 -2 -4 -3 241.63 17.93
 -2 -4 -3 253.14 15.52
 -2 -4 -4 166.19 15.2
 -2 -4 -4 166.8 13.11
 -2 -4 -5 76.26 10.52
 -2 -4 -5 90.21 10
 -2 -4 -6 74.01 10.49
 -2 -4 -6 72.15 9.24
 -2 -4 -7 52.39 8.97
 -2 -4 -7 59.98 8.71
 -2 -4 -8 87.65 11.09
 -2 -4 -8 79 10.3
 2 4 8 89.12 7.21
 -2 -4 -8 104.98 15.92
 -2 -4 -9 -2.21 1.94
 2 4 9 2.49 1.48
 -2 -4 -9 1.17 1.59
 -2 -4 -10 2.51 1.24
 2 4 10 0.74 1.01
 2 4 11 196.62 10.48
 2 4 12 53.69 6
 2 4 12 53.06 4.98
 2 4 13 13.06 2.69
 2 4 13 11.06 2
 2 4 14 2.05 1.02
 2 4 14 1.78 0.63
 -2 -5 17 3.46 1.99
 -2 -5 17 0.82 1.06
 -2 -5 16 54.94 8.18
 -2 -5 16 65.6 8.07
 -2 -5 15 7.4 3.17
 -2 -5 15 0.4 1.37
 -2 -5 14 -0.42 1.43
 -2 -5 14 0.16 1.26
 -2 -5 13 250.44 20.14
 -2 -5 13 278.33 19.66
 -2 -5 12 127.74 14.23
 -2 -5 12 144.07 10.9
 -2 -5 12 138.71 13.72
 -2 -5 11 35.49 6.7
 -2 -5 11 34.1 7.25
 -2 -5 11 35.64 9.45
 -2 -5 11 32.65 5.57
 -2 -5 11 35.15 5.35
 -2 -5 10 180.61 11.9
 -2 -5 9 1253.09 36.08
 -2 -5 8 70.76 8.85
 -2 -5 8 28.15 4.38
 -2 -5 7 243.29 14.91
 -2 -5 7 220.84 12.03
 -2 -5 6 35.96 5.37
 -2 -5 6 53.09 7.06
 -2 -5 5 443.65 19.54
 -2 -5 5 458.31 19.68
 -2 -5 4 177.02 11.22
 -2 -5 4 182.67 11.84
 -2 -5 3 55.33 6.03
 -2 -5 3 58.71 6.66
 -2 -5 2 77.08 7.08
 -2 -5 1 -0.86 0.85
 -2 -5 0 327.69 15.26
 -2 -5 -1 80.62 7.22
 -2 -5 -2 154.21 10.25
 -2 -5 -2 157.88 15.57
 -2 -5 -3 32.26 7.15
 -2 -5 -4 291.18 22.1
 -2 -5 -5 43.27 8.58
 -2 -5 -6 181.48 20.85
 -2 -5 -6 186.97 16.46
 -2 -5 -6 216.82 24.43
 -2 -5 -6 172.38 17.26
 -2 -5 -7 35.02 6.81
 -2 -5 -7 26.21 8.53
 -2 -5 -7 29.52 6.35
 -2 -5 -8 48.75 8.12
 -2 -5 -8 44.25 11.32
 -2 -5 -9 0.51 1.19
 2 5 10 -0.9 0.98
 2 5 10 -0.83 1.06
 2 5 11 30.36 4.15
 2 5 11 36.14 4.39
 2 5 12 1.86 1.13
 -2 -6 16 -0.88 1
 -2 -6 16 -0.17 0.8
 -2 -6 15 61.58 8.55
 -2 -6 15 55.64 7.41
 -2 -6 14 142.63 14.14
 -2 -6 14 157.99 13.56
 -2 -6 13 11.4 3.95
 -2 -6 13 13.59 4.75
 -2 -6 12 5.05 2.89
 -2 -6 12 3.34 1.79
 -2 -6 12 2.69 3.1
 -2 -6 11 11.1 4.01
 -2 -6 11 0.22 2.3
 -2 -6 11 15.83 7.23
 -2 -6 10 48.64 9.02
 -2 -6 10 60.56 7.14
 -2 -6 10 48.15 8.16
 -2 -6 9 63.95 10.21
 -2 -6 9 64.67 13.42
 -2 -6 9 74.28 7.59
 -2 -6 9 61.58 9.24
 -2 -6 8 20.13 5.22
 -2 -6 8 18.62 7.37
 -2 -6 8 32.5 5.23
 -2 -6 8 13.79 5.39
 -2 -6 8 13.96 4.97
 -2 -6 7 140.55 12.36
 -2 -6 6 513.96 22.96
 -2 -6 6 513.92 23.43
 -2 -6 5 855.96 30.3
 -2 -6 5 776.25 29.72
 -2 -6 4 76.88 8.16
 -2 -6 4 106.46 10.2
 -2 -6 3 10.48 3.03
 -2 -6 2 432.63 19.98
 -2 -6 1 296.95 16.11
 -2 -6 0 91.98 8.64
 -2 -6 -1 26.11 4.54
 -2 -6 -2 4.35 3.62
 -2 -6 -2 0.22 1.54
 -2 -6 -2 -1.55 2.15
 -2 -6 -2 0.67 0.9
 -2 -6 -2 0.35 3.61
 -2 -6 -3 131.78 13.71
 -2 -6 -3 135.81 18.49
 -2 -6 -3 130.28 18.96
 -2 -6 -4 -6.04 4.26
 -2 -6 -4 -0.64 1.59
 -2 -6 -4 -1.59 2.43
 -2 -6 -5 12.51 5.69
 -2 -6 -5 20.2 5.19
 -2 -6 -5 15.07 4.85
 -2 -6 -6 20.32 7.64
 -2 -6 -6 19.77 5.05
 -2 -6 -6 19.13 7.77
 -2 -6 -7 7.84 3.3
 -2 -6 -7 6.84 4.05
 -2 -6 -8 18.05 4.39
 2 6 9 23.78 3.7
 2 6 10 189.15 9.76
 -2 -7 15 244.89 14.18
 -2 -7 14 49.87 6.78
 -2 -7 13 3.28 2.05
 -2 -7 13 102.58 7.54
 -2 -7 12 3.97 2.15
 -2 -7 12 2.15 3.25
 -2 -7 11 16.6 4.49
 -2 -7 11 26.54 8.21
 -2 -7 10 308.42 15.79
 -2 -7 10 357.79 31.56
 -2 -7 10 314.33 20.99
 -2 -7 9 1.7 1.75
 -2 -7 9 4.77 5.2
 -2 -7 8 10.23 4.98
 -2 -7 8 5.41 4.15
 -2 -7 7 27.47 9.13
 -2 -7 7 14.61 4.64
 -2 -7 7 19.54 6.77
 -2 -7 6 -10.79 5.93
 -2 -7 6 -2.55 2.36
 -2 -7 5 30.32 9.39
 -2 -7 5 34.25 5.78
 -2 -7 5 39.11 10.04
 -2 -7 4 21.48 6.84
 -2 -7 4 24.41 8.23
 -2 -7 4 18.91 4.36
 -2 -7 4 119.48 15.1
 -2 -7 4 106.46 10.12
 -2 -7 3 343.6 19.1
 -2 -7 3 426.92 31.89
 -2 -7 3 425.05 34.39
 -2 -7 2 449.04 33.35
 -2 -7 2 428.06 21.21
 -2 -7 2 521.09 35.42
 -2 -7 1 38.56 9.71
 -2 -7 1 44.61 9.93
 -2 -7 1 37.73 5.95
 -2 -7 0 238.12 24.57
 -2 -7 0 304.56 26.56
 -2 -7 -1 360.3 23.24
 -2 -7 -1 317.21 28.92
 -2 -7 -1 375.57 29.42
 -2 -7 -2 189.66 22.33
 -2 -7 -2 207.85 17.23
 -2 -7 -3 -0.73 3.46
 -2 -7 -3 -1.52 2.29
 -2 -7 -4 4.92 4.61
 -2 -7 -4 8.01 3.56
 -2 -7 -5 13.01 6.49
 -2 -7 -5 14.13 4.14
 -2 -7 -6 35.24 5.94
 -2 -7 -6 42.21 9.36
 -2 -7 -7 9.86 3.94
 -2 -7 -7 8.33 2.42
 2 7 7 8.91 2.32
 2 7 8 121.47 7.49
 -2 -8 12 45.45 7.01
 -2 -8 12 30.62 7.17
 -2 -8 11 119.76 11.35
 -2 -8 11 120.53 15.48
 -2 -8 10 -2.25 4.9
 -2 -8 10 38.26 7.29
 -2 -8 9 -3.79 6.04
 -2 -8 9 59.35 9.92
 -2 -8 8 66.68 12.94
 -2 -8 8 75.57 11.89
 -2 -8 7 102.6 16.67
 -2 -8 7 111.38 15.1
 -2 -8 7 272.42 19.77
 -2 -8 7 320.77 14.66
 -2 -8 6 36.49 8.88
 -2 -8 6 36.1 8.96
 -2 -8 5 13.85 5.59
 -2 -8 5 23.22 7.23
 -2 -8 4 21.94 8.31
 -2 -8 4 34.64 9.07
 -2 -8 3 100.54 14.69
 -2 -8 2 25.75 6.8
 -2 -8 2 11.73 4.83
 -2 -8 1 56.35 11.28
 -2 -8 1 63.49 12.05
 -2 -8 0 192.05 20.74
 -2 -8 0 184.14 20.88
 -2 -8 -1 -2.72 4.2
 -2 -8 -1 -9.18 4.74
 -2 -8 -2 142.18 17.18
 -2 -8 -2 111.4 14.68
 -2 -8 -3 -1.9 2.82
 -2 -8 -4 -3.73 2.79
 2 8 5 152.52 8.23
 -2 -8 -5 160.84 15.46
 -2 -9 6 -0.34 2.57
 -2 -9 5 3.38 1.82
 -2 -9 4 16.41 4.83
 -2 -9 3 43.62 8.84
 -2 -9 2 4.43 3.18
 -2 -9 1 46.12 8.58
 3 -9 2 14.74 3.61
 3 -8 -5 11.76 3.26
 3 -8 -4 60.7 7.54
 3 -8 -4 58.95 7.15
 3 -8 -3 1.72 1.45
 3 -8 -3 8.44 2.78
 3 -8 -2 -1.25 1.81
 3 -8 -2 -0.6 1.28
 3 -8 -2 -0.59 0.66
 3 -8 -1 37.33 6.7
 3 -8 -1 36.58 5.04
 3 -8 0 183.45 15.49
 3 -8 0 216.28 12.9
 3 -8 1 7.73 3.33
 3 -8 2 3.18 2.41
 3 -8 3 11.76 3.01
 3 -8 4 189.74 15.48
 3 -8 5 2.88 1.91
 3 -8 6 19.99 4.24
 3 -8 7 57.64 7.23
 3 -8 8 6.32 1.16
 3 -8 8 6.12 1.03
 3 -8 9 17.52 2.74
 3 -8 9 24.98 4.44
 3 -8 9 18.39 2.65
 3 -8 10 58.15 5.17
 -3 7 8 57.99 4.95
 3 -7 -8 43.61 6.33
 3 -7 -7 1.64 1.54
 3 -7 -6 12.14 3.71
 3 -7 -5 318.58 20.58
 3 -7 -4 2.61 1.5
 3 -7 -4 1.27 1.53
 3 -7 -3 43.7 7.62
 3 -7 -3 52.17 6.43
 3 -7 -3 36.88 6.97
 3 -7 -2 90.43 8.67
 3 -7 -2 68.6 9.64
 3 -7 -2 66.79 9.8
 3 -7 -1 1.03 1.6
 3 -7 -1 6.13 3.41
 3 -7 -1 3.41 1.79
 3 -7 0 4.16 3.19
 3 -7 0 7.17 2.53
 3 -7 1 35.42 7.1
 3 -7 1 38.98 5.9
 3 -7 2 129.72 14.06
 3 -7 2 120.46 10.44
 3 -7 3 6.17 2.93
 3 -7 3 6.19 2.4
 3 -7 4 14.98 5.01
 3 -7 4 17.27 3.91
 3 -7 5 7.27 2.95
 3 -7 5 6.64 3.26
 3 -7 6 0.77 1.69
 3 -7 7 169.91 13.91
 3 -7 8 46.84 7.22
 3 -7 9 1.21 1.03
 3 -7 10 34.37 5.9
 3 -7 11 4.53 2.34
 3 -7 12 35.6 5.19
 3 -7 12 31.89 4.17
 -3 6 11 30.48 3.61
 -3 6 10 4.56 1.83
 3 -6 -10 4.86 2.5
 -3 6 9 1.93 1.23
 3 -6 -9 1.79 1.43
 -3 6 8 76.36 6.7
 3 -6 -8 32.97 6.45
 -3 6 7 11.11 2.75
 3 -6 -7 1.56 2.32
 3 -6 -6 284.54 20.18
 3 -6 -5 55.8 8.87
 3 -6 -4 119.92 10.11
 3 -6 -4 129.64 11.97
 3 -6 -3 2.37 2
 3 -6 -3 5.07 2.91
 3 -6 -3 5.87 2.39
 3 -6 -2 241.15 18.63
 3 -6 -2 254.71 19.15
 3 -6 -2 283.23 16.14
 3 -6 -1 216.55 17.67
 3 -6 -1 206.09 16.8
 3 -6 -1 225.22 14.26
 3 -6 -1 257.38 16.96
 3 -6 0 35.44 6.18
 -3 6 -1 79.78 7.47
 -3 6 -2 5.42 2.05
 -3 6 -3 2.47 1.32
 3 -6 4 11.33 4.35
 3 -6 4 11.71 3.11
 3 -6 4 9.4 3.22
 3 -6 4 14.89 3.7
 3 -6 5 -2.56 3.34
 3 -6 5 1.18 0.71
 3 -6 5 1.81 1.97
 3 -6 5 1.74 1.5
 3 -6 6 302.81 19.22
 3 -6 6 307.03 18.15
 3 -6 7 7.76 3.12
 3 -6 7 4.25 1.94
 3 -6 8 6.51 2.7
 3 -6 8 7.59 3.23
 3 -6 9 6.15 2.99
 3 -6 9 4.76 2.28
 3 -6 10 43.57 6.96
 3 -6 10 36.95 5.82
 3 -6 10 35.8 6.78
 3 -6 11 27.01 5.51
 3 -6 11 15.03 3.61
 3 -6 11 25.69 5.58
 3 -6 12 1.53 1.67
 3 -6 12 0.79 1.15
 3 -6 12 1.16 1.49
 3 -6 13 18.27 3.66
 3 -6 13 20.69 4.31
 3 -6 14 9.43 2.73
 3 -6 14 4.96 1.82
 -3 5 13 3.38 1.15
 -3 5 13 4.31 1.51
 -3 5 12 1.28 0.97
 -3 5 12 -0.76 0.82
 -3 5 11 23.04 3.96
 -3 5 11 21.64 3.44
 -3 5 10 1.14 1.12
 -3 5 9 7.3 2.43
 3 -5 -9 5.77 2.84
 -3 5 8 2.21 1.34
 3 -5 -8 -0.05 1.84
 -3 5 7 11.02 2.76
 3 -5 -7 8.46 3.51
 3 -5 -7 13.67 3.57
 3 -5 -7 16.71 4.22
 -3 5 6 27.38 4.21
 3 -5 -6 16.87 4.58
 3 -5 -6 23.61 4.58
 3 -5 -6 23.83 4.96
 3 -5 -5 139.04 10.75
 3 -5 -5 151.12 12.63
 3 -5 -4 0.19 0.72
 3 -5 -4 1.36 0.72
 3 -5 -3 293.71 17.44
 3 -5 -2 141.62 11.73
 3 -5 -1 121.55 10.69
 3 -5 0 5.49 2.48
 3 -5 1 82.84 8.5
 -3 5 -2 324.33 14.66
 3 -5 2 321.26 17.33
 -3 5 -3 22.4 3.63
 -3 5 -4 283.13 13.79
 -3 5 -5 93.6 7.75
 3 -5 6 1.15 1.75
 3 -5 7 60.76 8.72
 3 -5 7 59.98 7.25
 3 -5 8 186.52 15.8
 3 -5 8 195.5 14.83
 3 -5 8 181.53 15.04
 3 -5 9 77.38 10.26
 3 -5 9 67.81 9.27
 3 -5 9 76.21 9.17
 3 -5 10 65.82 8.5
 3 -5 10 60.15 9.11
 3 -5 10 58.83 8.84
 3 -5 11 22.87 4.78
 3 -5 11 22.47 5.33
 3 -5 12 186.85 15.34
 3 -5 13 0.2 1.54
 3 -5 14 80.62 8.93
 3 -5 15 5.74 1.82
 3 -5 15 6.07 2.47
 -3 4 15 1.88 0.92
 -3 4 14 43.09 4.5
 -3 4 14 34.52 4.27
 -3 4 13 9.06 2.35
 -3 4 13 10.22 2.58
 -3 4 12 3.18 1.64
 -3 4 12 6.59 2.38
 -3 4 11 6.36 2.29
 -3 4 11 6 2.34
 -3 4 10 14.36 3.29
 3 -4 -10 16.82 3.86
 -3 4 10 17.43 3.67
 -3 4 9 74.89 7.26
 3 -4 -9 64.65 7.69
 3 -4 -9 64.76 8.14
 3 -4 -8 1.53 1.58
 3 -4 -8 1.24 1.26
 3 -4 -7 160.79 11.64
 3 -4 -7 171.26 13
 3 -4 -6 15.78 3.55
 3 -4 -6 18.69 4.29
 3 -4 -5 22.65 3.91
 3 -4 -5 22.71 4.46
 3 -4 -4 38.19 4.93
 3 -4 -4 40.48 5.83
 3 -4 -3 419.08 19.34
 3 -4 -2 118.4 9.49
 3 -4 -1 230.42 13.21
 3 -4 0 68.84 6.93
 3 -4 1 13.54 2.96
 -3 4 -2 80.16 6.35
 3 -4 2 81.69 7.4
 -3 4 -3 495.56 17.69
 3 -4 3 490.05 19.54
 -3 4 -4 308.63 13.63
 -3 4 -5 112.42 8.07
 3 -4 5 96.39 9.84
 -3 4 -6 99.34 7.82
 3 -4 6 88.65 9.74
 -3 4 -7 1.11 1.38
 3 -4 7 2.25 1.71
 3 -4 8 50.45 7.95
 3 -4 9 16.68 4.55
 3 -4 10 27.27 5.88
 3 -4 10 29.52 6.44
 3 -4 11 75.82 10.31
 3 -4 11 80.28 10.14
 3 -4 11 92.25 10.32
 3 -4 12 55.35 8.29
 3 -4 13 12.41 3.44
 3 -4 14 120.8 11.33
 3 -4 15 13 3.6
 3 -4 16 122.81 9.23
 -3 3 16 13.65 2.27
 -3 3 15 47.39 4.8
 -3 3 15 41.99 4.82
 -3 3 14 -1.24 1.1
 -3 3 14 -1.07 0.83
 -3 3 14 -1.41 0.77
 -3 3 13 27.61 4.2
 -3 3 13 19.9 3.94
 -3 3 12 69.96 7.04
 -3 3 12 66.1 7.2
 -3 3 11 247.07 13.43
 3 -3 -11 192.92 14.33
 -3 3 11 233.7 13.57
 3 -3 -11 236.64 15.68
 -3 3 10 113.38 8.75
 3 -3 -10 78.15 9
 -3 3 10 107.75 8.79
 3 -3 -10 105.54 10.33
 3 -3 -9 269.53 16.78
 3 -3 -9 342.21 18.5
 3 -3 -8 87.24 8.63
 3 -3 -8 110.23 10.19
 3 -3 -7 143.97 10.95
 3 -3 -7 190.66 12.9
 3 -3 -6 15.14 3.58
 3 -3 -6 17.41 3.41
 3 -3 -5 1.38 0.95
 3 -3 -5 0.6 0.99
 3 -3 -4 206.46 11.24
 3 -3 -4 215.94 12.31
 3 -3 -3 876.39 27.09
 3 -3 -2 163.81 16.28
 3 -3 -2 163.46 9.93
 3 -3 -1 1602.35 54.96
 3 -3 -1 1551.34 38.58
 3 -3 0 956.97 39.17
 3 -3 0 887.86 25.81
 -3 3 -1 105.22 6.6
 3 -3 1 105.48 11.85
 3 -3 1 103.11 7.25
 -3 3 -2 271.47 11.36
 3 -3 2 271.18 19.37
 3 -3 2 259.47 11.89
 -3 3 -3 247.56 11.09
 3 -3 3 246.9 18.26
 -3 3 -4 3.6 1.51
 -3 3 -5 1.71 1.08
 -3 3 -6 231.42 12.12
 -3 3 -7 11.46 2.88
 3 -3 7 11.96 3.53
 3 -3 8 1.92 2.08
 3 -3 9 19.31 4.55
 3 -3 10 6.54 2.83
 3 -3 11 44.73 6.51
 3 -3 11 50.91 7.5
 3 -3 12 127.86 11.3
 3 -3 12 134.75 13.54
 3 -3 12 154.28 13.71
 3 -3 13 8.12 3.12
 3 -3 13 13.22 3.75
 3 -3 14 3.12 1.99
 3 -3 14 2.72 2.1
 3 -3 15 76.73 7.91
 3 -3 15 82.54 8.58
 3 -3 16 120.05 9.24
 -3 2 17 4.66 1.57
 -3 2 16 0.14 0.77
 -3 2 15 54.39 5.86
 -3 2 15 45.28 5.49
 -3 2 14 3.71 1.95
 -3 2 14 2.37 1.83
 -3 2 13 1.8 0.97
 -3 2 13 0.51 0.94
 -3 2 13 0.04 0.64
 -3 2 12 129.23 9.51
 -3 2 12 124.18 9.59
 -3 2 12 119.31 9.62
 3 -2 -9 7.22 2.57
 3 -2 -8 116.33 8.73
 3 -2 -7 95.39 7.54
 3 -2 -5 193.35 18.3
 3 -2 -4 1299.27 50
 3 -2 -3 433.94 26.05
 3 -2 -2 3.94 1.23
 3 -2 -2 5.84 2.55
 3 -2 -1 339.96 21.01
 3 -2 0 0.51 1.02
 -3 2 -1 98.42 5.86
 3 -2 1 99.52 10.47
 -3 2 -2 140.25 7.37
 3 -2 2 142.13 12.57
 -3 2 -3 2669.05 54.03
 3 -2 3 2555.37 68.6
 -3 2 -4 9.19 2.14
 3 -2 4 9.06 1.85
 3 -2 4 8.21 3.48
 3 -2 5 66.44 5.25
 -3 2 -5 58.89 5.49
 -3 2 -6 63.04 5.96
 3 -2 6 72.62 5.85
 3 -2 7 497.01 18.05
 3 -2 8 109.97 8.13
 3 -2 9 1.64 1.18
 3 -2 10 235.71 16.32
 3 -2 11 71.52 9.22
 3 -2 12 15.27 3.9
 3 -2 12 16.67 4.45
 3 -2 12 18.32 4.74
 3 -2 13 64.18 8.03
 3 -2 13 61.76 8.19
 3 -2 14 3.48 2.63
 3 -2 15 16.79 4.03
 3 -2 16 1.86 1.1
 3 -2 17 12.95 2.72
 -3 1 18 1.52 0.78
 -3 1 17 77.14 6.42
 -3 1 16 24.24 4.04
 -3 1 15 53.19 6.2
 -3 1 14 10.77 2.95
 -3 1 14 6.76 2.23
 -3 1 13 57.84 6.61
 -3 1 13 66.29 7.17
 -3 1 13 55.11 6.8
 3 -1 -13 55.27 7.09
 3 -1 -12 26.44 4.83
 3 -1 -11 0.63 0.9
 3 -1 -10 93.19 8.52
 3 -1 -9 1.81 1.6
 3 -1 -8 666.48 22.95
 3 -1 -7 152.49 11.94
 3 -1 -7 145.37 9.13
 3 -1 -6 20.55 3.09
 3 -1 -6 21.94 4.26
 3 -1 -6 19.7 5.21
 3 -1 -5 309.1 12.44
 3 -1 -5 269.42 19.93
 3 -1 -5 283.89 15.53
 3 -1 -4 772.71 33.86
 3 -1 -4 782.07 27.01
 3 -1 -3 0.64 0.92
 3 -1 -3 0.94 1.14
 3 -1 -2 67.19 8.75
 3 -1 -1 530.27 24.42
 3 -1 0 1243.79 39.97
 3 -1 1 20.07 4.16
 3 -1 2 82.3 8.78
 3 -1 3 126.22 6.86
 -3 1 -3 117.33 6.95
 3 -1 3 140.02 11.6
 3 -1 4 23.05 2.98
 -3 1 -4 24.65 3.28
 3 -1 4 23.96 4.88
 3 -1 5 22.13 3.03
 -3 1 -5 17.92 3.06
 3 -1 5 24.69 5.21
 3 -1 6 135.13 8.21
 3 -1 7 513.39 18.47
 3 -1 8 28.46 4.22
 3 -1 9 152.85 10.37
 3 -1 10 27.21 4.53
 -3 1 -11 521.95 31.1
 3 -1 11 537.39 25.8
 3 -1 12 8.73 2.99
 3 -1 12 12.11 3.74
 3 -1 12 9.28 3.4
 3 -1 13 89.61 9.35
 3 -1 14 125.49 10.99
 3 -1 15 183.23 12.69
 3 -1 16 -0.27 1.13
 -3 0 18 2.35 0.94
 -3 0 18 1.95 1.2
 -3 0 17 2.04 1.6
 -3 0 17 1.94 1.3
 -3 0 16 36.41 4.98
 -3 0 15 6.31 2.7
 -3 0 14 105.95 9.07
 3 0 -14 95.5 9.61
 3 0 -13 64.86 7.76
 -3 0 13 76.33 7.65
 -3 0 13 59.84 6.84
 3 0 -12 -0.98 0.71
 3 0 -11 40.97 5.83
 3 0 -10 58.01 6.67
 3 0 -9 205.33 12.17
 3 0 -8 162.43 10.26
 3 0 -7 723.26 23.13
 3 0 -7 733.83 27.4
 3 0 -6 306.54 12.79
 3 0 -6 284.54 15.49
 3 0 -5 44.9 4.38
 3 0 -5 39.44 5.35
 3 0 -5 30.59 6
 3 0 -4 286.92 14.64
 3 0 -4 278.01 17.76
 3 0 -3 864.3 27.66
 3 0 -3 900.81 32.8
 3 0 -2 531.17 23.11
 3 0 -2 517.75 19.93
 3 0 -1 87.61 8.45
 3 0 0 1443.76 40.39
 3 0 1 258.96 9.99
 3 0 1 247.38 14.06
 3 0 2 144.57 10.63
 3 0 3 422.43 14.12
 3 0 3 437.67 19.96
 3 0 4 42.37 4.16
 3 0 4 45.49 6.29
 3 0 5 227.67 10.62
 3 0 5 237.09 15.49
 3 0 6 10.37 2.28
 3 0 7 87.25 7.07
 3 0 8 54.54 5.92
 3 0 9 504.93 20.3
 3 0 10 406.89 18.74
 -3 0 -10 403.71 27.12
 3 0 11 212.71 14.32
 3 0 11 193.99 14.95
 -3 0 -11 205.38 19.32
 3 0 11 219.32 15.6
 3 0 12 5.29 2.2
 -3 0 -12 7.3 3.75
 3 0 12 1.19 2.16
 3 0 13 23.42 4.63
 3 0 14 5.63 2.48
 3 0 15 18.51 3.75
 -3 0 -16 26.98 4.93
 3 0 16 25.46 4.02
 -3 -1 18 118.24 10.36
 -3 -1 18 104.25 7.22
 -3 -1 17 114.6 11.35
 -3 -1 17 105.47 8.13
 -3 -1 16 4.71 2.44
 -3 -1 16 4.19 2.13
 -3 -1 15 158.57 14.82
 -3 -1 15 130.81 10.09
 -3 -1 14 427.32 19.12
 3 1 -14 375.46 19.76
 -3 -1 13 86.71 8.04
 3 1 -13 71.02 8.15
 3 1 -12 205.13 13.61
 3 1 -11 0.78 0.79
 3 1 -10 19.9 4.05
 3 1 -9 16.41 3.51
 3 1 -8 799.61 24.75
 -3 -1 8 742.14 21.42
 3 1 -7 272.16 12.81
 3 1 -7 248.22 14.64
 -3 -1 7 263.94 10.79
 -3 -1 6 533.99 16.12
 3 1 -6 499.67 20.95
 3 1 -5 38.92 4.13
 3 1 -5 39.6 5.26
 -3 -1 5 39.21 3.52
 3 1 -4 14.64 3.12
 3 1 -3 381.76 16.47
 3 1 -2 228.21 12.1
 3 1 -1 246.26 12.69
 3 1 0 75.22 5.75
 3 1 1 46.77 4.54
 3 1 2 81.25 5.49
 3 1 2 87.8 6.39
 3 1 3 0.67 0.65
 3 1 3 0.57 0.72
 3 1 4 1220.4 32.1
 3 1 4 1170.3 29.56
 3 1 5 107.61 7.31
 3 1 5 118.01 8.58
 3 1 6 -0.06 0.55
 3 1 7 82.93 7.08
 -3 -1 -7 85.92 11.56
 3 1 8 39.91 5.17
 -3 -1 -8 32.94 7.6
 -3 -1 -9 87.16 12.47
 3 1 9 90.8 8.18
 -3 -1 -10 226.57 20.7
 -3 -1 -11 52.99 10.02
 3 1 11 48.1 6.65
 3 1 12 9.69 3.08
 3 1 13 50.17 6.58
 3 1 14 6.93 2.4
 -3 -1 -14 3.58 2.15
 3 1 14 5.03 1.61
 -3 -1 -15 34.26 5.57
 3 1 15 40.94 4.04
 3 1 16 0.78 0.67
 -3 -2 18 141.15 11.69
 -3 -2 17 0.69 1.53
 -3 -2 16 65.2 9.41
 -3 -2 16 51.45 5.98
 -3 -2 15 117.46 12.89
 -3 -2 15 108.93 8.97
 -3 -2 14 44.31 8.18
 -3 -2 14 53.7 6.43
 3 2 -14 41.1 6.28
 -3 -2 13 53.04 8.57
 -3 -2 13 50.17 6.11
 3 2 -13 45.14 6.31
 -3 -2 12 550.22 20.48
 3 2 -12 506.11 22.3
 -3 -2 11 236.28 12.44
 3 2 -11 242.2 14.16
 3 2 -10 50.38 6.08
 -3 -2 10 52.4 5.5
 3 2 -9 280.3 14.15
 -3 -2 9 281.08 12.84
 3 2 -8 18.12 3.41
 -3 -2 8 20.5 3.16
 3 2 -7 128.59 8.34
 -3 -2 7 120.86 7.61
 3 2 -6 79.17 6.18
 3 2 -6 62.11 6.79
 -3 -2 6 79.3 5.82
 3 2 -5 1012.83 25.69
 -3 -2 5 950.03 24.25
 -3 -2 4 814.49 21.06
 3 2 -4 720.03 25.17
 -3 -2 3 5.1 1.29
 3 2 -3 3.66 1.86
 -3 -2 2 81.98 5.36
 3 2 -2 79.24 6.94
 3 2 -1 224.01 11.48
 3 2 0 1001.82 28.36
 3 2 1 128.97 8.64
 3 2 2 209.48 9.57
 3 2 2 221.21 11.79
 -3 -2 -2 231.83 14.64
 3 2 3 64.77 5.25
 3 2 3 77.09 7
 -3 -2 -3 80.29 9.07
 3 2 4 950.45 25.93
 -3 -2 -4 966.64 36.92
 3 2 5 3.51 1.55
 -3 -2 -5 4.81 3.15
 -3 -2 -6 11.79 5.04
 3 2 6 16.33 3.04
 3 2 7 47.29 5.38
 -3 -2 -7 62.2 10.26
 3 2 8 1.19 1.37
 -3 -2 -8 1.75 1.88
 -3 -2 -9 246.42 21.91
 3 2 10 6.62 2.1
 -3 -2 -10 2.57 2.36
 -3 -2 -11 48.9 8.46
 -3 -2 -12 112.26 12.35
 -3 -2 -13 -2.04 1.79
 3 2 13 -1.18 2.04
 -3 -2 -14 0.25 0.91
 3 2 14 1.2 0.94
 3 2 14 -0.52 0.74
 -3 -2 -15 6.55 2.15
 3 2 15 9.12 2.02
 3 2 15 9.09 2.16
 3 2 15 8.65 1.9
 -3 -3 18 59.55 7.41
 -3 -3 17 -2.27 2.37
 -3 -3 16 9.66 3.58
 -3 -3 15 38.51 7.46
 -3 -3 14 461.81 26.76
 -3 -3 14 435.2 19.04
 -3 -3 13 185.25 16.47
 -3 -3 13 174.46 11.6
 -3 -3 12 86.25 7.86
 -3 -3 11 37.37 5.07
 -3 -3 10 113.28 8.67
 -3 -3 9 269.23 13.36
 -3 -3 8 225.37 11.64
 -3 -3 7 47.94 5.06
 -3 -3 6 124.31 12.07
 -3 -3 6 108.5 7.38
 -3 -3 5 141.09 13.17
 -3 -3 5 142.88 8.22
 -3 -3 4 31.04 6.02
 -3 -3 4 28.65 3.51
 -3 -3 3 4.88 2.95
 -3 -3 3 4.49 1.65
 -3 -3 3 6.26 1.72
 -3 -3 2 271.2 18.54
 3 3 -2 294.6 14.67
 -3 -3 1 555.47 27.58
 -3 -3 1 611.32 24.76
 3 3 -1 600.18 22.27
 -3 -3 0 0.55 1.55
 -3 -3 0 -0.23 0.93
 -3 -3 -1 50.17 7.35
 -3 -3 -1 45.46 7.39
 -3 -3 -2 1396.97 46.08
 -3 -3 -2 1269.42 43.96
 -3 -3 -3 86.01 10.56
 -3 -3 -3 99.11 11.03
 -3 -3 -4 39.64 7.7
 -3 -3 -4 35.45 7.31
 -3 -3 -4 38.64 5.97
 -3 -3 -5 2.92 2.34
 -3 -3 -5 3.09 2.08
 -3 -3 -5 2.22 2.15
 -3 -3 -6 3.28 3
 -3 -3 -6 1.1 1.07
 -3 -3 -6 6.79 3.94
 -3 -3 -7 442.8 27.7
 -3 -3 -7 445.09 23.91
 -3 -3 -7 450.52 29.58
 -3 -3 -8 3.14 1.35
 -3 -3 -8 4.09 2.74
 -3 -3 -9 76.79 10.5
 -3 -3 -9 66.09 10.6
 -3 -3 -9 65.94 9.35
 3 3 9 63.1 6.27
 -3 -3 -10 244.18 19.03
 3 3 10 248.08 12.92
 -3 -3 -11 72.24 9.83
 -3 -3 -12 13.17 3.68
 -3 -3 -13 11.85 3.72
 3 3 13 12.04 2.61
 3 3 13 13.99 2.45
 3 3 14 334.66 13.59
 3 3 14 342.9 12.07
 -3 -4 18 111 9.87
 -3 -4 17 1.43 1.72
 -3 -4 16 1.01 1.67
 -3 -4 15 75.52 10.43
 -3 -4 14 17.98 5.6
 -3 -4 13 67.87 10.16
 -3 -4 13 69.02 7.31
 -3 -4 12 81.39 10.95
 -3 -4 12 69.25 7.35
 -3 -4 11 182.88 11.9
 -3 -4 10 41.29 5.36
 -3 -4 9 57.49 6.26
 -3 -4 8 2.65 1.59
 -3 -4 7 9.42 2.6
 -3 -4 6 492.46 27.73
 -3 -4 6 479.84 17.95
 -3 -4 5 452.94 26.93
 -3 -4 5 521.76 18.25
 -3 -4 4 23.4 3.52
 -3 -4 4 20.38 3.65
 -3 -4 4 18.02 5.82
 -3 -4 3 51.29 8.86
 -3 -4 3 56.8 5.86
 -3 -4 3 66.5 5.75
 -3 -4 2 34.58 4.31
 -3 -4 2 33.02 7
 -3 -4 2 36.73 6.49
 -3 -4 1 134.3 14.14
 -3 -4 1 153.19 13.38
 -3 -4 0 183.65 16.55
 -3 -4 0 201.2 15.83
 -3 -4 -1 139.26 14.48
 -3 -4 -1 143.18 13.91
 -3 -4 -2 35.45 7.43
 -3 -4 -3 32.43 7.22
 -3 -4 -4 158.18 16.06
 -3 -4 -4 184 14.01
 -3 -4 -5 19.8 5.76
 -3 -4 -5 28.32 5.65
 -3 -4 -6 136.28 15.46
 -3 -4 -6 137.67 13.08
 -3 -4 -7 7.2 3.43
 -3 -4 -7 12.25 4.68
 -3 -4 -7 4.94 2.98
 3 4 7 3.74 1.61
 -3 -4 -7 6.57 5.26
 -3 -4 -8 56.83 9.19
 -3 -4 -8 43.69 8.91
 -3 -4 -8 50 8.2
 3 4 8 52.02 5.66
 -3 -4 -8 49.27 11.55
 -3 -4 -9 17.83 5.36
 3 4 9 25.43 3.97
 -3 -4 -10 80.75 10.2
 -3 -4 -11 19.39 4.69
 -3 -4 -12 2.8 1.81
 3 4 12 6.31 2.03
 3 4 12 6.5 1.62
 3 4 13 122.18 7.59
 3 4 13 122.86 6.55
 -3 -5 17 82.81 8.83
 -3 -5 16 81.2 9.76
 -3 -5 15 21.92 5.46
 -3 -5 14 12.38 4.76
 -3 -5 13 13.21 4.71
 -3 -5 13 22.19 7.6
 -3 -5 12 69.69 10.64
 -3 -5 12 86.65 15.52
 -3 -5 11 161.43 16.07
 -3 -5 11 184.05 12.09
 -3 -5 10 20.59 5.56
 -3 -5 10 13.5 3.35
 -3 -5 10 14.74 3.33
 -3 -5 9 -0.1 1.24
 -3 -5 8 81.61 7.6
 -3 -5 7 345.06 15.97
 -3 -5 6 5.48 1.8
 -3 -5 5 1.2 1.84
 -3 -5 5 1.31 1.21
 -3 -5 4 0.18 2.7
 -3 -5 4 0.24 0.75
 -3 -5 3 141.7 16.28
 -3 -5 3 152.07 10.58
 -3 -5 2 258.16 22.06
 -3 -5 2 309 15.3
 -3 -5 1 645.89 35.8
 -3 -5 0 69.83 10.34
 -3 -5 -1 1.97 2.39
 -3 -5 -2 257.98 21.21
 -3 -5 -3 8.07 4
 -3 -5 -4 15.5 6.35
 -3 -5 -4 12.46 4.17
 -3 -5 -4 14.66 5
 -3 -5 -4 17.65 7.17
 -3 -5 -5 115.57 13.07
 -3 -5 -5 93.31 13.02
 3 5 5 106.81 7.88
 -3 -5 -5 122.93 18.22
 -3 -5 -6 54.16 8.95
 3 5 6 54.16 5.59
 -3 -5 -6 64.43 13.85
 -3 -5 -7 15.27 4.94
 3 5 7 15.85 3.13
 -3 -5 -7 13.72 7.3
 -3 -5 -8 5 2.64
 3 5 8 6.36 2.17
 -3 -5 -8 5.04 6.12
 -3 -5 -9 242.35 17.51
 3 5 9 292.03 13.61
 -3 -5 -9 233.89 22.98
 -3 -5 -10 -2.89 1.84
 -3 -5 -11 31.18 4.9
 3 5 11 43.77 4.6
 -3 -6 16 27.15 4.95
 -3 -6 15 6.93 3.01
 -3 -6 14 0.92 1.32
 -3 -6 13 53.62 8.74
 -3 -6 13 113.96 16.35
 -3 -6 12 21.82 5.95
 -3 -6 12 22.65 8.15
 -3 -6 11 77.84 11.39
 -3 -6 11 118.98 18.01
 -3 -6 10 82.72 11.73
 -3 -6 10 125.02 19.3
 -3 -6 10 98.35 14.44
 -3 -6 10 151.13 10.54
 -3 -6 9 138.97 15.49
 -3 -6 9 156.08 21.93
 -3 -6 9 156.17 18.51
 -3 -6 9 194.99 12.47
 -3 -6 8 75.15 11.12
 -3 -6 8 106.73 17.99
 -3 -6 8 100.09 15.24
 -3 -6 7 177.77 22.7
 -3 -6 7 199 21.19
 -3 -6 7 196.82 12.2
 -3 -6 6 29.21 8.04
 -3 -6 6 33.86 8.73
 -3 -6 6 33.18 8.83
 -3 -6 5 177.05 22.28
 -3 -6 5 170.23 19.32
 -3 -6 5 135.66 17.59
 -3 -6 5 127.3 11
 -3 -6 4 300.21 17.05
 -3 -6 4 302.33 26.4
 -3 -6 3 10.78 3.02
 -3 -6 3 15.74 6.06
 -3 -6 3 14.52 5.81
 -3 -6 2 31.21 8.63
 -3 -6 2 39.74 7.16
 -3 -6 2 33.58 5.29
 -3 -6 2 41.05 9.58
 -3 -6 2 35.05 9.3
 -3 -6 1 361 30.18
 -3 -6 1 377.2 23.22
 -3 -6 1 387.4 29.12
 -3 -6 1 331.82 27.77
 -3 -6 0 2.46 2.69
 -3 -6 0 6.1 2.96
 -3 -6 0 3.93 4.53
 -3 -6 0 0.09 2.86
 -3 -6 -1 12.2 5.21
 -3 -6 -1 11.98 3.8
 -3 -6 -1 8.12 3.79
 -3 -6 -1 11.06 5.39
 -3 -6 -2 52.05 11.43
 -3 -6 -2 37.36 7.62
 -3 -6 -2 21.33 8.29
 -3 -6 -3 75.29 10.34
 -3 -6 -3 83.09 14.41
 -3 -6 -3 87.61 16.44
 -3 -6 -4 44.77 10.77
 -3 -6 -4 49.73 8.41
 -3 -6 -4 65.72 13.82
 -3 -6 -5 0.73 3.34
 -3 -6 -5 1.58 1.64
 -3 -6 -5 -1.97 4.19
 -3 -6 -6 200.55 16.19
 -3 -6 -6 188.53 22.03
 -3 -6 -7 28.6 5.83
 -3 -6 -8 55.53 7.48
 3 6 8 71.01 6.21
 -3 -6 -9 6.8 2.21
 3 6 9 9.51 2.07
 -3 -7 14 12.07 4.22
 -3 -7 14 15.05 2.55
 -3 -7 13 0.73 2.08
 -3 -7 13 1.98 0.71
 -3 -7 12 89.43 14.65
 -3 -7 12 234.21 11.66
 -3 -7 11 147.48 19.66
 -3 -7 11 308.32 14.01
 -3 -7 10 31.76 9.39
 -3 -7 10 28.41 7.62
 -3 -7 9 118.75 18.66
 -3 -7 9 106.65 15.07
 -3 -7 8 19.75 7.4
 -3 -7 8 14.68 6.26
 -3 -7 7 112.93 18.11
 -3 -7 7 106.93 15.96
 -3 -7 6 60.52 11.79
 -3 -7 6 69.91 14.63
 -3 -7 5 72.76 14.03
 -3 -7 5 70.72 12.96
 -3 -7 5 67.99 12.53
 -3 -7 4 200.71 21.55
 -3 -7 4 167.42 20.13
 -3 -7 3 185.11 21.33
 -3 -7 3 192.56 21.18
 -3 -7 2 427.47 32.97
 -3 -7 2 473.92 33.48
 -3 -7 1 102.37 16.26
 -3 -7 1 116.69 16.15
 -3 -7 0 406.63 32.67
 -3 -7 0 486.48 32.8
 -3 -7 -1 289.52 27.09
 -3 -7 -1 302.38 20.75
 -3 -7 -1 293.51 27.92
 -3 -7 -2 0.87 3.87
 -3 -7 -2 5.67 3
 -3 -7 -2 3.6 3.03
 -3 -7 -3 134.21 18.02
 -3 -7 -3 131.82 13.09
 -3 -7 -4 3.48 3.09
 -3 -7 -4 6.41 3.13
 -3 -7 -5 1.86 2.45
 -3 -7 -5 0.2 1.43
 -3 -7 -6 8.03 4.16
 -3 -7 -6 -1.23 1.25
 3 7 7 25.08 3.35
 -3 -8 12 27.58 6.28
 -3 -8 11 -0.71 2.68
 -3 -8 10 14.36 5.09
 -3 -8 10 15.45 4.58
 -3 -8 9 105.65 15.36
 -3 -8 9 100.24 12.73
 -3 -8 8 74.77 12.99
 -3 -8 8 87.43 12.35
 -3 -8 7 13.04 5.14
 -3 -8 7 9.15 3.47
 -3 -8 6 1.78 2.44
 -3 -8 6 5.75 3.52
 -3 -8 5 4.66 2.2
 -3 -8 5 8.96 4.65
 -3 -8 4 139.77 16.72
 -3 -8 3 3.06 3.88
 -3 -8 3 1.33 2.2
 -3 -8 2 -2.4 2.74
 -3 -8 2 -2.72 3.78
 -3 -8 1 112.54 15.15
 -3 -8 1 129.25 15.31
 -3 -8 0 76.77 12.39
 -3 -8 -1 4.06 2.53
 -3 -8 -1 0.36 3.18
 -3 -8 -2 58.5 10.31
 -3 -8 -3 231.84 19.28
 4 -8 -3 75.83 7.71
 4 -8 -3 93.35 8.64
 4 -8 -2 25.95 4.78
 4 -8 -2 29.58 4.9
 4 -8 -2 36.7 4.52
 4 -8 -1 8.8 2.99
 4 -8 -1 15.8 2.95
 4 -8 0 16.76 4.21
 4 -8 0 22.19 3.64
 4 -8 1 0.36 1.68
 4 -8 2 0.92 1.22
 4 -8 3 55.97 7.8
 4 -8 4 109.38 10.76
 4 -8 5 -0.14 1.99
 4 -8 6 78.83 8.33
 4 -8 6 71.12 7.09
 4 -8 7 11.78 2.89
 4 -8 7 -3.5 1.64
 4 -8 8 60.49 6.3
 4 -7 -8 41.2 5.42
 4 -7 -7 3.11 1.68
 4 -7 -6 -0.94 1.54
 4 -7 -5 1.24 0.73
 4 -7 -5 9.67 3.58
 4 -7 -4 43.65 7.08
 4 -7 -4 52.44 6.08
 4 -7 -3 3 1.56
 4 -7 -3 3.67 2.71
 4 -7 -3 4.91 1.99
 4 -7 -2 29.64 6.24
 4 -7 -2 35.18 5.25
 4 -7 -1 84.58 10.36
 4 -7 -1 72.44 9.49
 4 -7 -1 75.89 8.02
 4 -7 0 94.25 11.36
 4 -7 0 94.18 8.94
 4 -7 1 57.2 8.87
 4 -7 1 60.27 7.17
 4 -7 2 -1.68 3.14
 4 -7 2 1.25 1.62
 4 -7 3 62.85 9.47
 4 -7 3 72.72 7.79
 4 -7 4 12.79 4.23
 4 -7 5 186.29 15.7
 4 -7 5 145.18 12.27
 4 -7 6 10.43 3.92
 4 -7 6 6.27 2.76
 4 -7 7 170.61 13.31
 4 -7 8 1.55 1.41
 4 -7 9 2.45 1.76
 4 -7 10 51.05 6.33
 4 -7 11 40.23 5.2
 -4 6 10 -0.64 0.68
 -4 6 9 39.52 4.32
 4 -6 -9 29.15 5.11
 -4 6 8 32.36 4.1
 4 -6 -8 30.93 5.83
 4 -6 -7 42.54 7.41
 4 -6 -7 61.34 6.68
 4 -6 -6 169.29 14.82
 4 -6 -6 192.02 12.51
 4 -6 -5 18.54 5.04
 4 -6 -5 25.83 4.66
 4 -6 -4 121.45 12.88
 4 -6 -4 126.79 10.6
 4 -6 -3 2.55 2.69
 4 -6 -3 8.26 3.49
 4 -6 -3 3.01 1.74
 4 -6 -2 7.94 4.57
 4 -6 -2 2.74 2.71
 4 -6 -2 1.39 1.42
 -4 6 2 3.72 1.63
 4 -6 -1 83.52 10.94
 4 -6 -1 63.68 9.38
 -4 6 1 70.09 7.23
 4 -6 -1 73.62 8.06
 4 -6 -1 80.63 9.4
 4 -6 0 93.01 12.95
 4 -6 0 93.72 11.02
 -4 6 0 104.86 8.87
 4 -6 0 98.44 9.42
 4 -6 0 101.01 10.56
 4 -6 1 43.59 8.17
 -4 6 -1 40.56 5.45
 4 -6 1 38.94 5.75
 4 -6 2 -1.59 3.16
 -4 6 -2 2.35 1.44
 4 -6 2 1.4 0.82
 4 -6 3 -1.29 3.08
 -4 6 -3 3.03 1.54
 4 -6 3 1.07 1.08
 4 -6 4 9.64 4.02
 -4 6 -4 12.93 3.23
 4 -6 4 12.43 4.03
 4 -6 4 12.14 3.23
 4 -6 5 30.5 7.48
 4 -6 5 20.49 4.95
 4 -6 5 16.18 3.73
 4 -6 6 34.3 7.25
 4 -6 6 30.1 5.82
 4 -6 7 7.51 3.17
 4 -6 8 36.96 6.45
 4 -6 9 53.85 7.63
 4 -6 9 25.97 5.44
 4 -6 10 1.2 0.84
 4 -6 10 3.89 2.55
 4 -6 11 7.9 2.72
 4 -6 11 9.21 3.13
 4 -6 12 1.93 1.53
 4 -6 12 0.51 0.93
 4 -6 13 3.23 1.24
 -4 5 12 160.71 8.69
 -4 5 11 182.35 10.02
 -4 5 10 153.48 9.66
 -4 5 9 52.02 5.76
 4 -5 -9 38.86 6.92
 -4 5 8 192.53 11.31
 4 -5 -8 146.15 13.85
 -4 5 7 51.42 5.68
 4 -5 -7 37.7 7.23
 4 -5 -6 5.15 3.15
 4 -5 -6 10.47 3.08
 4 -5 -5 84.24 10.83
 4 -5 -5 78.69 9.28
 4 -5 -4 96.59 11.65
 4 -5 -4 110.18 10.87
 4 -5 -3 1035.69 36.85
 4 -5 -2 609.08 26.5
 -4 5 1 1.41 1.18
 4 -5 -1 1.23 1.72
 -4 5 0 652.85 23.22
 4 -5 0 621.06 26.26
 -4 5 -1 479.27 19.4
 4 -5 1 463.34 21.95
 -4 5 -2 70.84 7.06
 4 -5 2 79.84 8.57
 -4 5 -3 244.81 13.57
 -4 5 -4 22.68 4.02
 4 -5 5 2.5 2.31
 -4 5 -5 3.77 1.96
 4 -5 6 132.96 13.72
 4 -5 6 112.17 11.46
 -4 5 -6 118.79 9.7
 -4 5 -7 21.1 4.13
 4 -5 7 23.4 5.19
 4 -5 8 13.69 4.23
 4 -5 8 15.41 4.46
 4 -5 8 21.88 5.04
 4 -5 9 83.44 9.55
 4 -5 9 87.54 10.65
 4 -5 10 -0.15 1.49
 4 -5 10 3.47 2.16
 4 -5 11 0.78 1.22
 4 -5 11 0.17 1.13
 4 -5 12 127.94 11.65
 4 -5 13 75.93 8.38
 4 -5 14 36 5.19
 4 -5 14 28.24 4.16
 -4 4 14 17.24 2.65
 -4 4 13 109.7 7.54
 -4 4 13 92.82 6.93
 -4 4 12 27.87 4.08
 -4 4 12 23.99 3.66
 -4 4 11 18.51 3.49
 -4 4 10 9.89 2.63
 -4 4 9 52.99 6.06
 -4 4 8 34.18 4.77
 4 -4 -8 27.15 5.94
 4 -4 -8 28.7 4.98
 4 -4 -8 34.02 6.06
 -4 4 7 60.82 6.25
 4 -4 -7 39.43 7.2
 4 -4 -7 51.28 7.33
 4 -4 -6 136.81 11.9
 4 -4 -5 -0.07 1.33
 4 -4 -4 131.15 11.19
 4 -4 -3 536.97 23.34
 4 -4 -2 162.36 11.86
 4 -4 -1 101.97 9.11
 -4 4 0 59.89 5.86
 4 -4 0 68.19 7.29
 -4 4 -1 384.21 16.12
 -4 4 -2 83.76 7.19
 -4 4 -3 193.68 11.45
 -4 4 -4 475.74 19.26
 -4 4 -5 587.72 22.46
 4 -4 6 154.4 13.59
 -4 4 -6 145.98 10.63
 4 -4 7 191.63 15.69
 -4 4 -7 174.32 11.99
 4 -4 8 51.94 8.15
 4 -4 8 56.25 7.73
 4 -4 9 10.91 4
 4 -4 9 9.85 3.2
 4 -4 10 19.24 4.98
 4 -4 11 76.25 9.77
 4 -4 12 22.79 5.23
 4 -4 13 1 1.34
 4 -4 14 7.92 3.08
 4 -4 15 126.32 9.36
 -4 3 15 0.32 0.48
 -4 3 14 21.26 3.36
 -4 3 13 50.65 5.55
 -4 3 13 47.64 5.44
 -4 3 12 10.46 2.77
 -4 3 12 7.92 2.63
 -4 3 11 35.09 5.01
 -4 3 11 30.42 4.61
 -4 3 10 0.02 0.98
 4 -3 -10 0.46 0.85
 4 -3 -10 -0.75 0.69
 -4 3 9 -0.35 0.87
 4 -3 -9 -0.28 1.24
 4 -3 -9 0.76 1.08
 4 -3 -8 12.3 3.6
 4 -3 -8 6.16 2.68
 4 -3 -7 43.09 6.45
 4 -3 -6 3.9 1.68
 4 -3 -5 71.65 7.76
 4 -3 -4 21.61 4.18
 4 -3 -3 0.77 1.31
 4 -3 -2 3.03 1.53
 -4 3 1 7.14 1.96
 4 -3 -1 8.84 2.48
 -4 3 0 4.98 1.68
 -4 3 -1 3.37 1.37
 -4 3 -2 308.85 13.67
 -4 3 -3 0.23 0.49
 -4 3 -4 137 9.49
 -4 3 -5 192.73 11.6
 -4 3 -6 40.18 5.31
 -4 3 -7 241.29 14.1
 4 -3 8 29.39 5.62
 4 -3 9 651.24 27.62
 4 -3 9 676.96 29.44
 4 -3 10 1.83 1.69
 4 -3 10 5.17 2.11
 4 -3 11 109.23 10.75
 4 -3 12 0.94 1.12
 4 -3 13 2.43 1.3
 4 -3 13 6.1 2.59
 4 -3 14 76.17 7.51
 4 -3 14 80.56 8.63
 4 -3 15 13.93 2.87
 4 -3 15 13.73 3.21
 -4 2 16 116.76 7.36
 -4 2 15 1.06 0.58
 -4 2 15 3.37 1.31
 -4 2 14 39.67 4.82
 -4 2 14 41.74 5.01
 -4 2 13 28.74 4.4
 -4 2 13 31.9 4.61
 -4 2 13 27.61 4.44
 -4 2 12 8.39 2.58
 -4 2 12 6.93 2.33
 -4 2 12 3.67 2.02
 -4 2 11 165.88 10.9
 -4 2 11 155.61 10.84
 4 -2 -7 51.3 5.92
 4 -2 -6 540.47 20.13
 4 -2 -5 24.44 3.76
 4 -2 -4 549.19 19.18
 4 -2 -3 233.18 11.18
 4 -2 -3 212.74 11.6
 4 -2 -2 39.47 4.32
 -4 2 2 41.05 4
 4 -2 -2 39.89 4.61
 4 -2 -1 66.86 5.51
 -4 2 1 63.5 5.16
 4 -2 0 19.43 2.97
 -4 2 0 16.3 2.66
 4 -2 1 23.64 3.21
 -4 2 -1 20.8 3.07
 4 -2 2 10.71 2.21
 -4 2 -2 9.35 2.15
 -4 2 -3 187.27 10.44
 4 -2 3 198.71 10.1
 -4 2 -4 85.74 7.19
 4 -2 4 96.4 7.05
 4 -2 5 92.58 7.2
 -4 2 -5 78.6 7.3
 4 -2 6 218.56 11.74
 -4 2 -6 177.41 11.53
 4 -2 7 1.36 1.06
 4 -2 8 174.47 11.36
 4 -2 9 62.46 6.97
 4 -2 10 251.87 15.9
 4 -2 10 260.61 17.15
 4 -2 10 269.82 15.11
 4 -2 10 270.21 18.26
 4 -2 11 28.78 5.28
 4 -2 11 34.09 6.24
 4 -2 11 35.8 6.49
 4 -2 12 84.33 9.05
 4 -2 12 81.84 9.47
 4 -2 13 56.05 7.14
 4 -2 13 55.66 7.67
 4 -2 14 53.16 6.58
 4 -2 14 45.83 6.48
 4 -2 15 9.47 2.44
 -4 1 17 113.27 7.26
 -4 1 16 40.71 4.81
 -4 1 15 1.96 1.26
 -4 1 14 8.63 2.33
 -4 1 13 1.62 1.42
 -4 1 13 5.12 1.89
 -4 1 12 279.74 14.5
 -4 1 12 288.57 14.93
 -4 1 12 251.91 14.35
 4 -1 -11 73.99 7.94
 4 -1 -10 1.48 1.37
 4 -1 -9 6.04 2.12
 4 -1 -8 357.47 16.84
 4 -1 -7 0.49 0.96
 4 -1 -6 7.09 2.12
 4 -1 -5 118.17 8.14
 4 -1 -4 194.52 10.32
 4 -1 -4 200.33 18.27
 4 -1 -3 95.04 6.83
 4 -1 -3 96.16 11.98
 4 -1 -2 368.65 14.24
 4 -1 -2 351.48 22.59
 -4 1 1 279.22 10.93
 4 -1 -1 282.18 19.67
 4 -1 -1 273.45 11.8
 -4 1 0 39.42 3.96
 4 -1 0 34.63 3.94
 4 -1 0 37.15 6.88
 -4 1 -1 399.17 14.68
 4 -1 1 421.89 23.67
 4 -1 1 394.5 14.72
 4 -1 2 46.87 4.64
 -4 1 -2 43.3 4.55
 4 -1 2 44.88 7.34
 4 -1 3 54.85 5.11
 -4 1 -3 42.09 4.72
 -4 1 -4 45.76 5.15
 4 -1 4 58.4 5.44
 4 -1 5 88.29 7.15
 4 -1 6 363.55 15.96
 4 -1 7 27.01 4.25
 4 -1 8 322.91 16.06
 4 -1 9 39.22 5.57
 4 -1 10 19.89 4.33
 4 -1 10 14.47 4.14
 4 -1 10 17.3 3.73
 4 -1 11 11.04 3.63
 4 -1 11 11.72 3.87
 -4 1 -11 12.84 5.15
 4 -1 11 11.52 3.76
 4 -1 12 4.63 2.54
 4 -1 12 4.43 2.89
 4 -1 13 1.7 1.91
 4 -1 14 33.36 5.25
 4 -1 15 5.92 2.11
 -4 0 18 1.04 0.83
 -4 0 17 9.56 2.31
 -4 0 16 2.81 1.66
 -4 0 15 13.72 3.27
 -4 0 14 259.01 14.34
 -4 0 13 194.44 12.31
 4 0 -13 169.09 12.64
 -4 0 12 43.46 5.44
 -4 0 12 54.5 6.26
 4 0 -12 47.08 6.49
 4 0 -11 10.31 3.13
 4 0 -10 88.12 8.45
 4 0 -9 86.19 8.12
 4 0 -8 4.12 1.93
 4 0 -7 1.78 1.49
 4 0 -6 118.12 8.6
 4 0 -5 202.45 10.92
 4 0 -4 1013.96 35.71
 4 0 -4 1080.06 29.03
 4 0 -3 27.13 3.62
 4 0 -3 22.04 4.61
 4 0 -2 1106.26 28.84
 4 0 -1 84.51 6.19
 4 0 0 390.23 14.76
 4 0 1 162.74 8.9
 -4 0 -1 143.31 8.22
 4 0 2 1964.3 44.31
 4 0 3 656.34 20.94
 4 0 4 899.3 26.35
 4 0 5 5.19 1.83
 4 0 6 108.93 8.38
 4 0 7 15.71 3.31
 4 0 8 96.48 8.58
 4 0 9 167.35 11.82
 4 0 10 897.63 32.45
 4 0 10 851.79 34.02
 4 0 10 866.98 30.43
 -4 0 -10 877.71 43.58
 4 0 11 48.26 6.94
 4 0 11 44.03 7.29
 4 0 12 6.01 2.41
 4 0 12 6.97 3.07
 4 0 13 7.38 2.7
 4 0 14 70.95 7.37
 -4 0 -15 33.02 5.48
 4 0 15 31.46 4.35
 -4 -1 18 8.28 2.55
 -4 -1 18 7.25 1.69
 -4 -1 17 18.62 4.05
 -4 -1 17 18.78 3.18
 -4 -1 16 55.32 7.68
 -4 -1 16 47.66 5.61
 -4 -1 15 25.83 5.74
 -4 -1 15 16.7 3.59
 -4 -1 14 167.63 11.61
 -4 -1 13 309.92 16.05
 4 1 -13 268.16 16.26
 -4 -1 12 52.08 6.31
 4 1 -12 45.44 6.47
 4 1 -11 3.8 1.78
 4 1 -10 96.11 8.88
 4 1 -9 42.54 5.63
 4 1 -8 136.51 9.84
 4 1 -7 482.41 18.79
 -4 -1 7 488.6 16.53
 4 1 -6 552.64 19.94
 -4 -1 6 567.97 17.85
 4 1 -5 18.55 3.24
 -4 -1 5 15.43 2.54
 4 1 -4 170.69 12.81
 4 1 -4 183.36 10.09
 4 1 -3 -0.02 0.8
 4 1 -3 2.93 1.76
 4 1 -2 251.77 11.41
 4 1 -2 224.07 14.38
 4 1 -1 34 3.93
 4 1 0 1600.58 40.56
 4 1 0 1675.25 38.75
 4 1 1 1.21 0.49
 4 1 1 3.07 1.45
 4 1 2 123.96 7.95
 4 1 3 20.15 3.23
 4 1 4 268.94 13.06
 4 1 5 127.21 8.91
 4 1 6 440.01 18.34
 4 1 7 32.45 4.85
 -4 -1 -7 37.15 7.97
 -4 -1 -8 56.72 10.45
 4 1 8 50.16 6.28
 4 1 9 89.72 9.19
 4 1 9 91.19 10.05
 -4 -1 -9 102.12 14.02
 4 1 9 97.82 8.99
 4 1 10 658.62 26.81
 4 1 10 597.57 27.99
 -4 -1 -10 658.34 37.61
 4 1 11 0.42 1.48
 4 1 12 7.42 2.15
 -4 -1 -13 87.52 10.3
 4 1 13 89.84 8.42
 4 1 14 8.92 2.31
 -4 -1 -14 10.52 3.2
 4 1 14 12.97 2.25
 -4 -2 18 110.1 9.13
 -4 -2 18 95.72 6.36
 -4 -2 17 3.61 2.25
 -4 -2 17 0.39 0.85
 -4 -2 16 -0.83 1.04
 -4 -2 16 1.67 1.5
 -4 -2 15 504.42 25.78
 -4 -2 15 433.43 18.89
 -4 -2 14 550.27 27.66
 -4 -2 14 457.71 20.23
 -4 -2 13 16.65 4.54
 -4 -2 13 18.34 3.76
 4 2 -13 17.31 3.87
 -4 -2 12 181.15 11.93
 4 2 -12 166.45 12.28
 4 2 -11 113.29 9.86
 -4 -2 11 127.89 9.01
 4 2 -10 24.94 4.39
 -4 -2 10 24.63 3.83
 4 2 -9 175.35 11.62
 -4 -2 9 198.13 10.83
 4 2 -8 253.79 13.46
 -4 -2 8 247.25 12.04
 4 2 -7 32.02 4.52
 -4 -2 7 29.25 3.84
 4 2 -6 2.59 1.28
 -4 -2 6 0.52 0.62
 -4 -2 5 76.52 6.01
 4 2 -5 74.14 6.42
 4 2 -4 186.24 10.4
 -4 -2 4 195.6 9.87
 4 2 -3 460.72 16.65
 4 2 -2 101.58 7.09
 4 2 -1 40.65 4.39
 4 2 0 77.39 6.15
 4 2 1 175.01 9.7
 4 2 2 69.49 6.09
 4 2 3 11.1 2.57
 4 2 4 222.93 11.93
 -4 -2 -4 216.97 17.98
 4 2 5 5.15 1.96
 -4 -2 -5 7.61 3.62
 4 2 6 44.08 5.51
 -4 -2 -6 36.1 8.12
 4 2 7 46.74 5.88
 -4 -2 -7 51.54 9.8
 4 2 8 253.3 15.5
 4 2 8 237.31 14.15
 4 2 8 260.74 12.79
 -4 -2 -8 273.4 23.57
 4 2 9 9.92 2.98
 -4 -2 -9 5.46 3.13
 4 2 9 11.32 2.78
 -4 -2 -9 7.16 3.99
 4 2 10 1.25 0.85
 -4 -2 -10 1.93 3.19
 4 2 10 1 0.6
 4 2 11 0.81 1.02
 -4 -2 -11 1.25 1.39
 -4 -2 -12 7.64 2.89
 -4 -2 -13 167.97 13.15
 4 2 13 164.79 9.6
 -4 -2 -14 4.27 1.65
 4 2 14 9.16 1.75
 -4 -3 18 13.49 3.1
 -4 -3 17 9.83 3.12
 -4 -3 17 3.71 2.11
 -4 -3 16 29.58 5.81
 -4 -3 16 39.33 7.26
 -4 -3 15 337.94 21.2
 -4 -3 14 59.79 8.91
 -4 -3 13 144.68 14.16
 -4 -3 13 119.58 9.7
 -4 -3 13 145.85 10.15
 -4 -3 12 33.24 6.81
 -4 -3 12 25.54 4.39
 -4 -3 12 29.39 4.48
 -4 -3 11 326.32 15.61
 -4 -3 10 169.27 10.82
 -4 -3 9 135.28 9.4
 -4 -3 8 135.99 9.34
 -4 -3 7 683.57 22.61
 -4 -3 6 276.51 20.88
 -4 -3 6 254.05 12.46
 -4 -3 5 439.29 27.06
 -4 -3 5 443.01 16.9
 -4 -3 4 60.52 10.02
 -4 -3 3 7.34 4.13
 -4 -3 2 18.96 5.74
 -4 -3 1 130.7 14.44
 -4 -3 0 582.48 31.59
 -4 -3 0 620.9 28.54
 -4 -3 -1 153.92 15.74
 -4 -3 -1 138.54 13.51
 -4 -3 -2 88.2 11.81
 -4 -3 -2 91.79 11.54
 -4 -3 -3 -1.08 1.96
 -4 -3 -4 7.07 3.79
 -4 -3 -5 85.52 12.28
 -4 -3 -5 70.91 11.12
 -4 -3 -6 14.95 5.45
 -4 -3 -6 15.32 5.4
 -4 -3 -7 199.47 17.34
 -4 -3 -7 208.42 19.78
 4 3 7 207.69 11.51
 -4 -3 -7 223.08 21.23
 -4 -3 -8 7.11 3.89
 -4 -3 -8 6.22 3.24
 4 3 8 8.71 2.49
 -4 -3 -9 8.61 3.79
 4 3 9 8.71 2.61
 -4 -3 -10 4.45 1.95
 4 3 10 3.41 1.71
 -4 -3 -11 2.85 1.92
 -4 -3 -12 4 1.94
 4 3 12 4.57 1.64
 -4 -3 -13 9.11 2.72
 4 3 13 8.12 1.85
 4 3 13 8.89 1.63
 -4 -4 17 0.09 1.22
 -4 -4 16 -1.26 1.55
 -4 -4 15 2.9 1.68
 -4 -4 15 2.26 1.97
 -4 -4 14 0.82 1.96
 -4 -4 14 4.94 2.87
 -4 -4 13 80.48 10.74
 -4 -4 13 85.86 11.91
 -4 -4 12 105.64 12.44
 -4 -4 12 97.12 13.13
 -4 -4 12 106.23 8.87
 -4 -4 11 82.36 10.94
 -4 -4 11 69.55 10.97
 -4 -4 11 69.74 7.13
 -4 -4 10 1.29 1.21
 -4 -4 10 2.82 3.09
 -4 -4 10 -0.45 0.81
 -4 -4 9 0.88 1.34
 -4 -4 8 69.06 6.89
 -4 -4 7 162.6 16.81
 -4 -4 7 150.61 10.19
 -4 -4 6 3.43 2.96
 -4 -4 6 1.49 1.31
 -4 -4 5 35.54 8
 -4 -4 4 17.55 5.49
 -4 -4 3 368.14 26.32
 -4 -4 2 51.02 9.62
 -4 -4 1 86.76 12.54
 -4 -4 0 2.39 1.29
 -4 -4 0 1.32 1.41
 -4 -4 -1 12.45 4.8
 -4 -4 -1 15.82 4.73
 -4 -4 -2 30.53 7.06
 -4 -4 -3 36.63 8.12
 -4 -4 -4 184.1 18.22
 -4 -4 -5 305.6 21.24
 -4 -4 -5 281.03 23.09
 -4 -4 -6 34.64 7.07
 -4 -4 -6 32.78 7.76
 4 4 6 42.55 5.05
 -4 -4 -7 23.18 5.85
 4 4 7 25.12 3.88
 -4 -4 -7 19.18 7.2
 -4 -4 -8 80.75 10.8
 4 4 8 91.25 7.45
 -4 -4 -8 89.55 15.26
 -4 -4 -9 29.91 6.27
 4 4 9 28.71 4.13
 -4 -4 -10 9.24 3.43
 -4 -4 -11 4.07 1.88
 -4 -5 16 1.61 1.84
 -4 -5 15 85.9 9.94
 -4 -5 14 18.75 4.55
 -4 -5 14 27.54 8.09
 -4 -5 13 48.65 8.43
 -4 -5 13 57.03 12.61
 -4 -5 13 44.42 8.38
 -4 -5 12 0.07 1.57
 -4 -5 12 -0.09 2.05
 -4 -5 11 2.37 1.66
 -4 -5 11 5.21 3.15
 -4 -5 10 25.54 6.28
 -4 -5 10 25.2 7
 -4 -5 10 32.05 4.9
 -4 -5 9 129.09 14.05
 -4 -5 9 140.31 15.72
 -4 -5 9 181.18 10.98
 -4 -5 9 159.12 11.16
 -4 -5 8 270.93 20.55
 -4 -5 8 277.79 22.44
 -4 -5 8 308.59 14.72
 -4 -5 8 323.36 16.01
 -4 -5 7 23.55 6.46
 -4 -5 7 24.85 6.66
 -4 -5 7 28.21 4.62
 -4 -5 7 23.84 3.84
 -4 -5 6 67.35 11.71
 -4 -5 5 60.87 11.04
 -4 -5 4 3.9 3.11
 -4 -5 3 16.98 6.52
 -4 -5 2 241.44 23.05
 -4 -5 1 249.22 23.18
 -4 -5 0 30.84 7.01
 -4 -5 0 25.36 7.52
 -4 -5 -1 148.39 14.03
 -4 -5 -1 150.4 16.08
 -4 -5 -2 34.88 9.22
 -4 -5 -2 40.47 7.27
 -4 -5 -2 35.71 7.99
 -4 -5 -3 105.38 15.85
 -4 -5 -3 106.69 12.31
 -4 -5 -3 103.96 13.92
 -4 -5 -3 98.77 16.57
 -4 -5 -4 27.35 6.32
 -4 -5 -4 25.3 8.35
 -4 -5 -5 14.35 4.95
 4 5 5 18.28 3.31
 -4 -5 -5 10.81 6.98
 -4 -5 -6 107.9 12.5
 4 5 6 120.16 8.41
 -4 -5 -6 128.11 19.01
 -4 -5 -7 26.48 5.87
 4 5 7 30.53 4.14
 -4 -5 -7 25.54 7.57
 -4 -5 -8 100.36 10.71
 4 5 8 114.14 7.69
 -4 -5 -8 93.83 14.13
 -4 -5 -9 59.22 7.57
 -4 -5 -9 50.99 9.44
 -4 -5 -10 1.91 1.36
 -4 -6 15 4.72 1.79
 -4 -6 15 7.78 3.91
 -4 -6 15 4.02 1.38
 -4 -6 14 -0.57 1.24
 -4 -6 14 1.48 2.64
 -4 -6 14 1.68 1.16
 -4 -6 13 48.24 7.85
 -4 -6 13 64.22 11.9
 -4 -6 13 66.63 6.11
 -4 -6 12 109.99 12.55
 -4 -6 12 146.32 19.46
 -4 -6 12 156.92 16.79
 -4 -6 12 124.08 8.79
 -4 -6 11 164.64 15.58
 -4 -6 11 191.25 22.71
 -4 -6 11 181.44 19.02
 -4 -6 11 164.54 10.53
 -4 -6 10 22 8.11
 -4 -6 10 15.64 5.54
 -4 -6 10 18.55 3.69
 -4 -6 9 42.79 10.68
 -4 -6 9 37.38 9.09
 -4 -6 9 35.09 4.89
 -4 -6 8 96.46 16.92
 -4 -6 8 100.54 15.26
 -4 -6 8 97.39 8.15
 -4 -6 7 5.53 4.1
 -4 -6 7 4.88 1.93
 -4 -6 7 5.06 3.2
 -4 -6 6 152.04 20.43
 -4 -6 6 163.7 19.62
 -4 -6 6 140.14 17.81
 -4 -6 5 173.07 19.94
 -4 -6 5 150.57 19.04
 -4 -6 4 180.11 20.21
 -4 -6 4 140.68 18.36
 -4 -6 3 2.02 1.96
 -4 -6 3 2.32 4.41
 -4 -6 2 53.92 10.85
 -4 -6 2 49.36 7.86
 -4 -6 2 59.84 11.5
 -4 -6 2 47.99 10.61
 -4 -6 1 764.98 45.43
 -4 -6 1 768.31 33.95
 -4 -6 1 690.38 41.97
 -4 -6 0 105.71 16.72
 -4 -6 0 97.8 11.53
 -4 -6 0 94.47 14.4
 -4 -6 -1 4.51 3.99
 -4 -6 -1 2.3 2.3
 -4 -6 -1 5.89 5.11
 -4 -6 -1 1.84 2.6
 -4 -6 -2 132.73 18.17
 -4 -6 -2 145.63 14.05
 -4 -6 -2 141.53 19.91
 -4 -6 -3 43.36 10.39
 -4 -6 -3 56.47 8.76
 -4 -6 -3 50.04 12.34
 -4 -6 -4 22.35 6.82
 -4 -6 -4 15.04 4.53
 -4 -6 -4 6.07 3.98
 -4 -6 -5 28.17 5.79
 -4 -6 -5 25.82 8.47
 -4 -6 -6 34.14 6.05
 4 6 6 33.51 3.86
 -4 -6 -6 33.65 7.92
 -4 -6 -7 15.05 3.84
 -4 -6 -8 12.26 3.18
 -4 -7 13 47.43 8.9
 -4 -7 13 46.48 4.32
 -4 -7 12 31.62 7.84
 -4 -7 12 33.84 6.83
 -4 -7 12 29.5 3.6
 -4 -7 11 13.03 5.37
 -4 -7 11 10.29 4.2
 -4 -7 11 12.31 2.53
 -4 -7 10 7.7 4.94
 -4 -7 10 6.76 3.66
 -4 -7 9 1.08 2.58
 -4 -7 9 4.62 3.38
 -4 -7 8 51.34 11.59
 -4 -7 8 66.38 11.71
 -4 -7 7 69.89 12.33
 -4 -7 7 49.17 10.92
 -4 -7 7 41.61 9.4
 -4 -7 6 41.92 10.82
 -4 -7 6 41.34 9.65
 -4 -7 6 37.03 8.72
 -4 -7 5 137.26 17.35
 -4 -7 5 171.18 19.3
 -4 -7 5 119.57 16.65
 -4 -7 4 1.35 2.7
 -4 -7 4 4.29 3.66
 -4 -7 4 5.94 5.13
 -4 -7 3 75.9 13.55
 -4 -7 3 93.29 14.09
 -4 -7 3 77.04 13.48
 -4 -7 2 138.2 18.3
 -4 -7 2 127.8 16.12
 -4 -7 2 135.3 17.39
 -4 -7 1 10.43 5.02
 -4 -7 0 3.96 5.05
 -4 -7 -1 3.84 2.82
 -4 -7 -1 -0.2 2.14
 -4 -7 -2 345.52 27.44
 -4 -7 -2 354.51 20.74
 -4 -7 -2 328.63 27.08
 -4 -7 -3 12.37 5.19
 -4 -7 -3 4.17 2.26
 -4 -7 -4 7.48 3.66
 -4 -7 -4 11.9 3.28
 -4 -7 -5 18 3.64
 -4 -8 10 -7.61 3.71
 -4 -8 9 203.18 16.92
 -4 -8 9 177.73 17.76
 -4 -8 8 77.46 11.69
 -4 -8 8 69.96 10.2
 -4 -8 7 0.77 3.09
 -4 -8 7 10.47 4.15
 -4 -8 6 7.22 3.3
 -4 -8 5 31.93 6.98
 -4 -8 4 181.5 17.55
 -4 -8 4 186.55 17.57
 -4 -8 3 2.4 2.56
 -4 -8 3 9.74 4.23
 -4 -8 2 16.64 5.86
 -4 -8 2 10.83 4.01
 -4 -8 1 -0.2 1.7
 -4 -8 0 3.14 2.91
 -4 -8 0 -0.06 2.07
 -4 -8 -1 50.05 8.65
 5 -8 1 53.59 6.58
 5 -8 2 5.07 2.52
 5 -8 3 1.81 1.83
 5 -7 -6 20.12 3.89
 5 -7 -5 113.85 9.8
 5 -7 -5 122.71 8.21
 5 -7 -4 47.1 6.45
 5 -7 -4 44.68 5.16
 5 -7 -3 24.11 4.72
 5 -7 -3 23.83 3.96
 5 -7 -2 45.28 6.84
 5 -7 -2 52.46 6.99
 5 -7 -2 50.98 5.95
 5 -7 -1 148.23 12.65
 5 -7 -1 174.95 12.95
 5 -7 -1 162.68 10.91
 5 -7 0 39.98 6.78
 5 -7 0 35.83 5.06
 5 -7 1 63.58 8.75
 5 -7 1 56.53 6.33
 5 -7 2 1 3.22
 5 -7 2 1.81 1.39
 5 -7 3 29.93 6.36
 5 -7 3 23.74 4
 5 -7 4 30.54 6.19
 5 -7 5 31.73 6.1
 5 -7 5 28.91 4.93
 5 -7 6 104.35 10.03
 5 -7 6 93.35 8.77
 5 -7 7 -0.32 1.24
 5 -7 7 0 0.86
 5 -7 8 36.12 5.11
 5 -7 9 46.68 5.43
 5 -6 -9 5.8 2.02
 5 -6 -8 3.71 1.8
 5 -6 -8 3.04 1.24
 5 -6 -7 0.01 1.2
 5 -6 -7 0.71 0.91
 5 -6 -6 21.47 5.04
 5 -6 -6 21.26 3.86
 5 -6 -5 106.14 11.32
 5 -6 -5 102 8.91
 5 -6 -4 129.1 12.55
 5 -6 -4 133.18 10.51
 5 -6 -3 9.94 3.37
 5 -6 -3 11.36 3.18
 5 -6 -2 210.28 16.37
 5 -6 -2 222.6 16.63
 5 -6 -2 202.03 13.37
 5 -6 -1 58.94 8.94
 5 -6 -1 63.75 8.86
 5 -6 -1 66.58 7.52
 5 -6 0 4.98 2.77
 5 -6 0 0.38 1.36
 5 -6 0 8.94 2.67
 5 -6 1 97.83 11.63
 5 -6 1 91.66 8.74
 5 -6 2 7.44 3.34
 5 -6 2 3.67 1.83
 5 -6 3 204.61 17.07
 5 -6 3 197.3 14.58
 5 -6 3 191.91 12.37
 5 -6 4 102.64 11.93
 5 -6 4 88.35 9.82
 5 -6 5 92.95 10.97
 5 -6 5 91.87 9.91
 5 -6 6 37.74 6.85
 5 -6 6 43.63 6.85
 5 -6 7 94.4 10.61
 5 -6 7 101.88 10.23
 5 -6 8 25.84 5.05
 5 -6 9 1.46 1.29
 5 -6 10 21.73 4.01
 5 -6 11 210.46 11.78
 -5 5 11 13.62 2.33
 -5 5 10 2.49 1.2
 5 -5 -10 2.6 1.43
 -5 5 9 64.87 5.81
 5 -5 -9 53.15 7.3
 5 -5 -9 65.23 6.66
 -5 5 8 22.17 3.45
 5 -5 -8 18.41 4.63
 5 -5 -8 21.2 4.08
 5 -5 -7 66.1 9.05
 5 -5 -7 82.81 8.33
 5 -5 -6 18.33 4.79
 5 -5 -6 20.27 4.3
 5 -5 -5 -0.68 1.73
 5 -5 -5 -0.03 1.15
 5 -5 -4 137.69 13.67
 5 -5 -4 113.86 10.17
 5 -5 -3 0.19 1.23
 -5 5 3 0.5 0.73
 5 -5 -3 0.55 0.77
 5 -5 -3 -0.17 0.92
 5 -5 -2 8.54 3.15
 5 -5 -2 13.22 4.59
 -5 5 2 12.55 2.97
 5 -5 -2 8.87 2.78
 5 -5 -2 13.73 3.74
 5 -5 -1 0.34 1.62
 5 -5 -1 -1.2 1.54
 -5 5 1 1.66 1.2
 5 -5 -1 0.58 1
 5 -5 -1 -1.27 1.24
 5 -5 0 77.52 10.7
 5 -5 0 74.38 9.57
 -5 5 0 92.13 8.25
 5 -5 0 69.86 7.6
 5 -5 1 31.34 7.05
 -5 5 -1 29.75 4.67
 5 -5 1 26.65 4.77
 5 -5 2 304.01 21.37
 -5 5 -2 306.41 16.05
 5 -5 2 308.68 19.02
 5 -5 3 75.18 10.67
 5 -5 3 68.53 8.88
 -5 5 -3 73.03 7.6
 5 -5 4 4.49 3.56
 5 -5 4 1.58 1.87
 -5 5 -4 0.8 1.27
 5 -5 5 77.36 10.53
 5 -5 5 69.97 8.94
 5 -5 6 221.94 17.66
 5 -5 6 190.72 15.06
 5 -5 7 131.85 13.27
 5 -5 7 106.56 11.05
 5 -5 8 32.75 5.86
 5 -5 9 180.32 13.54
 5 -5 9 159.6 13.07
 5 -5 10 -0.09 0.84
 5 -5 10 -2.24 1.83
 5 -5 11 1.46 1.18
 5 -5 11 1.07 0.97
 5 -5 12 54.56 6.4
 -5 4 13 9.59 1.92
 -5 4 12 199.5 10.32
 -5 4 11 5.37 1.89
 -5 4 10 102.14 7.95
 -5 4 9 74.71 6.94
 -5 4 8 791.74 25.63
 5 -4 -8 724.05 31.81
 -5 4 7 7.16 2.28
 5 -4 -7 6.04 2.77
 5 -4 -7 8.97 3.2
 5 -4 -6 38.87 7.21
 5 -4 -6 48.16 7.07
 5 -4 -5 308.41 20.51
 5 -4 -5 304.85 18.17
 5 -4 -4 302.12 20.42
 -5 4 4 315.69 14.97
 5 -4 -4 305.52 17.94
 -5 4 3 7.48 2.16
 5 -4 -3 4.91 2.18
 -5 4 2 -0.34 0.63
 5 -4 -2 -0.33 1.13
 -5 4 1 557.12 21.2
 -5 4 0 76.36 7.25
 -5 4 -1 -0.05 0.99
 -5 4 -2 46.09 5.77
 -5 4 -3 535.31 21.83
 5 -4 4 5.88 3.49
 -5 4 -4 6.74 2.25
 5 -4 4 3.26 1.52
 5 -4 5 263.61 19.52
 -5 4 -5 236.12 14.41
 5 -4 5 234.23 16.68
 5 -4 6 199.51 17.01
 -5 4 -6 175.96 12.5
 5 -4 6 192.75 15.09
 5 -4 7 75.78 10.34
 5 -4 7 85.57 9.96
 5 -4 8 39.59 6.61
 5 -4 9 123.25 11.37
 5 -4 9 96.68 10.95
 5 -4 10 18.37 4.85
 5 -4 11 73.35 8.82
 5 -4 12 -0.05 1.09
 5 -4 13 52.26 6.38
 -5 3 14 39.62 4.24
 -5 3 13 4.2 1.59
 -5 3 12 19.93 3.58
 -5 3 11 30.27 4.48
 -5 3 10 53.13 6.06
 -5 3 9 33.78 4.82
 5 -3 -9 31.72 5.9
 -5 3 8 34.9 4.85
 5 -3 -8 28.42 5.31
 -5 3 7 6.83 2.14
 5 -3 -7 7.51 2.83
 5 -3 -6 68.89 8.15
 5 -3 -5 4.42 2.31
 5 -3 -4 226.4 14.29
 -5 3 3 8.23 2.19
 5 -3 -3 5.21 2.28
 -5 3 2 169.42 10.21
 -5 3 1 41.42 4.96
 -5 3 0 454.43 18.22
 -5 3 -1 71.91 6.92
 -5 3 -2 151.21 10.4
 -5 3 -3 75.08 7.54
 -5 3 -4 3.61 1.41
 -5 3 -5 0.07 1.18
 -5 3 -6 285.2 16.16
 5 -3 7 306.66 21.14
 5 -3 7 350.56 20.07
 5 -3 8 236.08 18.02
 5 -3 8 244.57 16.54
 5 -3 8 245.97 16.56
 5 -3 9 99.78 10.33
 5 -3 10 191.35 14.2
 5 -3 11 6 2.42
 5 -3 12 30.64 5.69
 5 -3 12 37.32 5.71
 5 -3 13 119.77 9.57
 5 -3 13 127.22 10.6
 5 -3 14 18.78 3.53
 -5 2 15 33.66 3.89
 -5 2 14 22.66 3.45
 -5 2 13 2.99 1.53
 -5 2 12 2.04 0.91
 -5 2 11 29.8 4.7
 -5 2 10 21.82 4.09
 -5 2 9 9.42 2.71
 5 -2 -6 82.56 7.86
 5 -2 -5 3.89 1.83
 5 -2 -5 5.56 1.94
 5 -2 -4 91.32 7.83
 5 -2 -3 51.76 5.64
 5 -2 -2 206.42 11.53
 5 -2 -1 49.8 5.38
 -5 2 1 49.55 5.18
 5 -2 0 172.05 10.31
 -5 2 0 161.84 9.87
 5 -2 1 117.24 8.4
 -5 2 -1 103.47 8.09
 5 -2 2 442.47 17.6
 -5 2 -2 388.44 17.22
 5 -2 3 11.17 2.61
 -5 2 -3 10.38 2.82
 5 -2 4 88.88 7.7
 -5 2 -4 72.81 7.56
 5 -2 5 91.14 7.95
 5 -2 6 0.48 0.95
 5 -2 7 59.88 6.85
 5 -2 8 354.34 17.62
 5 -2 8 376.8 21.05
 5 -2 9 69.09 8.75
 5 -2 9 76.14 7.86
 5 -2 10 490.62 22.5
 5 -2 10 506.41 24.82
 5 -2 11 127.72 10.69
 5 -2 11 118.81 11.48
 5 -2 12 22.44 4.11
 5 -2 12 22.31 4.63
 5 -2 13 113.1 8.98
 5 -2 14 209.71 11.24
 5 -2 14 203.57 12.13
 -5 1 16 24.18 3.27
 -5 1 15 657.68 21.22
 -5 1 15 606.9 19.96
 -5 1 14 64.13 6.3
 -5 1 14 65.99 6.36
 -5 1 13 22.98 3.95
 -5 1 13 22.62 4.08
 -5 1 12 77.72 7.45
 -5 1 12 71.21 7.04
 -5 1 11 458.3 19.57
 -5 1 11 467.74 19.44
 5 -1 -11 440.45 20.61
 -5 1 10 49.3 5.96
 -5 1 10 51.26 5.92
 5 -1 -10 49.42 6.52
 5 -1 -9 27.06 4.69
 5 -1 -8 169.51 11.72
 5 -1 -7 -0.19 1.02
 5 -1 -6 63.88 6.8
 5 -1 -5 6.02 2.04
 5 -1 -4 275.47 13.98
 5 -1 -3 105.75 8.28
 5 -1 -2 61.11 6.05
 5 -1 -1 65.92 6.28
 5 -1 0 842.2 26.34
 5 -1 1 263.84 13.15
 -5 1 -1 245.13 12.7
 5 -1 2 10.37 2.56
 -5 1 -2 11.26 2.83
 5 -1 3 4.47 1.59
 -5 1 -3 3.13 1.74
 5 -1 4 1.33 1.27
 5 -1 5 10.51 2.72
 5 -1 6 9.4 2.59
 5 -1 7 233.03 13.98
 5 -1 8 401.39 20.38
 5 -1 8 405.15 19.3
 5 -1 8 429.23 22.7
 5 -1 9 208.09 14.41
 5 -1 9 211.41 15.8
 5 -1 9 222.85 14.03
 5 -1 10 303.71 17.67
 5 -1 10 333.16 20.01
 5 -1 11 -0.08 1.34
 5 -1 11 5.17 2.96
 5 -1 12 8.75 2.55
 5 -1 12 9.59 3.26
 5 -1 13 143 10.32
 5 -1 14 19.76 3.57
 5 -1 14 18.15 3.3
 -5 0 17 6.44 1.68
 -5 0 16 40.24 4.56
 -5 0 15 182.19 10.82
 -5 0 14 175.14 11.13
 -5 0 13 138.3 10.04
 -5 0 13 119.86 9.09
 -5 0 12 2.12 1.5
 -5 0 12 3.03 1.81
 5 0 -12 1.08 1.13
 -5 0 11 258.68 14.15
 5 0 -11 242.95 15.04
 -5 0 11 236.44 13.59
 5 0 -10 110.48 9.93
 5 0 -9 10.97 3.06
 5 0 -8 788.23 27.86
 5 0 -7 473.94 20.06
 5 0 -6 32.79 4.69
 5 0 -5 17.87 3.57
 5 0 -4 1.2 1.32
 5 0 -3 211.59 11.91
 5 0 -2 1.11 0.92
 5 0 -1 161.71 10.12
 5 0 0 2.91 1.8
 5 0 1 4.63 1.94
 5 0 2 7.72 2.44
 5 0 3 3.13 1.57
 5 0 4 424.53 18.34
 5 0 5 0.05 0.79
 5 0 6 23.76 4.24
 5 0 7 25.57 4.54
 5 0 8 199.59 14.13
 5 0 8 196.75 15.08
 5 0 8 195.91 13.1
 5 0 9 1.76 1.87
 5 0 9 0.66 1.76
 5 0 9 1.72 1.27
 -5 0 -9 -2.94 2.68
 5 0 10 9.84 3.19
 5 0 10 8.68 3.22
 5 0 11 44.4 6.35
 5 0 11 45.39 7.28
 5 0 12 1.84 1.7
 5 0 13 3.64 1.78
 -5 0 -13 3.2 1.4
 -5 0 -14 85.34 8.04
 5 0 14 85.08 6.87
 -5 -1 17 6.78 1.78
 -5 -1 16 7.56 2.12
 -5 -1 15 13.85 3.06
 -5 -1 14 1.96 1.73
 -5 -1 13 43.48 5.66
 -5 -1 12 3.63 1.86
 5 1 -12 5.83 2.77
 -5 -1 12 4.87 2.14
 -5 -1 11 8.25 2.33
 -5 -1 11 15.6 3.56
 5 1 -11 11.58 3.22
 5 1 -10 176.76 12.53
 5 1 -9 1 1.18
 5 1 -8 63.79 7.18
 5 1 -7 46.73 6
 5 1 -6 113.25 9.15
 5 1 -5 -0.26 1
 5 1 -4 651.23 22.92
 5 1 -3 123.52 8.91
 5 1 -2 34.52 4.59
 5 1 -1 141.05 9.46
 5 1 0 88.37 7.44
 5 1 1 12.66 2.85
 5 1 2 116.87 8.78
 5 1 3 461.92 19.29
 5 1 4 3.74 1.87
 5 1 5 94.97 8.52
 5 1 6 23.96 4.33
 5 1 7 369.45 19.5
 -5 -1 -7 374.86 27.58
 5 1 7 356.93 18.09
 5 1 8 3.78 2.13
 5 1 8 2.25 1.34
 5 1 8 2.46 1.53
 -5 -1 -8 5.48 3.46
 5 1 9 5.27 2.73
 5 1 9 7.49 3.17
 5 1 10 41.77 6.43
 5 1 10 38.25 6.42
 5 1 11 14.77 3.36
 -5 -1 -11 16.54 4.35
 5 1 12 1.29 1.1
 -5 -1 -12 0.82 1.29
 5 1 13 11.44 2.63
 -5 -1 -13 7.11 2.33
 -5 -2 17 41.75 6.4
 -5 -2 16 72.44 6.38
 -5 -2 15 8.88 2.46
 -5 -2 14 44.01 5.63
 -5 -2 13 22.23 4.04
 -5 -2 12 29.12 4.85
 5 2 -12 25.24 4.7
 -5 -2 11 2.29 1.25
 5 2 -11 3.35 1.78
 -5 -2 10 50.2 6.18
 5 2 -10 52.15 6.71
 5 2 -9 64.85 7.41
 -5 -2 9 73.65 6.76
 5 2 -8 40.41 5.69
 -5 -2 8 37.1 4.68
 5 2 -7 4.45 1.83
 5 2 -6 1.9 1.35
 5 2 -5 0.08 1.11
 5 2 -4 280.82 14.21
 5 2 -3 104.34 8.42
 5 2 -2 26.09 4.06
 5 2 -1 0.94 0.95
 5 2 0 255.95 13.18
 5 2 1 35 4.72
 5 2 2 3.05 1.44
 5 2 3 304.64 15.25
 5 2 4 364.14 17.21
 5 2 5 25.74 4.42
 -5 -2 -6 77.4 10.08
 5 2 6 75.82 8.4
 5 2 6 73.61 7.6
 -5 -2 -6 70.3 11.62
 -5 -2 -7 147.08 14.28
 5 2 7 150.58 12.08
 5 2 7 132.3 10.57
 5 2 7 152.65 9.52
 -5 -2 -7 128.32 16.05
 -5 -2 -8 8.93 3.93
 5 2 8 12.57 4.66
 5 2 8 8.49 2.53
 -5 -2 -9 2.56 2.55
 5 2 9 2.64 2.1
 5 2 9 1.25 0.92
 -5 -2 -10 21.49 5.18
 5 2 10 20.77 4.23
 5 2 10 21.89 3.36
 -5 -2 -11 195 14.69
 5 2 11 199.53 12.19
 -5 -2 -12 38.38 5.75
 5 2 12 32.17 4.29
 -5 -3 17 72 8
 -5 -3 16 98.88 10.73
 -5 -3 15 112.15 12.5
 -5 -3 14 30.85 7.1
 -5 -3 13 81.7 11.85
 -5 -3 12 250.24 21.08
 -5 -3 11 323.78 24.35
 -5 -3 11 320.94 15.58
 -5 -3 10 247.92 13.58
 -5 -3 10 242.47 12.77
 -5 -3 9 88.51 12.3
 -5 -3 9 84.49 7.63
 -5 -3 9 86.12 7.31
 -5 -3 8 159.62 10.63
 -5 -3 7 38.06 8.44
 -5 -3 6 654.78 36.61
 -5 -3 5 2.53 2.78
 -5 -3 4 67.91 11.53
 -5 -3 3 413.12 29.24
 -5 -3 2 159.33 17.84
 -5 -3 1 146.48 17.04
 -5 -3 0 129.18 15.95
 -5 -3 -1 -6.49 3.64
 -5 -3 -1 -1 1.78
 -5 -3 -2 9.54 3.88
 -5 -3 -3 38.61 8.08
 5 3 4 28.7 5.07
 -5 -3 -4 21.39 6.04
 -5 -3 -5 74.48 10.02
 5 3 5 98.3 9.7
 -5 -3 -5 91.13 13
 5 3 6 36.89 5.75
 -5 -3 -6 38.01 6.97
 5 3 6 37.81 4.82
 -5 -3 -7 73.53 10.1
 5 3 7 81.92 8.52
 5 3 7 79.77 6.92
 -5 -3 -8 40.68 7.22
 5 3 8 33.96 5.34
 5 3 8 39.41 4.85
 -5 -3 -9 2.06 1.38
 5 3 9 2.42 1.21
 -5 -3 -10 11.82 3.72
 -5 -3 -11 109.24 9.69
 -5 -4 16 7.53 2.74
 -5 -4 15 121.64 12.19
 -5 -4 15 104.06 6.88
 -5 -4 14 65.58 9.76
 -5 -4 14 54.81 5.26
 -5 -4 13 22.7 6.08
 -5 -4 13 27.92 4.06
 -5 -4 12 52.03 9.71
 -5 -4 12 57.06 6
 -5 -4 11 578.24 32.94
 -5 -4 11 560.17 21.02
 -5 -4 10 82.95 12.2
 -5 -4 10 114.68 9.18
 -5 -4 10 94.48 8.03
 -5 -4 9 87.39 12.36
 -5 -4 9 87.68 7.67
 -5 -4 8 29.8 6.94
 -5 -4 8 40.74 8.47
 -5 -4 8 43.06 5.28
 -5 -4 7 201.81 18.49
 -5 -4 7 235 21.77
 -5 -4 7 230.5 20.06
 -5 -4 7 218.91 12.36
 -5 -4 7 249.6 23.13
 -5 -4 6 71.54 12.34
 -5 -4 5 66.41 11.69
 -5 -4 4 496.47 33.07
 -5 -4 3 72.25 12.41
 -5 -4 2 935.09 46.81
 -5 -4 1 439.32 30.92
 -5 -4 0 128.46 16.39
 -5 -4 -1 -0.99 1.89
 -5 -4 -1 -0.5 2.05
 -5 -4 -2 410.37 27.05
 -5 -4 -3 10.24 3.66
 -5 -4 -3 5.48 3.63
 -5 -4 -4 12.54 4.06
 -5 -4 -5 71.25 9.55
 -5 -4 -6 168.69 15.02
 5 4 6 159.98 9.92
 -5 -4 -6 163.84 21.59
 -5 -4 -7 17 4.68
 5 4 7 13.79 2.98
 -5 -4 -7 16.61 5.95
 -5 -4 -8 32.95 6.03
 5 4 8 36.54 4.3
 -5 -4 -8 33.65 8.52
 -5 -4 -9 -0.18 1.33
 5 4 9 2.38 1.24
 -5 -4 -10 23.29 4.23
 -5 -5 15 0.61 0.71
 -5 -5 15 0.5 1.35
 -5 -5 15 -1.35 1.49
 -5 -5 15 0.59 0.65
 -5 -5 14 4.81 2.03
 -5 -5 14 3.56 2.93
 -5 -5 14 0.41 1.08
 -5 -5 14 4.67 1.52
 -5 -5 13 5.86 2.57
 -5 -5 13 -1.23 2.38
 -5 -5 13 8.03 3.35
 -5 -5 13 6.6 2.08
 -5 -5 12 25.09 6.26
 -5 -5 12 28.22 4.17
 -5 -5 11 4.92 2.99
 -5 -5 11 2.98 1.78
 -5 -5 10 4.62 2.32
 -5 -5 10 1.69 1.65
 -5 -5 9 61.68 10.81
 -5 -5 9 72.91 7.06
 -5 -5 8 32.51 7.86
 -5 -5 8 38.42 5.09
 -5 -5 8 40.79 9.26
 -5 -5 7 571.25 36.13
 -5 -5 7 582.13 33.41
 -5 -5 7 618.77 22.61
 -5 -5 7 667.32 39.37
 -5 -5 6 31.97 8.58
 -5 -5 6 32.54 4.8
 -5 -5 6 28.18 8.19
 -5 -5 5 57.75 11.57
 -5 -5 5 54.51 6.01
 -5 -5 5 56.92 11.43
 -5 -5 4 2.21 0.89
 -5 -5 4 0.14 1.75
 -5 -5 3 665.59 39.96
 -5 -5 3 697.09 41.8
 -5 -5 2 66.87 12.41
 -5 -5 2 73.98 13.37
 -5 -5 1 41.49 9.83
 -5 -5 1 49.35 11.26
 -5 -5 0 177.58 20.03
 -5 -5 -1 12.14 5.89
 -5 -5 -2 11.63 6.01
 -5 -5 -2 11.63 3.68
 -5 -5 -3 29.16 6.16
 -5 -5 -3 13.19 6.17
 -5 -5 -4 50.09 7.92
 5 5 4 55.12 5.63
 -5 -5 -4 42.37 11.72
 -5 -5 -5 56.95 8.19
 5 5 5 56.41 5.5
 -5 -5 -5 47.64 11.1
 -5 -5 -6 60.11 8.14
 5 5 6 52.74 5.16
 -5 -5 -6 45.52 9.98
 -5 -5 -7 7.16 2.65
 5 5 7 4.55 1.51
 -5 -5 -7 8.48 3.1
 -5 -5 -8 -0.09 0.74
 -5 -5 -8 6.44 3.38
 -5 -6 14 7.57 3.54
 -5 -6 14 12.48 2.17
 -5 -6 13 156.67 14.54
 -5 -6 13 132.93 7.9
 -5 -6 12 1.24 1.84
 -5 -6 12 2.56 2.92
 -5 -6 12 2 0.78
 -5 -6 11 -0.83 2.85
 -5 -6 11 2.56 2.47
 -5 -6 11 1.35 0.72
 -5 -6 10 55.97 11.92
 -5 -6 10 51.86 10.1
 -5 -6 10 43.17 5.06
 -5 -6 9 89.21 15.18
 -5 -6 9 72.8 12.43
 -5 -6 9 91.48 7.46
 -5 -6 8 216.51 23.43
 -5 -6 8 175.46 19.45
 -5 -6 8 177.01 10.62
 -5 -6 8 182.75 19.13
 -5 -6 7 5.17 3.46
 -5 -6 7 1.74 1
 -5 -6 7 5.27 3.53
 -5 -6 6 49.03 10.47
 -5 -6 6 45.18 5.37
 -5 -6 6 34.89 8.81
 -5 -6 5 108.24 15.38
 -5 -6 5 78.93 13.48
 -5 -6 4 102.38 14.76
 -5 -6 4 78.91 13.67
 -5 -6 3 3.82 3.6
 -5 -6 2 7.89 4.66
 -5 -6 2 14.75 6.36
 -5 -6 1 121.01 16.99
 -5 -6 1 125.4 16.63
 -5 -6 0 2.58 3.79
 -5 -6 0 2.54 2.68
 -5 -6 -1 102.96 15.35
 -5 -6 -1 119.3 11.73
 -5 -6 -1 102.09 15.53
 -5 -6 -2 0.13 2.53
 -5 -6 -2 5.1 2.57
 5 6 2 2.12 1.16
 -5 -6 -2 0.05 3.02
 -5 -6 -3 13.95 5.36
 -5 -6 -3 15.16 3.89
 5 6 3 14.52 2.57
 -5 -6 -3 16.84 6.1
 -5 -6 -4 48.21 6.82
 5 6 4 45.08 4.41
 -5 -6 -4 34.71 8.78
 -5 -6 -5 39.31 5.83
 5 6 5 42.66 4.06
 -5 -6 -5 43.56 8.72
 -5 -6 -6 45.71 5.95
 -5 -6 -6 35.51 7.49
 -5 -7 11 18.08 5.53
 -5 -7 11 20.21 5.01
 -5 -7 11 20.46 2.83
 -5 -7 10 93.04 13.09
 -5 -7 10 85.25 11.32
 -5 -7 10 82.75 5.91
 -5 -7 9 76.7 12.33
 -5 -7 9 70.93 10.57
 -5 -7 9 72.59 5.64
 -5 -7 8 26.53 7.45
 -5 -7 8 23.99 6.07
 -5 -7 8 30.01 6.81
 -5 -7 7 19.51 5.82
 -5 -7 7 14 4.9
 -5 -7 6 11.17 4.84
 -5 -7 6 11.82 4.63
 -5 -7 6 16.07 5.57
 -5 -7 5 309.76 24.82
 -5 -7 5 292.69 23.3
 -5 -7 5 294.8 24.04
 -5 -7 4 7.88 3.74
 -5 -7 4 7.56 3.69
 -5 -7 4 10.31 5.16
 -5 -7 3 -0.12 3.6
 -5 -7 3 3.9 3.75
 -5 -7 2 50.5 10.6
 -5 -7 1 7.79 4.27
 -5 -7 0 71.1 11.41
 -5 -7 -1 26.76 6.68
 -5 -7 -2 91.9 11.86
 -5 -7 -2 88.22 11.98
 6 -7 -2 0.18 0.67
 6 -7 -2 0.64 0.44
 6 -7 -1 5.9 2.19
 6 -7 -1 9.48 2.48
 6 -7 -1 8.13 1.97
 6 -7 0 14.52 3.6
 6 -7 0 11.2 2.31
 6 -7 1 41.68 5.93
 6 -7 1 39.69 4.36
 6 -7 2 1.85 1.89
 6 -7 3 2.51 1.71
 6 -7 4 18.68 3.83
 6 -6 -7 19.54 3.66
 6 -6 -7 20.68 3.1
 6 -6 -6 1.27 1.56
 6 -6 -6 2.51 1.12
 6 -6 -5 32.85 5.28
 6 -6 -5 22.78 3.7
 6 -6 -4 52.19 6.86
 6 -6 -4 49.02 5.59
 6 -6 -3 41.69 6.2
 6 -6 -3 27.51 4.28
 6 -6 -2 6.15 2.52
 6 -6 -2 4.31 1.69
 6 -6 -1 107.68 10.7
 6 -6 -1 128.56 11.12
 6 -6 0 1.07 1.68
 6 -6 0 2.66 1.87
 6 -6 0 1.53 1.04
 6 -6 1 0.06 2.52
 6 -6 1 -0.94 0.88
 6 -6 2 10.15 3.51
 6 -6 3 35.41 6.37
 6 -6 3 27.54 4.74
 6 -6 4 45.17 6.83
 6 -6 4 42.74 5.97
 6 -6 5 24.63 5.72
 6 -6 5 20.52 4.09
 6 -6 6 98.76 9.72
 6 -6 6 86.28 8.34
 6 -6 7 44.89 6.16
 6 -6 7 36.35 5.2
 6 -6 8 12.67 2.94
 6 -5 -9 15.51 2.92
 6 -5 -8 -0.1 1.24
 6 -5 -8 1.37 1.35
 6 -5 -7 8.61 2.73
 6 -5 -7 7.57 2.28
 6 -5 -6 6.14 2.39
 6 -5 -6 8.76 2.55
 6 -5 -5 0.76 1.68
 6 -5 -5 2.49 1.68
 6 -5 -4 134.37 12.5
 6 -5 -4 106.91 9.25
 6 -5 -3 24.87 5.57
 6 -5 -3 23.99 4.34
 6 -5 -2 9.96 3.45
 6 -5 -2 7.55 2.54
 6 -5 -2 6.53 2.6
 6 -5 -1 -1.2 1.65
 6 -5 -1 2.76 2.45
 6 -5 -1 1.17 0.79
 6 -5 0 5.62 2.98
 6 -5 0 2.89 1.7
 6 -5 1 19.47 5.29
 6 -5 1 14.75 4.18
 6 -5 2 4.68 2.81
 6 -5 2 3.67 1.76
 6 -5 3 12.76 4.82
 6 -5 3 13.66 3.85
 6 -5 4 7.29 3.12
 6 -5 4 5.36 3.1
 6 -5 5 5.56 2.83
 6 -5 5 5.57 3.16
 6 -5 6 2.96 2.29
 6 -5 6 0.85 1.68
 6 -5 7 46.57 6.95
 6 -5 7 36.53 5.91
 6 -5 8 9.01 2.78
 6 -5 9 -0.26 0.88
 6 -5 10 33.98 4.46
 -6 4 11 17.06 2.71
 -6 4 10 2.11 1.29
 -6 4 9 116.58 7.93
 6 -4 -8 1.19 1.77
 6 -4 -7 28.05 5.87
 6 -4 -6 -0.6 1.05
 6 -4 -5 125.74 12.55
 6 -4 -4 4.54 2.61
 6 -4 -3 31.64 6.54
 6 -4 -2 4.99 2.71
 -6 4 2 1.74 1.18
 6 -4 -2 4.14 2.03
 6 -4 -1 78.1 10.14
 6 -4 -1 87.76 10.69
 -6 4 1 87.22 8.02
 6 -4 0 40.04 7.57
 6 -4 0 38.05 6.99
 -6 4 0 46.69 5.92
 6 -4 0 33.97 5.87
 6 -4 1 129.42 13.41
 6 -4 1 151.06 13.62
 -6 4 -1 145.32 10.78
 6 -4 1 141.92 12.64
 6 -4 1 134.01 11.95
 6 -4 2 7.1 3.86
 -6 4 -2 16.47 3.75
 6 -4 2 12.44 3.47
 6 -4 2 10.96 3.28
 6 -4 3 10.9 4.36
 6 -4 3 6.11 2.61
 6 -4 3 7.75 3.12
 6 -4 4 26.5 6.06
 6 -4 4 27.63 5.64
 6 -4 4 27.36 5.29
 6 -4 5 144.96 14.06
 6 -4 5 148.17 13.02
 6 -4 6 15.62 4.62
 6 -4 6 22.02 4.91
 6 -4 7 8.73 4.18
 6 -4 7 8.39 3.09
 6 -4 7 4.47 2.36
 6 -4 8 185.13 12.97
 6 -4 8 159.99 12.47
 6 -4 9 2.37 1.54
 6 -4 9 0.89 1.2
 6 -4 9 2.18 1.79
 6 -4 10 67.2 7.41
 6 -4 11 7.18 2.3
 -6 3 13 7.77 1.79
 -6 3 12 19.17 3.05
 -6 3 11 27.25 3.85
 -6 3 10 5.03 1.72
 -6 3 9 95.76 7.83
 -6 3 8 46.23 5.43
 -6 3 7 192.19 11.45
 6 -3 -7 229.18 16.59
 6 -3 -6 9.63 3.74
 6 -3 -6 8.23 2.77
 6 -3 -5 737.93 32.51
 6 -3 -4 411.44 23.97
 6 -3 -3 106.28 11.79
 6 -3 -2 0.32 1.7
 6 -3 -1 868.29 35.68
 -6 3 1 812.33 27.36
 6 -3 0 205.12 16.62
 6 -3 0 233.07 17.24
 -6 3 0 215.96 12.93
 6 -3 0 212.19 15.43
 6 -3 0 212.15 15.39
 6 -3 1 239.98 18.26
 6 -3 1 264.3 18.46
 -6 3 -1 238.81 14
 6 -3 1 239.71 16.67
 6 -3 1 235.53 15.91
 6 -3 2 25.54 6.38
 6 -3 2 28.18 6.06
 -6 3 -2 25.36 4.45
 6 -3 2 20.4 4.74
 6 -3 2 31.78 5.64
 6 -3 3 559.35 29.22
 -6 3 -3 486.72 21.93
 6 -3 3 506.01 25.3
 6 -3 3 554.6 25.26
 6 -3 4 6.73 3.61
 6 -3 4 6.94 2.9
 -6 3 -4 3.93 2.02
 6 -3 4 6.89 2.89
 6 -3 5 89.43 11.26
 6 -3 5 106.47 11.05
 6 -3 6 77.83 10.56
 6 -3 6 80.5 9.42
 6 -3 7 20.47 4.74
 6 -3 8 565.53 25.69
 6 -3 8 594.61 25.54
 6 -3 9 452.17 21.86
 6 -3 10 0.73 1.3
 6 -3 11 24.38 4.51
 6 -3 11 26.89 4.5
 6 -3 12 27.68 4.1
 6 -3 12 30.33 4.58
 -6 2 14 65.54 5.25
 -6 2 13 7.18 1.98
 -6 2 12 1.11 0.87
 -6 2 11 9.07 2.49
 -6 2 10 51.26 5.88
 -6 2 9 41.68 5.31
 -6 2 8 2.39 1.24
 6 -2 -8 1.01 1.67
 -6 2 7 95.28 8.09
 6 -2 -6 96.8 10.69
 -6 2 6 76.17 7.17
 6 -2 -5 36.75 6.67
 6 -2 -3 24.64 4.44
 6 -2 -2 31 4.7
 6 -2 -1 144 10.36
 6 -2 0 209.51 12.71
 6 -2 1 3.43 1.72
 -6 2 -1 4.33 1.84
 6 -2 2 31.5 4.83
 -6 2 -2 17.29 3.67
 6 -2 3 476.33 26.6
 6 -2 3 472.66 20.2
 6 -2 3 490.36 24.33
 6 -2 3 495.88 23.39
 6 -2 4 369.7 23.54
 6 -2 4 372.79 17.84
 6 -2 4 366.49 20.95
 6 -2 4 368.03 20.28
 6 -2 5 13.66 3.39
 6 -2 5 16.01 4.21
 6 -2 6 29.75 5.51
 6 -2 6 26.81 4.6
 6 -2 7 372.96 21.12
 6 -2 7 356.07 19.79
 6 -2 8 168.94 13.75
 6 -2 9 0.68 1.54
 6 -2 10 1.94 1.97
 6 -2 11 203.15 13.37
 6 -2 12 89.24 7.98
 -6 1 15 45.24 4.16
 -6 1 14 21.16 3.05
 -6 1 14 19.64 3.1
 -6 1 13 34.2 4.28
 -6 1 13 30.18 4.21
 -6 1 12 149.29 10.1
 -6 1 11 55.11 6.17
 -6 1 10 5.27 2.06
 6 -1 -9 36.05 5.46
 -6 1 9 28.68 4.59
 -6 1 8 -0.15 0.81
 6 -1 -8 1.02 1.02
 -6 1 7 25.29 4.16
 6 -1 -7 27.44 4.78
 6 -1 -6 7.29 2.46
 6 -1 -5 67.96 7.36
 6 -1 -4 21.21 3.98
 6 -1 -3 -0.55 0.78
 6 -1 -2 4.84 2.14
 6 -1 -1 20.35 3.8
 6 -1 0 329.42 16.35
 6 -1 1 112.66 9.28
 6 -1 2 24.76 4.32
 6 -1 3 3.47 1.77
 6 -1 4 100.25 10.54
 6 -1 4 98.93 9.02
 6 -1 5 101.76 9.14
 6 -1 5 106.43 10.66
 6 -1 6 62.2 7.17
 6 -1 7 62.68 7.47
 6 -1 7 68.58 8.78
 6 -1 8 7.53 2.47
 6 -1 8 7.41 2.82
 6 -1 9 21.77 4.33
 6 -1 9 23.04 5.03
 6 -1 10 1.79 1.28
 6 -1 10 0.07 1.24
 6 -1 11 28.54 4.5
 6 -1 11 26.78 4.86
 6 -1 12 3.14 1.24
 -6 1 -12 8.25 2.46
 -6 0 15 74.43 5.93
 -6 0 14 26.95 3.79
 -6 0 13 59.9 6.08
 -6 0 12 146.43 9.95
 -6 0 12 115.26 8.94
 -6 0 11 3.89 1.84
 -6 0 11 6.56 2.27
 -6 0 10 60.92 6.57
 -6 0 10 47.48 6.01
 -6 0 9 184.88 11.73
 6 0 -9 205.92 13.54
 -6 0 9 173.39 11.66
 -6 0 8 295.08 15.04
 -6 0 8 290.19 15.31
 6 0 -7 70 7.72
 6 0 -6 2.06 1.42
 6 0 -5 134.11 10.47
 6 0 -4 65.58 7.17
 6 0 -3 60.43 6.83
 6 0 -2 2.16 1.24
 6 0 -1 77.3 7.64
 6 0 0 182.76 11.97
 6 0 1 12.86 3.09
 6 0 2 11.05 2.95
 6 0 3 208.75 13.2
 6 0 4 6.94 2.65
 -6 0 -4 3.53 1.78
 6 0 4 5.83 2.21
 6 0 5 5.92 2.4
 6 0 5 3.54 2.19
 6 0 6 1.38 1.07
 6 0 6 2.52 1.65
 6 0 6 3.63 1.96
 6 0 7 71.8 8.29
 6 0 7 79.03 9.36
 6 0 8 19.81 4.25
 6 0 8 21.01 5.04
 6 0 9 17.32 3.58
 6 0 9 14.17 3.82
 6 0 10 7.35 2.58
 -6 0 -10 4.9 2.14
 6 0 10 6.58 2.42
 6 0 11 -1.8 1.35
 -6 0 -11 -1.09 0.94
 6 0 12 4.06 1.37
 -6 0 -12 6.3 2.32
 -6 -1 16 33.63 5.34
 -6 -1 14 6.76 1.87
 -6 -1 13 4.81 1.84
 -6 -1 12 2.06 1.29
 -6 -1 11 4.94 1.96
 -6 -1 10 79.8 7.82
 6 1 -10 94.42 9.04
 6 1 -9 40.28 5.95
 -6 -1 8 522.58 22.68
 6 1 -8 359.75 18.65
 6 1 -7 7.64 2.54
 6 1 -6 496.49 21.67
 6 1 -5 456.54 20.21
 6 1 -4 107.08 9.21
 6 1 -3 16.85 3.64
 6 1 -2 116.52 9.56
 6 1 -1 111.17 9.43
 6 1 0 23.05 4.21
 6 1 1 27.32 4.59
 6 1 2 47.06 6.1
 6 1 3 98.21 9.59
 -6 -1 -3 75.62 8.78
 6 1 3 90.9 8.62
 6 1 4 1.49 1.12
 6 1 4 0.88 1
 6 1 5 2 2.18
 6 1 5 1.45 0.63
 6 1 6 14.3 3.89
 6 1 7 52.68 7.04
 6 1 8 14.26 3.65
 -6 -1 -9 2.98 1.66
 6 1 9 1.14 1.57
 -6 -1 -10 5.27 1.93
 6 1 10 6.33 2.14
 -6 -1 -11 4.71 2.06
 6 1 11 3.3 1.55
 -6 -2 16 28.49 5.11
 -6 -2 15 35.95 6.39
 -6 -2 14 1.79 1.12
 -6 -2 13 17.78 5.02
 -6 -2 12 72.54 10.64
 -6 -2 12 53.03 9.13
 -6 -2 11 5.96 3.51
 -6 -2 10 114.2 13.66
 6 2 -9 1.41 1.23
 -6 -2 9 -3.35 2.49
 6 2 -8 35.39 5.43
 -6 -2 8 42.34 8.55
 -6 -2 8 31.75 6.96
 -6 -2 7 24.68 6.76
 6 2 -7 17.05 3.72
 6 2 -6 94.86 8.8
 6 2 -5 153.76 11.37
 6 2 -4 364.73 17.88
 6 2 -3 333.46 16.73
 6 2 -2 1133.34 34.71
 6 2 -1 458.53 20.03
 6 2 0 31.55 4.84
 -6 -2 -1 28.05 5.41
 6 2 1 28.11 4.57
 -6 -2 -2 237.46 16.07
 6 2 2 321.17 16.59
 6 2 3 9.82 2.81
 6 2 3 9.47 2.66
 6 2 4 9.52 3.29
 6 2 4 12.18 3.12
 6 2 5 82.32 8.84
 6 2 6 36.1 5.8
 6 2 6 33.6 4.34
 6 2 7 30.77 5.19
 -6 -2 -8 -1.87 1.66
 6 2 8 0.2 0.99
 -6 -2 -9 129.84 11.07
 6 2 9 136.28 10.03
 -6 -2 -10 78.53 7.97
 6 2 10 73.48 6.65
 -6 -3 15 2.95 2.16
 -6 -3 14 1.9 1.92
 -6 -3 13 6.11 3.56
 -6 -3 12 97.16 12.33
 -6 -3 11 5.53 3.2
 -6 -3 11 0.21 2.52
 -6 -3 10 13.11 4.84
 -6 -3 10 12.75 4.47
 -6 -3 10 11.85 2.65
 -6 -3 9 74.5 11.3
 -6 -3 9 84.38 11.83
 -6 -3 9 69.65 6.61
 -6 -3 8 0.51 2.49
 -6 -3 8 1.32 1.84
 -6 -3 8 0.82 1.14
 -6 -3 7 36.52 7.83
 -6 -3 7 32.25 8.44
 -6 -3 7 31.57 7.11
 -6 -3 7 36.55 4.73
 -6 -3 6 52.38 9.31
 -6 -3 6 45.77 10.03
 -6 -3 6 34.45 7.14
 -6 -3 6 45.67 5.43
 -6 -3 5 209.05 19.09
 -6 -3 5 213.37 21.76
 -6 -3 5 215.43 12.14
 -6 -3 4 110.06 13.97
 -6 -3 4 98.64 14.84
 -6 -3 3 307.92 23.36
 -6 -3 3 315.84 27.06
 -6 -3 2 151.54 16.01
 -6 -3 2 167.83 19.58
 -6 -3 1 110.64 15.94
 -6 -3 1 138.74 17.46
 -6 -3 0 5.7 2.63
 -6 -3 0 8.13 5.13
 -6 -3 0 11.31 4.99
 -6 -3 -1 17.1 6.24
 6 3 2 215.48 14.77
 6 3 3 375.19 19.82
 6 3 4 2.04 1.82
 6 3 5 215.99 14.15
 6 3 6 51.66 6.6
 6 3 6 45.61 4.85
 -6 -3 -7 142.11 12.04
 6 3 7 139.22 10.34
 6 3 7 141.11 8.49
 -6 -3 -8 0.28 1.56
 6 3 8 -0.4 1.04
 6 3 8 0.5 0.49
 -6 -3 -9 2.76 1.49
 6 3 9 -0.04 0.55
 -6 -4 15 10.23 3.84
 -6 -4 15 4.31 2.5
 -6 -4 14 28.99 5.77
 -6 -4 13 29.11 6.16
 -6 -4 13 32.42 3.85
 -6 -4 12 60.69 9.44
 -6 -4 12 52.67 5.2
 -6 -4 11 11.81 4.09
 -6 -4 11 21.65 3.44
 -6 -4 10 217.87 18.16
 -6 -4 10 224.01 19.35
 -6 -4 10 249.49 12.65
 -6 -4 9 4 3.34
 -6 -4 9 -0.52 2.21
 -6 -4 9 1.63 1.47
 -6 -4 8 649.31 34.61
 -6 -4 8 684.38 35.45
 -6 -4 8 734.51 24.49
 -6 -4 7 168.7 17.08
 -6 -4 7 170.45 17.04
 -6 -4 7 193.73 11.51
 -6 -4 7 215.47 21.83
 -6 -4 6 78.29 11.78
 -6 -4 6 72.21 10.97
 -6 -4 6 86.55 7.58
 -6 -4 6 90.6 14.5
 -6 -4 5 1.94 2.59
 -6 -4 5 6.59 3.97
 -6 -4 5 -2.78 3.76
 -6 -4 4 222.13 22.71
 -6 -4 4 238.79 23.71
 -6 -4 3 375.33 29.71
 -6 -4 3 409.28 31.3
 -6 -4 2 6.14 3.96
 -6 -4 2 8.41 4.74
 -6 -4 1 227.84 22.85
 -6 -4 0 33.85 8.61
 6 4 1 11.16 3.41
 6 4 2 33.89 5.6
 6 4 3 6.32 2.36
 6 4 4 40.76 5.71
 6 4 5 8.22 2.23
 -6 -4 -6 20.61 4.29
 6 4 6 19.33 3.18
 -6 -4 -6 16.66 6.67
 -6 -4 -7 46.04 6.12
 6 4 7 47.54 4.42
 -6 -4 -7 42.8 8.58
 6 4 8 58.05 4.52
 -6 -5 13 9.11 3.2
 -6 -5 13 10.76 2.08
 -6 -5 12 32.76 6.28
 -6 -5 12 39.78 4.25
 -6 -5 11 4.81 3.45
 -6 -5 11 0.4 2.02
 -6 -5 11 2.67 1.38
 -6 -5 10 31.35 6.76
 -6 -5 10 47.7 5.2
 -6 -5 9 156.1 9.8
 -6 -5 8 104.49 16.04
 -6 -5 8 120.96 8.7
 -6 -5 8 80.14 12.6
 -6 -5 7 70.62 6.7
 -6 -5 7 67.17 12.48
 -6 -5 6 63.02 11.75
 -6 -5 5 92.05 14.48
 -6 -5 4 298.21 26.4
 -6 -5 3 44.3 10.23
 -6 -5 2 474.68 32.86
 -6 -5 1 8.93 5.14
 -6 -5 0 63.71 11.05
 -6 -5 -1 479.2 32.08
 -6 -5 -2 367.89 29.66
 6 5 3 22.02 3.35
 -6 -5 -3 22.38 7.42
 6 5 4 67.58 5.55
 -6 -5 -4 65.29 11.31
 -6 -5 -5 142.13 10.48
 6 5 5 135.71 7.62
 -6 -5 -5 138.17 15.83
 6 5 6 106.48 6.2
 -6 -5 -6 99.73 12.25
 -6 -6 12 2.5 1.07
 -6 -6 11 33.41 7.7
 -6 -6 11 32.25 6.41
 -6 -6 11 34.47 3.68
 -6 -6 10 9.97 4.64
 -6 -6 10 5.82 3.2
 -6 -6 10 5.38 1.52
 -6 -6 9 7.67 3.94
 -6 -6 9 3.1 3.19
 -6 -6 8 26.04 6.42
 -6 -6 8 25.08 6.51
 -6 -6 7 0.3 1.55
 -6 -6 7 2.76 3.02
 -6 -6 6 14.64 4.93
 -6 -6 6 13.29 4.94
 -6 -6 5 18.5 6.3
 -6 -6 4 325.46 25.68
 -6 -6 3 5.58 4.08
 -6 -6 3 4.98 3.51
 -6 -6 2 7.1 5.13
 -6 -6 2 2 2.75
 -6 -6 1 134.38 16.29
 -6 -6 1 116.58 13.93
 -6 -6 0 90.51 13
 -6 -6 -1 4.94 3.33
 6 6 1 1.64 0.99
 -6 -6 -1 1.19 1.87
 -6 -6 -2 11.57 4.76
 6 6 2 19.67 2.65
 -6 -6 -2 9.47 3.56
 -6 -6 -3 1.18 2.2
 -6 -7 6 103.82 11.76
 -6 -7 6 106.94 12.02
 -6 -7 5 59.45 9.22
 -6 -7 5 67.53 9.68
 -6 -7 4 -0.15 1.84
 -6 -7 3 13.08 4.07
 -6 -7 2 23.55 5.81
 7 -6 -2 35.31 4.77
 7 -6 -1 33.05 4.55
 7 -6 0 100.03 8.45
 7 -6 1 22 4.16
 7 -6 2 5.78 2.28
 7 -6 3 40.42 5.37
 7 -5 -7 -0.39 0.75
 7 -5 -7 -0.55 0.84
 7 -5 -7 -0.06 0.64
 7 -5 -6 0.33 0.93
 7 -5 -6 0.71 0.6
 7 -5 -6 1.09 1.24
 7 -5 -5 60.73 6.9
 7 -5 -5 48.57 5.16
 7 -5 -5 46.79 5.6
 7 -5 -4 -0.58 1.3
 7 -5 -4 -1.11 0.87
 7 -5 -4 0.93 0.82
 7 -5 -3 5.89 2.37
 7 -5 -3 4.41 1.61
 7 -5 -3 6.19 2.35
 7 -5 -2 -0.05 1.82
 7 -5 -2 -0.18 0.84
 7 -5 -1 120.02 10.42
 7 -5 -1 123.76 9.66
 7 -5 0 3.08 1.43
 7 -5 0 4.41 1.76
 7 -5 1 10.43 3.12
 7 -5 1 8.24 2.46
 7 -5 2 0.55 0.87
 7 -5 2 1.75 1.98
 7 -5 3 30.75 5.56
 7 -5 3 28.48 4.6
 7 -5 4 33.25 5.65
 7 -5 4 30.56 4.79
 7 -5 5 7.54 2.38
 7 -5 6 75.34 7.18
 7 -5 7 127.12 8.9
 7 -4 -9 70.4 6.01
 7 -4 -8 72.72 7.33
 7 -4 -8 65.61 6.17
 7 -4 -7 0.48 0.84
 7 -4 -7 0.53 0.92
 7 -4 -6 20.64 4.51
 7 -4 -6 18.5 3.44
 7 -4 -5 14.29 3.85
 7 -4 -5 13.74 3.02
 7 -4 -4 10.74 3.8
 7 -4 -4 8.02 2.46
 7 -4 -3 15.18 4.18
 7 -4 -3 8.33 2.93
 7 -4 -2 20.79 4.92
 7 -4 -2 9.92 3.38
 7 -4 -1 12.62 3.78
 7 -4 -1 5.82 2.49
 7 -4 0 44.29 7.07
 7 -4 0 47.83 7.2
 7 -4 0 42.99 6.4
 7 -4 1 3.55 2.29
 7 -4 1 6.84 2.81
 7 -4 1 4.19 2.08
 7 -4 2 0.87 1.53
 7 -4 2 0.76 1.08
 7 -4 2 3.49 1.97
 7 -4 3 16.35 4.42
 7 -4 3 16.52 4.07
 7 -4 4 7.61 3.2
 7 -4 4 4.92 2.41
 7 -4 5 6.28 2.39
 7 -4 6 13.51 3.56
 7 -4 6 17.57 3.69
 7 -4 7 325.01 15.93
 7 -4 7 305.78 15.73
 7 -4 8 6.53 2.11
 7 -4 8 4.56 1.53
 -7 3 11 2.82 1.36
 -7 3 10 2.1 0.89
 -7 3 10 4.7 1.85
 -7 3 9 0.38 0.68
 -7 3 9 1.09 1.24
 -7 3 8 10.29 2.9
 -7 3 7 33.48 5.08
 7 -3 -7 31.97 5.53
 -7 3 6 49.29 6.3
 7 -3 -6 32.19 5.9
 -7 3 5 96.59 8.77
 7 -3 -5 83.58 9.86
 7 -3 -4 72.12 9.26
 7 -3 -3 10.82 3.94
 7 -3 -2 129.07 12.42
 7 -3 -2 101.68 10.5
 7 -3 -1 17.24 4.66
 7 -3 -1 19.74 4.51
 7 -3 -1 15.08 4.31
 7 -3 0 27.03 5.89
 7 -3 0 24.21 5.18
 7 -3 0 19.18 4.69
 7 -3 1 42.58 7.6
 7 -3 1 27.24 5.28
 7 -3 1 31.23 5.71
 7 -3 2 69.96 9.54
 7 -3 2 55.55 7.8
 7 -3 2 73.08 8.67
 7 -3 3 -1.04 1.53
 7 -3 3 1.26 2.34
 7 -3 4 43.81 6.76
 7 -3 5 5.78 2.45
 7 -3 6 35.65 5.77
 7 -3 6 32.45 5.47
 7 -3 7 38.09 5.69
 7 -3 7 32.95 5.19
 7 -3 8 1.33 0.87
 7 -3 8 3.2 1.75
 7 -3 9 5.59 1.96
 7 -3 9 9.45 2.48
 -7 2 12 5.67 1.9
 -7 2 11 20.52 3.84
 -7 2 10 37.76 4.48
 -7 2 9 -0.22 0.56
 -7 2 9 0 0.88
 -7 2 8 4.47 1.77
 -7 2 8 4.44 2.17
 -7 2 7 12.24 3.4
 -7 2 6 34.28 5.51
 7 -2 -6 22.86 5.4
 -7 2 5 2.4 1.58
 7 -2 -5 1.23 2.49
 -7 2 4 6.27 2.31
 7 -2 -4 2.83 1.9
 -7 2 3 3.42 1.88
 7 -2 -3 3.86 2.14
 7 -2 -3 1.38 1.94
 -7 2 2 16.24 3.7
 7 -2 -2 9.83 3.61
 7 -2 -2 16.03 3.99
 7 -2 -1 816.64 32.69
 -7 2 1 875.12 30.68
 7 -2 -1 807.48 32.12
 7 -2 0 7.84 3.09
 7 -2 0 4.29 2.21
 7 -2 1 -0.3 1.16
 7 -2 1 -0.25 1.06
 7 -2 2 44.39 6.93
 7 -2 2 45.23 6.93
 7 -2 3 611.53 27.58
 7 -2 4 8.86 3.44
 7 -2 5 1.49 0.9
 7 -2 6 377.84 20.09
 7 -2 6 363.44 19.11
 7 -2 7 100.3 9.73
 7 -2 7 98.55 9.01
 7 -2 8 15.1 3.62
 7 -2 9 38.8 5.41
 7 -2 10 51.16 5.69
 -7 1 13 3.38 1.34
 -7 1 12 0.73 0.54
 -7 1 11 17.24 3.81
 -7 1 10 1.02 1.4
 -7 1 9 25.74 4.92
 -7 1 8 32.09 5.5
 -7 1 7 145.62 11.84
 -7 1 6 23.08 4.56
 -7 1 5 2.26 1.86
 -7 1 4 72.82 8.16
 7 -1 -4 61.41 7.07
 -7 1 3 57.07 7.33
 7 -1 -3 57.1 6.76
 7 -1 -3 42.54 6.67
 -7 1 2 2.81 1.75
 7 -1 -2 2.93 1.44
 7 -1 -2 5.31 2.37
 -7 1 1 3.59 2.11
 7 -1 -1 2.19 1.24
 7 -1 -1 2.27 0.98
 -7 1 0 16.53 3.85
 7 -1 0 18.01 3.76
 7 -1 0 21.5 4.74
 -7 1 -1 8.02 2.74
 7 -1 1 11.19 3.1
 7 -1 1 9.29 3.05
 -7 1 -2 12.31 3.44
 7 -1 2 15.32 3.93
 -7 1 -3 243.48 15.56
 7 -1 3 307.84 18.69
 7 -1 4 -0.05 1.21
 7 -1 5 0.7 1.07
 7 -1 6 1.03 1.02
 7 -1 7 482.28 22.6
 7 -1 8 2.2 1.76
 7 -1 9 2.37 1.15
 7 -1 9 1.07 0.99
 7 -1 10 69.93 6.68
 -7 0 14 3.74 1.96
 -7 0 13 11.02 2.46
 -7 0 12 259.13 13.68
 -7 0 11 -0.17 0.96
 -7 0 10 2.92 1.86
 -7 0 9 29.54 5.27
 -7 0 8 226.8 14.76
 -7 0 7 48.38 6.72
 -7 0 6 0.04 0.76
 -7 0 5 88.52 9.31
 7 0 -5 82.56 8.33
 -7 0 4 133.26 11.42
 7 0 -4 130.73 10.6
 -7 0 3 -2.44 1.62
 7 0 -3 -0.28 0.82
 -7 0 2 17.17 4.07
 7 0 -2 24.46 4.49
 -7 0 1 31.94 5.49
 7 0 -1 29.03 4.83
 -7 0 0 159.06 12.66
 7 0 0 180.75 12.51
 -7 0 -1 6.27 2.56
 7 0 1 8.03 2.61
 -7 0 -2 23.7 4.86
 7 0 3 138.35 11.06
 -7 0 -3 108.1 10.54
 7 0 4 0.43 1
 7 0 4 -0.78 0.85
 7 0 4 -0.08 0.94
 7 0 5 8.73 3.07
 7 0 5 6.95 2.67
 7 0 6 10.06 2.77
 7 0 6 10.19 3.16
 7 0 7 199.22 12.58
 7 0 7 196.08 13.35
 7 0 8 7.28 2.15
 7 0 8 7.82 2.52
 7 0 9 33.88 4.49
 7 0 9 35.03 4.9
 -7 -1 14 7.42 2.64
 -7 -1 14 5.16 2.1
 -7 -1 13 40.4 6.71
 -7 -1 13 27.47 5.2
 -7 -1 12 10.96 4
 -7 -1 10 75.65 7.6
 -7 -1 9 26.41 4.77
 -7 -1 8 157.41 11.94
 -7 -1 8 157.73 16.43
 -7 -1 7 24.18 4.6
 -7 -1 7 23.33 6.63
 -7 -1 6 137.42 11.44
 -7 -1 6 131.09 14.93
 -7 -1 5 19.48 4.44
 -7 -1 5 17.42 5.43
 7 1 -5 21.76 4.24
 -7 -1 4 1693.22 48.73
 -7 -1 4 1757.36 59.17
 7 1 -4 1664.87 46.5
 -7 -1 3 1.29 1.71
 7 1 -3 3.61 1.9
 -7 -1 2 0.09 0.93
 7 1 -2 1.68 1.38
 -7 -1 1 4.11 2.42
 7 1 -1 -2.98 1.69
 -7 -1 0 124.19 11.29
 7 1 0 147.08 11.11
 7 1 1 0.72 1.59
 -7 -1 -1 3.34 1.91
 7 1 2 8.7 2.74
 -7 -1 -2 6.68 2.6
 7 1 3 302.99 17.13
 7 1 4 27.1 4.99
 7 1 5 1.15 0.84
 7 1 6 4.02 2.09
 7 1 7 7.01 2.3
 7 1 8 50.01 5.65
 7 1 9 -0.36 0.76
 -7 -2 14 3.51 1.71
 -7 -2 13 73.39 8.56
 -7 -2 13 65.03 8.16
 -7 -2 12 7.03 2.96
 -7 -2 12 6.61 3.27
 -7 -2 11 0.31 1.32
 -7 -2 11 3.37 2.16
 -7 -2 10 118.05 13.15
 -7 -2 9 19.94 5.57
 -7 -2 8 3.37 3.18
 -7 -2 7 27.32 6.79
 -7 -2 6 2.23 1.69
 -7 -2 5 30.55 5.38
 -7 -2 5 21 6.42
 -7 -2 4 59.56 7.63
 -7 -2 4 69.59 10.91
 -7 -2 3 290.9 17.33
 -7 -2 3 314.23 22.79
 -7 -2 2 280.14 17.09
 -7 -2 2 308.18 22.16
 -7 -2 1 15.48 4.12
 -7 -2 0 314.99 18.43
 7 2 1 69.89 8.23
 7 2 2 30.79 5.33
 7 2 3 150.86 11.76
 7 2 4 303.11 16.62
 7 2 5 29.98 4.97
 7 2 6 3.93 1.91
 7 2 7 2.29 1.11
 7 2 8 23.11 3.51
 -7 -3 13 5.62 2.28
 -7 -3 12 80.38 9.3
 -7 -3 12 87.03 9.74
 -7 -3 11 98.13 11.05
 -7 -3 11 84.06 10.05
 -7 -3 10 6.07 2.51
 -7 -3 10 2.07 1.12
 -7 -3 9 -2.63 2.21
 -7 -3 9 1.47 2.33
 -7 -3 9 -1.64 3.38
 -7 -3 8 0.78 1.56
 -7 -3 8 -0.92 1.56
 -7 -3 7 74.52 11.16
 -7 -3 7 90.05 13.89
 -7 -3 6 29.88 7.05
 -7 -3 6 36.93 8.84
 -7 -3 5 48.48 8.91
 -7 -3 5 44.59 10.27
 -7 -3 4 64.71 10.63
 -7 -3 4 100.9 14.84
 -7 -3 3 96.81 14.73
 -7 -3 2 96.92 14.53
 -7 -3 1 24.29 7.29
 7 3 1 558.68 23.9
 7 3 2 8.07 2.67
 7 3 3 38.92 5.62
 7 3 4 108.55 9.12
 7 3 5 258.29 13.77
 7 3 5 259.61 10.99
 7 3 6 10.45 2.47
 7 3 6 12.75 2.1
 -7 -4 12 9.67 3.02
 -7 -4 11 20.02 4.74
 -7 -4 10 3.03 2.82
 -7 -4 10 2.71 1.81
 -7 -4 9 2.58 2.56
 -7 -4 9 7.84 3.35
 -7 -4 8 44.1 7.86
 -7 -4 8 53.26 9.64
 -7 -4 7 2.07 2.24
 -7 -4 6 0.13 1.86
 -7 -4 5 40.24 9.46
 -7 -4 4 63.48 11.24
 -7 -4 3 97.4 13.99
 -7 -4 2 1.86 2.05
 -7 -4 1 -0.34 2.46
 7 4 0 -0.69 1.69
 7 4 1 2.65 1.87
 7 4 2 1.02 1.02
 7 4 3 0.42 1.14
 7 4 4 134.52 8.9
 7 4 4 137.21 7.48
 -7 -4 -4 126.03 14.86
 7 4 5 164.78 7.73
 -7 -4 -5 167.73 16.03
 -7 -5 11 40.65 6.83
 -7 -5 10 39.94 7.68
 -7 -5 10 40.96 7.13
 -7 -5 9 13.94 4.3
 -7 -5 9 17.72 5.15
 -7 -5 8 2.61 2.14
 -7 -5 8 3.12 3.03
 -7 -5 7 0.36 1.47
 -7 -5 6 28.06 6.69
 -7 -5 5 250.25 21.23
 -7 -5 4 17.62 5.47
 -7 -5 3 5.82 4.51
 7 5 -2 8.93 2.38
 -7 -5 2 6.32 3.73
 -7 -5 1 131.04 14.69
 7 5 -1 114.24 8.82
 -7 -5 1 139.42 14.32
 7 5 0 -0.2 0.73
 -7 -5 0 3.62 3.15
 -7 -5 -1 98.07 12.9
 7 5 2 0.88 0.7
 -7 -5 -2 1.22 2.07
 -7 -6 6 72.77 9.67
 -7 -6 6 65.55 8.91
 -7 -6 5 15.69 4.35
 -7 -6 5 26.29 6.06
 -7 -6 4 15.02 4.66
 -7 -6 4 20.35 5.21
 -7 -6 3 28.13 6.23
 8 -4 -5 0.03 0.68
 8 -4 -4 7.89 2.19
 8 -4 -3 39.23 4.89
 8 -4 -2 4.8 1.78
 8 -4 -1 18.42 3.48
 8 -4 0 37.8 4.86
 8 -4 1 49.31 5.57
 8 -4 2 74.74 6.9
 8 -4 3 9.84 2.56
 8 -4 4 30.44 4.2
 8 -4 4 31.05 4.2
 8 -3 -8 25.1 3.86
 -8 3 7 99.24 7.15
 8 -3 -7 87.29 7.4
 -8 3 6 2.97 1.26
 8 -3 -6 2.31 1.49
 8 -3 -5 3.87 1.91
 8 -3 -4 0.51 1.08
 8 -3 -3 149.97 10.97
 8 -3 -2 5.77 2.25
 8 -3 -1 11.75 3.06
 8 -3 -1 12.8 3.06
 8 -3 0 -0.63 1
 8 -3 0 -0.61 0.79
 8 -3 1 8.93 2.79
 8 -3 2 3.66 1.8
 8 -3 3 10.62 2.88
 8 -3 4 18.44 3.53
 8 -3 5 73.94 6.99
 8 -3 5 65.3 6.45
 8 -3 6 6.81 2.11
 -8 2 10 7.64 2.05
 -8 2 9 2.55 1.21
 8 -2 -9 1.67 1.21
 -8 2 8 0.25 0.84
 8 -2 -8 2.6 1.51
 -8 2 7 0.78 1.07
 8 -2 -7 2.4 1.56
 -8 2 6 33.18 4.78
 8 -2 -6 25.26 4.38
 -8 2 5 24.11 4.13
 8 -2 -5 21.06 4.14
 -8 2 4 80.33 7.62
 8 -2 -4 72.42 7.63
 -8 2 3 13.4 3.12
 8 -2 -3 12.51 3.01
 -8 2 2 49.67 5.97
 8 -2 -2 50.56 6.55
 8 -2 -2 59.89 7.01
 -8 2 1 48.23 5.93
 8 -2 -1 63.22 7.4
 8 -2 -1 56.34 6.82
 8 -2 0 126.01 10.71
 8 -2 0 113.61 9.75
 8 -2 1 2.28 1.4
 8 -2 2 54.63 6.87
 8 -2 3 9.15 2.7
 8 -2 4 0.62 0.68
 8 -2 4 -0.15 0.76
 8 -2 5 1.58 1.2
 8 -2 5 -1.37 1.15
 8 -2 6 3.51 1.47
 8 -2 6 4.5 1.77
 -8 1 11 9.74 2.14
 -8 1 11 11.8 3.2
 -8 1 10 41.61 4.83
 -8 1 10 46.82 6.64
 -8 1 9 23.09 3.84
 -8 1 9 27.53 5.3
 -8 1 8 20.51 3.78
 -8 1 8 27.31 5.52
 -8 1 7 14.96 3.46
 -8 1 6 299.89 15.85
 -8 1 5 0.1 0.67
 -8 1 4 75.05 7.84
 -8 1 3 1.05 1.26
 8 -1 -3 2.17 1.63
 8 -1 -3 2.03 1.14
 -8 1 2 14.59 3.41
 8 -1 -2 18.11 4.15
 8 -1 -2 24.55 4.48
 8 -1 -1 29.08 5.37
 -8 1 1 33.74 5.23
 8 -1 -1 45.4 6.14
 8 -1 0 2.03 1.43
 -8 1 0 2.7 1.69
 -8 1 -1 17.61 3.71
 8 -1 1 17.81 3.94
 8 -1 2 230.69 14.76
 8 -1 3 40.95 5.87
 8 -1 4 120.58 9.78
 8 -1 4 108.5 9.25
 8 -1 5 9.03 2.61
 8 -1 5 9.77 2.65
 8 -1 6 342.27 15.69
 -8 0 11 37.81 4.32
 -8 0 11 37.93 5.9
 -8 0 10 4.23 1.61
 -8 0 10 5.06 2.31
 -8 0 9 0.5 1.01
 -8 0 9 0.5 1.32
 -8 0 8 0.69 0.74
 -8 0 8 -0.16 1.82
 -8 0 7 10.66 2.88
 -8 0 7 12.77 4.17
 -8 0 6 14.69 3.44
 -8 0 6 10.51 3.81
 -8 0 5 19.16 3.86
 -8 0 4 235.82 14.49
 -8 0 3 0.68 1.67
 -8 0 2 61.03 7.34
 -8 0 1 2.97 1.88
 -8 0 0 0.49 0.95
 -8 0 -1 6.65 2.48
 8 0 2 137.5 11.22
 8 0 3 8.86 2.64
 8 0 4 39.63 5.43
 8 0 6 81.45 6.38
 -8 -1 11 180.91 13.27
 -8 -1 10 2.38 1.33
 -8 -1 10 0.3 1.12
 -8 -1 9 62.58 6.26
 -8 -1 9 63.96 8.63
 -8 -1 8 5.34 2.04
 -8 -1 8 1.61 2.19
 -8 -1 7 8.9 2.53
 -8 -1 7 2.91 2.09
 -8 -1 6 16.74 3.6
 -8 -1 6 14.27 4.42
 -8 -1 5 26.47 4.61
 -8 -1 5 19.9 5.06
 -8 -1 4 193 13.14
 -8 -1 3 77.32 8.13
 -8 -1 2 1.06 1.5
 8 1 -1 7.54 2.22
 -8 -1 1 3.98 1.99
 8 1 0 12.29 3.08
 -8 -1 0 9.77 3
 8 1 1 58.16 6.41
 8 1 2 2.32 1.47
 8 1 3 37.63 4.95
 8 1 3 29.18 4.71
 8 1 4 6.2 2.12
 8 1 5 17.12 3.03
 -8 -2 11 1.37 0.89
 -8 -2 10 41.25 6.58
 -8 -2 9 5.54 2.51
 -8 -2 9 3.65 2.14
 -8 -2 8 105.56 11.49
 -8 -2 8 66.04 10.33
 -8 -2 7 47.8 7.65
 -8 -2 6 127.95 9.74
 -8 -2 6 125.56 12.78
 -8 -2 5 32.17 4.92
 -8 -2 5 33.84 6.71
 -8 -2 4 146.32 10.79
 -8 -2 4 133.76 13.29
 -8 -2 3 46.67 6.16
 8 2 -2 33.19 5.04
 -8 -2 2 25.95 4.59
 -8 -2 2 35.74 7.96
 8 2 -1 247.67 14.06
 -8 -2 1 245.06 20.65
 8 2 0 1.5 0.84
 8 2 1 6.8 2.2
 8 2 2 14.1 2.97
 8 2 3 35.16 4.72
 8 2 4 1.09 0.92
 -8 -3 10 42.79 6.16
 -8 -3 9 81.74 9.15
 -8 -3 9 69.73 9.15
 -8 -3 8 12.3 3.63
 -8 -3 8 12.11 4.11
 -8 -3 7 19.36 5.73
 -8 -3 6 8.75 4.16
 -8 -3 5 56.78 9.79
 -8 -3 4 12.04 4.24
 -8 -3 3 0.52 1.55
 8 3 -2 78.21 7.52
 -8 -3 2 66.81 10.32
 8 3 -1 1.46 0.87
 -8 -3 1 -0.75 1.34
 8 3 0 2.53 1.66
 8 3 1 42.29 5.13
 8 3 2 101.22 7.7
 8 3 3 215.21 10.93
 -8 -4 8 21.37 5.03
 -8 -4 7 56.53 8.62
 -8 -4 6 1.87 1.85
 -8 -4 5 59.17 8.88
 -8 -4 4 19.78 5.34
 8 4 -3 1.79 0.75
 -8 -4 3 2.11 1.75
 8 4 -2 4.95 1.74
 -8 -4 2 7.43 3.25
 8 4 -1 53.22 5.44
 8 4 0 0.71 0.67
 -9 1 5 122.89 8
 -9 1 4 0.96 0.92
 -9 1 3 52.14 5.23
 9 -1 -3 61.5 5.82
 -9 1 2 27.18 3.74
 9 -1 -2 36.54 4.54
 -9 1 1 37.99 4.44
 9 -1 -1 52.98 5.53
 9 -1 0 0.69 0.71
 9 -1 1 5.76 1.91
 -9 0 6 223.56 11.05
 -9 0 5 246.1 12.06
 -9 0 4 6.22 1.99
 9 0 -4 4.66 1.64
 -9 0 3 4 1.21
 9 0 -3 4.57 1.78
 -9 0 2 34.06 4.42
 9 0 -2 40.73 5.06
 9 0 -1 1.05 0.92
 9 0 0 6.05 1.81
 9 0 1 42.28 4.81
 -9 -1 6 1.31 1.14
 -9 -1 5 26.36 3.62
 -9 -1 5 22.3 4.98
 -9 -1 4 7.71 2.01
 -9 -1 4 8.33 3
 -9 -1 3 0.79 0.64
 -9 -1 3 0.4 2.21
 9 1 -2 78.19 6.92
 9 1 -1 7.77 2.24

_iucr_refine_instructions_details
;
TITL tfa-dmap_1-1-1_a.res in P-1
    tfa-dmap_1-1-1.res
    created by SHELXL-2018/3 at 23:05:22 on 09-Oct-2019
REM Old TITL CF solution in P-1
REM SHELXT solution in P-1
REM R1 0.142, Rweak 0.008, Alpha 0.023, Orientation as input
REM Formula found by SHELXT: C21 Cl N3 O3
CELL 1.54184 7.7631 8.025 16.2297 101.784 98.374 90.687
ZERR 2 0.0006 0.0006 0.0012 0.006 0.006 0.006
LATT 1
SFAC C H Cl N O
UNIT 42 48 2 6 6
DFIX 0.87 N1 H1 N3 H3a

L.S. 4
PLAN  1
SIZE 0.3 0.45 0.65
TEMP -173(2)
CONF
BOND $H
list 4
MORE -1
fmap 2
acta
OMIT -1 -9 9
OMIT 0 -9 8
OMIT 0 -8 8
OMIT 0 -9 6
OMIT 1 -8 5
OMIT -1 -9 8
OMIT 1 -8 6
OMIT 0 -9 9
REM <olex2.extras>
REM <HklSrc "%.\\TFA-DMAP_1-1-1.hkl">
REM </olex2.extras>

WGHT    0.100000
FVAR       0.75879
CL1   3    0.714785    1.195514    0.091858    11.00000    0.03512    0.03222 =
         0.05238    0.02562    0.00071   -0.00653
O1    5    0.556096    0.500217    0.341681    11.00000    0.01782    0.01820 =
         0.01803    0.00440   -0.00177   -0.00104
O2    5    0.289978    0.387933    0.337460    11.00000    0.02380    0.02606 =
         0.02168    0.00904    0.00157   -0.00672
N1    4    0.589115    0.683154    0.223704    11.00000    0.01915    0.02131 =
         0.01471    0.00470   -0.00342   -0.00674
AFIX   2
H1    2    0.631857    0.643898    0.267469    11.00000   -1.20000
AFIX   0
C1    1    0.400256    0.453373    0.304043    11.00000    0.01737    0.01358 =
         0.01823    0.00272    0.00279   -0.00081
C2    1    0.351009    0.476175    0.213932    11.00000    0.01548    0.01236 =
         0.01749    0.00019    0.00024    0.00060
C3    1    0.205696    0.380779    0.164400    11.00000    0.01585    0.01835 =
         0.02150    0.00093    0.00277   -0.00221
AFIX  43
H3    2    0.138223    0.312301    0.190192    11.00000   -1.20000
AFIX   0
C4    1    0.157711    0.383295    0.079406    11.00000    0.01623    0.01854 =
         0.02243   -0.00009   -0.00168   -0.00360
AFIX  43
H4    2    0.059467    0.316841    0.046904    11.00000   -1.20000
AFIX   0
C5    1    0.255800    0.484780    0.042423    11.00000    0.02135    0.02064 =
         0.01482    0.00114   -0.00040    0.00014
AFIX  43
H5    2    0.224741    0.486961   -0.016158    11.00000   -1.20000
AFIX   0
C6    1    0.398542    0.583160    0.089596    11.00000    0.01667    0.01976 =
         0.01898    0.00257    0.00298   -0.00193
AFIX  43
H6    2    0.463255    0.652319    0.062928    11.00000   -1.20000
AFIX   0
C7    1    0.448772    0.582187    0.175842    11.00000    0.01366    0.01372 =
         0.02012   -0.00008    0.00166    0.00100
C8    1    0.704844    0.776041    0.188603    11.00000    0.01772    0.01793 =
         0.01467    0.00228   -0.00125   -0.00461
C9    1    0.652057    0.926060    0.161287    11.00000    0.01959    0.01807 =
         0.01783    0.00234   -0.00203   -0.00402
C10   1    0.773873    1.008939    0.126821    11.00000    0.02420    0.01924 =
         0.02136    0.00422   -0.00123   -0.00785
C11   1    0.940958    0.954061    0.120463    11.00000    0.02227    0.02767 =
         0.01875    0.00161    0.00235   -0.01109
AFIX  43
H11   2    1.019648    1.014610    0.096356    11.00000   -1.20000
AFIX   0
C12   1    0.990784    0.808878    0.150048    11.00000    0.01605    0.02964 =
         0.02070   -0.00505    0.00001   -0.00416
AFIX  43
H12   2    1.105763    0.770816    0.147895    11.00000   -1.20000
AFIX   0
C13   1    0.872955    0.719596    0.182676    11.00000    0.01911    0.02101 =
         0.01911   -0.00146   -0.00211   -0.00096
AFIX  43
H13   2    0.906808    0.618410    0.201333    11.00000   -1.20000
AFIX   0
C14   1    0.474204    0.994375    0.170442    11.00000    0.02016    0.02395 =
         0.03191    0.00457   -0.00042    0.00027
AFIX 137
H14A  2    0.399969    0.969990    0.114762    11.00000   -1.50000
H14B  2    0.485313    1.117807    0.192393    11.00000   -1.50000
H14C  2    0.421737    0.939728    0.210121    11.00000   -1.50000
AFIX   0

N2    4    1.072056   -0.164181    0.390990    11.00000    0.01521    0.01787 =
         0.02015    0.00304    0.00016   -0.00138
N3    4    0.748286    0.229564    0.363559    11.00000    0.01883    0.01920 =
         0.02176    0.00246   -0.00127    0.00152
AFIX   2
H3A   2    0.686365    0.315438    0.358139    11.00000   -1.20000
AFIX   0
C15   1    0.965846   -0.037174    0.381554    11.00000    0.01616    0.01869 =
         0.01185   -0.00264   -0.00165   -0.00290
C16   1    0.797242   -0.032915    0.406521    11.00000    0.01629    0.01998 =
         0.01550    0.00050   -0.00067   -0.00527
AFIX  43
H16   2    0.755859   -0.123390    0.429126    11.00000   -1.20000
AFIX   0
C17   1    0.695494    0.101574    0.397837    11.00000    0.01542    0.02230 =
         0.02106   -0.00221   -0.00121   -0.00350
AFIX  43
H17   2    0.584757    0.105302    0.416360    11.00000   -1.20000
AFIX   0
C18   1    0.905458    0.228647    0.337531    11.00000    0.02125    0.01996 =
         0.01743    0.00268   -0.00184   -0.00453
AFIX  43
H18   2    0.939643    0.319054    0.312840    11.00000   -1.20000
AFIX   0
C19   1    1.016233    0.100934    0.345873    11.00000    0.01848    0.02128 =
         0.01646   -0.00007    0.00220   -0.00381
AFIX  43
H19   2    1.127176    0.103771    0.327922    11.00000   -1.20000
AFIX   0
C20   1    1.011102   -0.313154    0.418697    11.00000    0.02258    0.01918 =
         0.02659    0.00469    0.00185   -0.00034
AFIX 137
H20A  2    0.990128   -0.279973    0.477822    11.00000   -1.50000
H20B  2    1.099653   -0.399269    0.414717    11.00000   -1.50000
H20C  2    0.902533   -0.360411    0.382186    11.00000   -1.50000
AFIX   0
C21   1    1.251556   -0.156876    0.375063    11.00000    0.01796    0.02422 =
         0.02708    0.00224    0.00288    0.00097
AFIX 137
H21A  2    1.253702   -0.184044    0.313554    11.00000   -1.50000
H21B  2    1.318579   -0.239604    0.401828    11.00000   -1.50000
H21C  2    1.303167   -0.042064    0.399092    11.00000   -1.50000
AFIX   6

O3    5    0.386069    0.289799    0.491518    11.00000    0.03180    0.02139 =
         0.01933    0.00450    0.00285    0.00081
H3B   2    0.369199    0.343147    0.449617    11.00000   -1.50000
H3C   2    0.402851    0.370491    0.537047    11.00000   -1.50000
AFIX   0
HKLF 4


REM  tfa-dmap_1-1-1_a.res in P-1
REM wR2 = 0.1551, GooF = S = 1.047, Restrained GooF = 1.046 for all data
REM R1 = 0.0495 for 2829 Fo > 4sig(Fo) and 0.0583 for all 3366 data
REM 265 parameters refined using 2 restraints

END  
     
WGHT      0.0738      0.2760 

REM Highest difference peak  0.268,  deepest hole -0.393,  1-sigma level  0.063
Q1    1   0.7804  1.2780  0.1534  11.00000  0.05    0.27

  REM The information below was added by Olex2.
  REM
  REM R1 = 0.0495 for 2829 Fo > 4sig(Fo) and 0.0583 for all 6185 data
  REM n/a parameters refined using n/a restraints
  REM Highest difference peak 0.27, deepest hole -0.39
  REM Mean Shift 0, Max Shift 0.000.

  REM +++ Tabular Listing of Refinement Information +++
  REM R1_all = 0.0583
  REM R1_gt = 0.0495
  REM wR_ref = 0.1551
  REM GOOF = 1.047
  REM Shift_max = 0.000
  REM Shift_mean = 0
  REM Reflections_all = 6185
  REM Reflections_gt = 2829
  REM Parameters = n/a
  REM Hole = -0.39
  REM Peak = 0.27
  REM Flack = n/a

  
;
_olex2_submission_special_instructions  'No special instructions were received'
_oxdiff_exptl_absorpt_empirical_details
;
Empirical correction (ABSPACK) includes:
- Absorption correction using spherical harmonics
- Frame scaling
;
_oxdiff_exptl_absorpt_empirical_full_max  2.481
_oxdiff_exptl_absorpt_empirical_full_min  0.430

data_tfa-dmap_2-1
_database_code_depnum_ccdc_archive 'CCDC 1532475'
_audit_creation_date               2019-10-10
_audit_creation_method
;
Olex2 1.3
(compiled 2019.09.11 svn.r3662 for OlexSys, GUI svn.r5938)
;
_shelx_SHELXL_version_number       '2018/3'
_audit_contact_author_address      ?
_audit_contact_author_email        ?
_audit_contact_author_name         ''
_audit_contact_author_phone        ?
_publ_contact_author_id_orcid      ?
_publ_section_references
;
Dolomanov, O.V., Bourhis, L.J., Gildea, R.J, Howard, J.A.K. & Puschmann, H.
 (2009), J. Appl. Cryst. 42, 339-341.

Sheldrick, G.M. (2015). Acta Cryst. A71, 3-8.

Sheldrick, G.M. (2015). Acta Cryst. C71, 3-8.
;
_chemical_name_common              ?
_chemical_name_systematic          ?
_chemical_formula_moiety           'C14 H12 Cl N O2, C14 H11 Cl N O2, C7 H11 N2'
_chemical_formula_sum              'C35 H34 Cl2 N4 O4'
_chemical_formula_weight           645.56
_chemical_melting_point            ?
_chemical_oxdiff_formula           'C H N O'
loop_
  _atom_type_symbol
  _atom_type_description
  _atom_type_scat_dispersion_real
  _atom_type_scat_dispersion_imag
  _atom_type_scat_source
 'C' 'C' 0.0033 0.0016 'International Tables Vol C Tables 4.2.6.8 and 6.1.1.4'
 'H' 'H' 0.0000 0.0000 'International Tables Vol C Tables 4.2.6.8 and 6.1.1.4'
 'Cl' 'Cl' 0.1484 0.1585 'International Tables Vol C Tables 4.2.6.8 and 6.1.1.4'
 'N' 'N' 0.0061 0.0033 'International Tables Vol C Tables 4.2.6.8 and 6.1.1.4'
 'O' 'O' 0.0106 0.0060 'International Tables Vol C Tables 4.2.6.8 and 6.1.1.4'

_shelx_space_group_comment
;
The symmetry employed for this shelxl refinement is uniquely defined
by the following loop, which should always be used as a source of
symmetry information in preference to the above space-group names.
They are only intended as comments.
;
_space_group_crystal_system        'triclinic'
_space_group_IT_number             2
_space_group_name_H-M_alt          'P -1'
_space_group_name_Hall             '-P 1'
loop_
  _space_group_symop_operation_xyz
 'x, y, z'
 '-x, -y, -z'

_cell_length_a                     10.8864(7)
_cell_length_b                     12.2705(7)
_cell_length_c                     13.7811(10)
_cell_angle_alpha                  106.966(6)
_cell_angle_beta                   105.782(6)
_cell_angle_gamma                  103.324(5)
_cell_volume                       1595.53(19)
_cell_formula_units_Z              2
_cell_measurement_reflns_used      2351
_cell_measurement_temperature      293(2)
_cell_measurement_theta_max        26.3500
_cell_measurement_theta_min        3.9140
_shelx_estimated_absorpt_T_max     0.976
_shelx_estimated_absorpt_T_min     0.920
_exptl_absorpt_coefficient_mu      0.249
_exptl_absorpt_correction_T_max    1.00000
_exptl_absorpt_correction_T_min    0.73906
_exptl_absorpt_correction_type     multi-scan
_exptl_absorpt_process_details
;
CrysAlisPro, Agilent Technologies,
Version 1.171.37.33c (release 11-04-2014 CrysAlis171 .NET)
(compiled Apr 11 2014,15:12:41)
Empirical absorption correction using spherical harmonics,
 implemented in SCALE3 ABSPACK scaling algorithm.
;
_exptl_absorpt_special_details     ?
_exptl_crystal_colour              colourless
_exptl_crystal_colour_primary      colourless
_exptl_crystal_density_diffrn      1.344
_exptl_crystal_density_meas        ?
_exptl_crystal_density_method      ?
_exptl_crystal_description         block
_exptl_crystal_F_000               676
_exptl_crystal_size_max            0.34
_exptl_crystal_size_mid            0.28
_exptl_crystal_size_min            0.1
_exptl_transmission_factor_max     ?
_exptl_transmission_factor_min     ?
_diffrn_reflns_av_R_equivalents    0.0223
_diffrn_reflns_av_unetI/netI       0.0451
_diffrn_reflns_Laue_measured_fraction_full  0.987
_diffrn_reflns_Laue_measured_fraction_max  0.987
_diffrn_reflns_limit_h_max         12
_diffrn_reflns_limit_h_min         -12
_diffrn_reflns_limit_k_max         14
_diffrn_reflns_limit_k_min         -14
_diffrn_reflns_limit_l_max         16
_diffrn_reflns_limit_l_min         -16
_diffrn_reflns_number              8477
_diffrn_reflns_point_group_measured_fraction_full  0.987
_diffrn_reflns_point_group_measured_fraction_max  0.987
_diffrn_reflns_theta_full          25.027
_diffrn_reflns_theta_max           25.027
_diffrn_reflns_theta_min           3.916
_diffrn_ambient_temperature        293(2)
_diffrn_detector                   'CCD plate'
_diffrn_detector_area_resol_mean   7.9580
_diffrn_detector_type              Eos
_diffrn_measured_fraction_theta_full  0.987
_diffrn_measured_fraction_theta_max  0.987
_diffrn_measurement_details
;
#__ type_ start__ end____ width___ exp.time_
  1 omega  -87.00  -61.00   1.0000   45.0000
omega____ theta____ kappa____ phi______ frames
    -      -29.5717  178.0000   30.0000 26

#__ type_ start__ end____ width___ exp.time_
  2 omega   39.00  111.00   1.0000   45.0000
omega____ theta____ kappa____ phi______ frames
    -       30.9779  178.0000  -60.0000 72

#__ type_ start__ end____ width___ exp.time_
  3 omega  -20.00   85.00   1.0000   45.0000
omega____ theta____ kappa____ phi______ frames
    -       30.9779  -99.0000    0.0000 105

#__ type_ start__ end____ width___ exp.time_
  4 omega  -20.00   49.00   1.0000   45.0000
omega____ theta____ kappa____ phi______ frames
    -       30.9779  -99.0000  -60.0000 69

#__ type_ start__ end____ width___ exp.time_
  5 omega  -55.00  127.00   1.0000   45.0000
omega____ theta____ kappa____ phi______ frames
    -       30.9779  -19.0000    0.0000 182
;
_diffrn_measurement_device         'four-circle diffractometer'
_diffrn_measurement_device_type    'SuperNova, Dual, Cu at zero, Eos'
_diffrn_measurement_method         '\w scans'
_diffrn_orient_matrix_UB_11        0.0370971000
_diffrn_orient_matrix_UB_12        0.0009268000
_diffrn_orient_matrix_UB_13        -0.0350149000
_diffrn_orient_matrix_UB_21        0.0121346000
_diffrn_orient_matrix_UB_22        0.0629540000
_diffrn_orient_matrix_UB_23        0.0141477000
_diffrn_orient_matrix_UB_31        0.0603936000
_diffrn_orient_matrix_UB_32        0.0125219000
_diffrn_orient_matrix_UB_33        0.0437821000
_diffrn_radiation_monochromator    mirror
_diffrn_radiation_probe            x-ray
_diffrn_radiation_type             'Mo K\a'
_diffrn_radiation_wavelength       0.71073
_diffrn_source                     'SuperNova (Mo) X-ray Source'
_reflns_Friedel_coverage           0.000
_reflns_Friedel_fraction_full      .
_reflns_Friedel_fraction_max       .
_reflns_number_gt                  3784
_reflns_number_total               5577
_reflns_odcompleteness_completeness  98.74
_reflns_odcompleteness_iscentric   1
_reflns_odcompleteness_theta       26.32
_reflns_special_details
;
 Reflections were merged by SHELXL according to the crystal
 class for the calculation of statistics and refinement.
 
 _reflns_Friedel_fraction is defined as the number of unique
 Friedel pairs measured divided by the number that would be
 possible theoretically, ignoring centric projections and
 systematic absences.
;
_reflns_threshold_expression       'I > 2\s(I)'
_computing_cell_refinement
;
CrysAlisPro, Agilent Technologies,
Version 1.171.37.33c (release 11-04-2014 CrysAlis171 .NET)
(compiled Apr 11 2014,15:12:41)
;
_computing_data_collection
;
CrysAlisPro, Agilent Technologies,
Version 1.171.37.33c (release 11-04-2014 CrysAlis171 .NET)
(compiled Apr 11 2014,15:12:41)
;
_computing_data_reduction
;
CrysAlisPro, Agilent Technologies,
Version 1.171.37.33c (release 11-04-2014 CrysAlis171 .NET)
(compiled Apr 11 2014,15:12:41)
;
_computing_molecular_graphics      'Olex2 1.3 (Dolomanov et al., 2009)'
_computing_publication_material    'Olex2 1.3 (Dolomanov et al., 2009)'
_computing_structure_refinement    'ShelXL 2018/3 (Sheldrick, 2015)'
_computing_structure_solution      'SHELXT 2014/4 (Sheldrick, 2014)'
_refine_diff_density_max           0.362
_refine_diff_density_min           -0.163
_refine_diff_density_rms           0.040
_refine_ls_extinction_coef         .
_refine_ls_extinction_method       none
_refine_ls_goodness_of_fit_ref     1.058
_refine_ls_hydrogen_treatment      constr
_refine_ls_matrix_type             full
_refine_ls_number_parameters       582
_refine_ls_number_reflns           5577
_refine_ls_number_restraints       6
_refine_ls_R_factor_all            0.1060
_refine_ls_R_factor_gt             0.0755
_refine_ls_restrained_S_all        1.058
_refine_ls_shift/su_max            0.001
_refine_ls_shift/su_mean           0.000
_refine_ls_structure_factor_coef   Fsqd
_refine_ls_weighting_details      
 'w=1/[\s^2^(Fo^2^)+(0.0721P)^2^+1.2105P] where P=(Fo^2^+2Fc^2^)/3'
_refine_ls_weighting_scheme        calc
_refine_ls_wR_factor_gt            0.1831
_refine_ls_wR_factor_ref           0.2038
_refine_special_details            ?
_olex2_refinement_description
;
1. Fixed Uiso
 At 1.2 times of:
  All C(H) groups, All N(H) groups
 At 1.5 times of:
  All C(H,H,H) groups, All O(H) groups
2. Restrained distances
 N5-H5 = N2-H2 = N4-H4A = N6-H6A = N1-H1
 0.87 with sigma of 0.02
 O3-H3
 0.82 with sigma of 0.02
3. Uiso/Uaniso restraints and constraints
Uanis(C49) = Uanis(C10)
Uanis(C47) = Uanis(C25)
4. Others
 Sof(Cl3)=Sof(Cl4)=Sof(N5)=Sof(H5)=Sof(C43)=Sof(H43)=Sof(C40)=Sof(C42)=
 Sof(C46)=Sof(C41)=Sof(H41)=Sof(C48)=Sof(H48A)=Sof(H48B)=Sof(H48C)=Sof(C39)=
 Sof(C44)=Sof(H44)=Sof(C36)=Sof(H36)=Sof(C47)=Sof(H47)=Sof(C37)=Sof(H37A)=
 Sof(H37B)=Sof(H37C)=Sof(C49)=Sof(C38)=Sof(H38)=Sof(C45)=1-FVAR(1)
 Sof(Cl2)=Sof(N2)=Sof(H2)=Sof(C22)=Sof(C23)=Sof(C24)=Sof(C25)=Sof(H25)=
 Sof(C26)=Sof(H26)=Sof(C27)=Sof(H27)=Sof(C28)=Sof(H28A)=Sof(H28B)=Sof(H28C)=
 Sof(Cl1)=Sof(C8)=Sof(C9)=Sof(C10)=Sof(C11)=Sof(H11)=Sof(C12)=Sof(H12)=Sof(C13)=
 Sof(H13)=Sof(C14)=Sof(H14A)=Sof(H14B)=Sof(H14C)=FVAR(1)
 Sof(N6)=Sof(H6A)=1-FVAR(2)
 Sof(N1)=Sof(H1)=FVAR(2)
5.a Fixed occupancy and ADP/Uiso:
 H3, H2, H1, H4A, H5, H6A
5.b Aromatic/amide H refined with riding coordinates:
 C17(H17), C18(H18), C19(H19), C20(H20), C25(H25), C26(H26), C27(H27), C3(H3A),
  C4(H4), C5(H5A), C6(H6), C11(H11), C12(H12), C13(H13), C30(H30), C31(H31),
 C32(H32), C33(H33), C43(H43), C41(H41), C44(H44), C36(H36), C47(H47), C38(H38)
5.c Idealised Me refined as rotating group:
 C28(H28A,H28B,H28C), C14(H14A,H14B,H14C), C34(H34A,H34B,H34C), C35(H35A,H35B,
 H35C), C48(H48A,H48B,H48C), C37(H37A,H37B,H37C)
;
_atom_sites_solution_hydrogens     mixed
_atom_sites_solution_primary       dual
_atom_sites_solution_secondary     ?
loop_
  _atom_site_label
  _atom_site_type_symbol
  _atom_site_fract_x
  _atom_site_fract_y
  _atom_site_fract_z
  _atom_site_U_iso_or_equiv
  _atom_site_adp_type
  _atom_site_occupancy
  _atom_site_site_symmetry_order
  _atom_site_calc_flag
  _atom_site_refinement_flags_posn
  _atom_site_refinement_flags_adp
  _atom_site_refinement_flags_occupancy
  _atom_site_disorder_assembly
  _atom_site_disorder_group
 O3 O 0.7045(3) 0.5557(2) 0.3362(2) 0.0732(8) Uani 1 1 d D . . . .
 H3 H 0.734(4) 0.527(4) 0.288(3) 0.110 Uiso 1 1 d D U . . .
 O4 O 0.9145(2) 0.6754(2) 0.43924(19) 0.0674(8) Uani 1 1 d . . . . .
 C15 C 0.7934(3) 0.6449(3) 0.4225(2) 0.0440(7) Uani 1 1 d . . . . .
 C16 C 0.7347(3) 0.7074(3) 0.4980(2) 0.0408(7) Uani 1 1 d . . . . .
 C17 C 0.5967(3) 0.6647(3) 0.4740(3) 0.0596(10) Uani 1 1 d . . . . .
 H17 H 0.543534 0.596317 0.411450 0.071 Uiso 1 1 calc R U . . .
 C18 C 0.5349(4) 0.7191(4) 0.5386(3) 0.0704(11) Uani 1 1 d . . . . .
 H18 H 0.441618 0.688630 0.520008 0.084 Uiso 1 1 calc R U . . .
 C19 C 0.6134(4) 0.8193(3) 0.6312(3) 0.0612(10) Uani 1 1 d . . . . .
 H19 H 0.572905 0.856993 0.675923 0.073 Uiso 1 1 calc R U . . .
 C20 C 0.7501(3) 0.8643(3) 0.6585(3) 0.0556(9) Uani 1 1 d . . . . .
 H20 H 0.801141 0.932604 0.721705 0.067 Uiso 1 1 calc R U . . .
 C21 C 0.8157(3) 0.8099(3) 0.5934(2) 0.0461(8) Uani 1 1 d . . . . .
 Cl2 Cl 1.2336(2) 1.09870(18) 1.02376(13) 0.0932(7) Uani 0.649(3) 1 d . . P A
 1
 N2 N 0.9517(15) 0.8672(10) 0.6149(11) 0.050(2) Uani 0.649(3) 1 d D . P A 1
 H2 H 0.984(6) 0.830(5) 0.569(4) 0.060 Uiso 0.6493 1 d D U P A 1
 C22 C 1.0366(8) 0.9765(10) 0.7025(7) 0.0450(18) Uani 0.649(3) 1 d . . P A 1
 C23 C 1.0834(8) 0.9790(7) 0.8070(9) 0.0486(19) Uani 0.649(3) 1 d . . P A 1
 C24 C 1.1683(7) 1.0867(7) 0.8890(6) 0.0543(18) Uani 0.649(3) 1 d . . P A 1
 C25 C 1.2073(9) 1.1928(8) 0.8708(7) 0.057(2) Uani 0.649(3) 1 d . . P A 1
 H25 H 1.264863 1.264789 0.928127 0.069 Uiso 0.649(3) 1 calc R U P A 1
 C26 C 1.1597(6) 1.1895(5) 0.7672(5) 0.0628(15) Uani 0.649(3) 1 d . . P A 1
 H26 H 1.185026 1.258885 0.752485 0.075 Uiso 0.649(3) 1 calc R U P A 1
 C27 C 1.0728(15) 1.0809(14) 0.6842(10) 0.062(3) Uani 0.649(3) 1 d . . P A 1
 H27 H 1.038083 1.078874 0.613906 0.074 Uiso 0.649(3) 1 calc R U P A 1
 C28 C 1.0462(18) 0.8689(10) 0.8329(15) 0.069(3) Uani 0.649(3) 1 d . . P A 1
 H28A H 0.974486 0.869169 0.860902 0.104 Uiso 0.649(3) 1 calc R U P A 1
 H28B H 1.123780 0.868851 0.886598 0.104 Uiso 0.649(3) 1 calc R U P A 1
 H28C H 1.016298 0.797897 0.768018 0.104 Uiso 0.649(3) 1 calc R U P A 1
 O1 O 0.5692(3) 0.3446(2) 0.0652(2) 0.0746(8) Uani 1 1 d . . . . .
 O2 O 0.7762(3) 0.4448(2) 0.18603(19) 0.0722(8) Uani 1 1 d . . . . .
 C1 C 0.6942(3) 0.3682(3) 0.0957(2) 0.0456(8) Uani 1 1 d . . . . .
 C2 C 0.7517(3) 0.3009(3) 0.0204(2) 0.0400(7) Uani 1 1 d . . . . .
 C3 C 0.8901(3) 0.3405(3) 0.0459(3) 0.0546(9) Uani 1 1 d . . . . .
 H3A H 0.943519 0.406808 0.110092 0.066 Uiso 1 1 calc R U . . .
 C4 C 0.9531(4) 0.2873(3) -0.0185(3) 0.0628(10) Uani 1 1 d . . . . .
 H4 H 1.046539 0.317765 0.000686 0.075 Uiso 1 1 calc R U . . .
 C5 C 0.8744(3) 0.1877(3) -0.1122(3) 0.0562(9) Uani 1 1 d . . . . .
 H5A H 0.915225 0.149282 -0.156264 0.067 Uiso 1 1 calc R U . . .
 C6 C 0.7378(3) 0.1446(3) -0.1412(3) 0.0562(9) Uani 1 1 d . . . . .
 H6 H 0.686560 0.077481 -0.205284 0.067 Uiso 1 1 calc R U . . .
 C7 C 0.6718(3) 0.1996(3) -0.0762(3) 0.0498(8) Uani 1 1 d . . . . .
 Cl1 Cl 0.2722(3) -0.0683(2) -0.51096(16) 0.1248(10) Uani 0.649(3) 1 d . . P A
 1
 N1 N 0.5348(11) 0.143(3) -0.099(2) 0.057(5) Uani 0.67(12) 1 d D . P A 1
 H1 H 0.502(6) 0.183(5) -0.056(4) 0.068 Uiso 0.6702 1 d D U P A 1
 C8 C 0.4504(8) 0.0381(11) -0.1895(7) 0.0464(17) Uani 0.649(3) 1 d . . P A 1
 C9 C 0.4091(7) 0.0400(7) -0.2931(10) 0.0509(17) Uani 0.649(3) 1 d . . P A 1
 C10 C 0.3240(8) -0.0671(11) -0.3766(8) 0.059(2) Uani 0.649(3) 1 d . . P A 1
 C11 C 0.2774(7) -0.1731(7) -0.3673(8) 0.067(2) Uani 0.649(3) 1 d . . P A 1
 H11 H 0.220110 -0.242313 -0.427795 0.081 Uiso 0.649(3) 1 calc R U P A 1
 C12 C 0.3181(6) -0.1754(5) -0.2639(6) 0.0698(17) Uani 0.649(3) 1 d . . P A 1
 H12 H 0.288415 -0.246412 -0.252574 0.084 Uiso 0.649(3) 1 calc R U P A 1
 C13 C 0.4030(14) -0.0706(13) -0.1787(10) 0.063(3) Uani 0.649(3) 1 d . . P A 1
 H13 H 0.430594 -0.072543 -0.109343 0.076 Uiso 0.649(3) 1 calc R U P A 1
 C14 C 0.4575(15) 0.1532(12) -0.3122(14) 0.088(4) Uani 0.649(3) 1 d . . P A 1
 H14A H 0.493414 0.221567 -0.244409 0.131 Uiso 0.649(3) 1 calc R U P A 1
 H14B H 0.383199 0.161804 -0.362363 0.131 Uiso 0.649(3) 1 calc R U P A 1
 H14C H 0.527145 0.149114 -0.342070 0.131 Uiso 0.649(3) 1 calc R U P A 1
 N3 N 0.1498(3) 0.5440(3) 0.2998(2) 0.0554(8) Uani 1 1 d . . . . .
 N4 N 0.4116(3) 0.4344(3) 0.1599(2) 0.0587(8) Uani 1 1 d D . . . .
 H4A H 0.473(3) 0.424(3) 0.130(3) 0.070 Uiso 1 1 d D U . . .
 C29 C 0.2361(3) 0.5067(3) 0.2530(2) 0.0424(7) Uani 1 1 d . . . . .
 C30 C 0.2875(3) 0.4180(3) 0.2729(3) 0.0552(9) Uani 1 1 d . . . . .
 H30 H 0.262195 0.381732 0.318281 0.066 Uiso 1 1 calc R U . . .
 C31 C 0.3756(3) 0.3842(3) 0.2253(3) 0.0524(8) Uani 1 1 d . . . . .
 H31 H 0.410240 0.325487 0.239257 0.063 Uiso 1 1 calc R U . . .
 C32 C 0.3635(4) 0.5178(3) 0.1367(3) 0.0560(9) Uani 1 1 d . . . . .
 H32 H 0.390611 0.551484 0.090392 0.067 Uiso 1 1 calc R U . . .
 C33 C 0.2739(4) 0.5543(3) 0.1810(3) 0.0582(9) Uani 1 1 d . . . . .
 H33 H 0.238411 0.610882 0.162877 0.070 Uiso 1 1 calc R U . . .
 C34 C 0.1056(4) 0.4910(3) 0.3696(3) 0.0640(10) Uani 1 1 d . . . . .
 H34A H 0.059159 0.405675 0.330065 0.096 Uiso 1 1 calc R U . . .
 H34B H 0.045221 0.527767 0.394500 0.096 Uiso 1 1 calc R U . . .
 H34C H 0.182746 0.503992 0.431143 0.096 Uiso 1 1 calc R U . . .
 C35 C 0.1013(4) 0.6377(3) 0.2806(3) 0.0649(10) Uani 1 1 d . . . . .
 H35A H 0.176921 0.707554 0.297332 0.097 Uiso 1 1 calc R U . . .
 H35B H 0.050753 0.658695 0.326064 0.097 Uiso 1 1 calc R U . . .
 H35C H 0.043879 0.609566 0.205476 0.097 Uiso 1 1 calc R U . . .
 Cl3 Cl 1.2458(4) 1.2882(3) 0.8528(3) 0.0871(12) Uani 0.351(3) 1 d . . P A 2
 Cl4 Cl 0.2443(4) -0.2714(3) -0.3480(3) 0.1012(14) Uani 0.351(3) 1 d . . P A 2
 N5 N 0.954(3) 0.8354(19) 0.6365(19) 0.049(4) Uani 0.351(3) 1 d D . P A 2
 H5 H 0.988(11) 0.797(9) 0.592(7) 0.059 Uiso 0.3507 1 d D U P A 2
 N6 N 0.532(2) 0.179(6) -0.127(5) 0.052(12) Uani 0.33(12) 1 d D . P A 2
 H6A H 0.490(11) 0.211(10) -0.086(8) 0.063 Uiso 0.3298 1 d D U P A 2
 C43 C 1.1551(15) 1.0061(13) 0.9342(10) 0.089(4) Uani 0.351(3) 1 d . . P A 2
 H43 H 1.172949 0.989972 0.997541 0.107 Uiso 0.351(3) 1 calc R U P A 2
 C40 C 0.3973(14) -0.034(2) -0.2336(10) 0.049(3) Uani 0.351(3) 1 d . . P A 2
 C42 C 1.0916(13) 1.0504(18) 0.7415(9) 0.045(3) Uani 0.351(3) 1 d . . P A 2
 C46 C 1.0406(15) 0.9357(14) 0.7357(16) 0.043(3) Uani 0.351(3) 1 d . . P A 2
 C41 C 0.3324(16) 0.0183(18) -0.4205(10) 0.099(5) Uani 0.351(3) 1 d . . P A 2
 H41 H 0.310808 0.035990 -0.482955 0.119 Uiso 0.351(3) 1 calc R U P A 2
 C48 C 1.063(4) 1.076(3) 0.6420(17) 0.076(7) Uani 0.351(3) 1 d . . P A 2
 H48A H 0.985047 1.012306 0.585171 0.114 Uiso 0.351(3) 1 calc R U P A 2
 H48B H 1.139654 1.082513 0.619801 0.114 Uiso 0.351(3) 1 calc R U P A 2
 H48C H 1.044963 1.151407 0.655739 0.114 Uiso 0.351(3) 1 calc R U P A 2
 C39 C 1.1789(16) 1.1416(14) 0.8410(14) 0.053(4) Uani 0.351(3) 1 d . . P A 2
 C44 C 0.414(3) 0.107(3) -0.3205(19) 0.075(7) Uani 0.351(3) 1 d . . P A 2
 H44 H 0.447589 0.186411 -0.314167 0.090 Uiso 0.351(3) 1 calc R U P A 2
 C36 C 1.074(3) 0.920(2) 0.8320(19) 0.073(8) Uani 0.351(3) 1 d . . P A 2
 H36 H 1.037025 0.841944 0.828643 0.088 Uiso 0.351(3) 1 calc R U P A 2
 C47 C 1.2068(14) 1.1176(13) 0.9321(12) 0.057(2) Uani 0.351(3) 1 d . . P A 2
 H47 H 1.264522 1.180557 0.997449 0.069 Uiso 0.351(3) 1 calc R U P A 2
 C37 C 0.433(3) -0.066(3) -0.1365(17) 0.075(6) Uani 0.351(3) 1 d . . P A 2
 H37A H 0.466180 -0.133027 -0.152005 0.112 Uiso 0.351(3) 1 calc R U P A 2
 H37B H 0.354531 -0.088417 -0.118328 0.112 Uiso 0.351(3) 1 calc R U P A 2
 H37C H 0.502571 0.002079 -0.076238 0.112 Uiso 0.351(3) 1 calc R U P A 2
 C49 C 0.3114(15) -0.1272(16) -0.3334(14) 0.059(2) Uani 0.351(3) 1 d . . P A 2
 C38 C 0.285(2) -0.094(3) -0.4246(12) 0.074(5) Uani 0.351(3) 1 d . . P A 2
 H38 H 0.230488 -0.154689 -0.492300 0.089 Uiso 0.351(3) 1 calc R U P A 2
 C45 C 0.4478(15) 0.0779(15) -0.2287(18) 0.047(3) Uani 0.351(3) 1 d . . P A 2

loop_
  _atom_site_aniso_label
  _atom_site_aniso_U_11
  _atom_site_aniso_U_22
  _atom_site_aniso_U_33
  _atom_site_aniso_U_23
  _atom_site_aniso_U_13
  _atom_site_aniso_U_12
 O3 0.0574(16) 0.0682(17) 0.0547(15) -0.0193(13) 0.0184(13) 0.0090(13)
 O4 0.0502(16) 0.0702(17) 0.0564(14) -0.0090(12) 0.0238(12) 0.0126(12)
 C15 0.049(2) 0.0402(17) 0.0345(16) 0.0053(13) 0.0127(14) 0.0141(14)
 C16 0.0419(18) 0.0398(16) 0.0365(15) 0.0089(13) 0.0133(13) 0.0145(13)
 C17 0.045(2) 0.054(2) 0.0512(19) -0.0051(16) 0.0094(16) 0.0083(16)
 C18 0.040(2) 0.074(3) 0.072(2) -0.002(2) 0.0216(19) 0.0127(18)
 C19 0.052(2) 0.059(2) 0.064(2) 0.0030(18) 0.0259(18) 0.0225(17)
 C20 0.047(2) 0.0452(19) 0.0540(19) -0.0048(15) 0.0161(16) 0.0123(15)
 C21 0.0420(18) 0.0426(17) 0.0439(17) 0.0035(14) 0.0127(15) 0.0171(14)
 Cl2 0.1077(15) 0.0915(13) 0.0458(9) 0.0146(8) -0.0012(9) 0.0215(11)
 N2 0.042(3) 0.039(6) 0.050(5) -0.004(3) 0.016(3) 0.009(4)
 C22 0.034(3) 0.043(5) 0.045(5) 0.005(4) 0.009(3) 0.010(4)
 C23 0.049(4) 0.046(5) 0.058(6) 0.022(5) 0.023(4) 0.023(4)
 C24 0.046(4) 0.048(4) 0.045(5) 0.000(3) 0.005(3) 0.008(3)
 C25 0.047(4) 0.047(5) 0.049(5) -0.004(3) 0.007(3) 0.008(4)
 C26 0.063(4) 0.051(3) 0.068(4) 0.020(3) 0.023(3) 0.009(3)
 C27 0.064(6) 0.059(5) 0.051(8) 0.006(7) 0.023(7) 0.017(4)
 C28 0.073(8) 0.055(7) 0.065(5) 0.020(6) 0.013(5) 0.015(6)
 O1 0.0528(16) 0.0800(18) 0.0647(16) -0.0130(13) 0.0262(13) 0.0222(13)
 O2 0.0645(16) 0.0676(17) 0.0503(14) -0.0147(13) 0.0185(13) 0.0125(13)
 C1 0.053(2) 0.0383(17) 0.0390(17) 0.0048(14) 0.0186(15) 0.0149(15)
 C2 0.0449(18) 0.0373(16) 0.0344(15) 0.0071(13) 0.0128(13) 0.0181(14)
 C3 0.046(2) 0.050(2) 0.0425(17) -0.0049(15) 0.0085(15) 0.0098(15)
 C4 0.0395(19) 0.068(2) 0.060(2) 0.0012(18) 0.0161(17) 0.0131(17)
 C5 0.050(2) 0.056(2) 0.055(2) 0.0032(17) 0.0227(17) 0.0245(17)
 C6 0.046(2) 0.0456(19) 0.0514(19) -0.0104(15) 0.0112(16) 0.0138(15)
 C7 0.0437(19) 0.0428(18) 0.0489(18) -0.0005(14) 0.0151(15) 0.0149(15)
 Cl1 0.141(2) 0.1242(19) 0.0567(12) 0.0244(12) -0.0151(12) 0.0256(15)
 N1 0.043(3) 0.048(8) 0.054(6) -0.009(6) 0.017(3) 0.009(3)
 C8 0.035(4) 0.045(5) 0.047(5) 0.002(5) 0.018(4) 0.009(3)
 C9 0.043(4) 0.054(5) 0.052(5) 0.021(5) 0.009(4) 0.018(3)
 C10 0.049(4) 0.058(6) 0.048(6) 0.004(4) 0.004(4) 0.018(4)
 C11 0.042(4) 0.060(5) 0.063(5) -0.010(4) 0.010(4) 0.005(3)
 C12 0.070(4) 0.047(4) 0.082(5) 0.020(4) 0.028(4) 0.005(3)
 C13 0.063(7) 0.064(5) 0.054(8) 0.013(7) 0.021(6) 0.014(5)
 C14 0.083(10) 0.064(7) 0.097(7) 0.037(5) 0.004(7) 0.018(6)
 N3 0.0531(17) 0.0505(17) 0.0565(17) 0.0093(14) 0.0235(14) 0.0168(14)
 N4 0.0522(18) 0.0561(18) 0.0548(17) 0.0009(15) 0.0227(15) 0.0172(15)
 C29 0.0411(17) 0.0367(16) 0.0375(16) 0.0028(13) 0.0135(14) 0.0074(13)
 C30 0.056(2) 0.053(2) 0.0528(19) 0.0147(16) 0.0201(17) 0.0171(17)
 C31 0.054(2) 0.0478(19) 0.0488(19) 0.0100(16) 0.0195(17) 0.0162(16)
 C32 0.064(2) 0.051(2) 0.054(2) 0.0149(16) 0.0279(18) 0.0182(18)
 C33 0.067(2) 0.047(2) 0.064(2) 0.0167(17) 0.0300(19) 0.0207(17)
 C34 0.071(3) 0.066(2) 0.059(2) 0.0179(19) 0.038(2) 0.0196(19)
 C35 0.070(2) 0.050(2) 0.078(3) 0.0143(19) 0.036(2) 0.0269(19)
 Cl3 0.093(2) 0.0461(18) 0.091(2) 0.0107(16) 0.0193(19) 0.0047(15)
 Cl4 0.096(3) 0.048(2) 0.129(3) 0.0084(19) 0.042(2) 0.0006(17)
 N5 0.047(6) 0.031(9) 0.049(10) -0.006(5) 0.013(7) 0.007(7)
 N6 0.036(6) 0.042(14) 0.052(13) -0.012(10) 0.016(7) 0.004(6)
 C43 0.118(12) 0.102(11) 0.054(7) 0.042(8) 0.035(8) 0.030(9)
 C40 0.047(7) 0.066(10) 0.040(7) 0.023(9) 0.021(6) 0.023(7)
 C42 0.042(7) 0.058(9) 0.028(6) 0.009(7) 0.010(5) 0.019(7)
 C46 0.042(7) 0.048(9) 0.030(8) 0.001(7) 0.014(6) 0.014(6)
 C41 0.116(12) 0.145(15) 0.042(8) 0.045(9) 0.015(8) 0.056(12)
 C48 0.083(11) 0.072(11) 0.056(14) 0.015(13) 0.022(12) 0.011(8)
 C39 0.048(8) 0.048(11) 0.045(10) -0.007(7) 0.016(7) 0.016(8)
 C44 0.067(14) 0.10(2) 0.058(11) 0.034(14) 0.022(10) 0.025(14)
 C36 0.063(13) 0.08(2) 0.047(10) 0.001(15) 0.000(8) 0.017(16)
 C47 0.047(4) 0.047(5) 0.049(5) -0.004(3) 0.007(3) 0.008(4)
 C37 0.078(16) 0.075(11) 0.055(12) 0.026(11) 0.017(10) 0.003(9)
 C49 0.049(4) 0.058(6) 0.048(6) 0.004(4) 0.004(4) 0.018(4)
 C38 0.085(13) 0.077(13) 0.038(11) 0.002(10) 0.011(8) 0.028(12)
 C45 0.036(7) 0.056(10) 0.033(9) 0.004(8) 0.008(6) 0.008(6)

_geom_special_details
;
 All esds (except the esd in the dihedral angle between two l.s. planes)
 are estimated using the full covariance matrix.  The cell esds are taken
 into account individually in the estimation of esds in distances, angles
 and torsion angles; correlations between esds in cell parameters are only
 used when they are defined by crystal symmetry.  An approximate (isotropic)
 treatment of cell esds is used for estimating esds involving l.s. planes.
;
loop_
  _geom_bond_atom_site_label_1
  _geom_bond_atom_site_label_2
  _geom_bond_distance
  _geom_bond_site_symmetry_2
  _geom_bond_publ_flag
 O3 H3 0.84(2) . ?
 O3 C15 1.294(4) . ?
 O4 C15 1.220(4) . ?
 C15 C16 1.483(4) . ?
 C16 C17 1.381(4) . ?
 C16 C21 1.408(4) . ?
 C17 H17 0.9300 . ?
 C17 C18 1.369(5) . ?
 C18 H18 0.9300 . ?
 C18 C19 1.370(5) . ?
 C19 H19 0.9300 . ?
 C19 C20 1.362(5) . ?
 C20 H20 0.9300 . ?
 C20 C21 1.408(4) . ?
 C21 N2 1.390(15) . ?
 C21 N5 1.39(3) . ?
 Cl2 C24 1.746(7) . ?
 N2 H2 0.87(2) . ?
 N2 C22 1.410(17) . ?
 C22 C23 1.378(12) . ?
 C22 C27 1.367(18) . ?
 C23 C24 1.370(13) . ?
 C23 C28 1.491(12) . ?
 C24 C25 1.390(16) . ?
 C25 H25 0.9300 . ?
 C25 C26 1.365(12) . ?
 C26 H26 0.9300 . ?
 C26 C27 1.385(16) . ?
 C27 H27 0.9300 . ?
 C28 H28A 0.9600 . ?
 C28 H28B 0.9600 . ?
 C28 H28C 0.9600 . ?
 O1 C1 1.245(4) . ?
 O2 C1 1.248(4) . ?
 C1 C2 1.496(4) . ?
 C2 C3 1.380(4) . ?
 C2 C7 1.408(4) . ?
 C3 H3A 0.9300 . ?
 C3 C4 1.373(5) . ?
 C4 H4 0.9300 . ?
 C4 C5 1.375(4) . ?
 C5 H5A 0.9300 . ?
 C5 C6 1.357(4) . ?
 C6 H6 0.9300 . ?
 C6 C7 1.412(4) . ?
 C7 N1 1.395(18) . ?
 C7 N6 1.42(4) . ?
 Cl1 C10 1.778(12) . ?
 N1 H1 0.86(2) . ?
 N1 C8 1.398(16) . ?
 C8 C9 1.383(12) . ?
 C8 C13 1.382(18) . ?
 C9 C10 1.374(13) . ?
 C9 C14 1.493(15) . ?
 C10 C11 1.34(2) . ?
 C11 H11 0.9300 . ?
 C11 C12 1.383(13) . ?
 C12 H12 0.9300 . ?
 C12 C13 1.366(15) . ?
 C13 H13 0.9300 . ?
 C14 H14A 0.9600 . ?
 C14 H14B 0.9600 . ?
 C14 H14C 0.9600 . ?
 N3 C29 1.366(4) . ?
 N3 C34 1.434(4) . ?
 N3 C35 1.431(4) . ?
 N4 H4A 0.884(19) . ?
 N4 C31 1.323(5) . ?
 N4 C32 1.331(5) . ?
 C29 C30 1.394(4) . ?
 C29 C33 1.395(4) . ?
 C30 H30 0.9300 . ?
 C30 C31 1.374(5) . ?
 C31 H31 0.9300 . ?
 C32 H32 0.9300 . ?
 C32 C33 1.375(5) . ?
 C33 H33 0.9300 . ?
 C34 H34A 0.9600 . ?
 C34 H34B 0.9600 . ?
 C34 H34C 0.9600 . ?
 C35 H35A 0.9600 . ?
 C35 H35B 0.9600 . ?
 C35 H35C 0.9600 . ?
 Cl3 C39 1.719(18) . ?
 Cl4 C49 1.68(2) . ?
 N5 H5 0.87(2) . ?
 N5 C46 1.43(3) . ?
 N6 H6A 0.87(2) . ?
 N6 C45 1.46(3) . ?
 C43 H43 0.9300 . ?
 C43 C36 1.38(3) . ?
 C43 C47 1.37(2) . ?
 C40 C37 1.48(2) . ?
 C40 C49 1.40(2) . ?
 C40 C45 1.33(2) . ?
 C42 C46 1.36(2) . ?
 C42 C48 1.47(2) . ?
 C42 C39 1.39(2) . ?
 C46 C36 1.36(3) . ?
 C41 H41 0.9300 . ?
 C41 C44 1.37(3) . ?
 C41 C38 1.34(3) . ?
 C48 H48A 0.9600 . ?
 C48 H48B 0.9600 . ?
 C48 H48C 0.9600 . ?
 C39 C47 1.34(3) . ?
 C44 H44 0.9300 . ?
 C44 C45 1.39(3) . ?
 C36 H36 0.9300 . ?
 C47 H47 0.9300 . ?
 C37 H37A 0.9600 . ?
 C37 H37B 0.9600 . ?
 C37 H37C 0.9600 . ?
 C49 C38 1.41(4) . ?
 C38 H38 0.9300 . ?

loop_
  _geom_angle_atom_site_label_1
  _geom_angle_atom_site_label_2
  _geom_angle_atom_site_label_3
  _geom_angle
  _geom_angle_site_symmetry_1
  _geom_angle_site_symmetry_3
  _geom_angle_publ_flag
 C15 O3 H3 115(3) . . ?
 O3 C15 C16 114.0(3) . . ?
 O4 C15 O3 122.7(3) . . ?
 O4 C15 C16 123.2(3) . . ?
 C17 C16 C15 119.3(3) . . ?
 C17 C16 C21 118.8(3) . . ?
 C21 C16 C15 121.8(3) . . ?
 C16 C17 H17 118.7 . . ?
 C18 C17 C16 122.7(3) . . ?
 C18 C17 H17 118.7 . . ?
 C17 C18 H18 120.7 . . ?
 C17 C18 C19 118.6(3) . . ?
 C19 C18 H18 120.7 . . ?
 C18 C19 H19 119.6 . . ?
 C20 C19 C18 120.9(3) . . ?
 C20 C19 H19 119.6 . . ?
 C19 C20 H20 119.3 . . ?
 C19 C20 C21 121.5(3) . . ?
 C21 C20 H20 119.3 . . ?
 C16 C21 C20 117.5(3) . . ?
 N2 C21 C16 121.7(6) . . ?
 N2 C21 C20 120.1(6) . . ?
 N5 C21 C16 120.3(10) . . ?
 N5 C21 C20 119.8(11) . . ?
 C21 N2 H2 115(5) . . ?
 C21 N2 C22 125.4(11) . . ?
 C22 N2 H2 120(5) . . ?
 C23 C22 N2 120.4(10) . . ?
 C27 C22 N2 120.0(9) . . ?
 C27 C22 C23 119.6(11) . . ?
 C22 C23 C28 122.4(13) . . ?
 C24 C23 C22 118.2(7) . . ?
 C24 C23 C28 119.4(12) . . ?
 C23 C24 Cl2 121.6(7) . . ?
 C23 C24 C25 122.5(8) . . ?
 C25 C24 Cl2 115.9(5) . . ?
 C24 C25 H25 120.6 . . ?
 C26 C25 C24 118.8(7) . . ?
 C26 C25 H25 120.6 . . ?
 C25 C26 H26 120.6 . . ?
 C25 C26 C27 118.8(9) . . ?
 C27 C26 H26 120.6 . . ?
 C22 C27 C26 122.0(11) . . ?
 C22 C27 H27 119.0 . . ?
 C26 C27 H27 119.0 . . ?
 C23 C28 H28A 109.5 . . ?
 C23 C28 H28B 109.5 . . ?
 C23 C28 H28C 109.5 . . ?
 H28A C28 H28B 109.5 . . ?
 H28A C28 H28C 109.5 . . ?
 H28B C28 H28C 109.5 . . ?
 O1 C1 O2 124.1(3) . . ?
 O1 C1 C2 118.8(3) . . ?
 O2 C1 C2 117.1(3) . . ?
 C3 C2 C1 118.7(3) . . ?
 C3 C2 C7 117.9(3) . . ?
 C7 C2 C1 123.4(3) . . ?
 C2 C3 H3A 118.2 . . ?
 C4 C3 C2 123.5(3) . . ?
 C4 C3 H3A 118.2 . . ?
 C3 C4 H4 120.9 . . ?
 C3 C4 C5 118.2(3) . . ?
 C5 C4 H4 120.9 . . ?
 C4 C5 H5A 119.6 . . ?
 C6 C5 C4 120.9(3) . . ?
 C6 C5 H5A 119.6 . . ?
 C5 C6 H6 119.3 . . ?
 C5 C6 C7 121.4(3) . . ?
 C7 C6 H6 119.3 . . ?
 C2 C7 C6 118.2(3) . . ?
 C2 C7 N6 120.4(10) . . ?
 C6 C7 N6 117.9(13) . . ?
 N1 C7 C2 121.0(5) . . ?
 N1 C7 C6 120.0(5) . . ?
 C7 N1 H1 114(5) . . ?
 C7 N1 C8 124.7(10) . . ?
 C8 N1 H1 121(5) . . ?
 C9 C8 N1 121(3) . . ?
 C13 C8 N1 121(2) . . ?
 C13 C8 C9 117.6(11) . . ?
 C8 C9 C14 121.0(11) . . ?
 C10 C9 C8 116.8(9) . . ?
 C10 C9 C14 122.1(12) . . ?
 C9 C10 Cl1 117.9(11) . . ?
 C11 C10 Cl1 115.9(6) . . ?
 C11 C10 C9 126.2(13) . . ?
 C10 C11 H11 121.4 . . ?
 C10 C11 C12 117.2(7) . . ?
 C12 C11 H11 121.4 . . ?
 C11 C12 H12 120.8 . . ?
 C13 C12 C11 118.3(8) . . ?
 C13 C12 H12 120.8 . . ?
 C8 C13 H13 118.1 . . ?
 C12 C13 C8 123.9(11) . . ?
 C12 C13 H13 118.1 . . ?
 C9 C14 H14A 109.5 . . ?
 C9 C14 H14B 109.5 . . ?
 C9 C14 H14C 109.5 . . ?
 H14A C14 H14B 109.5 . . ?
 H14A C14 H14C 109.5 . . ?
 H14B C14 H14C 109.5 . . ?
 C29 N3 C34 121.0(3) . . ?
 C29 N3 C35 120.8(3) . . ?
 C35 N3 C34 118.2(3) . . ?
 C31 N4 H4A 127(3) . . ?
 C31 N4 C32 121.8(3) . . ?
 C32 N4 H4A 111(3) . . ?
 N3 C29 C30 121.8(3) . . ?
 N3 C29 C33 120.9(3) . . ?
 C30 C29 C33 117.3(3) . . ?
 C29 C30 H30 120.0 . . ?
 C31 C30 C29 119.9(3) . . ?
 C31 C30 H30 120.0 . . ?
 N4 C31 C30 120.7(3) . . ?
 N4 C31 H31 119.7 . . ?
 C30 C31 H31 119.7 . . ?
 N4 C32 H32 119.9 . . ?
 N4 C32 C33 120.2(3) . . ?
 C33 C32 H32 119.9 . . ?
 C29 C33 H33 120.0 . . ?
 C32 C33 C29 120.1(3) . . ?
 C32 C33 H33 120.0 . . ?
 N3 C34 H34A 109.5 . . ?
 N3 C34 H34B 109.5 . . ?
 N3 C34 H34C 109.5 . . ?
 H34A C34 H34B 109.5 . . ?
 H34A C34 H34C 109.5 . . ?
 H34B C34 H34C 109.5 . . ?
 N3 C35 H35A 109.5 . . ?
 N3 C35 H35B 109.5 . . ?
 N3 C35 H35C 109.5 . . ?
 H35A C35 H35B 109.5 . . ?
 H35A C35 H35C 109.5 . . ?
 H35B C35 H35C 109.5 . . ?
 C21 N5 H5 115(8) . . ?
 C21 N5 C46 122(2) . . ?
 C46 N5 H5 121(9) . . ?
 C7 N6 H6A 118(9) . . ?
 C7 N6 C45 122(2) . . ?
 C45 N6 H6A 117(9) . . ?
 C36 C43 H43 123.7 . . ?
 C47 C43 H43 123.7 . . ?
 C47 C43 C36 112.6(16) . . ?
 C49 C40 C37 118(2) . . ?
 C45 C40 C37 122(2) . . ?
 C45 C40 C49 120.3(16) . . ?
 C46 C42 C48 120(2) . . ?
 C46 C42 C39 119.9(14) . . ?
 C39 C42 C48 120(2) . . ?
 C42 C46 N5 123.8(18) . . ?
 C42 C46 C36 115.9(19) . . ?
 C36 C46 N5 120.3(16) . . ?
 C44 C41 H41 121.3 . . ?
 C38 C41 H41 121.3 . . ?
 C38 C41 C44 117.3(17) . . ?
 C42 C48 H48A 109.5 . . ?
 C42 C48 H48B 109.5 . . ?
 C42 C48 H48C 109.5 . . ?
 H48A C48 H48B 109.5 . . ?
 H48A C48 H48C 109.5 . . ?
 H48B C48 H48C 109.5 . . ?
 C42 C39 Cl3 121.7(17) . . ?
 C47 C39 Cl3 118.1(10) . . ?
 C47 C39 C42 120.1(18) . . ?
 C41 C44 H44 119.8 . . ?
 C41 C44 C45 120(2) . . ?
 C45 C44 H44 119.8 . . ?
 C43 C36 H36 116.2 . . ?
 C46 C36 C43 128(2) . . ?
 C46 C36 H36 116.2 . . ?
 C43 C47 H47 118.1 . . ?
 C39 C47 C43 123.7(13) . . ?
 C39 C47 H47 118.1 . . ?
 C40 C37 H37A 109.5 . . ?
 C40 C37 H37B 109.5 . . ?
 C40 C37 H37C 109.5 . . ?
 H37A C37 H37B 109.5 . . ?
 H37A C37 H37C 109.5 . . ?
 H37B C37 H37C 109.5 . . ?
 C40 C49 Cl4 123.8(18) . . ?
 C40 C49 C38 116(2) . . ?
 C38 C49 Cl4 120.3(13) . . ?
 C41 C38 C49 124.4(16) . . ?
 C41 C38 H38 117.8 . . ?
 C49 C38 H38 117.8 . . ?
 C40 C45 N6 123(5) . . ?
 C40 C45 C44 122(2) . . ?
 C44 C45 N6 116(5) . . ?

loop_
  _geom_torsion_atom_site_label_1
  _geom_torsion_atom_site_label_2
  _geom_torsion_atom_site_label_3
  _geom_torsion_atom_site_label_4
  _geom_torsion
  _geom_torsion_site_symmetry_1
  _geom_torsion_site_symmetry_2
  _geom_torsion_site_symmetry_3
  _geom_torsion_site_symmetry_4
  _geom_torsion_publ_flag
 O3 C15 C16 C17 2.6(5) . . . . ?
 O3 C15 C16 C21 -176.9(3) . . . . ?
 O4 C15 C16 C17 -178.3(3) . . . . ?
 O4 C15 C16 C21 2.2(5) . . . . ?
 C15 C16 C17 C18 -178.7(4) . . . . ?
 C15 C16 C21 C20 178.7(3) . . . . ?
 C15 C16 C21 N2 8.3(6) . . . . ?
 C15 C16 C21 N5 -18.7(10) . . . . ?
 C16 C17 C18 C19 -0.5(7) . . . . ?
 C16 C21 N2 C22 173.5(8) . . . . ?
 C16 C21 N5 C46 -177.4(13) . . . . ?
 C17 C16 C21 C20 -0.8(5) . . . . ?
 C17 C16 C21 N2 -171.2(5) . . . . ?
 C17 C16 C21 N5 161.8(9) . . . . ?
 C17 C18 C19 C20 0.2(6) . . . . ?
 C18 C19 C20 C21 -0.2(6) . . . . ?
 C19 C20 C21 C16 0.5(5) . . . . ?
 C19 C20 C21 N2 171.1(5) . . . . ?
 C19 C20 C21 N5 -162.2(8) . . . . ?
 C20 C21 N2 C22 3.3(12) . . . . ?
 C20 C21 N5 C46 -15.2(19) . . . . ?
 C21 C16 C17 C18 0.8(6) . . . . ?
 C21 N2 C22 C23 74.1(11) . . . . ?
 C21 N2 C22 C27 -105.8(12) . . . . ?
 C21 N5 C46 C42 -84(2) . . . . ?
 C21 N5 C46 C36 95(2) . . . . ?
 Cl2 C24 C25 C26 -180.0(5) . . . . ?
 N2 C22 C23 C24 178.4(9) . . . . ?
 N2 C22 C23 C28 -0.8(17) . . . . ?
 N2 C22 C27 C26 -177.8(11) . . . . ?
 C22 C23 C24 Cl2 -179.6(6) . . . . ?
 C22 C23 C24 C25 0.6(12) . . . . ?
 C23 C22 C27 C26 2.3(16) . . . . ?
 C23 C24 C25 C26 -0.2(14) . . . . ?
 C24 C25 C26 C27 0.8(13) . . . . ?
 C25 C26 C27 C22 -1.9(16) . . . . ?
 C27 C22 C23 C24 -1.7(12) . . . . ?
 C27 C22 C23 C28 179.1(13) . . . . ?
 C28 C23 C24 Cl2 -0.3(15) . . . . ?
 C28 C23 C24 C25 179.9(12) . . . . ?
 O1 C1 C2 C3 169.2(3) . . . . ?
 O1 C1 C2 C7 -10.0(5) . . . . ?
 O2 C1 C2 C3 -11.0(5) . . . . ?
 O2 C1 C2 C7 169.8(3) . . . . ?
 C1 C2 C3 C4 -178.5(4) . . . . ?
 C1 C2 C7 C6 179.3(3) . . . . ?
 C1 C2 C7 N1 -11(3) . . . . ?
 C1 C2 C7 N6 21(5) . . . . ?
 C2 C3 C4 C5 -1.4(6) . . . . ?
 C2 C7 N1 C8 -176(3) . . . . ?
 C2 C7 N6 C45 178(5) . . . . ?
 C3 C2 C7 C6 0.0(5) . . . . ?
 C3 C2 C7 N1 170(3) . . . . ?
 C3 C2 C7 N6 -158(5) . . . . ?
 C3 C4 C5 C6 1.2(6) . . . . ?
 C4 C5 C6 C7 -0.5(6) . . . . ?
 C5 C6 C7 C2 -0.1(6) . . . . ?
 C5 C6 C7 N1 -170(3) . . . . ?
 C5 C6 C7 N6 159(5) . . . . ?
 C6 C7 N1 C8 -6(6) . . . . ?
 C6 C7 N6 C45 19(10) . . . . ?
 C7 C2 C3 C4 0.8(5) . . . . ?
 C7 N1 C8 C9 -71(5) . . . . ?
 C7 N1 C8 C13 110(4) . . . . ?
 C7 N6 C45 C40 80(7) . . . . ?
 C7 N6 C45 C44 -105(8) . . . . ?
 Cl1 C10 C11 C12 178.9(5) . . . . ?
 N1 C8 C9 C10 -178.7(8) . . . . ?
 N1 C8 C9 C14 2.3(14) . . . . ?
 N1 C8 C13 C12 178.6(10) . . . . ?
 C8 C9 C10 Cl1 -178.7(5) . . . . ?
 C8 C9 C10 C11 -0.1(13) . . . . ?
 C9 C8 C13 C12 -0.2(15) . . . . ?
 C9 C10 C11 C12 0.3(14) . . . . ?
 C10 C11 C12 C13 -0.4(12) . . . . ?
 C11 C12 C13 C8 0.4(15) . . . . ?
 C13 C8 C9 C10 0.0(11) . . . . ?
 C13 C8 C9 C14 -178.9(11) . . . . ?
 C14 C9 C10 Cl1 0.3(13) . . . . ?
 C14 C9 C10 C11 178.9(11) . . . . ?
 N3 C29 C30 C31 -179.1(3) . . . . ?
 N3 C29 C33 C32 178.4(3) . . . . ?
 N4 C32 C33 C29 1.9(5) . . . . ?
 C29 C30 C31 N4 -0.5(5) . . . . ?
 C30 C29 C33 C32 -3.0(5) . . . . ?
 C31 N4 C32 C33 0.0(5) . . . . ?
 C32 N4 C31 C30 -0.7(5) . . . . ?
 C33 C29 C30 C31 2.4(5) . . . . ?
 C34 N3 C29 C30 -1.5(5) . . . . ?
 C34 N3 C29 C33 176.9(3) . . . . ?
 C35 N3 C29 C30 178.2(3) . . . . ?
 C35 N3 C29 C33 -3.3(4) . . . . ?
 Cl3 C39 C47 C43 177.1(11) . . . . ?
 Cl4 C49 C38 C41 179.2(14) . . . . ?
 N5 C46 C36 C43 180(2) . . . . ?
 C40 C49 C38 C41 -2(3) . . . . ?
 C42 C46 C36 C43 -2(3) . . . . ?
 C42 C39 C47 C43 1(3) . . . . ?
 C46 C42 C39 Cl3 -179.8(10) . . . . ?
 C46 C42 C39 C47 -4(2) . . . . ?
 C41 C44 C45 N6 -178.3(19) . . . . ?
 C41 C44 C45 C40 -3(3) . . . . ?
 C48 C42 C46 N5 -2(3) . . . . ?
 C48 C42 C46 C36 179(2) . . . . ?
 C48 C42 C39 Cl3 5(2) . . . . ?
 C48 C42 C39 C47 -179(2) . . . . ?
 C39 C42 C46 N5 -177.5(17) . . . . ?
 C39 C42 C46 C36 4(2) . . . . ?
 C44 C41 C38 C49 1(3) . . . . ?
 C36 C43 C47 C39 1(3) . . . . ?
 C47 C43 C36 C46 -1(3) . . . . ?
 C37 C40 C49 Cl4 2(2) . . . . ?
 C37 C40 C49 C38 -177(2) . . . . ?
 C37 C40 C45 N6 -6(3) . . . . ?
 C37 C40 C45 C44 179(2) . . . . ?
 C49 C40 C45 N6 176.9(17) . . . . ?
 C49 C40 C45 C44 2(2) . . . . ?
 C38 C41 C44 C45 1(3) . . . . ?
 C45 C40 C49 Cl4 179.2(11) . . . . ?
 C45 C40 C49 C38 0(2) . . . . ?

loop_
  _refln_index_h
  _refln_index_k
  _refln_index_l
  _refln_F_squared_meas
  _refln_F_squared_sigma
 0 0 3 0.7 0.21
 0 0 4 110.14 2.91
 0 0 4 113.25 2.7
 0 0 4 120.42 3.77
 0 0 5 41.98 2.38
 0 0 5 40.18 1.77
 0 0 5 40.44 1.59
 0 0 6 201.35 6.11
 0 0 6 191.65 4.87
 0 0 6 193.46 4.56
 0 0 7 0.62 0.31
 0 0 7 0.8 0.39
 0 0 8 20.28 2.01
 0 0 8 22.76 1.45
 0 0 8 22.81 1.58
 0 0 9 13.39 1.29
 0 0 9 13.93 1.38
 0 0 9 12.86 1.78
 0 0 10 3.59 0.8
 0 0 10 1.8 0.85
 0 0 11 -0.18 0.35
 0 0 11 2.36 1.05
 0 0 12 8.89 1.73
 0 0 12 6.34 1.06
 0 0 13 5.18 1.42
 0 0 13 7.22 1.21
 0 0 14 2.11 0.93
 0 0 14 0.69 0.48
 0 0 15 4.03 1.02
 0 0 15 3.59 1.25
 0 -1 15 0 0.37
 0 -1 15 0.54 0.58
 0 -1 14 1.28 0.56
 0 -1 14 0.74 0.61
 0 -1 13 0.28 0.38
 0 -1 13 0.99 0.8
 0 -1 12 9.07 1.26
 0 -1 12 7.06 1.49
 0 -1 11 1.82 0.75
 0 -1 11 0.66 0.56
 0 -1 10 6.63 0.99
 0 -1 10 3.41 1.02
 0 -1 9 5.5 1.28
 0 -1 9 7.55 1
 0 -1 9 8.23 1.04
 0 -1 8 87.65 3.3
 0 -1 8 94.54 4.34
 0 -1 8 86.96 3.16
 0 -1 7 3.55 0.65
 0 -1 7 4.13 0.63
 0 -1 6 803.19 14.6
 0 -1 6 815.2 16.4
 0 -1 6 817.4 14.91
 0 -1 5 1.25 0.31
 0 -1 5 0.76 0.34
 0 -1 5 1.42 0.37
 0 -1 5 1.02 0.24
 0 -1 4 3.24 0.44
 0 -1 4 2.9 0.35
 0 -1 4 2.23 0.45
 0 -1 3 15.87 0.88
 0 -1 3 17.15 1.1
 0 1 2 722.98 12.16
 0 1 3 4.19 0.45
 0 1 3 4.85 0.48
 0 1 4 125.95 2.96
 0 1 4 115.64 3.06
 0 1 5 2.84 0.44
 0 1 5 2.19 0.43
 0 1 6 352.67 7.25
 0 1 6 352.78 7.57
 0 1 7 22.27 1.38
 0 1 7 18.96 2.02
 0 1 7 22.15 1.5
 0 1 8 17 1.25
 0 1 8 13.52 1.7
 0 1 8 17.8 1.4
 0 1 9 11.85 1.28
 0 1 9 12.57 1.82
 0 1 9 12.31 1.19
 0 1 10 46.87 3.52
 0 1 10 46.42 2.6
 0 1 11 4.4 0.87
 0 1 11 2.96 1.02
 0 1 12 8.39 1.2
 0 1 12 7.12 1.64
 0 1 13 1.88 0.67
 0 1 13 0.79 0.85
 0 1 14 2.36 1.16
 0 1 14 0.5 0.43
 0 -2 16 2.96 0.84
 0 -2 15 0.86 0.66
 0 -2 14 -0.8 0.66
 0 -2 13 0.09 0.36
 0 -2 12 22.37 1.95
 0 -2 12 22.15 2.55
 0 -2 11 -1.1 0.77
 0 -2 11 0.37 0.39
 0 -2 10 21.55 2.26
 0 -2 10 18.43 1.61
 0 -2 9 4.48 1.16
 0 -2 9 4.22 0.76
 0 -2 9 4.84 0.83
 0 -2 8 35.76 2.02
 0 -2 8 34.4 1.93
 0 -2 7 29.53 1.78
 0 -2 7 30.55 1.75
 0 -2 7 27.93 2.2
 0 -2 7 31.45 1.44
 0 -2 6 211.21 4.45
 0 -2 6 195.83 4.95
 0 -2 6 201.54 5.93
 0 -2 6 194.05 5.01
 0 -2 5 13.19 0.8
 0 -2 5 13.04 1.02
 0 -2 5 13.27 1
 0 -2 4 156.16 3.87
 0 -2 4 165.78 3.35
 0 -2 4 152.57 3.8
 0 -2 3 18.97 0.99
 0 2 1 0.23 0.17
 0 2 2 64.91 1.99
 0 2 2 69.29 1.8
 0 2 3 19.14 0.98
 0 2 3 19.81 1.04
 0 2 4 205.38 4.66
 0 2 4 213.67 4.72
 0 2 5 28.38 1.52
 0 2 5 29.9 1.47
 0 2 6 10.59 0.95
 0 2 6 12.22 0.95
 0 2 7 13.43 1.08
 0 2 7 11.64 1.11
 0 2 8 109.4 5.17
 0 2 8 114.28 3.89
 0 2 8 110.37 3.6
 0 2 9 40.33 2.19
 0 2 9 40.5 3.37
 0 2 9 39.76 2.37
 0 2 10 -0.18 0.3
 0 2 10 0.16 0.6
 0 2 11 3.27 0.78
 0 2 11 2.02 0.91
 0 2 12 6.67 1.51
 0 2 12 6.28 1.08
 0 2 13 3.85 1.34
 0 2 13 4.19 0.94
 0 2 14 3.49 1.22
 0 -3 16 2.54 0.91
 0 -3 15 -0.08 0.54
 0 -3 14 17.57 1.97
 0 -3 13 1.33 0.63
 0 -3 12 10.9 1.39
 0 -3 11 1.55 0.56
 0 -3 10 9.17 1.13
 0 -3 9 4.05 0.76
 0 -3 9 5.22 0.85
 0 -3 8 3.21 0.61
 0 -3 8 2.51 0.56
 0 -3 8 3.9 0.51
 0 -3 7 2.29 0.52
 0 -3 7 2.44 0.42
 0 -3 7 2.01 0.55
 0 -3 6 31.32 1.67
 0 3 -6 29.56 1.79
 0 -3 6 25.34 1.19
 0 -3 5 0.87 0.25
 0 3 -5 0.67 0.32
 0 -3 5 0.75 0.32
 0 -3 4 1003.84 16.93
 0 3 -4 1018.33 17.98
 0 -3 4 998.87 17.4
 0 3 -3 38.28 1.78
 0 3 -2 3599.63 58.43
 0 3 -1 1.01 0.35
 0 3 0 156.34 4
 0 3 1 67.92 2.41
 0 3 2 18.44 1.1
 0 3 3 57.93 2.15
 0 3 3 52.77 1.88
 0 3 4 1008.93 17.54
 0 3 4 1006.76 17.75
 0 3 5 3.28 0.54
 0 3 5 3.85 0.6
 0 3 6 109.1 3.39
 0 3 6 110.02 3.47
 0 3 7 2.11 0.51
 0 3 7 1.47 0.44
 0 3 8 186.83 5.12
 0 3 8 177.01 5.24
 0 3 9 5.44 0.86
 0 3 9 5.67 1.47
 0 3 9 5.97 0.88
 0 3 10 4.75 1.25
 0 3 10 4.16 0.74
 0 3 10 3.82 0.78
 0 3 11 0.84 0.75
 0 3 12 8.45 1.76
 0 3 13 1.86 0.97
 0 -4 16 14.07 1.91
 0 -4 15 0.78 0.73
 0 -4 14 9.42 1.45
 0 -4 13 0.48 0.39
 0 -4 12 1.38 0.66
 0 -4 11 3.9 0.86
 0 -4 10 31.08 2.15
 0 -4 9 3.25 0.74
 0 4 -8 2.61 0.67
 0 -4 8 3.24 0.48
 0 -4 8 2.77 0.64
 0 4 -7 5.87 0.94
 0 -4 7 5.8 0.62
 0 -4 7 6.17 0.87
 0 4 -6 21.07 1.54
 0 -4 6 22.3 1.15
 0 -4 6 25.73 1.52
 0 -4 5 9.49 0.74
 0 -4 5 8.49 0.88
 0 4 -5 8.12 0.96
 0 4 -4 723.64 13.91
 0 4 -3 -0.12 0.3
 0 4 -2 277.1 6.53
 0 4 -1 43.93 2.12
 0 4 0 430.39 9.02
 0 4 1 32.23 1.77
 0 4 2 529.53 10.53
 0 4 3 56.95 2.36
 0 4 4 127.48 3.77
 0 4 5 1.49 0.45
 0 4 6 3.76 0.64
 0 4 6 3.9 0.61
 0 4 7 2.41 0.65
 0 4 7 1.2 0.44
 0 4 8 2.84 0.62
 0 4 8 3.57 0.69
 0 4 9 3.25 0.7
 0 4 10 12.09 2.06
 0 4 10 9.8 1.18
 0 4 11 0.29 0.59
 0 4 12 1.27 1
 0 4 13 -0.37 0.72
 0 -5 16 -0.17 0.61
 0 -5 15 2.67 0.9
 0 -5 14 2.69 0.88
 0 -5 13 0.67 0.56
 0 -5 12 1.37 0.63
 0 -5 11 0.84 0.39
 0 -5 10 14.53 1.5
 0 -5 9 0.61 0.43
 0 -5 8 10.4 0.9
 0 5 -8 9.96 1.22
 0 -5 8 13.26 1.27
 0 -5 7 12.07 0.96
 0 5 -7 9.84 1.21
 0 -5 7 10.92 1.15
 0 5 -6 611.41 13.26
 0 -5 6 659.57 11.96
 0 -5 6 640.3 12.52
 0 5 -5 25.7 1.89
 0 5 -4 558.12 11.6
 0 5 -3 16.6 1.42
 0 5 -2 256.25 6.5
 0 5 -1 -0.2 0.37
 0 5 0 206.76 5.59
 0 5 1 22.34 1.62
 0 5 2 476.48 10.1
 0 5 3 4.69 0.77
 0 5 4 35.47 1.98
 0 5 5 2.81 0.6
 0 5 6 6.75 0.89
 0 5 7 2.04 0.58
 0 5 8 34.08 2.09
 0 5 9 1.33 0.55
 0 5 10 8.34 1.12
 0 5 10 10.04 1.9
 0 5 11 1.83 1.03
 0 5 12 3.91 1.32
 0 -6 16 0.14 0.47
 0 -6 15 1.34 0.68
 0 -6 14 3.88 1.08
 0 -6 13 1.1 0.74
 0 -6 12 19.1 1.92
 0 -6 11 1.01 0.57
 0 -6 10 5.48 0.97
 0 -6 9 3.79 0.78
 0 -6 9 3.32 0.6
 0 -6 8 11.89 1.28
 0 -6 8 8.42 0.89
 0 6 -8 8.63 1.22
 0 -6 7 7.8 0.85
 0 -6 7 7.3 0.96
 0 6 -7 7.75 1.12
 0 -6 6 297.03 7.03
 0 -6 6 264.19 6.57
 0 6 -5 13.21 1.42
 0 6 -4 46.22 2.57
 0 6 -3 4.92 0.94
 0 6 -2 83.48 3.45
 0 6 -1 2.68 0.67
 0 6 0 123.42 4.29
 0 6 1 11.77 1.27
 0 6 2 5.15 0.82
 0 6 3 4.04 0.76
 0 6 4 56.61 2.73
 0 6 5 1.06 0.46
 0 6 6 29.74 2
 0 6 7 7.89 1.07
 0 6 8 1.97 0.58
 0 6 9 1.49 0.54
 0 6 10 7.53 1.09
 0 6 11 0.45 1
 0 -7 16 1.22 0.69
 0 -7 15 -0.64 0.47
 0 -7 14 0.13 0.48
 0 -7 13 0.58 0.55
 0 -7 12 1.5 0.7
 0 -7 11 0.66 0.44
 0 -7 10 14.31 1.58
 0 -7 9 0.55 0.51
 0 -7 9 0.64 0.34
 0 -7 8 9.37 0.98
 0 -7 8 9.5 1.15
 0 7 -8 7.24 1.14
 0 -7 7 37.53 2.23
 0 -7 7 19.26 1.56
 0 7 -6 441.31 10.62
 0 7 -5 0.29 0.38
 0 7 -4 22.39 1.82
 0 7 -3 2.08 0.64
 0 7 -2 47.86 2.67
 0 7 -1 36.73 2.4
 0 7 0 8.65 1.14
 0 7 1 43.98 2.61
 0 7 2 10.44 1.24
 0 7 3 2.32 0.62
 0 7 4 16.66 1.56
 0 7 5 6.89 0.99
 0 7 6 26.73 2
 0 7 7 9.7 1.28
 0 7 8 7.27 1.1
 0 7 9 1.41 0.57
 0 7 10 4.43 0.91
 0 -8 16 2.36 0.89
 0 -8 15 0.14 0.63
 0 -8 14 1.14 0.61
 0 -8 13 0.09 0.43
 0 -8 12 1.74 0.69
 0 -8 11 0.85 0.56
 0 -8 10 7.53 1.22
 0 -8 9 4.72 0.95
 0 -8 9 3.99 0.75
 0 -8 8 42.44 2.52
 0 -8 8 34.58 2.11
 0 -8 7 4.4 0.82
 0 8 -7 4.56 0.95
 0 -8 7 5.6 0.95
 0 8 -6 83.09 3.94
 0 8 -5 -0.31 0.39
 0 8 -4 5.19 0.94
 0 8 -3 2.57 0.72
 0 8 -2 131.86 4.95
 0 8 -1 53.38 3.06
 0 8 0 111.07 4.51
 0 8 1 15.13 1.66
 0 8 2 70.39 3.44
 0 8 3 34.78 2.41
 0 8 4 1.04 0.6
 0 8 5 1.82 0.67
 0 8 6 0.83 0.49
 0 8 7 1.03 0.52
 0 8 8 13.96 1.62
 0 8 9 1.27 0.61
 0 -9 16 3.34 1.06
 0 -9 15 3.08 1
 0 -9 14 0.78 0.58
 0 -9 13 -0.59 0.51
 0 -9 12 9.64 1.56
 0 -9 11 0.44 0.54
 0 -9 10 1.24 0.59
 0 -9 9 0.58 0.47
 0 -9 9 2.32 0.69
 0 -9 8 298.64 8
 0 -9 8 313.37 8.05
 0 9 -7 0.9 0.53
 0 -9 7 0.24 0.37
 0 9 -6 59.65 3.48
 0 9 -5 0.65 0.61
 0 9 -4 5.38 1
 0 9 -3 7.81 1.2
 0 9 -2 30.04 2.32
 0 9 -1 6.46 1.09
 0 9 0 22.82 2.07
 0 9 1 9.8 1.45
 0 9 2 2.83 0.81
 0 9 3 2.98 0.9
 0 9 4 3.01 0.74
 0 9 5 4.48 0.93
 0 9 6 0.13 0.44
 0 9 7 1.84 0.68
 0 9 8 2.11 0.74
 0 -10 15 0.31 0.49
 0 -10 14 0.99 0.61
 0 -10 13 0.8 0.56
 0 -10 12 0.79 0.58
 0 -10 11 1.31 0.62
 0 -10 10 1.66 0.67
 0 -10 10 1.17 0.58
 0 -10 9 6.16 1.08
 0 -10 9 6.68 1.13
 0 -10 8 65.05 3.37
 0 -10 8 60.08 3.16
 0 10 -8 53.71 3.4
 0 10 -7 1.61 0.72
 0 10 -6 17.92 1.9
 0 10 -5 1.18 0.67
 0 10 -4 13.33 1.6
 0 10 -3 2.7 0.76
 0 10 -2 54.89 3.28
 0 10 -1 17.27 1.87
 0 10 0 3.6 0.98
 0 10 1 1.01 0.58
 0 10 2 0.73 0.57
 0 10 3 7.8 1.31
 0 10 4 0.86 0.57
 0 10 5 2.13 0.7
 0 10 6 1.32 0.56
 0 10 7 0.12 0.45
 0 -11 14 1.87 0.83
 0 -11 13 0.65 0.61
 0 -11 12 -0.21 0.37
 0 -11 11 5.71 1.16
 0 -11 10 12.23 1.52
 0 -11 10 11.69 1.56
 0 -11 9 0.32 0.47
 0 -11 8 11.43 1.56
 0 11 -8 9.45 1.48
 0 11 -7 3.48 0.95
 0 11 -6 1.08 0.68
 0 11 -5 1.7 0.74
 0 11 -4 6.68 1.17
 0 11 -3 -1.09 0.88
 0 11 -2 8.61 1.32
 0 11 -1 0.93 0.63
 0 11 0 26.56 2.36
 0 11 1 2.05 0.77
 0 11 2 14.29 1.78
 0 11 3 2.52 0.91
 0 11 4 -0.49 0.52
 0 11 5 0.62 0.58
 0 -12 14 0.59 0.59
 0 -12 13 0.52 0.5
 0 -12 10 4.2 0.97
 0 -12 9 0.67 0.56
 0 -12 8 5.66 1.17
 0 12 -8 12.69 1.75
 0 12 -7 0.72 0.58
 0 12 -6 8.41 1.45
 0 12 -5 0.49 0.49
 0 12 -4 -0.71 0.6
 0 12 -3 2.22 0.81
 0 12 -2 0.14 0.57
 0 12 -1 1.4 0.74
 0 12 0 7.66 1.38
 0 12 1 4.77 1.11
 0 12 2 1.45 0.66
 0 12 3 1.49 0.68
 0 12 4 -0.69 0.56
 0 -13 10 2.13 0.84
 0 -13 9 0.6 0.5
 0 13 -8 2.9 0.98
 0 13 -7 1 0.71
 0 13 -6 5.65 1.18
 0 13 -5 0.28 0.43
 0 13 -4 0.71 0.52
 0 13 -3 1.44 0.73
 0 13 -2 0.47 0.58
 0 13 -1 1.55 0.75
 0 13 0 10.26 1.59
 0 13 1 1.28 0.77
 0 13 2 2.5 0.89
 0 -14 10 0.43 0.54
 0 -14 9 0.59 0.59
 0 -14 8 0.24 0.48
 0 14 -7 1.72 0.8
 0 14 -6 0 0.37
 0 14 -5 -0.29 0.66
 0 14 -4 1.14 0.64
 0 14 -3 1.71 0.89
 0 14 -2 7.07 1.32
 0 14 -1 1.39 0.78
 -1 15 -4 1.44 0.65
 -1 15 -5 1.47 0.68
 -1 15 -6 0.23 0.53
 1 -15 7 0.23 0.57
 -1 14 0 0.97 0.7
 -1 14 -1 1.57 0.71
 -1 14 -2 0.22 0.39
 -1 14 -3 3.32 0.98
 -1 14 -4 0.98 0.65
 -1 14 -5 1.32 0.7
 -1 14 -6 1.27 0.64
 1 -14 7 1.02 0.79
 1 -14 8 1.7 0.87
 1 -14 9 0.8 0.67
 1 -14 10 0.32 0.51
 1 -14 11 -0.86 0.69
 -1 13 2 1.01 0.48
 -1 13 1 1.01 0.64
 -1 13 0 0.82 0.6
 -1 13 -1 2.6 0.85
 -1 13 -2 2.66 0.86
 -1 13 -3 2.36 0.68
 -1 13 -4 0.92 0.63
 -1 13 -5 -0.28 0.42
 -1 13 -6 0.18 0.39
 1 -13 7 1.18 0.67
 1 -13 8 0.76 0.55
 1 -13 9 1.29 0.66
 1 -13 10 0.94 0.56
 -1 12 4 -1.08 0.65
 -1 12 3 -0.15 0.4
 -1 12 2 14.35 1.79
 -1 12 1 1.95 0.66
 -1 12 0 1.21 0.6
 -1 12 -1 2.1 0.79
 -1 12 -2 1.77 0.77
 -1 12 -3 2.32 0.72
 -1 12 -4 0.56 0.47
 -1 12 -5 6.07 1.15
 -1 12 -6 1.22 0.6
 1 -12 7 9.91 1.49
 -1 12 -7 9.66 1.47
 1 -12 8 -0.4 0.4
 1 -12 9 4.27 1.04
 1 -12 10 0.84 0.49
 1 -12 13 0.56 0.52
 -1 11 6 2.72 0.83
 -1 11 5 6.49 1.13
 -1 11 4 0.57 0.5
 -1 11 3 5.51 1.1
 -1 11 2 0.81 0.6
 -1 11 1 14.39 1.7
 -1 11 0 7.99 1.31
 -1 11 -1 23.53 2.16
 -1 11 -2 -0.07 0.39
 -1 11 -3 0.24 0.49
 -1 11 -4 0.88 0.59
 -1 11 -5 17.6 1.88
 -1 11 -6 0.67 0.54
 1 -11 7 7.28 1.21
 -1 11 -7 6.71 1.15
 1 -11 8 0.62 0.44
 1 -11 9 1.82 0.64
 1 -11 10 1.47 0.56
 1 -11 11 15.41 1.82
 1 -11 12 1.79 0.7
 1 -11 13 0.69 0.48
 1 -11 14 1.67 0.74
 -1 10 7 3.2 0.88
 -1 10 6 8.04 1.35
 -1 10 5 0.11 0.43
 -1 10 4 1.01 0.57
 -1 10 3 9.77 1.34
 -1 10 2 2.41 0.85
 -1 10 1 1.99 0.69
 -1 10 0 27.16 2.26
 -1 10 -1 3.63 0.87
 -1 10 -2 4.88 0.99
 -1 10 -3 0.56 0.54
 -1 10 -4 1.4 0.56
 -1 10 -5 39.92 2.7
 1 -10 6 1.93 0.64
 -1 10 -6 1.93 0.66
 1 -10 7 9.83 1.31
 -1 10 -7 8.18 1.24
 1 -10 8 -0.17 0.38
 1 -10 8 0.42 0.48
 1 -10 9 2.94 0.68
 1 -10 9 2.75 0.7
 1 -10 10 1.2 0.61
 1 -10 10 0.25 0.27
 1 -10 11 14.37 1.73
 1 -10 12 0.07 0.42
 1 -10 13 1.46 0.6
 1 -10 14 0.71 0.58
 1 -10 15 0.21 0.43
 -1 9 9 1.93 0.81
 -1 9 8 1.38 0.64
 -1 9 7 3.38 0.82
 -1 9 6 -0.64 0.42
 -1 9 5 10.7 1.36
 -1 9 4 9.91 1.32
 -1 9 3 2.5 0.79
 -1 9 2 6.19 1.18
 -1 9 1 42.57 2.69
 -1 9 0 8.98 1.3
 -1 9 -1 3.09 0.77
 -1 9 -2 1.24 0.49
 -1 9 -3 18.67 1.73
 -1 9 -4 7.06 1.12
 -1 9 -5 1.7 0.68
 1 -9 6 1.55 0.47
 -1 9 -6 1.72 0.69
 1 -9 6 1.28 0.55
 -1 9 -7 5.15 1
 1 -9 7 6.82 1.03
 1 -9 7 8.68 1.05
 1 -9 8 37.04 2.34
 1 -9 8 37.51 2.37
 1 -9 9 11.79 1.37
 1 -9 9 17.06 1.64
 1 -9 10 1.06 0.53
 1 -9 10 0.63 0.4
 1 -9 11 1.63 0.63
 1 -9 12 1.97 0.78
 1 -9 13 0.22 0.42
 1 -9 14 1.3 0.71
 1 -9 15 3.03 1.01
 -1 8 10 5.32 1.1
 -1 8 9 2.62 0.76
 -1 8 8 1.92 0.72
 -1 8 7 0.13 0.37
 -1 8 6 23.75 2.02
 -1 8 5 2.02 0.56
 -1 8 4 9.29 1.18
 -1 8 3 69.53 3.33
 -1 8 2 23.13 1.94
 -1 8 1 3.05 0.73
 -1 8 0 21.2 1.82
 -1 8 -1 1.05 0.55
 -1 8 -2 37.46 2.34
 -1 8 -3 4.91 0.88
 -1 8 -4 2.13 0.65
 1 -8 5 26.72 1.59
 -1 8 -5 23.44 1.84
 1 -8 6 2.48 0.55
 1 -8 6 1.94 0.57
 -1 8 -6 2.07 0.66
 -1 8 -7 3 0.73
 1 -8 7 2 0.52
 1 -8 7 3.68 0.68
 1 -8 8 0.27 0.35
 1 -8 8 1.69 0.63
 1 -8 9 393.22 9.1
 1 -8 9 376.67 9.45
 1 -8 10 11.3 1.25
 1 -8 10 11.97 1.48
 1 -8 11 6.56 1.11
 1 -8 12 0.51 0.47
 1 -8 13 2.8 0.87
 1 -8 14 0.94 0.62
 1 -8 15 -0.24 0.53
 -1 7 11 5.05 1.06
 -1 7 10 2.29 0.77
 -1 7 9 1.06 0.56
 -1 7 8 1.17 0.59
 -1 7 7 27.24 2.08
 -1 7 6 5.15 0.95
 -1 7 5 7.69 1
 -1 7 4 30.37 2.06
 -1 7 3 6.41 0.92
 -1 7 2 3.91 0.8
 -1 7 1 105.41 3.93
 -1 7 0 45.9 2.52
 -1 7 -1 24.16 1.74
 -1 7 -2 19.53 1.63
 -1 7 -3 62.74 2.93
 -1 7 -4 12.46 1.31
 1 -7 5 8.03 0.94
 1 -7 5 9.01 0.9
 -1 7 -5 8.53 1.07
 1 -7 6 6.01 0.82
 1 -7 6 4.73 0.77
 -1 7 -6 7.22 1.08
 1 -7 7 2.61 0.6
 -1 7 -7 1.54 0.53
 1 -7 7 2.6 0.62
 1 -7 8 1.27 0.49
 1 -7 8 1.18 0.46
 1 -7 9 3.43 0.66
 1 -7 9 4.22 0.8
 1 -7 10 -0.51 0.47
 1 -7 11 2.47 0.71
 1 -7 12 0.4 0.47
 1 -7 13 6.08 1.16
 1 -7 14 0.34 0.53
 1 -7 15 3.24 0.98
 1 -7 16 1.08 0.76
 -1 6 12 4.18 1.39
 -1 6 11 4.28 0.89
 -1 6 10 1.04 0.62
 -1 6 9 2.41 0.7
 -1 6 8 41.59 2.51
 -1 6 7 5.74 0.93
 -1 6 6 0 0.36
 -1 6 5 1.66 0.52
 -1 6 4 8.4 1.06
 -1 6 3 5.22 0.81
 -1 6 2 93.24 3.51
 -1 6 1 17.58 1.4
 -1 6 0 1.77 0.5
 -1 6 -1 143.98 4.45
 -1 6 -2 85.5 3.35
 -1 6 -3 35.57 2.02
 -1 6 -4 2.5 0.6
 1 -6 4 3.66 0.55
 1 -6 5 1092.43 19.65
 -1 6 -5 1080.9 20.32
 1 -6 5 1113.95 19.48
 1 -6 6 27.68 1.67
 -1 6 -6 25.71 1.78
 1 -6 6 24.95 1.53
 1 -6 7 447.02 9.16
 -1 6 -7 410.97 9.65
 1 -6 7 444.76 9.61
 1 -6 8 4.46 0.81
 1 -6 8 4.34 0.7
 1 -6 9 1.41 0.54
 1 -6 9 0.99 0.42
 1 -6 10 0.63 0.51
 1 -6 11 6.5 1.08
 1 -6 12 0.63 0.59
 1 -6 13 1.22 0.57
 1 -6 14 0.95 0.68
 1 -6 15 6.71 1.37
 1 -6 16 1.91 0.81
 -1 5 12 6.48 1.69
 -1 5 11 1.23 0.52
 -1 5 10 6.26 1.03
 -1 5 9 1.82 0.58
 -1 5 8 7.63 1.04
 -1 5 7 1.18 0.47
 -1 5 6 22.85 1.63
 -1 5 5 276.58 6.81
 -1 5 4 6.06 0.81
 -1 5 3 82.42 2.99
 -1 5 2 0.37 0.36
 -1 5 1 149.65 4.24
 -1 5 0 195.7 5.11
 -1 5 -1 97.58 3.23
 -1 5 -2 1.95 0.52
 -1 5 -3 172.53 4.62
 1 -5 3 160.86 3.83
 -1 5 -4 0.63 0.38
 1 -5 4 1.39 0.37
 1 -5 4 0.61 0.3
 1 -5 5 29.21 1.46
 1 -5 5 28.93 1.52
 -1 5 -5 25.45 1.58
 1 -5 6 4.92 0.71
 1 -5 6 4.14 0.59
 1 -5 6 4.9 0.6
 -1 5 -6 4.67 0.73
 -1 5 -7 7.55 0.92
 1 -5 7 6.01 0.71
 1 -5 7 8.94 0.84
 1 -5 7 13.52 1.19
 1 -5 8 -0.02 0.39
 1 -5 8 -0.07 0.17
 1 -5 9 5.71 0.95
 1 -5 9 4.53 0.69
 1 -5 10 0.84 0.45
 1 -5 11 0.35 0.55
 1 -5 12 2.39 0.73
 1 -5 13 -0.01 0.46
 1 -5 14 0.35 0.52
 1 -5 15 6.19 1.29
 1 -5 16 0.69 0.56
 -1 4 13 0.75 0.86
 -1 4 12 0.37 0.67
 -1 4 11 2.07 0.94
 -1 4 11 2.22 0.64
 -1 4 10 7.91 1.09
 -1 4 9 11.22 1.21
 -1 4 8 38.49 2.2
 -1 4 7 18.75 1.3
 -1 4 7 19.47 1.41
 -1 4 6 33.94 1.89
 -1 4 6 33.08 1.7
 -1 4 5 3.86 0.5
 -1 4 5 3.58 0.59
 -1 4 4 4.98 0.69
 -1 4 4 4.83 0.54
 -1 4 3 127.7 3.6
 -1 4 2 20.66 1.31
 -1 4 1 158.55 4.04
 -1 4 0 18.21 1.17
 -1 4 -1 241.73 5.46
 -1 4 -2 0.3 0.24
 1 -4 2 0.63 0.19
 1 -4 3 1015.03 17.65
 -1 4 -3 1072.7 18.41
 1 -4 3 1043.42 17.93
 -1 4 -4 5.45 0.68
 1 -4 4 4.78 0.57
 1 -4 4 5.33 0.59
 1 -4 5 132.13 3.58
 -1 4 -5 126.51 3.7
 1 -4 5 130.53 3.65
 1 -4 5 129.45 3.41
 -1 4 -6 0.25 0.27
 1 -4 6 0.06 0.16
 1 -4 6 0.14 0.33
 1 -4 6 -0.09 0.18
 1 -4 7 56.21 2.5
 1 -4 7 50.64 2.32
 -1 4 -7 55.37 2.43
 1 -4 7 55.55 2.23
 1 -4 8 0.28 0.28
 1 -4 8 0.8 0.32
 1 -4 8 0.46 0.28
 1 -4 9 73.63 2.87
 1 -4 9 68.78 3.16
 1 -4 10 11.1 1.4
 1 -4 11 38.67 2.52
 1 -4 12 -0.28 0.4
 1 -4 13 0.85 0.49
 1 -4 14 0.29 0.5
 1 -4 15 1.87 0.73
 1 -4 16 1.14 0.68
 -1 3 14 0.89 0.89
 -1 3 13 7.12 1.74
 -1 3 12 2.48 1.21
 -1 3 11 1.6 0.82
 -1 3 11 1.53 0.56
 -1 3 10 32.95 2.16
 -1 3 10 33.09 2.17
 -1 3 9 32.24 1.99
 -1 3 9 34.03 2.03
 -1 3 8 18.19 1.43
 -1 3 8 16.08 1.37
 -1 3 7 43.06 2.02
 -1 3 7 40.58 2.04
 -1 3 6 1.59 0.46
 -1 3 6 1.76 0.39
 -1 3 5 48.85 1.99
 -1 3 5 47.47 1.82
 -1 3 4 7.31 0.64
 -1 3 4 7.6 0.77
 -1 3 3 196.97 4.02
 -1 3 3 191.8 4.48
 -1 3 2 8.79 0.73
 -1 3 1 21.37 1.07
 -1 3 0 0.73 0.27
 -1 3 -1 1235.18 20.71
 1 -3 2 3.63 0.43
 1 -3 2 3.8 0.39
 1 -3 3 5883.4 94.02
 1 -3 3 5937.16 93.96
 1 -3 4 0.88 0.29
 1 -3 4 1.24 0.32
 1 -3 4 0.96 0.31
 1 -3 5 105.56 2.91
 -1 3 -5 104.97 3.04
 -1 3 -6 0.46 0.28
 1 -3 6 2.02 0.53
 1 -3 6 2.13 0.52
 1 -3 6 1.58 0.38
 1 -3 7 151.57 4.47
 1 -3 7 155.96 4.69
 1 -3 7 152.08 4.1
 1 -3 7 139.95 4.03
 1 -3 8 0.1 0.23
 1 -3 8 -0.17 0.17
 1 -3 8 0.27 0.33
 1 -3 9 117.05 4.23
 1 -3 10 11.51 1.4
 1 -3 11 9.45 1.28
 1 -3 12 1.89 0.74
 1 -3 13 0 0.45
 1 -3 14 -0.01 0.46
 1 -3 15 3.17 0.95
 -1 2 14 13.76 2.34
 -1 2 13 1.06 0.83
 -1 2 12 9.81 1.29
 -1 2 12 10.19 1.92
 -1 2 11 27.6 2.8
 -1 2 11 25.9 1.96
 -1 2 11 21.34 1.8
 -1 2 10 15.99 2.17
 -1 2 10 16.09 1.49
 -1 2 10 14.93 1.44
 -1 2 9 112.11 3.91
 -1 2 9 104.87 3.79
 -1 2 8 6.82 0.86
 -1 2 8 5.79 0.82
 -1 2 7 14.62 1.14
 -1 2 7 18.05 1.23
 -1 2 6 12.07 1
 -1 2 6 9.9 0.9
 -1 2 5 17.53 1.06
 -1 2 5 16.74 1.01
 -1 2 4 7.27 0.6
 -1 2 4 8.41 0.71
 -1 2 3 617.66 10.98
 -1 2 3 615.39 10.6
 -1 2 2 1.71 0.3
 -1 2 1 34.16 1.15
 1 -2 2 1.04 0.23
 1 -2 2 0.89 0.21
 1 -2 3 1656.05 26.6
 1 -2 3 1578.46 26.68
 1 -2 4 1.12 0.33
 1 -2 4 0.76 0.28
 1 -2 4 1.04 0.25
 1 -2 5 51.8 1.98
 1 -2 5 41.22 1.67
 1 -2 5 45.42 1.61
 1 -2 6 1.73 0.48
 1 -2 6 0.51 0.3
 1 -2 6 0.72 0.29
 1 -2 6 1.1 0.45
 1 -2 7 40.72 1.91
 1 -2 7 40.32 2.33
 1 -2 7 47.51 1.96
 1 -2 7 44.04 2.18
 1 -2 8 39.67 2.24
 1 -2 9 143.01 4.77
 1 -2 10 0.95 0.47
 1 -2 11 8.7 1.27
 1 -2 12 7.71 1.3
 1 -2 13 1.18 0.56
 1 -2 14 5.31 1.12
 1 -2 15 0.5 0.52
 -1 1 15 9.71 1.99
 -1 1 14 1.61 0.68
 -1 1 14 1.03 0.78
 -1 1 13 3.48 0.81
 -1 1 13 4.02 1.3
 -1 1 12 21.71 2.63
 -1 1 12 24.46 2.04
 -1 1 11 11.16 1.29
 -1 1 11 11.36 1.32
 -1 1 11 12.35 1.83
 -1 1 10 3.67 0.76
 -1 1 10 3.12 0.72
 -1 1 10 4.04 1.18
 -1 1 9 11.57 1.17
 -1 1 9 12.09 1.18
 -1 1 9 11.63 1.63
 -1 1 8 4.27 0.71
 -1 1 8 4.12 0.68
 -1 1 7 165.34 4.56
 -1 1 7 177.4 4.64
 -1 1 6 19.21 1.23
 -1 1 6 18.49 1.22
 -1 1 5 166.71 4.03
 -1 1 5 171.15 4.09
 -1 1 4 2.44 0.38
 -1 1 4 3.3 0.43
 -1 1 3 135.46 2.95
 -1 1 3 136.17 3.1
 -1 1 2 0.96 0.21
 1 -1 2 3.42 0.38
 1 -1 3 1186.52 19.76
 1 -1 3 1211.15 20.61
 1 -1 3 1147.09 19.74
 1 -1 4 2.94 0.48
 1 -1 4 3.67 0.65
 1 -1 4 3.12 0.47
 1 -1 5 10.78 0.67
 1 -1 5 7.65 0.93
 1 -1 5 9.07 0.82
 1 -1 5 7.84 1.07
 1 -1 6 0.27 0.26
 1 -1 6 -0.04 0.26
 1 -1 6 0.13 0.2
 1 -1 7 23.86 1.9
 1 -1 7 28.75 1.42
 1 -1 7 27.74 1.69
 1 -1 7 20.33 1.97
 1 -1 8 44.94 2.39
 1 -1 8 45.01 2.06
 1 -1 8 41.19 3.1
 1 -1 9 14.65 1.9
 1 -1 9 24.95 1.85
 1 -1 10 50.08 2.89
 1 -1 10 53.47 3.82
 1 -1 11 25.55 2.73
 1 -1 11 23.21 1.97
 1 -1 12 1.92 0.95
 1 -1 12 1.54 0.55
 1 -1 13 3.11 0.8
 1 -1 13 3.87 1.33
 1 -1 14 0.07 0.38
 1 -1 15 3.23 0.95
 -1 0 15 1.31 0.85
 -1 0 15 2.13 0.8
 -1 0 14 0.94 0.57
 -1 0 14 -1.08 0.85
 -1 0 13 1.72 0.58
 -1 0 13 2.49 0.99
 -1 0 12 8.15 1.64
 -1 0 12 7.65 1.16
 -1 0 11 27.13 2.63
 -1 0 11 27.16 2.01
 -1 0 11 29.83 2.18
 -1 0 10 0.72 0.33
 -1 0 10 1.01 0.67
 -1 0 10 0.67 0.42
 -1 0 9 34.01 2.67
 -1 0 9 29.4 1.89
 -1 0 9 33.86 1.98
 -1 0 8 28.36 1.77
 -1 0 8 23.94 2.23
 -1 0 8 25.03 1.68
 -1 0 7 24.58 1.49
 -1 0 7 24.67 1.49
 -1 0 6 15.55 1.13
 -1 0 6 15.19 1.15
 -1 0 5 222.01 5.06
 -1 0 5 229.46 5.06
 -1 0 4 23.91 1.17
 -1 0 4 26.05 1.23
 -1 0 3 98.92 2.38
 -1 0 3 97.64 2.5
 1 0 2 3.29 0.37
 1 0 2 3.94 0.58
 1 0 3 907.21 15.72
 1 0 3 927.1 16.78
 1 0 4 6.55 0.5
 1 0 4 7.14 0.91
 1 0 4 6.23 0.68
 1 0 5 65.84 2.92
 1 0 5 63.47 2.34
 1 0 5 66.13 1.93
 1 0 6 1.63 0.32
 1 0 6 1.09 0.43
 1 0 6 1.68 0.57
 1 0 7 134.34 5.43
 1 0 7 135.14 4.22
 1 0 7 139.25 3.66
 1 0 8 17.1 1.24
 1 0 8 17.84 1.53
 1 0 8 15.4 1.94
 1 0 9 47.1 3.44
 1 0 9 56.42 2.81
 1 0 10 3.49 0.8
 1 0 10 2.5 0.93
 1 0 11 12.82 1.49
 1 0 11 8.87 1.68
 1 0 12 -0.08 0.4
 1 0 12 0.8 0.64
 1 0 13 6.59 1.62
 1 0 13 10.15 1.45
 1 0 14 2.4 1.19
 1 0 14 1.9 0.75
 -1 -1 16 0.61 0.56
 -1 -1 16 -0.36 0.75
 -1 -1 15 9.97 1.49
 -1 -1 15 6.85 1.6
 -1 -1 14 9.32 1.88
 -1 -1 14 12.09 1.58
 -1 -1 13 32.8 2.44
 -1 -1 13 31.5 3.11
 -1 -1 12 -0.09 0.5
 -1 -1 12 0.22 0.32
 -1 -1 11 47.85 3.45
 -1 -1 11 46.42 2.78
 -1 -1 11 47.15 2.7
 -1 -1 10 2.01 0.55
 -1 -1 10 3.78 0.81
 -1 -1 10 2.04 0.86
 -1 -1 9 14.79 1.31
 -1 -1 9 14.37 1.32
 -1 -1 9 13.12 1.6
 -1 -1 8 19.44 1.48
 -1 -1 8 16.14 1.39
 -1 -1 7 41.11 1.99
 -1 -1 7 41.4 2
 -1 -1 7 33.14 2.23
 -1 -1 6 94.23 3.87
 -1 -1 6 105.19 3.29
 -1 -1 6 106.16 3.41
 -1 -1 5 187.74 4.62
 -1 -1 5 189.78 4.99
 -1 -1 5 181.41 4.38
 -1 -1 4 0.25 0.18
 -1 -1 4 0.18 0.22
 -1 -1 4 -0.04 0.16
 -1 -1 3 243.12 5.26
 1 1 1 3591.79 58.13
 1 1 2 1.15 0.38
 1 1 2 0.77 0.24
 1 1 2 0.65 0.2
 1 1 3 583.19 10.16
 1 1 3 575.66 11.61
 1 1 3 587.49 10.54
 1 1 4 64.88 2.93
 1 1 4 66.77 2
 1 1 4 61.41 2.35
 1 1 5 11.57 0.78
 1 1 5 7.45 1.03
 1 1 5 11.7 0.95
 1 1 6 43.76 1.78
 1 1 6 44.07 2.14
 1 1 7 127.8 4.11
 1 1 7 127.34 5.37
 1 1 7 128.02 3.56
 1 1 8 8.4 1.11
 1 1 8 8.23 0.9
 1 1 8 7.62 1.5
 1 1 9 17.89 2.17
 1 1 9 22.14 1.76
 1 1 10 3.28 0.77
 1 1 10 3.04 1.01
 1 1 11 1.46 0.83
 1 1 11 1.57 0.57
 1 1 12 0.13 0.57
 1 1 12 -0.01 0.34
 1 1 13 7.64 1.73
 1 1 13 6.56 1.16
 1 1 14 2.29 0.81
 1 1 14 2.17 1.18
 -1 -2 16 3.21 0.92
 -1 -2 15 9.24 1.46
 -1 -2 14 32.54 2.59
 -1 -2 14 33.25 3.34
 -1 -2 13 2.9 0.95
 -1 -2 13 1.7 0.65
 -1 -2 12 1.24 0.6
 -1 -2 12 0.36 0.51
 -1 -2 11 0.26 0.43
 -1 -2 11 -0.33 0.48
 -1 -2 10 1.78 0.64
 -1 -2 10 1.51 0.47
 -1 -2 10 1.8 0.7
 -1 -2 9 2.48 0.58
 -1 -2 9 2.66 0.84
 -1 -2 9 1.57 0.52
 -1 -2 8 102.57 4.37
 -1 -2 8 104.07 3.88
 -1 -2 8 96.54 3.61
 -1 -2 7 75.44 3.03
 -1 -2 7 61.27 3.04
 -1 -2 7 66.61 1.93
 -1 -2 6 99.3 3.28
 -1 -2 6 102.99 3.7
 -1 -2 6 107.69 3.69
 -1 -2 5 15.07 1.03
 -1 -2 5 17.96 1.22
 -1 -2 5 16.77 1.22
 1 2 -4 0.74 0.34
 1 2 -3 429.17 8.78
 1 2 -2 18.74 1.25
 1 2 -1 111.6 3.17
 1 2 0 10.06 0.78
 1 2 0 8.94 0.85
 1 2 1 3574.05 57.06
 1 2 1 3441.48 56.75
 1 2 2 19.7 1.38
 1 2 2 19.27 1.15
 1 2 3 185.09 5.19
 1 2 3 182.47 4.22
 1 2 3 181.06 4.25
 1 2 4 7.02 0.77
 1 2 4 7.95 1.12
 1 2 4 6.84 0.68
 1 2 5 565.92 11.13
 1 2 5 578.48 10.75
 1 2 6 9.48 0.84
 1 2 6 7.39 1.42
 1 2 6 8.97 0.96
 1 2 7 28.14 1.76
 1 2 7 30.83 1.57
 1 2 7 29.7 2.57
 1 2 8 11.73 1.2
 1 2 8 9.81 1.7
 1 2 8 11.11 1.05
 1 2 9 33.37 3
 1 2 9 39.11 2.33
 1 2 10 0.22 0.51
 1 2 10 0.76 0.4
 1 2 11 0.34 0.53
 1 2 11 1.22 0.53
 1 2 12 1.15 0.78
 1 2 12 3.08 0.8
 1 2 13 1.41 0.93
 1 2 13 1.58 0.66
 -1 -3 16 6.76 1.32
 -1 -3 15 2.52 0.89
 -1 -3 14 0.8 0.5
 -1 -3 13 2.66 0.75
 -1 -3 12 1 0.51
 -1 -3 11 3.96 0.72
 -1 -3 10 2.08 0.62
 -1 -3 10 2.63 0.76
 -1 -3 9 33.57 2.08
 -1 -3 9 30.87 2.13
 -1 -3 8 68.04 2.12
 -1 -3 8 68.27 2.96
 -1 -3 8 70.9 3.24
 -1 -3 7 95.93 3.33
 -1 -3 7 95.32 2.46
 -1 -3 7 90.76 3.54
 -1 -3 6 29.42 1.15
 -1 -3 6 24.04 1.53
 1 3 -6 31.78 2.08
 1 3 -5 79.62 3.18
 1 3 -4 16.69 1.37
 1 3 -3 2777.32 46.28
 1 3 -2 55.46 2.37
 1 3 -1 562.01 11.15
 1 3 0 3.68 0.63
 1 3 0 2.87 0.5
 1 3 1 264.75 6.12
 1 3 1 258.35 6.11
 1 3 2 20.77 1.53
 1 3 2 20.45 1.36
 1 3 3 8.16 0.77
 1 3 3 7.85 1.02
 1 3 4 10.55 0.94
 1 3 5 11.83 0.99
 1 3 5 11.77 0.95
 1 3 6 1.55 0.49
 1 3 6 2.08 0.48
 1 3 7 2.9 0.96
 1 3 7 3.16 0.57
 1 3 7 2.27 0.52
 1 3 8 3.63 1.3
 1 3 8 4.5 0.8
 1 3 8 5.62 0.82
 1 3 9 14.81 1.45
 1 3 9 12.72 1.91
 1 3 10 6.95 1.53
 1 3 10 6.43 1.03
 1 3 11 6.07 1.01
 1 3 11 5.56 1.42
 1 3 12 0.01 0.69
 1 3 13 1.18 0.97
 -1 -4 16 11.1 1.71
 -1 -4 15 2.16 0.84
 -1 -4 14 0.43 0.46
 -1 -4 13 1.77 0.71
 -1 -4 12 -0.45 0.42
 -1 -4 11 4 0.79
 -1 -4 10 10.96 1.39
 1 4 -10 12.91 1.63
 -1 -4 9 2.65 0.69
 1 4 -9 3.32 0.83
 1 4 -8 32.36 2.37
 -1 -4 8 31.13 2.05
 -1 -4 8 31.62 1.4
 -1 -4 7 234.85 6
 -1 -4 7 227.05 4.94
 1 4 -7 236.73 6.78
 -1 -4 6 19.25 1.07
 1 4 -6 20.6 1.75
 1 4 -5 7.02 0.96
 1 4 -4 1.35 0.52
 1 4 -3 192.82 5.38
 1 4 -2 27.52 1.83
 1 4 -1 118.96 3.15
 1 4 -1 119.36 3.97
 1 4 0 0.25 0.35
 1 4 0 0.08 0.23
 1 4 1 9.71 0.97
 1 4 2 21.44 1.55
 1 4 3 355.92 7.93
 1 4 4 11.57 1.09
 1 4 5 15.51 1.23
 1 4 6 10.81 1.07
 1 4 7 13.63 1.22
 1 4 8 6.81 0.89
 1 4 8 5.03 1.42
 1 4 9 8.75 1.76
 1 4 10 8.01 1.77
 1 4 11 0.06 0.57
 1 4 12 4.55 1.47
 -1 -5 16 1.69 0.78
 -1 -5 15 3.43 1.1
 -1 -5 14 0.67 0.65
 -1 -5 13 12.11 1.62
 -1 -5 12 1.03 0.54
 -1 -5 11 24.04 1.98
 -1 -5 10 7.29 1.12
 1 5 -10 8.22 1.33
 1 5 -9 37.31 2.6
 -1 -5 9 36.93 2.26
 -1 -5 8 19.22 1.62
 -1 -5 8 19.14 1.17
 1 5 -8 19.54 1.87
 1 5 -7 19.85 1.77
 -1 -5 7 21.32 1.23
 1 5 -6 18.59 1.74
 1 5 -5 31.02 2.06
 1 5 -4 8.84 1.13
 1 5 -3 146.89 4.79
 1 5 -2 2.01 0.62
 1 5 -1 93.06 3.65
 1 5 0 0.84 0.51
 1 5 1 278.09 7.11
 1 5 2 -0.01 0.31
 1 5 3 117.55 4.01
 1 5 4 15.27 1.36
 1 5 5 4.34 0.72
 1 5 6 6.9 0.93
 1 5 7 0.28 0.31
 1 5 8 1.33 0.52
 1 5 9 18.13 2.5
 1 5 10 10.68 2.02
 1 5 11 2.76 1.18
 -1 -6 16 0.13 0.56
 -1 -6 15 9.15 1.57
 -1 -6 14 0.6 0.66
 -1 -6 13 4.6 1.14
 -1 -6 12 -0.1 0.47
 -1 -6 11 -0.14 0.53
 -1 -6 10 3.54 0.88
 1 6 -10 3.71 1
 -1 -6 9 37.56 2.39
 1 6 -9 35.77 2.61
 -1 -6 8 1.98 0.62
 -1 -6 8 2.08 0.45
 1 6 -8 1.15 0.53
 1 6 -7 21.97 1.91
 1 6 -6 1.64 0.68
 1 6 -5 128.68 4.77
 1 6 -4 0.41 0.53
 1 6 -3 40.52 2.49
 1 6 -2 3.96 0.83
 1 6 -1 6.19 0.99
 1 6 0 28.2 2.12
 1 6 1 16.79 1.54
 1 6 2 67.32 3.23
 1 6 3 1.66 0.57
 1 6 4 0.35 0.38
 1 6 5 12.83 1.29
 1 6 6 8.62 1.13
 1 6 7 7.41 1.03
 1 6 8 0.47 0.28
 1 6 9 1.68 0.94
 1 6 10 0.86 0.99
 -1 -7 16 1.48 0.91
 -1 -7 15 0.34 0.57
 -1 -7 14 1.32 0.78
 -1 -7 13 1.29 0.7
 -1 -7 12 0.2 0.39
 -1 -7 11 1.48 0.57
 -1 -7 10 1.73 0.7
 1 7 -10 1.54 0.67
 1 7 -9 41.57 2.92
 -1 -7 9 40.39 2.52
 -1 -7 9 44.38 2.16
 1 7 -8 1.06 0.59
 -1 -7 8 -0.06 0.22
 1 7 -7 6.86 1.15
 1 7 -6 1.07 0.68
 1 7 -5 7.83 1.21
 1 7 -4 24.19 2.07
 1 7 -3 0.11 0.45
 1 7 -2 10.05 1.32
 1 7 -1 202.53 6.39
 1 7 0 17.91 1.75
 1 7 1 132.76 4.95
 1 7 2 1.44 0.61
 1 7 3 3.15 0.71
 1 7 4 17.1 1.67
 1 7 5 8.85 1.16
 1 7 6 8.82 1.2
 1 7 7 1.62 0.57
 1 7 8 -0.12 0.3
 1 7 9 -0.24 0.62
 -1 -8 16 0.75 0.78
 -1 -8 15 1.48 0.82
 -1 -8 14 0.17 0.46
 -1 -8 13 1.11 0.74
 -1 -8 12 1.22 0.71
 -1 -8 11 8.71 1.36
 1 8 -10 2.09 0.78
 -1 -8 10 1.77 0.71
 1 8 -9 0.93 0.61
 -1 -8 9 1.03 0.43
 -1 -8 9 1.65 0.49
 1 8 -8 4.87 1.07
 1 8 -7 0.63 0.58
 1 8 -6 10.76 1.47
 1 8 -5 13.83 1.59
 1 8 -4 0.08 0.44
 1 8 -3 0.07 0.44
 1 8 -2 0.89 0.66
 1 8 -1 34.86 2.55
 1 8 0 0.63 0.66
 1 8 1 51.32 3.03
 1 8 2 11.78 1.46
 1 8 3 33.61 2.41
 1 8 4 8.24 1.24
 1 8 5 33.94 2.43
 1 8 6 6.34 1.11
 1 8 7 0.08 0.34
 1 8 8 1.78 0.64
 -1 -9 16 0.16 0.52
 -1 -9 15 1.24 0.8
 -1 -9 14 4.05 1.04
 -1 -9 13 0.26 0.48
 -1 -9 12 0.42 0.44
 -1 -9 11 0.5 0.56
 1 9 -10 0.27 0.49
 -1 -9 10 0.35 0.47
 -1 -9 9 -0.02 0.43
 -1 -9 9 -0.49 0.56
 1 9 -9 0.71 0.64
 1 9 -8 9.4 1.47
 1 9 -7 26.76 2.4
 1 9 -6 0.34 0.48
 1 9 -5 75.01 3.94
 1 9 -4 -0.28 0.47
 1 9 -3 9.89 1.47
 1 9 -2 3.56 0.97
 1 9 -1 22.06 2.01
 1 9 0 38.98 2.84
 1 9 1 5.93 1.08
 1 9 2 11.99 1.56
 1 9 3 12.07 1.49
 1 9 4 1.6 0.7
 1 9 5 5.36 1.08
 1 9 6 0.79 0.46
 1 9 7 1.93 0.64
 -1 -10 15 1.7 0.94
 -1 -10 14 0.87 0.75
 -1 -10 13 2.75 1
 -1 -10 12 1.23 0.76
 -1 -10 11 -0.31 0.39
 -1 -10 10 0.13 0.35
 1 10 -9 -1.11 0.68
 -1 -10 9 0 0.31
 1 10 -8 1.51 0.75
 1 10 -7 9.32 1.48
 1 10 -6 9.36 1.51
 1 10 -5 37.06 2.83
 1 10 -4 1.91 0.86
 1 10 -3 3.6 0.98
 1 10 -2 0.55 0.6
 1 10 -1 40.63 2.91
 1 10 0 1.14 0.59
 1 10 1 3.52 0.88
 1 10 2 9.24 1.43
 1 10 3 8.73 1.32
 1 10 4 5.33 1.1
 1 10 5 2.22 0.74
 1 10 6 3.41 0.87
 -1 -11 15 0.71 0.84
 -1 -11 14 -0.38 0.42
 -1 -11 13 0.13 0.47
 -1 -11 12 1.71 0.91
 -1 -11 11 5.58 1.16
 -1 -11 10 0 0.36
 -1 -11 10 -0.55 0.46
 1 11 -9 0.2 0.4
 1 11 -8 3.96 1.07
 1 11 -7 27.97 2.57
 1 11 -6 0.86 0.65
 1 11 -5 9.47 1.51
 1 11 -4 0.25 0.58
 1 11 -3 6.77 1.25
 1 11 -2 0.89 0.64
 1 11 -1 0.77 0.59
 1 11 0 1.46 0.67
 1 11 1 9.9 1.51
 1 11 2 1.81 0.84
 1 11 3 5.53 1.13
 1 11 4 1.93 0.74
 -1 -12 14 2.67 0.95
 -1 -12 13 0.11 0.45
 -1 -12 12 0.98 0.68
 -1 -12 10 0.28 0.4
 1 12 -9 3.52 1.05
 1 12 -8 2.5 0.92
 1 12 -7 10.19 1.66
 1 12 -6 1.03 0.7
 1 12 -5 0.7 0.57
 1 12 -4 1.28 0.67
 1 12 -3 -0.92 0.7
 1 12 -2 -0.72 0.56
 1 12 -1 0.13 0.6
 1 12 0 -0.12 0.55
 1 12 1 -0.48 0.54
 1 12 2 3.8 1.04
 1 12 3 3.63 1.03
 -1 -13 10 -0.57 0.61
 1 13 -9 0.14 0.5
 1 13 -8 -0.38 0.57
 1 13 -7 5.68 1.29
 1 13 -6 1.55 0.81
 1 13 -5 3.02 1.03
 1 13 -4 0.07 0.41
 1 13 -3 2.66 0.89
 1 13 -2 1.42 0.72
 1 13 -1 0.08 0.45
 1 13 0 0.85 0.61
 1 13 1 7.5 1.41
 -1 -14 10 1.54 0.78
 1 14 -9 1.03 0.65
 1 14 -8 0.48 0.59
 1 14 -7 0.82 0.75
 1 14 -6 -0.25 0.54
 1 14 -5 1.74 0.77
 1 14 -4 -0.75 0.71
 1 14 -3 3.02 0.92
 1 14 -2 2.74 0.97
 -2 15 -3 0.45 0.49
 -2 15 -4 0.44 0.49
 -2 15 -5 1.98 0.73
 2 -15 5 0.23 0.42
 2 -15 6 0.92 0.69
 2 -15 7 0.88 0.73
 2 -15 8 2.56 0.94
 -2 14 1 1.2 0.63
 -2 14 0 7.15 1.32
 -2 14 -1 2.47 0.88
 -2 14 -2 0.08 0.43
 -2 14 -3 0.56 0.56
 -2 14 -4 0.56 0.58
 2 -14 5 2.37 0.92
 -2 14 -5 1.06 0.49
 2 -14 6 3.24 1.09
 2 -14 7 0.64 0.73
 2 -14 8 0.5 0.48
 2 -14 9 1.84 0.83
 2 -14 10 -0.04 0.42
 2 -14 11 0 0.39
 -2 13 3 5.59 1.24
 -2 13 2 1.45 0.66
 -2 13 1 1.11 0.74
 -2 13 0 0.55 0.55
 -2 13 -1 4.04 1
 -2 13 -2 5.18 1.1
 -2 13 -3 0.91 0.51
 -2 13 -4 1.82 0.67
 -2 13 -5 -0.31 0.44
 2 -13 5 0.44 0.52
 2 -13 6 1.41 0.67
 2 -13 7 1.38 0.82
 2 -13 8 3.38 0.93
 2 -13 9 0.93 0.57
 2 -13 10 -0.19 0.4
 2 -13 11 -0.56 0.54
 -2 12 5 1.31 0.72
 -2 12 4 3.78 0.95
 -2 12 3 1.33 0.65
 -2 12 2 8.62 1.38
 -2 12 1 0.24 0.56
 -2 12 0 1.64 0.71
 -2 12 -1 2.87 0.87
 -2 12 -2 2.34 0.65
 -2 12 -3 -0.29 0.4
 -2 12 -4 2.35 0.68
 -2 12 -5 -1.08 0.54
 2 -12 5 -0.51 0.49
 2 -12 6 2.92 0.83
 2 -12 7 1 0.63
 2 -12 8 0.02 0.38
 2 -12 9 1.61 0.62
 2 -12 10 1.68 0.67
 2 -12 11 1.87 0.73
 -2 11 6 -0.12 0.54
 -2 11 5 1.55 0.84
 -2 11 4 11.58 1.56
 -2 11 3 2.9 0.79
 -2 11 2 1.97 0.72
 -2 11 1 1.13 0.69
 -2 11 0 15.65 1.7
 -2 11 -1 4.57 0.99
 -2 11 -2 1.56 0.68
 -2 11 -3 -0.02 0.32
 -2 11 -4 -0.62 0.46
 2 -11 5 16.82 1.83
 -2 11 -5 15.23 1.66
 2 -11 6 0.9 0.44
 2 -11 7 1.12 0.51
 2 -11 8 0.04 0.33
 2 -11 9 0.66 0.48
 2 -11 10 15.94 1.79
 2 -11 11 2.96 0.83
 2 -11 12 3.39 0.92
 2 -11 13 0.79 0.64
 2 -11 14 0.03 0.37
 -2 10 8 1.02 0.63
 -2 10 7 0.47 0.43
 -2 10 6 0.59 0.44
 -2 10 5 5.93 1.14
 -2 10 4 29.81 2.37
 -2 10 3 -0.59 0.66
 -2 10 2 1.92 0.69
 -2 10 1 53.16 3.11
 -2 10 0 40.03 2.59
 -2 10 -1 1.75 0.71
 -2 10 -2 3.8 0.82
 -2 10 -3 0.51 0.38
 -2 10 -4 13.2 1.43
 -2 10 -5 -0.21 0.35
 2 -10 5 -0.4 0.44
 2 -10 6 0.78 0.51
 2 -10 7 5.12 0.99
 2 -10 8 13.29 1.47
 2 -10 9 0.54 0.45
 2 -10 9 0.2 0.32
 2 -10 10 0.68 0.48
 2 -10 10 0.7 0.5
 2 -10 11 1.78 0.66
 2 -10 12 1.32 0.61
 2 -10 13 0.28 0.51
 2 -10 14 4.91 1.15
 -2 9 9 1.1 0.63
 -2 9 8 3.22 0.91
 -2 9 7 2.05 0.82
 -2 9 6 18.67 1.83
 -2 9 5 22.27 2.02
 -2 9 4 -0.28 0.54
 -2 9 3 34.09 2.41
 -2 9 2 20.12 1.81
 -2 9 1 8.35 1.19
 -2 9 0 5.53 0.92
 -2 9 -1 1.59 0.65
 -2 9 -2 6.06 0.95
 -2 9 -3 2.48 0.66
 2 -9 4 30.71 2.11
 -2 9 -4 31.11 2.1
 2 -9 5 0.66 0.53
 -2 9 -5 -0.24 0.34
 2 -9 6 11.36 1.28
 2 -9 6 13.74 1.21
 2 -9 7 4 0.74
 2 -9 7 2.5 0.68
 2 -9 8 194.03 5.82
 2 -9 8 194.15 6.01
 2 -9 9 2.1 0.65
 2 -9 9 1.94 0.67
 2 -9 10 5.25 1.02
 2 -9 10 6.01 1.01
 2 -9 11 0.46 0.46
 2 -9 12 16.97 1.87
 2 -9 13 0.55 0.49
 2 -9 14 2.19 0.89
 2 -9 15 0.59 0.62
 -2 8 10 0.58 0.49
 -2 8 9 17.07 1.84
 -2 8 8 -0.03 0.36
 -2 8 7 11.56 1.42
 -2 8 6 27.26 2.11
 -2 8 5 3.83 0.82
 -2 8 4 55.97 2.94
 -2 8 3 0.29 0.41
 -2 8 2 14.26 1.39
 -2 8 1 0.21 0.46
 -2 8 0 7.45 0.97
 -2 8 -1 29.71 2.02
 -2 8 -2 7.94 0.99
 -2 8 -3 -0.04 0.44
 2 -8 4 2.08 0.41
 2 -8 4 1.48 0.52
 -2 8 -4 1.37 0.39
 -2 8 -5 5.93 0.87
 2 -8 5 5.81 0.74
 2 -8 5 5.49 0.87
 2 -8 6 7.1 0.86
 2 -8 6 6.43 0.89
 2 -8 7 0.97 0.42
 2 -8 7 0.89 0.49
 2 -8 8 14.57 1.41
 2 -8 8 16.7 1.46
 2 -8 9 15.68 1.5
 2 -8 9 14.64 1.48
 2 -8 10 27.22 1.99
 2 -8 10 26.02 2.11
 2 -8 11 1.82 0.72
 2 -8 12 4.74 1.02
 2 -8 13 -0.17 0.42
 2 -8 14 1.28 0.62
 2 -8 15 0.97 0.71
 -2 7 11 0.4 0.45
 -2 7 10 7.62 1.23
 -2 7 9 2.24 0.72
 -2 7 8 6.75 1.11
 -2 7 7 1.35 0.56
 -2 7 6 122.46 4.48
 -2 7 5 20.23 1.7
 -2 7 4 1.62 0.57
 -2 7 3 17.69 1.53
 -2 7 2 12.33 1.19
 -2 7 1 88.86 3.4
 -2 7 0 17.67 1.4
 -2 7 -1 36.43 2.08
 2 -7 2 137.18 3.25
 -2 7 -2 141.05 4.36
 -2 7 -3 36.26 2.05
 2 -7 3 33.99 1.48
 2 -7 3 32.6 1.68
 2 -7 3 38.91 2.09
 2 -7 4 23.9 1.31
 2 -7 4 22.4 1.54
 -2 7 -4 22.71 1.54
 2 -7 5 7.91 0.85
 -2 7 -5 7.88 0.93
 2 -7 5 8.52 1.01
 2 -7 6 124.56 3.91
 2 -7 6 121.7 4.02
 2 -7 7 3.36 0.68
 2 -7 7 3.2 0.65
 2 -7 8 21.65 1.66
 2 -7 8 22.35 1.65
 2 -7 9 5.91 0.9
 2 -7 9 6.69 1.08
 2 -7 10 8.3 1.04
 2 -7 10 7.48 1.09
 2 -7 11 0.5 0.47
 2 -7 12 12.64 1.58
 2 -7 13 3.46 0.94
 2 -7 14 1.76 0.74
 2 -7 15 -0.29 0.39
 -2 6 12 5.83 1.1
 -2 6 11 2.22 0.68
 -2 6 10 12.65 1.5
 -2 6 9 0.65 0.46
 -2 6 8 21.83 1.78
 -2 6 7 65.25 3.13
 -2 6 6 5.61 0.83
 -2 6 5 62.07 2.86
 -2 6 4 1.13 0.39
 -2 6 3 0.95 0.36
 -2 6 2 60.85 2.55
 -2 6 1 38.02 2
 -2 6 0 160.79 4.47
 -2 6 -1 73.81 2.82
 2 -6 2 61.7 1.83
 -2 6 -2 58.17 2.42
 2 -6 3 56.25 2.35
 2 -6 3 51.52 1.86
 2 -6 3 51.58 2.1
 -2 6 -3 58.2 2.37
 2 -6 4 58.22 2.37
 -2 6 -4 57.88 2.33
 2 -6 4 57.01 2.25
 2 -6 4 54.63 2.06
 2 -6 5 2.13 0.43
 2 -6 5 2.75 0.54
 -2 6 -5 2.29 0.49
 2 -6 5 2.52 0.49
 2 -6 6 180.68 4.84
 2 -6 6 170.66 4.8
 2 -6 7 4.68 0.77
 2 -6 7 5.01 0.78
 2 -6 8 12.78 1.26
 2 -6 8 9.91 1.07
 2 -6 9 3.08 0.75
 2 -6 9 2.91 0.63
 2 -6 10 88.97 3.86
 2 -6 11 0.27 0.44
 2 -6 12 7.84 1.28
 2 -6 13 0.5 0.59
 2 -6 14 1.11 0.7
 2 -6 15 0.59 0.64
 -2 5 13 11.62 2.23
 -2 5 12 0.61 0.44
 -2 5 11 11.64 1.44
 -2 5 10 1.22 0.59
 -2 5 9 10.43 1.28
 -2 5 8 176.53 5.48
 -2 5 7 17.67 1.55
 -2 5 6 64.86 2.78
 -2 5 5 0.77 0.41
 -2 5 4 6.75 0.78
 -2 5 3 23.83 1.52
 -2 5 2 46.75 2.01
 -2 5 1 5.01 0.67
 -2 5 0 0.37 0.28
 -2 5 -1 131.24 3.66
 2 -5 2 2.5 0.33
 2 -5 2 2.03 0.41
 -2 5 -2 2.64 0.45
 2 -5 2 1.61 0.35
 2 -5 3 44.21 1.7
 2 -5 3 49.52 2.01
 2 -5 3 45.15 1.97
 -2 5 -3 48.06 1.91
 2 -5 4 266.75 6.22
 -2 5 -4 271.23 5.84
 2 -5 4 259.94 5.76
 2 -5 4 264.32 6.01
 2 -5 5 4.05 0.61
 -2 5 -5 4.65 0.59
 2 -5 5 4.85 0.67
 2 -5 5 4.84 0.71
 2 -5 6 125.39 3.81
 2 -5 6 134.55 4.29
 2 -5 6 124.08 3.85
 2 -5 7 0.55 0.34
 2 -5 7 0.24 0.26
 2 -5 7 0.28 0.27
 2 -5 8 20.36 1.5
 2 -5 8 20.43 1.6
 2 -5 9 0.7 0.47
 2 -5 9 0.76 0.35
 2 -5 10 8.97 1.19
 2 -5 11 6.98 1.13
 2 -5 12 2 0.62
 2 -5 13 0.14 0.37
 2 -5 14 0.98 0.67
 2 -5 15 0.02 0.44
 -2 4 13 0.85 0.66
 -2 4 12 2.63 0.72
 -2 4 11 0.67 0.46
 -2 4 10 43.33 2.56
 -2 4 9 58.11 2.88
 -2 4 8 2.48 0.67
 -2 4 7 57.98 2.66
 -2 4 6 103.74 3.05
 -2 4 6 104.72 3.51
 -2 4 5 4.86 0.54
 -2 4 5 5.24 0.74
 -2 4 4 2.68 0.51
 -2 4 4 2.89 0.35
 -2 4 3 4.56 0.62
 -2 4 2 29.64 1.4
 -2 4 1 6.57 0.65
 -2 4 0 54.64 1.83
 -2 4 -1 17.68 0.96
 2 -4 1 19.09 1.1
 2 -4 2 115.54 2.73
 2 -4 2 116.65 3.11
 2 -4 2 127.59 3.37
 -2 4 -2 112.36 2.87
 2 -4 3 13.95 0.9
 2 -4 3 13.84 1.11
 -2 4 -3 14.47 0.84
 2 -4 3 13.59 0.98
 2 -4 4 42.72 1.73
 2 -4 4 41.68 1.77
 2 -4 4 40.65 2.01
 2 -4 5 9.55 0.93
 2 -4 5 10.02 0.93
 2 -4 5 11.11 1.14
 2 -4 6 30.79 1.71
 2 -4 6 26.4 1.82
 2 -4 6 27.97 1.59
 2 -4 7 1.32 0.51
 2 -4 7 1.47 0.43
 2 -4 7 1.78 0.46
 2 -4 8 12.45 1.21
 2 -4 8 9.6 1.21
 2 -4 8 12.18 1.16
 2 -4 9 1.62 0.58
 2 -4 9 1.36 0.45
 2 -4 9 2.01 0.58
 2 -4 10 32.35 2.46
 2 -4 10 31.05 2.2
 2 -4 11 2.98 0.79
 2 -4 12 8.68 1.35
 2 -4 13 1.6 0.65
 2 -4 14 12.87 1.74
 2 -4 15 3.3 1.03
 -2 3 14 1.14 0.9
 -2 3 13 0.28 0.57
 -2 3 12 2.8 1.07
 -2 3 12 0.37 0.32
 -2 3 11 10.16 1.3
 -2 3 10 41.71 2.47
 -2 3 9 4.94 0.92
 -2 3 9 4.28 0.73
 -2 3 8 1.21 0.48
 -2 3 8 0.98 0.31
 -2 3 7 3.06 0.52
 -2 3 7 4.06 0.71
 -2 3 6 6.38 0.64
 -2 3 6 6.56 0.79
 -2 3 5 11.04 0.8
 -2 3 5 12.71 1.08
 -2 3 4 19.4 1.14
 -2 3 4 16.76 0.83
 -2 3 3 0.43 0.23
 -2 3 2 831.1 14.45
 -2 3 1 23.74 1.05
 -2 3 0 338.04 6.21
 2 -3 0 335.21 6.4
 2 -3 1 33.05 1.35
 2 -3 1 28.92 1.43
 2 -3 2 220.73 5.1
 2 -3 2 217.23 4.36
 2 -3 2 208.46 4.65
 2 -3 3 32.7 1.73
 2 -3 3 31.65 1.42
 2 -3 3 29.39 1.49
 2 -3 4 20.73 1.19
 2 -3 4 20.91 1.22
 2 -3 4 21.42 1.5
 2 -3 5 0.03 0.35
 2 -3 5 1.45 0.43
 2 -3 5 0.72 0.33
 2 -3 6 25.55 1.97
 2 -3 6 35.72 1.82
 2 -3 7 1.65 0.55
 2 -3 7 0.54 0.41
 2 -3 7 0.76 0.36
 2 -3 8 4.39 0.85
 2 -3 8 4.63 0.73
 2 -3 8 5.2 0.77
 2 -3 9 0.86 0.5
 2 -3 9 1.15 0.56
 2 -3 10 3.75 0.81
 2 -3 10 2.34 0.79
 2 -3 11 0.84 0.49
 2 -3 12 8.13 1.29
 2 -3 13 0.83 0.63
 2 -3 14 13.44 1.77
 2 -3 15 -0.73 0.55
 -2 2 15 0.9 0.91
 -2 2 14 5.55 1.39
 -2 2 13 1.44 0.94
 -2 2 12 0.16 0.51
 -2 2 12 0.6 0.49
 -2 2 11 54.59 2.84
 -2 2 11 53.99 3.93
 -2 2 11 45.69 2.82
 -2 2 10 47.02 2.48
 -2 2 10 45.86 2.57
 -2 2 9 27.48 1.89
 -2 2 9 27.08 1.76
 -2 2 8 17.01 1.36
 -2 2 8 16.74 1.25
 -2 2 7 16.11 1.17
 -2 2 7 16.25 1.34
 -2 2 6 141.6 3.68
 -2 2 6 139.81 3.95
 -2 2 5 1.03 0.33
 -2 2 5 0.59 0.23
 -2 2 4 105.62 2.97
 -2 2 4 104.59 2.59
 -2 2 3 71.04 2.25
 -2 2 2 2375.39 38.42
 -2 2 1 90.36 2.22
 2 -2 -1 98.32 2.24
 2 -2 0 659.74 12.05
 2 -2 0 685.39 11.6
 2 -2 1 13.94 0.81
 2 -2 1 13.88 1
 2 -2 2 263.93 5.48
 2 -2 2 266.15 5.27
 2 -2 2 266.41 6.04
 2 -2 3 5.26 0.59
 2 -2 3 5.65 0.62
 2 -2 3 6.34 0.83
 2 -2 4 248.61 5.72
 2 -2 4 256.84 5.64
 2 -2 4 260.81 6.57
 2 -2 5 2.48 0.51
 2 -2 5 3.28 0.56
 2 -2 5 2.93 0.73
 2 -2 6 31.66 2.19
 2 -2 6 31.33 1.76
 2 -2 6 36.54 1.88
 2 -2 6 31.24 1.28
 2 -2 7 11.97 1.46
 2 -2 7 11.95 1.2
 2 -2 8 30.31 1.98
 2 -2 8 31.76 2.37
 2 -2 9 4.97 1.05
 2 -2 9 3.92 0.8
 2 -2 10 42.59 2.64
 2 -2 11 0.83 0.56
 2 -2 12 4.29 0.93
 2 -2 13 4.71 1.11
 2 -2 14 1.19 0.6
 2 -2 15 1.76 0.78
 -2 1 15 0.58 0.73
 -2 1 14 0.24 0.61
 -2 1 14 0.02 0.3
 -2 1 13 2.54 0.73
 -2 1 13 1.94 0.94
 -2 1 12 95.28 4.07
 -2 1 12 93.95 4.27
 -2 1 12 95.72 5.34
 -2 1 11 41.87 3.39
 -2 1 11 45.32 2.81
 -2 1 11 43.63 2.51
 -2 1 10 116.6 4.1
 -2 1 10 108.02 4.22
 -2 1 10 111.93 5.27
 -2 1 9 3.51 0.71
 -2 1 9 3.82 0.7
 -2 1 8 7.73 0.87
 -2 1 8 6.26 0.84
 -2 1 7 6.12 0.74
 -2 1 7 5.6 0.79
 -2 1 6 8.37 0.77
 -2 1 6 9.33 0.86
 -2 1 5 50.54 2.06
 -2 1 5 44.98 1.78
 -2 1 4 387.09 7.32
 -2 1 4 394.44 7.71
 -2 1 3 72.53 2.2
 -2 1 2 1628.96 26.7
 2 -1 -1 35.29 1.44
 2 -1 0 317.26 6
 2 -1 0 321.84 6.55
 2 -1 1 0.25 0.21
 2 -1 1 0.05 0.13
 2 -1 1 0.12 0.12
 2 -1 2 322.3 6.27
 2 -1 2 317.81 7.2
 2 -1 2 321.08 6.54
 2 -1 3 0.05 0.14
 2 -1 3 0.51 0.23
 2 -1 3 0.54 0.34
 2 -1 4 71.44 2.43
 2 -1 4 71.96 3.09
 2 -1 5 1.21 0.58
 2 -1 5 0.7 0.21
 2 -1 5 0.67 0.22
 2 -1 6 321.1 7.54
 2 -1 6 333.3 6.43
 2 -1 6 343.7 8.85
 2 -1 7 0.36 0.41
 2 -1 7 1.37 0.67
 2 -1 7 0.34 0.3
 2 -1 8 141.07 6.06
 2 -1 8 139.76 4.68
 2 -1 8 146.98 5.66
 2 -1 9 0.22 0.42
 2 -1 9 -0.42 0.87
 2 -1 9 0.3 0.43
 2 -1 10 39.38 2.52
 2 -1 10 36.24 3.24
 2 -1 11 1.76 0.73
 2 -1 11 0.13 0.62
 2 -1 12 5.26 1.03
 2 -1 13 3.26 0.97
 2 -1 14 7.83 1.38
 -2 0 16 0.22 0.47
 -2 0 16 0.61 0.57
 -2 0 15 -0.32 0.48
 -2 0 15 1.5 0.66
 -2 0 14 0.53 0.49
 -2 0 14 1.18 0.78
 -2 0 13 54.98 3.16
 -2 0 13 49.96 3.97
 -2 0 12 28.96 2.14
 -2 0 12 29.64 2.83
 -2 0 12 28.83 2.34
 -2 0 11 61.3 3.99
 -2 0 11 66.8 3.45
 -2 0 11 57.32 2.99
 -2 0 10 6.51 1.2
 -2 0 10 6.01 0.98
 -2 0 10 5.55 0.86
 -2 0 9 0.71 0.35
 -2 0 9 0.23 0.31
 -2 0 9 1.35 0.57
 -2 0 8 55.99 2.5
 -2 0 8 60.69 2.74
 -2 0 7 0.87 0.39
 -2 0 7 -0.05 0.21
 -2 0 6 115.58 3.31
 -2 0 6 111.07 3.56
 -2 0 5 0.83 0.34
 -2 0 5 0.74 0.27
 -2 0 4 228.68 5.24
 -2 0 3 3.58 0.55
 -2 0 2 1233.92 20.87
 2 0 0 1464.16 24.79
 2 0 1 1.49 0.42
 2 0 2 386.13 7.44
 2 0 2 390.35 8.46
 2 0 2 388.62 8.51
 2 0 3 4.74 0.82
 2 0 3 4.88 0.64
 2 0 4 313.55 6.81
 2 0 4 315.01 8.1
 2 0 4 318.95 5.88
 2 0 5 3.45 0.64
 2 0 5 4.43 0.92
 2 0 5 2.97 0.4
 2 0 6 84.08 2.48
 2 0 6 89.95 4.03
 2 0 6 85.5 3.15
 2 0 7 7.59 1
 2 0 7 7.22 1.5
 2 0 7 9.31 1.44
 2 0 8 45.8 3.35
 2 0 8 46.25 2.49
 2 0 8 45.03 3.04
 2 0 9 4.9 1.26
 2 0 9 5.07 0.93
 2 0 10 0.95 0.53
 2 0 10 1.57 0.89
 2 0 11 0.69 0.72
 2 0 11 0.85 0.52
 2 0 12 21.58 2.75
 2 0 12 21.53 2.06
 2 0 13 6.19 1.22
 2 0 13 7.36 1.87
 2 0 14 2.95 0.89
 -2 -1 16 0.59 0.48
 -2 -1 15 1.63 0.87
 -2 -1 15 1.4 0.61
 -2 -1 14 16.19 1.79
 -2 -1 14 13.78 2.1
 -2 -1 13 23.51 2.06
 -2 -1 13 22.15 2.62
 -2 -1 12 56.04 3.37
 -2 -1 12 63.68 4.08
 -2 -1 12 53.64 3.02
 -2 -1 11 0.57 0.34
 -2 -1 11 0.93 0.66
 -2 -1 11 0.94 0.59
 -2 -1 10 5.18 0.84
 -2 -1 10 5.22 1.06
 -2 -1 10 5.77 0.98
 -2 -1 9 1.48 0.59
 -2 -1 9 0.43 0.3
 -2 -1 8 4.25 0.73
 -2 -1 8 4.37 0.78
 -2 -1 8 4.3 0.85
 -2 -1 7 1.21 0.57
 -2 -1 7 3.3 0.73
 -2 -1 7 2.83 0.61
 -2 -1 6 107.9 3.18
 -2 -1 6 91.97 3.33
 -2 -1 6 100.85 3.5
 -2 -1 5 46.02 2.25
 -2 -1 4 774.46 14.53
 -2 -1 3 16.56 1.27
 2 1 -2 331.68 7.18
 2 1 -1 0.66 0.3
 2 1 -1 0.86 0.25
 2 1 0 150.68 3.96
 2 1 0 147.64 3.79
 2 1 1 1.37 0.46
 2 1 1 1.24 0.35
 2 1 1 0.88 0.37
 2 1 2 3766.72 62.26
 2 1 2 3789.96 62.5
 2 1 2 3794.61 60.93
 2 1 3 6.61 1.04
 2 1 3 5.36 0.9
 2 1 3 5.31 0.54
 2 1 3 4.87 0.62
 2 1 4 736.18 15.2
 2 1 4 714.54 13.43
 2 1 4 722.16 15.05
 2 1 4 720.67 12.68
 2 1 5 5.37 0.99
 2 1 5 6.32 0.78
 2 1 5 4.56 1.11
 2 1 5 7.35 0.65
 2 1 6 89.86 4.13
 2 1 6 82.95 4.2
 2 1 6 90.07 3.25
 2 1 6 86.45 2.6
 2 1 7 7.49 0.99
 2 1 7 6.06 1.31
 2 1 7 7.25 0.76
 2 1 7 7.39 1.32
 2 1 8 60.6 2.91
 2 1 8 61.73 3.97
 2 1 9 0.94 0.62
 2 1 9 -0.16 0.27
 2 1 10 1.93 0.85
 2 1 10 2.08 0.59
 2 1 11 32.64 3.4
 2 1 11 37.61 2.65
 2 1 12 9.72 2.09
 2 1 12 8.68 1.29
 2 1 13 5.62 1.12
 2 1 13 4.91 1.51
 -2 -2 16 -0.27 0.51
 -2 -2 15 3.9 0.98
 -2 -2 14 20.6 2.02
 -2 -2 13 6.42 1.44
 -2 -2 13 6.63 1.19
 -2 -2 12 -0.6 0.6
 -2 -2 12 0.9 0.51
 -2 -2 12 0.34 0.4
 -2 -2 11 0.63 0.45
 -2 -2 11 1.2 0.6
 -2 -2 11 0.84 0.57
 -2 -2 10 16.03 1.47
 -2 -2 10 19.86 1.97
 -2 -2 10 16.01 1.67
 -2 -2 9 7.17 1.16
 -2 -2 9 6.3 0.93
 -2 -2 8 40.89 2.14
 -2 -2 8 35.15 2.27
 -2 -2 8 38.83 2.36
 -2 -2 7 4.49 0.82
 -2 -2 7 3.44 0.75
 -2 -2 7 3.05 0.67
 -2 -2 6 34.25 1.75
 -2 -2 6 32.14 1.95
 -2 -2 5 19.42 1.5
 2 2 -4 985.72 18.54
 2 2 -3 10.56 1.19
 2 2 -2 7.21 0.85
 2 2 -1 2.6 0.56
 2 2 -1 2.84 0.5
 2 2 0 740.29 14.13
 2 2 0 774.15 14.28
 2 2 1 12.59 1.09
 2 2 1 10.56 1.09
 2 2 2 24.4 1.72
 2 2 2 24.05 1.36
 2 2 3 1.87 0.72
 2 2 3 1.69 0.42
 2 2 3 1.57 0.6
 2 2 4 54.42 2.04
 2 2 4 56.53 3
 2 2 4 51.24 2.93
 2 2 5 1.79 0.4
 2 2 5 0.75 0.54
 2 2 5 1.32 0.62
 2 2 5 1.06 0.36
 2 2 6 3.48 0.85
 2 2 6 4.41 0.68
 2 2 6 4.7 0.6
 2 2 6 2.98 0.87
 2 2 7 21.36 2.37
 2 2 7 25.12 1.8
 2 2 7 22.28 1.43
 2 2 8 1.65 0.82
 2 2 8 3.58 0.75
 2 2 9 0.61 0.65
 2 2 9 1.75 0.61
 2 2 10 15.97 1.6
 2 2 10 14.99 2.26
 2 2 11 0.81 0.46
 2 2 11 0.13 0.53
 2 2 12 0.42 0.67
 2 2 12 1.49 0.58
 2 2 13 4.03 0.96
 2 2 13 6.1 1.62
 -2 -3 16 1.78 0.76
 -2 -3 15 17.8 2.03
 -2 -3 14 -0.23 0.35
 -2 -3 13 4.31 1.02
 -2 -3 12 19.9 2.03
 -2 -3 12 22.84 2
 -2 -3 11 1.34 0.52
 -2 -3 11 2.17 0.8
 -2 -3 10 88.25 3.71
 -2 -3 10 83.57 4
 -2 -3 9 1.15 0.48
 -2 -3 9 0.74 0.51
 -2 -3 8 134.27 4.39
 -2 -3 8 141.62 4.97
 2 3 -7 45.38 2.85
 -2 -3 7 35.53 1.24
 2 3 -6 33.7 2.26
 2 3 -5 73.83 3.37
 2 3 -4 188.83 5.56
 2 3 -3 20.75 1.66
 2 3 -2 51.12 2.47
 2 3 -2 53.99 1.95
 2 3 -1 3.03 0.54
 2 3 -1 3.12 0.67
 2 3 0 326.82 7.48
 2 3 0 327.31 7.68
 2 3 1 8.48 1.06
 2 3 1 7.59 0.96
 2 3 2 1068.04 19.6
 2 3 2 1085.88 20.47
 2 3 3 0.34 0.41
 2 3 3 -0.11 0.29
 2 3 4 59.21 2.36
 2 3 4 61.94 3.24
 2 3 5 51.87 2.23
 2 3 5 50.24 3.19
 2 3 5 47.75 3.25
 2 3 6 5.52 0.68
 2 3 6 4.37 1.03
 2 3 7 7.15 1.4
 2 3 7 5.65 0.76
 2 3 8 20.32 2.44
 2 3 9 2.91 0.72
 2 3 9 2.71 1.12
 2 3 10 -0.25 0.36
 2 3 10 0.59 0.76
 2 3 11 1.42 0.84
 2 3 12 8.99 1.9
 -2 -4 17 0.85 0.67
 -2 -4 16 22.03 2.39
 -2 -4 15 0.49 0.64
 -2 -4 14 4.3 1.06
 -2 -4 13 4.82 1.11
 -2 -4 12 11.5 1.48
 -2 -4 11 0.98 0.57
 2 4 -11 2.06 0.84
 2 4 -10 1.39 0.62
 -2 -4 10 1.46 0.59
 -2 -4 9 3.48 0.76
 2 4 -9 3.26 0.94
 2 4 -8 2.73 0.76
 2 4 -7 21.09 2.01
 2 4 -6 37.24 2.41
 2 4 -5 80.12 3.62
 2 4 -4 13.8 1.41
 2 4 -3 2.17 0.37
 2 4 -3 3.96 0.83
 2 4 -2 89.05 2.8
 2 4 -2 86.26 3.46
 2 4 -1 16.07 1.25
 2 4 -1 17.35 1.55
 2 4 0 94.78 3.64
 2 4 0 95.2 3.39
 2 4 1 18.94 1.59
 2 4 1 16.3 1.47
 2 4 2 53.05 2.52
 2 4 2 53.36 2.76
 2 4 3 14.08 1.28
 2 4 3 13.19 1.52
 2 4 4 167.47 4.81
 2 4 4 165.55 5.9
 2 4 5 0.25 0.31
 2 4 6 3.59 0.61
 2 4 6 3.62 1.01
 2 4 7 17.39 2.29
 2 4 7 18.23 1.46
 2 4 8 0.53 0.56
 2 4 9 6.03 1.58
 2 4 10 6.62 1.59
 2 4 11 -0.88 0.89
 -2 -5 17 4.74 1.23
 -2 -5 16 0.72 0.67
 -2 -5 15 3.7 1.01
 -2 -5 14 0.33 0.51
 -2 -5 13 0.32 0.42
 -2 -5 12 7.92 1.23
 2 5 -11 0.17 0.49
 -2 -5 11 0.9 0.68
 -2 -5 10 22.89 1.97
 2 5 -10 20.41 2.15
 -2 -5 9 2.53 0.79
 2 5 -9 1.58 0.75
 2 5 -8 27.71 2.32
 -2 -5 8 30.3 1.5
 2 5 -7 22.46 2.12
 2 5 -6 96.76 4.27
 2 5 -5 6.08 1.11
 2 5 -4 42.14 2.6
 2 5 -3 27.41 2.07
 2 5 -3 24 1.23
 2 5 -2 19.94 1.69
 2 5 -2 14.51 1.07
 2 5 -1 6.23 1.03
 2 5 -1 5.87 0.78
 2 5 0 119.97 4.46
 2 5 0 123.68 4.1
 2 5 1 8.01 1.14
 2 5 1 7.29 1.04
 2 5 2 4.16 0.76
 2 5 2 5.77 0.97
 2 5 3 2.2 0.63
 2 5 4 1.02 0.45
 2 5 5 0.37 0.32
 2 5 6 153.48 4.85
 2 5 7 3.76 1.21
 2 5 7 3 0.65
 2 5 8 7.85 1.58
 2 5 9 0.33 0.73
 2 5 10 0.78 0.88
 2 5 11 1.99 1.12
 -2 -6 17 1.01 0.72
 -2 -6 16 0.5 0.64
 -2 -6 15 1.65 0.88
 -2 -6 14 0.97 0.56
 -2 -6 13 0.66 0.54
 -2 -6 12 7.5 1.25
 -2 -6 11 25.91 2.32
 2 6 -11 26.56 2.61
 2 6 -10 17.26 1.99
 -2 -6 10 18.13 1.82
 2 6 -9 0.28 0.56
 2 6 -8 5.08 1.07
 2 6 -7 5.61 1.16
 2 6 -6 43.13 2.81
 2 6 -5 28.82 2.28
 2 6 -4 69.22 3.51
 2 6 -3 1.55 0.52
 2 6 -3 1.45 0.32
 2 6 -2 4.14 0.85
 2 6 -2 3.8 0.6
 2 6 -1 0.77 0.36
 2 6 -1 1.3 0.53
 2 6 0 16.25 1.6
 2 6 1 0.06 0.41
 2 6 2 14.6 1.48
 2 6 3 4.26 0.88
 2 6 4 7.92 1.08
 2 6 5 13.12 1.4
 2 6 6 1.51 0.56
 2 6 7 4.83 1.37
 2 6 7 5.73 0.92
 2 6 8 1.25 0.86
 2 6 9 1.15 0.99
 2 6 10 1.29 0.94
 -2 -7 16 0.64 0.7
 -2 -7 15 1.45 0.83
 -2 -7 14 4.06 1.09
 -2 -7 13 0.51 0.65
 -2 -7 12 4.45 1.05
 2 7 -11 -0.27 0.63
 -2 -7 11 0.69 0.7
 2 7 -10 145.4 6.38
 -2 -7 10 166.12 5.85
 2 7 -9 6.21 1.35
 2 7 -8 12.89 1.7
 2 7 -7 8.94 1.44
 2 7 -6 2.92 0.82
 2 7 -5 6.03 1.18
 2 7 -4 60.16 3.42
 2 7 -3 0.95 0.58
 2 7 -2 5.51 1.02
 2 7 -1 1.35 0.74
 2 7 0 7.55 1.29
 2 7 1 1.75 0.72
 2 7 2 72.36 3.56
 2 7 3 2.18 0.68
 2 7 4 31.17 2.25
 2 7 5 6.34 1.07
 2 7 6 6.64 1.05
 2 7 7 1.02 0.51
 2 7 7 1.45 0.96
 2 7 8 0.54 0.51
 2 7 9 2.25 1.08
 -2 -8 16 3.11 1.13
 -2 -8 15 -0.11 0.47
 -2 -8 14 7.39 1.43
 -2 -8 13 0.57 0.45
 -2 -8 12 0.61 0.6
 2 8 -11 0.15 0.45
 -2 -8 11 -0.81 0.45
 2 8 -10 10.85 1.68
 2 8 -9 -0.2 0.46
 2 8 -8 -0.38 0.62
 2 8 -7 -0.09 0.67
 2 8 -6 6.67 1.25
 2 8 -5 1.26 0.57
 2 8 -4 22.22 2.11
 2 8 -3 1.37 0.73
 2 8 -2 12.57 1.61
 2 8 -1 1.79 0.8
 2 8 0 38.63 2.7
 2 8 1 1.37 0.67
 2 8 2 0.56 0.54
 2 8 3 9.04 1.33
 2 8 4 3.78 0.88
 2 8 5 1.29 0.61
 2 8 6 4.34 0.96
 2 8 7 1.93 0.6
 2 8 7 1.37 0.75
 2 8 8 2.57 1.1
 -2 -9 16 3.66 1.2
 -2 -9 15 2.43 1
 -2 -9 14 0.5 0.73
 -2 -9 13 -0.39 0.44
 -2 -9 12 -0.12 0.47
 2 9 -11 0.27 0.6
 -2 -9 11 0.29 0.57
 2 9 -10 10.77 1.68
 2 9 -9 0.69 0.78
 2 9 -8 11.78 1.72
 2 9 -7 -0.49 0.61
 2 9 -6 0.17 0.6
 2 9 -5 1.42 0.8
 2 9 -4 7.68 1.34
 2 9 -3 4.83 1.15
 2 9 -2 33.85 2.69
 2 9 -1 10.91 1.46
 2 9 0 5.7 1.2
 2 9 1 6.06 1.18
 2 9 2 5.92 1.09
 2 9 3 -0.27 0.42
 2 9 4 0.91 0.57
 2 9 5 12.22 1.59
 2 9 6 1.68 0.64
 -2 -10 15 0.25 0.56
 -2 -10 14 0.66 0.77
 -2 -10 13 0.56 0.59
 -2 -10 12 0.07 0.46
 2 10 -11 1.37 0.75
 -2 -10 11 -0.26 0.41
 2 10 -10 0.87 0.65
 2 10 -9 -0.09 0.58
 2 10 -8 3.41 0.97
 2 10 -7 0.95 0.56
 2 10 -6 31.43 2.78
 2 10 -5 1.91 0.82
 2 10 -4 20.94 2.19
 2 10 -3 0.02 0.47
 2 10 -2 8.72 1.5
 2 10 -1 7.24 1.27
 2 10 0 2.43 0.86
 2 10 1 -0.23 0.41
 2 10 2 0.79 0.54
 2 10 3 6.52 1.21
 2 10 4 5.65 1.11
 2 10 5 1.7 0.71
 -2 -11 15 0.12 0.57
 -2 -11 14 -0.25 0.57
 -2 -11 13 1.78 0.85
 -2 -11 12 0.61 0.71
 2 11 -11 0.18 0.44
 -2 -11 11 0.18 0.41
 2 11 -10 1.68 0.73
 2 11 -9 1.43 0.83
 2 11 -8 0.32 0.52
 2 11 -7 1.75 0.97
 2 11 -6 11.85 1.73
 2 11 -5 0.32 0.43
 2 11 -4 23.46 2.41
 2 11 -3 1.44 0.74
 2 11 -2 1.46 0.67
 2 11 -1 0.15 0.5
 2 11 0 10.76 1.6
 2 11 1 4.96 1.13
 2 11 2 2.8 0.9
 2 11 3 0.93 0.61
 -2 -12 13 0.12 0.48
 -2 -12 12 1.69 0.83
 -2 -12 11 0.56 0.57
 2 12 -10 1.07 0.74
 2 12 -9 0.47 0.56
 2 12 -8 3.35 1.06
 2 12 -7 0.3 0.52
 2 12 -6 24.2 2.55
 2 12 -5 1.33 0.85
 2 12 -4 19.69 2.27
 2 12 -3 0.77 0.6
 2 12 -2 4.45 1.07
 2 12 -1 0.06 0.5
 2 12 0 10.81 1.67
 2 12 1 0.98 0.68
 2 12 2 -0.33 0.44
 2 13 -10 0.86 0.71
 2 13 -9 0.14 0.47
 2 13 -8 0.9 0.73
 2 13 -7 1.21 0.74
 2 13 -6 1.76 0.87
 2 13 -5 1.49 0.9
 2 13 -4 1.48 0.8
 2 13 -3 -0.28 0.53
 2 13 -2 0.87 0.66
 2 13 -1 2.34 0.93
 2 14 -9 1.69 0.81
 2 14 -8 0.86 0.78
 2 14 -7 0.38 0.64
 2 14 -6 -0.4 0.49
 2 14 -5 -0.18 0.55
 -3 15 -2 0.91 0.59
 3 -15 2 2.5 0.91
 -3 15 -3 3.35 0.91
 3 -15 3 5.35 1.3
 3 -15 4 0.83 0.66
 3 -15 5 0.69 0.67
 3 -15 6 -0.12 0.54
 3 -15 7 0.92 0.65
 3 -15 8 2.17 1.01
 -3 14 1 8.09 1.42
 -3 14 0 1.51 0.69
 -3 14 -1 10.98 1.56
 -3 14 -2 1.83 0.76
 3 -14 2 0.3 0.51
 -3 14 -3 0.88 0.59
 3 -14 3 -0.31 0.66
 3 -14 4 1.83 0.82
 3 -14 5 -0.19 0.43
 3 -14 6 -0.7 0.54
 3 -14 7 0.2 0.42
 3 -14 8 2.52 0.91
 3 -14 9 -0.1 0.52
[truncated: 1,513,262 more chars]
