# Supplementary material for: Isomorphism: ‘molecular similarity to crystal structure similarity’ in multicomponent forms of analgesic drugs tolfenamic and mefenamic acid
Source: IUCrJ. 2020 Jan 7;7(Pt 2):173–83. doi: 10.1107/S205225251901604X (PMC7055380; doi:10.1107/S205225251901604X)
Supplement: Supplementary file 2 [file m-07-00173-tfa_dmap_1-1sup2.hkl]

#
# h,k,l, Fc-squared, Fo-squared, sigma(Fo-squared), status flag
#
data_tfa_dmap_1-1
_shelx_title ' tfa_dmap_1-1_a.res in P-1'
_shelx_refln_list_code          4
_shelx_F_calc_maximum      119.47
_exptl_crystal_F_000       404.00
_reflns_d_resolution_high  0.8001

loop_
 _space_group_symop_operation_xyz
 'x, y, z'
 '-x, -y, -z'

_cell_length_a     7.9299
_cell_length_b     9.3219
_cell_length_c    13.5862
_cell_angle_alpha  87.768
_cell_angle_beta   76.928
_cell_angle_gamma  76.025

_shelx_F_squared_multiplier     1.000

loop_
 _refln_index_h
 _refln_index_k
 _refln_index_l
 _refln_F_squared_calc
 _refln_F_squared_meas
 _refln_F_squared_sigma
 _refln_observed_status
   1   0   0        229.99        211.92         9.20 o
   2   0   0       1365.08       1293.92        19.32 o
   3   0   0        138.94        144.26         3.39 o
   4   0   0         80.79         80.49         2.80 o
   5   0   0         36.55         35.48         2.12 o
   6   0   0         19.08         24.04         2.01 o
   7   0   0          7.96         12.43         2.21 o
   8   0   0          0.57          1.05         1.33 o
   9   0   0          7.60          3.44         1.60 o
  -9   1   0          0.24          1.95         1.43 o
  -8   1   0          0.15          1.95         1.56 o
  -7   1   0          9.29          9.87         2.15 o
  -6   1   0          2.11          4.20         0.87 o
  -5   1   0          5.65          6.40         0.77 o
  -4   1   0         70.54         82.53         3.73 o
  -3   1   0        519.70        513.98         9.90 o
  -2   1   0         85.44         90.79         1.81 o
  -1   1   0         11.91          7.56         0.81 o
   1   1   0        279.56        241.75         5.97 o
   2   1   0       4481.29       4542.75        46.40 o
   3   1   0         26.21         28.50         1.41 o
   4   1   0        163.78        152.56         3.96 o
   5   1   0         23.32         27.06         1.84 o
   6   1   0          1.82          1.26         0.67 o
   7   1   0          9.02         16.64         2.76 o
   8   1   0          3.83          5.01         1.63 o
   9   1   0         11.71         18.42         3.25 o
  -8   2   0          0.96          2.62         1.37 o
  -7   2   0          2.40          6.96         1.96 o
  -6   2   0         48.53         48.21         3.03 o
  -5   2   0         64.87         63.80         3.16 o
  -4   2   0         95.41         83.59         2.40 o
  -3   2   0        110.55        134.20         2.70 o
  -2   2   0        597.90        580.02         6.26 o
  -1   2   0       8101.46       7611.18        54.51 o
   0   2   0       1862.35       1829.61        32.73 o
   1   2   0         29.91         44.81         1.85 o
   2   2   0          4.57          5.57         0.79 o
   3   2   0        216.41        239.05         4.35 o
   4   2   0          2.47          3.01         0.82 o
   5   2   0         99.07        105.31         3.66 o
   6   2   0         14.04         13.05         1.66 o
   7   2   0        279.59        285.26        11.10 o
   8   2   0          4.30          4.15         1.66 o
   9   2   0          1.34          3.09         1.72 o
  -8   3   0          0.24          1.85         1.26 o
  -7   3   0          2.32          3.41         1.66 o
  -6   3   0        105.68         90.27         5.78 o
  -5   3   0         22.16         19.82         2.03 o
  -4   3   0        165.36        174.82         5.04 o
  -3   3   0        397.63        403.86         7.22 o
  -2   3   0         58.66         77.23         1.93 o
  -1   3   0        989.32        937.66         9.01 o
   0   3   0        426.21        424.72        11.31 o
   1   3   0        547.98        630.95         7.06 o
   2   3   0         27.25         28.47         1.28 o
   3   3   0        635.56        583.37        13.95 o
   4   3   0        205.03        200.90         4.35 o
   5   3   0         94.79        105.98         4.99 o
   7   3   0          2.22          0.56         0.94 o
   8   3   0         15.51         19.71         3.19 o
   9   3   0          1.45          0.27         0.84 o
  -8   4   0          0.86          2.02         1.43 o
  -7   4   0          0.37          1.57         1.20 o
  -6   4   0          0.01          0.39         0.95 o
  -5   4   0         26.62         28.48         3.02 o
  -4   4   0         12.26          9.97         1.31 o
  -3   4   0         41.75         39.05         2.14 o
  -2   4   0         93.38         98.78         2.39 o
  -1   4   0        333.31        292.62         4.71 o
   0   4   0        151.12        147.67         2.71 o
   1   4   0        816.39        862.66        13.78 o
   2   4   0        107.99        128.57         3.33 o
   3   4   0         79.28         78.52         6.18 o
   4   4   0         77.88         68.44         5.61 o
   5   4   0         48.92         58.49         3.98 o
   6   4   0          0.01          0.30         0.95 o
   7   4   0         87.65         86.53         6.18 o
   8   4   0          0.02          1.47         1.33 o
   9   4   0          4.74          3.89         1.69 o
  -6   5   0          7.40          4.94         1.53 o
  -5   5   0          0.15          0.56         0.65 o
  -4   5   0          0.56          0.68         0.72 o
  -3   5   0         21.61         21.24         1.65 o
  -2   5   0        134.14        139.85         3.15 o
  -1   5   0        134.28        121.21         3.30 o
   0   5   0        182.20        171.38         4.57 o
   1   5   0       1025.21       1130.55        10.32 o
   2   5   0        807.34        871.48        13.66 o
   3   5   0         16.84         16.55         0.82 o
   4   5   0          9.31         10.35         2.79 o
   5   5   0         59.27         63.13         5.69 o
   6   5   0         32.87         29.08         3.47 o
   7   5   0          7.98          4.23         1.56 o
   8   5   0          1.99          2.24         1.39 o
   9   5   0          0.94          1.98         1.65 o
  -6   6   0          7.02          7.98         1.99 o
  -5   6   0         61.26         53.65         4.90 o
  -4   6   0         14.87         18.13         2.75 o
  -3   6   0         75.99        103.26         4.42 o
  -2   6   0        196.78        183.42         4.07 o
  -1   6   0        106.64        110.31         3.33 o
   0   6   0         42.67         46.03         2.02 o
   1   6   0          2.01          6.37         0.64 o
   2   6   0         44.26         64.30         2.68 o
   3   6   0         92.61         96.47         2.23 o
   4   6   0         14.85         16.62         1.78 o
   5   6   0          0.00         -0.31         0.55 o
   6   6   0         42.16         46.51         4.52 o
   7   6   0          0.06         -0.23         0.81 o
   8   6   0          5.89          5.49         1.91 o
   9   6   0          0.48          1.56         1.59 o
  -6   7   0          0.75          0.52         1.23 o
  -5   7   0          9.66          7.67         2.08 o
  -4   7   0         18.08         16.33         2.82 o
  -3   7   0          5.82          4.22         1.26 o
  -2   7   0         33.91         34.96         2.44 o
  -1   7   0        131.29        133.59         8.73 o
   0   7   0        172.55        165.24         7.98 o
   1   7   0          0.08          0.99         0.88 o
   2   7   0        152.78        170.20         4.67 o
   3   7   0          0.56          0.69         0.39 o
   4   7   0         41.72         45.86         2.82 o
   5   7   0         27.55         33.94         2.51 o
   6   7   0          7.75          7.80         2.65 o
   7   7   0         16.20         14.30         2.75 o
   8   7   0          6.90          8.45         2.60 o
  -5   8   0          5.84         11.83         2.70 o
  -4   8   0          2.68          2.96         1.46 o
  -3   8   0         21.76         20.27         3.22 o
  -2   8   0         66.99         67.76         5.32 o
  -1   8   0         16.17         16.74         1.75 o
   0   8   0         76.80         80.61         5.50 o
   1   8   0         40.67         39.86         2.70 o
   2   8   0        526.93        599.37        35.49 o
   3   8   0        121.37        150.25         5.16 o
   4   8   0          3.13          2.30         0.96 o
   5   8   0          0.44          1.62         0.81 o
   6   8   0          8.74          7.29         2.11 o
   7   8   0          5.69          2.79         1.46 o
   8   8   0          0.85          5.62         2.31 o
  -4   9   0          0.24          0.90         1.59 o
  -3   9   0          3.32          6.24         1.89 o
  -2   9   0          2.88          2.24         1.36 o
  -1   9   0          0.55          0.33         0.67 o
   0   9   0         21.86         22.03         2.13 o
   1   9   0         40.64         42.84         5.66 o
   2   9   0          6.93          6.52         1.23 o
   3   9   0         16.15         17.05         2.97 o
   4   9   0          0.00         -0.05         1.00 o
   5   9   0         50.33         57.78         5.22 o
   6   9   0         35.39         44.90         7.17 o
   7   9   0          0.03         -0.09         1.07 o
  -2  10   0          6.51         13.51         2.85 o
  -1  10   0          0.00         -0.73         0.73 o
   0  10   0          3.10          4.82         1.94 o
   1  10   0          7.32          8.41         1.50 o
   2  10   0         14.22         18.55         3.14 o
   3  10   0         10.22          8.98         1.45 o
   4  10   0          3.99          4.72         1.21 o
   5  10   0         10.26          9.82         2.37 o
   6  10   0          0.88          0.45         1.03 o
   0  11   0          0.28          0.95         1.34 o
   1  11   0          7.56          6.76         2.08 o
   2  11   0          0.52          1.14         1.43 o
   3  11   0          0.41          0.17         1.65 o
   4  11   0          3.64          4.52         1.65 o
   5  11   0          1.07          2.56         1.50 o
  -5 -11   1          3.89         10.69         2.72 o
  -4 -11   1          0.00          0.82         1.08 o
  -3 -11   1         11.72         11.79         2.86 o
  -2 -11   1          0.47          0.90         1.14 o
  -1 -11   1          0.00          2.64         1.60 o
   0 -11   1         12.89         17.37         3.44 o
  -6 -10   1          0.02          1.00         1.65 o
  -5 -10   1          1.38          0.78         1.07 o
  -4 -10   1          0.05         -0.13         0.83 o
  -3 -10   1          6.54          8.69         1.52 o
  -2 -10   1         11.75         11.98         1.66 o
  -1 -10   1          4.87          5.39         2.22 o
   0 -10   1          4.38          3.71         1.32 o
   1 -10   1          0.34          0.55         1.43 o
   2 -10   1          0.04          2.43         1.16 o
  -7  -9   1          1.32          0.19         1.08 o
  -6  -9   1         54.52         56.40         3.79 o
  -5  -9   1          0.19          2.37         1.46 o
  -4  -9   1        111.46        137.80         5.50 o
  -3  -9   1          0.99          2.13         0.84 o
  -2  -9   1          1.74          0.84         0.90 o
  -1  -9   1          1.92          0.35         1.04 o
   0  -9   1          0.05         -0.64         0.79 o
   1  -9   1          9.02          9.10         1.47 o
   2  -9   1          5.19          6.24         1.89 o
   3  -9   1          5.95          4.16         1.59 o
   4  -9   1          0.28          1.29         1.05 o
  -8  -8   1          0.00         -0.56         1.11 o
  -7  -8   1         19.42         20.55         3.44 o
  -6  -8   1         53.74         58.63         3.65 o
  -5  -8   1        161.24        180.07         6.26 o
  -4  -8   1        246.74        287.93         7.81 o
  -3  -8   1         48.87         61.34         2.70 o
  -2  -8   1        189.85        206.02         9.99 o
  -1  -8   1          2.26         10.80         3.49 o
   0  -8   1          0.62          1.66         0.72 o
   1  -8   1          5.82          3.42         1.99 o
   2  -8   1         21.97         23.49         2.22 o
   3  -8   1          0.67          0.00         1.00 o
   4  -8   1          3.57          3.55         1.36 o
   5  -8   1         23.78         29.79         4.13 o
  -8  -7   1         24.08         21.14         3.68 o
  -7  -7   1          4.96          5.62         1.98 o
  -6  -7   1          4.24          4.51         1.56 o
  -5  -7   1         99.01         98.45         4.32 o
  -4  -7   1         55.22         55.98         2.50 o
  -3  -7   1          8.72         10.52         0.92 o
  -2  -7   1         91.31         86.07         2.93 o
  -1  -7   1         23.78         27.55         2.17 o
   0  -7   1          4.82          3.41         0.96 o
   1  -7   1        239.50        237.40         7.80 o
   2  -7   1        455.81        467.86        26.27 o
   3  -7   1         10.05         10.33         2.18 o
   4  -7   1         16.47         17.27         2.77 o
   5  -7   1         14.30         14.52         2.75 o
   6  -7   1          3.21          4.59         1.63 o
  -9  -6   1         31.04         33.24         4.70 o
  -8  -6   1          2.08          3.51         1.68 o
  -7  -6   1         24.91         27.54         3.77 o
  -6  -6   1         31.88         33.32         3.92 o
  -5  -6   1         67.74         66.98         3.94 o
  -4  -6   1         16.48         15.24         1.74 o
  -3  -6   1         28.02         29.62         1.37 o
  -2  -6   1         34.32         41.28         1.58 o
  -1  -6   1         32.99         34.13         1.36 o
   0  -6   1         60.21         57.61         1.75 o
   1  -6   1          1.49          1.49         0.43 o
   2  -6   1         56.72         46.70         1.85 o
   3  -6   1        102.31         98.33        12.27 o
   4  -6   1          7.89          6.17         2.58 o
   5  -6   1          4.22          4.57         1.53 o
   6  -6   1          0.13          0.95         1.31 o
  -9  -5   1          6.22          4.71         2.02 o
  -8  -5   1          0.90          2.38         1.44 o
  -7  -5   1          9.01          7.89         2.09 o
  -6  -5   1         22.50         26.24         3.27 o
  -5  -5   1          0.71          1.68         0.64 o
  -4  -5   1          2.45          4.48         0.83 o
  -3  -5   1         75.68        112.22         8.81 o
  -2  -5   1         22.33         23.24         1.46 o
  -1  -5   1          4.33          5.51         0.88 o
   0  -5   1        434.46        458.61         5.82 o
   1  -5   1        277.08        265.31         3.40 o
   2  -5   1        237.35        235.95         3.35 o
   3  -5   1         25.66         25.68         1.51 o
   4  -5   1          9.22          6.20         1.63 o
   5  -5   1          9.31          6.25         1.74 o
   6  -5   1          8.42          9.58         2.05 o
   7  -5   1          5.10          6.57         1.96 o
  -9  -4   1          0.08          0.64         1.42 o
  -8  -4   1          2.85          4.97         1.68 o
  -7  -4   1         12.79         13.77         2.63 o
  -6  -4   1        345.13        324.00        11.66 o
  -5  -4   1        131.75        118.71         6.27 o
  -4  -4   1        615.84        576.16        14.38 o
  -3  -4   1         12.06         14.41         0.87 o
  -2  -4   1        328.78        364.05         8.29 o
  -1  -4   1        922.74       1065.16        10.71 o
   0  -4   1        697.73        756.60        11.49 o
   1  -4   1        260.41        277.98         4.45 o
   2  -4   1       1303.92       1295.58        13.14 o
   3  -4   1        117.89        114.01         2.93 o
   4  -4   1         17.08         18.75         1.65 o
   5  -4   1         42.22         42.23         4.92 o
   6  -4   1          5.72          4.01         1.01 o
   7  -4   1          7.00          9.80         2.17 o
  -9  -3   1          5.26          9.28         2.47 o
  -8  -3   1         15.63         13.97         2.93 o
  -7  -3   1          0.95          2.99         1.43 o
  -6  -3   1          5.36          7.77         1.98 o
  -5  -3   1          0.07          3.45         1.36 o
  -4  -3   1        114.75        122.23         4.31 o
  -3  -3   1        668.49        675.27         7.38 o
  -2  -3   1         72.66         84.70         4.40 o
  -1  -3   1        227.49        278.63         3.38 o
   0  -3   1        680.17        738.21         8.15 o
   1  -3   1        978.87        980.96         8.62 o
   2  -3   1        611.35        594.71         6.09 o
   3  -3   1        194.64        219.22         5.12 o
   4  -3   1         22.18         18.39         1.53 o
   5  -3   1          0.66          2.32         0.89 o
   6  -3   1          5.67         13.74         1.75 o
   7  -3   1         47.57         41.65         3.09 o
   8  -3   1          3.10          3.15         1.70 o
  -9  -2   1          9.52         11.92         2.62 o
  -8  -2   1         16.70         19.06         2.99 o
  -7  -2   1         57.90         55.80         4.87 o
  -6  -2   1          1.94         10.36         2.11 o
  -5  -2   1          0.43          4.61         1.31 o
  -4  -2   1        266.39        272.86         4.87 o
  -3  -2   1          2.49          2.51         0.40 o
  -2  -2   1        705.88        664.38        10.85 o
   0  -2   1       1366.86       1541.22        29.06 o
   1  -2   1      10343.40       9588.46        94.57 o
   2  -2   1       1624.28       1669.19        15.74 o
   3  -2   1        192.05        224.62         3.24 o
   4  -2   1        537.87        545.68         7.68 o
   5  -2   1         26.73         28.35         2.06 o
   6  -2   1          4.12          7.18         1.19 o
   7  -2   1         17.05         24.52         3.07 o
   8  -2   1          0.00          4.16         1.83 o
  -9  -1   1          0.67          1.34         1.26 o
  -8  -1   1         71.56         66.10         5.39 o
  -7  -1   1        104.65        129.73         7.12 o
  -6  -1   1         26.04         20.88         2.64 o
  -5  -1   1         65.26         68.64         4.25 o
  -4  -1   1        717.80        709.53        15.28 o
  -3  -1   1        345.94        290.80         6.59 o
  -2  -1   1       7264.41       6939.29        63.78 o
  -1  -1   1         77.20         67.11         4.98 o
   0  -1   1       2235.82       2097.79       118.84 o
   1  -1   1       1315.89       1306.41        16.93 o
   2  -1   1         30.16         23.39         1.07 o
   3  -1   1        243.46        221.90         4.17 o
   4  -1   1        379.48        346.78         6.81 o
   5  -1   1          0.09          0.33         1.13 o
   6  -1   1         62.51         62.82         3.16 o
   7  -1   1          4.67          3.37         1.39 o
   8  -1   1          5.26          5.23         1.34 o
   9  -1   1          0.52          1.76         1.36 o
  -9   0   1          1.08          3.37         1.82 o
  -8   0   1          3.06          2.50         1.34 o
  -7   0   1         12.21         16.02         2.93 o
  -6   0   1        106.93        110.92         5.85 o
  -5   0   1          0.22          0.45         0.55 o
  -4   0   1          0.43          1.57         0.46 o
  -3   0   1        441.71        420.65         6.65 o
  -2   0   1       4721.03       4552.80        52.74 o
  -1   0   1       1545.09       1497.65        32.61 o
   1   0   1       1199.16       1038.02        23.64 o
   2   0   1        583.13        564.78         7.67 o
   3   0   1         17.36         20.12         1.29 o
   4   0   1         45.83         44.79         2.09 o
   5   0   1          1.09          4.18         1.06 o
   6   0   1         22.32         22.33         1.87 o
   7   0   1         56.60         51.21         3.10 o
   8   0   1         45.69         47.98         4.85 o
   9   0   1          0.18          0.45         0.95 o
  -9   1   1          0.76          1.85         1.24 o
  -8   1   1         11.74         14.71         2.85 o
  -7   1   1          3.63          4.77         1.70 o
  -6   1   1          2.49          3.38         1.49 o
  -5   1   1         75.00         63.34         2.84 o
  -4   1   1          4.39          3.62         0.57 o
  -3   1   1        308.02        317.82         7.95 o
  -2   1   1        309.10        298.94         7.61 o
  -1   1   1       1324.65       1244.73        14.53 o
   0   1   1        343.67        286.45         6.54 o
   1   1   1       1042.13        980.92        14.41 o
   2   1   1         88.42         96.86         2.29 o
   3   1   1        443.90        408.75         6.73 o
   4   1   1          3.44          3.63         0.76 o
   5   1   1         59.31         49.96         2.56 o
   6   1   1         22.26         21.92         1.92 o
   7   1   1        140.45        142.19         5.24 o
   8   1   1          1.57          1.19         0.79 o
   9   1   1          1.91          1.33         0.84 o
  -8   2   1          3.28          7.79         2.18 o
  -7   2   1          0.20         -0.58         1.13 o
  -6   2   1         15.03         17.64         2.53 o
  -5   2   1          1.67          2.66         1.10 o
  -4   2   1        250.56        270.42         9.79 o
  -3   2   1         48.32         68.70         2.88 o
  -2   2   1        144.77        134.45         4.42 o
  -1   2   1         43.03         33.35         1.55 o
   0   2   1         81.77         82.24         2.08 o
   1   2   1        792.94        849.66         9.89 o
   2   2   1         10.44         23.74         5.56 o
   3   2   1          5.78         10.65         0.93 o
   4   2   1         14.37         21.64         1.41 o
   5   2   1         22.15         23.97         2.25 o
   6   2   1         48.91         49.50         2.77 o
   7   2   1         24.77         27.86         2.31 o
   8   2   1          2.63          9.07         2.95 o
   9   2   1         44.27         51.65         5.23 o
  -8   3   1          1.27         -0.10         1.17 o
  -7   3   1          3.95          3.14         1.37 o
  -6   3   1         27.07         22.96         2.98 o
  -5   3   1         13.27         14.62         2.15 o
  -4   3   1        118.38        110.54         5.40 o
  -3   3   1        296.05        287.17        11.44 o
  -2   3   1        277.66        270.23         6.11 o
  -1   3   1        322.16        333.04         6.42 o
   0   3   1        827.23        774.44        10.98 o
   1   3   1        942.06        986.94        12.25 o
   2   3   1       1355.96       1407.32        13.04 o
   3   3   1         99.35        110.06         6.13 o
   4   3   1         12.18         10.06         0.96 o
   5   3   1          0.00         -0.37         0.39 o
   6   3   1          1.57          1.03         0.91 o
   7   3   1          5.23          5.06         1.65 o
   8   3   1         30.22         29.27         3.66 o
   9   3   1          0.08          4.02         1.83 o
  -7   4   1          3.76          1.60         1.23 o
  -6   4   1         32.89         31.15         3.58 o
  -5   4   1        130.10        119.31         6.44 o
  -4   4   1        119.87        119.79         5.92 o
  -3   4   1        186.43        165.78         6.40 o
  -2   4   1        182.16        182.18         4.00 o
  -1   4   1         31.65         28.21         1.36 o
   0   4   1         14.45         25.33         1.97 o
   1   4   1          1.97          2.77         0.38 o
   2   4   1        315.95        345.86        10.16 o
   3   4   1         56.69         91.98         2.86 o
   4   4   1         70.44         61.28         3.63 o
   5   4   1          8.48          8.30         1.99 o
   6   4   1          1.64          1.53         0.98 o
   7   4   1          2.38          3.06         1.44 o
   8   4   1          5.21          7.98         2.14 o
   9   4   1          3.46          2.62         1.31 o
  -7   5   1          0.61          3.66         1.49 o
  -6   5   1          1.71          1.36         1.01 o
  -5   5   1         47.88         45.73         4.02 o
  -4   5   1          1.68          1.91         0.85 o
  -3   5   1         31.11         34.07         2.90 o
  -2   5   1          7.26          7.78         0.95 o
  -1   5   1        106.15         88.42         2.57 o
   0   5   1         35.09         21.34         1.18 o
   1   5   1          6.45          5.31         0.61 o
   2   5   1         14.13         23.85         1.02 o
   3   5   1        191.01        201.21         7.00 o
   4   5   1          1.03          1.94         0.91 o
   5   5   1        144.32        125.87         6.62 o
   6   5   1         55.15         50.91         4.59 o
   7   5   1         19.30         30.44         3.66 o
   8   5   1          7.66          5.85         2.02 o
   9   5   1         16.99         10.21         2.64 o
  -5   6   1          9.43         11.69         2.25 o
  -4   6   1         12.29         11.59         1.92 o
  -3   6   1          0.78          0.44         0.72 o
  -2   6   1        158.29        155.10         3.72 o
  -1   6   1         71.47         70.17         2.35 o
   0   6   1          9.94          6.13         0.71 o
   1   6   1         40.77         41.01         1.73 o
   2   6   1         58.96         82.15         2.03 o
   3   6   1        104.77        120.81         3.17 o
   4   6   1         15.70         15.18         2.25 o
   5   6   1          5.86          4.06         1.30 o
   6   6   1          1.03         -0.17         0.85 o
   7   6   1         33.44         31.45         4.02 o
   8   6   1          0.03          1.72         1.13 o
   9   6   1          0.64          2.40         1.65 o
  -5   7   1          0.09         -0.43         1.30 o
  -4   7   1          0.29         -0.04         0.94 o
  -3   7   1         36.67         33.06         3.60 o
  -2   7   1        450.24        415.26         8.63 o
  -1   7   1        166.04        150.48         3.81 o
   0   7   1        245.70        232.85         5.21 o
   1   7   1        105.79        108.36         2.63 o
   2   7   1         40.32         42.25         1.63 o
   3   7   1         23.78         24.75         1.28 o
   4   7   1          4.30          4.51         0.77 o
   5   7   1          4.15          3.42         1.06 o
   6   7   1          0.68          0.15         0.59 o
   7   7   1          8.62          8.84         2.24 o
   8   7   1          2.28          0.85         0.91 o
  -5   8   1          4.22          4.06         1.59 o
  -4   8   1          6.70          8.19         2.22 o
  -3   8   1          0.01          0.72         1.20 o
  -2   8   1          9.99         10.78         2.15 o
  -1   8   1        114.48        115.37         4.60 o
   0   8   1        402.29        422.27        19.64 o
   1   8   1        135.68        148.24        17.42 o
   2   8   1         60.41         57.45         2.31 o
   3   8   1        232.25        293.15         7.35 o
   4   8   1          0.34          1.50         1.31 o
   5   8   1          6.85          6.05         1.16 o
   6   8   1          1.87          1.36         0.77 o
   7   8   1          7.40          7.73         2.14 o
   8   8   1          3.17          8.42         2.49 o
  -4   9   1          4.62          5.56         2.15 o
  -3   9   1          1.41          3.64         1.63 o
  -2   9   1          1.08          1.34         1.16 o
  -1   9   1         20.54         18.30         2.00 o
   0   9   1          4.42          4.89         1.00 o
   1   9   1          9.07          8.20         1.39 o
   2   9   1         17.92         21.05         3.05 o
   3   9   1         26.00         26.13         2.26 o
   4   9   1          0.34         -0.78         1.05 o
   5   9   1         78.34         93.93         6.65 o
   6   9   1         16.46         19.25         2.23 o
   7   9   1          0.03         -1.03         1.33 o
  -2  10   1          1.14          2.44         1.49 o
  -1  10   1          1.16         -1.08         1.39 o
   0  10   1          8.39         10.14         1.69 o
   1  10   1          0.50          3.01         1.16 o
   2  10   1          2.10          2.41         1.57 o
   3  10   1          0.38          4.19         1.76 o
   4  10   1          3.81          5.76         2.15 o
   5  10   1          5.29          4.12         1.76 o
   6  10   1          0.16          0.58         1.47 o
   0  11   1          0.68          0.57         0.84 o
   1  11   1          0.74         -0.40         0.81 o
   2  11   1          0.40          2.64         2.02 o
   3  11   1          0.00          0.69         1.82 o
   4  11   1          6.65          5.43         2.02 o
   5  11   1          8.61          9.02         2.79 o
  -4 -11   2          3.32          4.97         1.96 o
  -3 -11   2          8.83          8.37         2.17 o
  -2 -11   2          9.68          7.91         1.86 o
  -1 -11   2          0.24          1.75         1.63 o
   0 -11   2         38.82         45.70         5.23 o
  -6 -10   2          0.52          1.44         1.20 o
  -5 -10   2          0.04          4.03         1.68 o
  -4 -10   2         11.95         17.67         2.11 o
  -3 -10   2          3.04          2.41         1.05 o
  -2 -10   2          8.04          6.64         1.09 o
  -1 -10   2          0.80         -0.68         1.26 o
   0 -10   2          0.00          0.58         1.17 o
   1 -10   2          0.88          3.14         2.18 o
   2 -10   2         32.19         33.66         4.29 o
  -7  -9   2         74.19         68.01         6.43 o
  -6  -9   2         76.58         79.28         4.44 o
  -5  -9   2         46.93         47.71         4.72 o
  -4  -9   2         30.41         28.24         2.55 o
  -3  -9   2          9.26          8.86         1.12 o
  -2  -9   2          8.46          9.25         1.12 o
  -1  -9   2         30.90         29.43         2.55 o
   0  -9   2         13.69         15.97         1.99 o
   1  -9   2          8.67          9.57         1.54 o
   2  -9   2          0.04         -1.03         1.03 o
   3  -9   2         25.60         23.98         3.68 o
   4  -9   2          4.50          5.36         1.79 o
  -8  -8   2          1.06         -1.11         1.11 o
  -7  -8   2          1.18          0.95         1.11 o
  -6  -8   2          2.07          1.00         0.84 o
  -5  -8   2         57.39         60.71         8.04 o
  -4  -8   2        526.47        586.40        11.78 o
  -3  -8   2          0.04         -0.03         0.80 o
  -2  -8   2         32.22         31.38         1.94 o
  -1  -8   2         18.51         21.18         3.66 o
   0  -8   2          1.30          3.78         0.86 o
   1  -8   2         50.46         53.56         2.68 o
   2  -8   2         13.78         10.49         2.24 o
   3  -8   2          1.80          2.88         1.73 o
   4  -8   2          9.38         14.42         2.80 o
   5  -8   2          0.13         -0.19         0.91 o
  -8  -7   2          0.82          1.31         1.50 o
  -7  -7   2          2.97          5.50         2.04 o
  -6  -7   2          0.00         -1.04         1.04 o
  -5  -7   2         29.08         23.33         2.30 o
  -4  -7   2          9.75         13.77         1.30 o
  -3  -7   2          0.08          1.54         0.47 o
  -2  -7   2        194.21        211.15         7.46 o
  -1  -7   2         39.07         43.02         2.61 o
   0  -7   2          7.28          5.65         0.78 o
   1  -7   2        138.67        131.55         3.90 o
   2  -7   2        215.99        216.64         5.28 o
   3  -7   2          0.14          0.51         1.18 o
   4  -7   2          3.98          4.17         1.35 o
   5  -7   2         29.89         28.53         3.81 o
   6  -7   2         18.90         25.39         3.73 o
  -8  -6   2          0.77          2.47         1.55 o
  -7  -6   2          3.65          5.13         1.82 o
  -6  -6   2         10.08         10.21         2.21 o
  -5  -6   2        144.02        145.41         5.01 o
  -4  -6   2         59.67         54.25         2.91 o
  -3  -6   2          2.54          3.52         0.56 o
  -2  -6   2          3.42          2.88         0.43 o
  -1  -6   2          2.78          6.24         1.10 o
   0  -6   2          8.11          6.78         0.81 o
   1  -6   2         36.03         32.03         1.75 o
   2  -6   2         65.42         68.16         2.63 o
   3  -6   2        629.45        600.13        10.01 o
   4  -6   2         15.48         15.71         1.82 o
   5  -6   2          2.41          4.82         2.40 o
   6  -6   2          2.49          3.34         1.17 o
  -9  -5   2          0.01          1.68         1.57 o
  -8  -5   2         24.85         21.37         3.51 o
  -7  -5   2          8.71          9.00         2.11 o
  -6  -5   2          5.99          7.82         1.89 o
  -5  -5   2         32.45         31.83         2.37 o
  -4  -5   2         17.48         23.28         3.68 o
  -3  -5   2         18.84         16.92         1.59 o
  -2  -5   2        198.66        201.73         3.69 o
  -1  -5   2        577.48        574.51         6.74 o
   0  -5   2         43.06         48.58         1.68 o
   1  -5   2        455.60        440.62         4.80 o
   2  -5   2        198.47        197.58         3.38 o
   3  -5   2        230.43        213.27         4.77 o
   4  -5   2        147.55        141.75         5.01 o
   5  -5   2          0.37          4.39         7.81 o
   6  -5   2          6.60          8.12         2.87 o
   7  -5   2          3.96          4.30         1.28 o
  -9  -4   2          8.98         14.13         3.08 o
  -8  -4   2          0.44          0.78         0.95 o
  -7  -4   2         15.45         15.37         2.64 o
  -6  -4   2          2.58          2.41         1.33 o
  -5  -4   2          7.90         20.68         2.95 o
  -4  -4   2          5.74          3.85         1.00 o
  -3  -4   2         88.21         89.04         3.45 o
  -2  -4   2         27.60         36.22         2.10 o
  -1  -4   2        717.79        694.50        14.45 o
   0  -4   2          1.14          3.30         0.38 o
   1  -4   2        955.12        850.18         7.98 o
   2  -4   2       1676.53       1504.09        15.24 o
   3  -4   2        446.60        417.34         5.90 o
   4  -4   2          6.71          8.43         0.98 o
   5  -4   2          0.13          0.52         0.48 o
   6  -4   2          7.68          7.79         1.02 o
   7  -4   2         31.19         36.63         4.71 o
  -9  -3   2          0.07         -0.07         1.05 o
  -8  -3   2         13.80         15.43         2.93 o
  -7  -3   2          0.28         -1.36         1.36 o
  -6  -3   2          0.72          2.14         1.24 o
  -5  -3   2         43.52         49.98         4.10 o
  -4  -3   2         77.36         88.40         2.82 o
  -3  -3   2        241.68        262.10         8.92 o
  -2  -3   2        211.60        197.16         7.90 o
  -1  -3   2         15.09         18.94         0.85 o
   0  -3   2        660.91        721.42         6.57 o
   1  -3   2        790.84        779.90         8.14 o
   2  -3   2        750.06        751.41         7.14 o
   3  -3   2         38.58         40.12         1.60 o
   4  -3   2         44.25         33.68         1.70 o
   5  -3   2         22.86         25.94         2.08 o
   6  -3   2         58.08         64.09         3.51 o
   7  -3   2          2.23          2.50         1.09 o
   8  -3   2          0.18          3.50         1.34 o
  -9  -2   2          1.54          1.39         0.98 o
  -8  -2   2          4.20          4.06         1.63 o
  -7  -2   2          0.83          0.36         0.95 o
  -6  -2   2          5.08         10.63         2.12 o
  -5  -2   2         30.94         32.45         3.12 o
  -4  -2   2          0.50          1.59         0.41 o
  -3  -2   2         91.17        110.01         2.74 o
  -2  -2   2         58.25         79.55         1.81 o
  -1  -2   2        211.77        223.17         9.46 o
   0  -2   2       6334.11       6434.10        55.37 o
   1  -2   2       1795.12       1828.31        18.22 o
   2  -2   2        635.81        603.11         6.52 o
   3  -2   2         73.81         76.70         1.54 o
   4  -2   2          8.14          5.30         0.52 o
   5  -2   2          5.95          6.77         1.09 o
   6  -2   2         15.91         18.10         1.90 o
   7  -2   2         36.80         42.45         3.06 o
   8  -2   2         30.54         30.67         3.06 o
   9  -2   2          0.01          1.60         1.39 o
  -9  -1   2          0.83         -1.21         1.37 o
  -8  -1   2          8.86          9.77         1.66 o
  -7  -1   2         59.42         67.04         3.66 o
  -6  -1   2        212.73        202.84         8.42 o
  -5  -1   2          7.53          7.04         1.46 o
  -4  -1   2       2279.54       2276.78        29.61 o
  -3  -1   2         23.89         15.95         1.47 o
  -2  -1   2       1499.78       1521.00        21.40 o
  -1  -1   2       1018.83        982.20        11.46 o
   0  -1   2         51.89         55.03         2.16 o
   1  -1   2       1198.81       1145.63         9.91 o
   2  -1   2       1235.19       1161.37        11.78 o
   3  -1   2         21.65         23.29         1.04 o
   4  -1   2         51.92         54.51         1.75 o
   5  -1   2         18.05         16.66         1.80 o
   6  -1   2          9.23         11.52         1.39 o
   7  -1   2          1.47          2.82         1.14 o
   8  -1   2          0.54          1.59         1.99 o
   9  -1   2          7.43         10.38         1.80 o
  -9   0   2          8.60         10.88         2.77 o
  -8   0   2          0.00          1.47         1.55 o
  -7   0   2          0.07         -0.01         1.00 o
  -6   0   2         45.84         55.40         3.04 o
  -5   0   2         11.64         15.36         1.41 o
  -4   0   2         64.73         57.07         2.51 o
  -3   0   2         36.49         40.54         1.79 o
  -2   0   2       8055.94       7677.12        67.58 o
  -1   0   2       3297.10       3239.24        42.52 o
   0   0   2          6.86          7.28         1.72 o
   2   0   2        276.24        266.47         6.37 o
   3   0   2         26.65         20.74         1.69 o
   4   0   2         46.02         51.71         1.52 o
   5   0   2        334.33        348.65         7.57 o
   6   0   2          6.08          6.49         1.31 o
   7   0   2          7.32          7.58         2.33 o
   8   0   2          6.31          7.04         2.14 o
   9   0   2          3.38          5.01         1.75 o
  -8   1   2          6.12         10.06         2.38 o
  -7   1   2          5.57          7.64         1.99 o
  -6   1   2          0.78          1.18         1.03 o
  -5   1   2        116.90        119.16         4.70 o
  -4   1   2         56.79         62.04         4.75 o
  -3   1   2          7.63          6.58         0.73 o
  -2   1   2          2.13          3.98         0.48 o
  -1   1   2        868.92        866.95         9.58 o
   0   1   2        297.47        278.66         6.26 o
   1   1   2      14272.40      14446.60       203.60 o
   2   1   2       8262.52       8281.31        70.98 o
   3   1   2         72.25         75.54         2.36 o
   4   1   2         56.36         67.00         3.30 o
   5   1   2         59.54         62.32         2.93 o
   6   1   2          9.30         12.20         1.67 o
   7   1   2         36.77         34.64         2.56 o
   8   1   2          1.82          3.93         1.12 o
   9   1   2          4.57          3.66         1.12 o
  -8   2   2         16.33         19.14         3.19 o
  -7   2   2         33.81         39.80         4.26 o
  -6   2   2         18.33         18.03         2.63 o
  -5   2   2          1.16          1.94         1.17 o
  -4   2   2         93.91        102.57         7.69 o
  -3   2   2        335.76        310.67        10.90 o
  -2   2   2       1272.77       1228.07        13.40 o
  -1   2   2         67.60         62.39         2.53 o
   0   2   2         20.23         20.87         1.16 o
   1   2   2        883.30        815.99        16.77 o
   2   2   2        734.70        779.53         8.74 o
   3   2   2        406.65        438.95        12.53 o
   4   2   2         53.51         55.39         3.50 o
   5   2   2          5.63          5.21         0.88 o
   6   2   2         13.48         13.99         1.92 o
   7   2   2          5.79          6.31         2.33 o
   8   2   2         31.46         38.54         2.89 o
   9   2   2          0.25         -0.04         0.94 o
  -8   3   2          1.32          1.47         1.20 o
  -7   3   2          1.15          1.82         1.14 o
  -6   3   2         44.03         40.70         4.00 o
  -5   3   2         32.50         28.40         3.12 o
  -4   3   2          7.60          7.18         1.53 o
  -3   3   2        699.95        686.56        15.49 o
  -2   3   2          6.64          8.78         0.75 o
  -1   3   2         30.88         33.90         1.91 o
   0   3   2        912.95        862.38        12.29 o
   1   3   2        623.30        599.20         8.56 o
   2   3   2         29.37         35.41         1.58 o
   3   3   2        673.93        644.97         7.54 o
   4   3   2        121.52        117.22         4.76 o
   5   3   2         33.65         33.34         1.95 o
   6   3   2         14.73         22.44         5.69 o
   7   3   2         23.90         29.16         3.54 o
   8   3   2         14.30         18.87         3.11 o
   9   3   2         55.15         55.65         5.61 o
  -7   4   2          5.06          3.61         1.82 o
  -6   4   2          0.32         -0.58         0.90 o
  -5   4   2         83.65         66.59         4.87 o
  -4   4   2         18.20         14.03         2.08 o
  -3   4   2         18.99         18.19         2.18 o
  -2   4   2        181.37        193.47         4.19 o
  -1   4   2        409.45        362.27        10.21 o
   0   4   2        180.78        142.82         3.91 o
   1   4   2        448.97        462.65         6.65 o
   2   4   2         56.50         56.09         1.47 o
   3   4   2         18.94         29.50         1.37 o
   4   4   2         30.66         29.80         2.25 o
   5   4   2        391.41        395.07        13.35 o
   6   4   2          6.79          4.36         1.39 o
   7   4   2          0.12          0.01         1.26 o
   8   4   2         22.07         19.19         3.16 o
   9   4   2          7.28          9.20         2.57 o
  -7   5   2          0.00          1.81         1.43 o
  -6   5   2          0.33          1.16         1.04 o
  -5   5   2          5.20          3.29         1.39 o
  -4   5   2         26.40         26.45         2.95 o
  -3   5   2          2.49          2.21         1.13 o
  -2   5   2          3.02          0.94         0.37 o
  -1   5   2          2.48          2.62         0.60 o
   0   5   2         21.60         15.76         2.43 o
   1   5   2         35.51         34.74         1.12 o
   2   5   2        203.22        213.02         3.98 o
   3   5   2        355.52        369.95         7.35 o
   4   5   2         39.99         40.21         2.36 o
   5   5   2        106.55        115.92         6.43 o
   6   5   2         12.28          8.57         1.85 o
   7   5   2         32.90         24.94         3.48 o
   8   5   2          0.63          1.68         1.24 o
   9   5   2          2.66          1.16         1.03 o
  -6   6   2          2.46          0.27         1.07 o
  -5   6   2          4.17          2.38         1.30 o
  -4   6   2         36.20         33.88         3.42 o
  -3   6   2          3.23          3.92         1.27 o
  -2   6   2         39.55         36.91         3.02 o
  -1   6   2          9.59          8.70         0.87 o
   0   6   2         17.55         14.93         2.64 o
   1   6   2         44.45         49.74         2.02 o
   2   6   2        121.75        126.05         4.10 o
   3   6   2        325.95        332.06         7.07 o
   4   6   2         84.84         89.43         5.90 o
   5   6   2          0.67          0.59         0.77 o
   6   6   2          0.78         -0.45         1.21 o
   7   6   2          0.88          0.43         1.26 o
   8   6   2          1.97          0.22         0.88 o
   9   6   2          0.23         -0.40         1.14 o
  -5   7   2          0.65          0.27         1.10 o
  -4   7   2         26.86         26.46         2.40 o
  -3   7   2          4.68          1.83         1.01 o
  -2   7   2        111.80        118.55         4.39 o
  -1   7   2         18.54         18.11         1.96 o
   0   7   2        252.47        241.94         4.92 o
   1   7   2        175.30        175.81         4.20 o
   2   7   2          7.31          6.33         0.74 o
   3   7   2          5.45          5.40         0.78 o
   4   7   2         33.60         32.31         2.29 o
   5   7   2         24.93         20.24         2.88 o
   6   7   2          6.99          6.81         1.92 o
   7   7   2          1.25          0.36         1.14 o
   8   7   2          2.06          1.56         1.49 o
   9   7   2         11.52         16.01         3.27 o
  -4   8   2          0.15          1.65         1.50 o
  -3   8   2          9.97         10.63         2.22 o
  -2   8   2         17.05         20.29         3.02 o
  -1   8   2          0.79          0.73         0.59 o
   0   8   2         33.40         31.95         1.83 o
   1   8   2         47.83         39.48         2.01 o
   2   8   2          0.24          1.51         0.51 o
   3   8   2        103.53        105.35         5.51 o
   4   8   2          3.29          4.70         1.40 o
   5   8   2         67.27         61.39         4.93 o
   6   8   2          2.55          1.07         0.74 o
   7   8   2         13.24         13.06         2.76 o
   8   8   2          1.71          0.45         1.20 o
  -3   9   2          1.75          1.50         1.04 o
  -2   9   2          1.30          2.53         1.33 o
  -1   9   2          0.01          0.31         2.18 o
   0   9   2         41.13         47.09         3.11 o
   1   9   2         16.40         14.18         1.68 o
   2   9   2         17.59         20.91         2.30 o
   3   9   2         61.06         62.57         3.49 o
   4   9   2         24.03         22.75         2.14 o
   5   9   2          1.17         -0.27         1.59 o
   6   9   2          7.81          6.32         2.13 o
   7   9   2         21.82         24.04         3.51 o
  -2  10   2          0.64          0.42         1.26 o
  -1  10   2          2.25          2.28         1.47 o
   0  10   2          0.43          0.88         0.93 o
   1  10   2          0.72          0.84         0.82 o
   2  10   2         12.28         19.61         3.38 o
   3  10   2          5.93          3.25         1.36 o
   4  10   2          4.04          4.33         1.88 o
   5  10   2          2.37          2.22         1.49 o
   6  10   2         17.02         17.47         3.29 o
   0  11   2          5.70          4.46         1.26 o
   1  11   2          0.00          0.42         1.06 o
   2  11   2          2.81          4.94         2.07 o
   3  11   2          8.16          6.67         2.38 o
   4  11   2          0.01          0.17         1.20 o
   5  11   2          2.53          6.63         2.40 o
  -4 -11   3          5.47          3.43         1.65 o
  -3 -11   3          1.15          0.13         1.03 o
  -2 -11   3         12.08         18.46         2.08 o
  -1 -11   3          1.53          2.73         1.62 o
   0 -11   3          0.01          3.70         2.17 o
  -5 -10   3          3.92          6.15         2.04 o
  -4 -10   3          0.10          0.97         0.89 o
  -3 -10   3          4.02          4.08         1.15 o
  -2 -10   3         34.13         40.54         2.53 o
  -1 -10   3          3.26          3.38         1.39 o
   0 -10   3          1.12          2.11         0.97 o
   2 -10   3         19.61         20.85         3.48 o
  -7  -9   3         15.01         17.68         3.27 o
  -6  -9   3         72.04         75.98         6.28 o
  -5  -9   3          1.08          1.62         1.34 o
  -4  -9   3          9.35          7.18         2.46 o
  -3  -9   3          0.00          0.89         0.58 o
  -2  -9   3          2.90          3.73         0.83 o
  -1  -9   3          0.06          0.78         1.81 o
   0  -9   3         11.09         15.85         2.02 o
   1  -9   3          0.15          1.50         0.85 o
   2  -9   3         32.76         31.18         2.82 o
   3  -9   3         56.14         60.09         5.63 o
   4  -9   3         10.86         13.03         2.76 o
  -7  -8   3          4.53          5.50         1.88 o
  -6  -8   3         29.28         22.94         3.48 o
  -5  -8   3          0.82          2.83         1.09 o
  -4  -8   3         17.71         17.47         1.56 o
  -3  -8   3         34.38         35.80         2.09 o
  -2  -8   3          0.93          0.62         0.53 o
  -1  -8   3          2.33          1.49         0.77 o
   0  -8   3         16.72         15.50         2.30 o
   1  -8   3          1.39          0.80         0.56 o
   2  -8   3         73.45         61.59         3.66 o
   3  -8   3         43.41         35.52         3.34 o
   4  -8   3        109.17        108.92         7.35 o
   5  -8   3          4.38          7.07         2.02 o
  -8  -7   3          1.22          0.72         1.24 o
  -7  -7   3         14.42         16.36         3.06 o
  -6  -7   3         10.93         12.02         2.44 o
  -5  -7   3        116.16        127.68        10.47 o
  -4  -7   3          9.94         10.08         1.17 o
  -3  -7   3         65.80         65.59         2.28 o
  -2  -7   3          2.69          1.32         0.56 o
  -1  -7   3        214.77        217.56         6.22 o
   0  -7   3         25.91         28.57         2.28 o
   1  -7   3          1.68          1.39         0.61 o
   2  -7   3          5.13          6.58         1.16 o
   3  -7   3        169.34        157.11         5.72 o
   4  -7   3          0.08          1.61         1.00 o
   5  -7   3          8.23          8.88         1.57 o
   6  -7   3          2.30          3.10         1.28 o
  -8  -6   3         15.18         25.93         3.93 o
  -7  -6   3          9.01          9.74         2.54 o
  -6  -6   3         80.65         74.26         5.76 o
  -5  -6   3          2.80          1.79         0.73 o
  -4  -6   3         39.19         47.89         2.29 o
  -3  -6   3        263.25        276.90         6.69 o
  -2  -6   3          0.53         -0.07         0.32 o
  -1  -6   3        249.43        242.16         4.68 o
   0  -6   3         30.38         43.71         2.58 o
   1  -6   3          2.73          2.00         0.53 o
   2  -6   3        112.67        118.83         3.51 o
   3  -6   3       1092.24       1121.38        18.39 o
   4  -6   3          9.17          8.30         1.13 o
   5  -6   3         18.16         20.34         2.16 o
   6  -6   3          2.01          5.25         1.26 o
   7  -6   3          0.00          2.01         1.19 o
  -8  -5   3         30.60         37.09         4.58 o
  -7  -5   3         50.65         51.23         4.98 o
  -6  -5   3         17.94         14.51         2.49 o
  -5  -5   3         39.37         49.34         4.25 o
  -4  -5   3         19.33         18.51         1.54 o
  -3  -5   3          2.68          2.18         0.39 o
  -2  -5   3         44.06         51.20         1.97 o
  -1  -5   3          4.09         13.87         1.32 o
   0  -5   3         16.30         14.23         0.74 o
   1  -5   3         17.33         15.30         1.07 o
   2  -5   3          0.62          0.61         0.41 o
   3  -5   3          0.38          0.69         0.47 o
   4  -5   3          0.73          2.96         1.62 o
   5  -5   3         75.97         79.62         5.19 o
   6  -5   3         12.64         13.24         1.81 o
   7  -5   3          2.17          1.20         1.50 o
  -9  -4   3          5.69          5.33         1.85 o
  -8  -4   3         14.63         16.11         3.03 o
  -7  -4   3          8.92          9.78         2.46 o
  -6  -4   3         51.38         51.16         4.62 o
  -5  -4   3         13.20         14.92         2.50 o
  -4  -4   3         13.32         10.81         1.76 o
  -3  -4   3         61.93         58.17         2.11 o
  -2  -4   3        615.86        588.96        14.89 o
  -1  -4   3        854.65        873.65         8.62 o
   0  -4   3         99.30         84.58         2.12 o
   1  -4   3       1110.97       1198.28        13.49 o
   2  -4   3        472.67        451.53         5.36 o
   3  -4   3         61.91         60.33         1.82 o
   4  -4   3         95.35         95.86         3.09 o
   5  -4   3          3.11          1.83         0.61 o
   6  -4   3         11.25         11.06         1.70 o
   7  -4   3         11.22         14.33         3.15 o
   8  -4   3          0.09          2.98         2.33 o
  -9  -3   3          5.62          8.79         1.73 o
  -8  -3   3          2.59          2.33         1.17 o
  -7  -3   3         10.36         11.17         2.33 o
  -5  -3   3          4.53          7.02         1.92 o
  -4  -3   3          8.03          6.97         1.29 o
  -3  -3   3        476.51        487.97         8.16 o
  -2  -3   3         65.56         61.77         3.45 o
  -1  -3   3         11.80         14.77         0.62 o
   0  -3   3       3199.31       3334.53        28.15 o
   1  -3   3       1008.59       1109.90        14.58 o
   2  -3   3        155.96        165.21         2.59 o
   3  -3   3        229.21        241.73         5.41 o
   4  -3   3         13.11         11.75         0.96 o
   5  -3   3         28.61         28.55         1.64 o
   6  -3   3         14.79         12.95         1.51 o
   7  -3   3          6.51         18.34         2.10 o
   8  -3   3          6.68          8.77         2.64 o
  -9  -2   3          1.11          1.35         0.97 o
  -8  -2   3         34.75         29.64         2.69 o
  -7  -2   3         17.59         10.23         2.05 o
  -6  -2   3        286.53        283.89        10.76 o
  -5  -2   3         26.19         27.71         2.89 o
  -4  -2   3          0.01          0.48         0.74 o
  -3  -2   3         11.54         24.08         2.13 o
  -1  -2   3       1095.89       1054.40        18.57 o
   0  -2   3       1216.34       1251.34        14.70 o
   1  -2   3        706.64        707.01        14.85 o
   2  -2   3          3.15          4.59         0.52 o
   3  -2   3          4.27          3.24         0.44 o
   4  -2   3        213.01        214.34         3.50 o
   5  -2   3          3.43          7.30         1.19 o
   6  -2   3          3.35          5.98         1.76 o
   7  -2   3          0.37          3.96         1.74 o
   8  -2   3         12.65         15.13         2.07 o
   9  -2   3          5.14          8.64         1.75 o
  -8  -1   3          1.66          0.41         0.70 o
  -7  -1   3         70.00         74.16         3.90 o
  -6  -1   3        264.12        263.32         7.13 o
  -5  -1   3        104.60         88.18         3.60 o
  -4  -1   3        600.47        554.01        13.61 o
  -3  -1   3        866.84        968.39        16.77 o
  -2  -1   3          4.77         11.73         0.70 o
  -1  -1   3          8.15          8.41         1.24 o
   0  -1   3        227.04        236.04         4.06 o
   1  -1   3        343.49        359.96         7.63 o
   2  -1   3         83.83         79.84         1.72 o
   3  -1   3        602.47        582.82         6.83 o
   4  -1   3        688.80        710.73        10.71 o
   5  -1   3        159.38        176.19         5.18 o
   6  -1   3          2.27          3.49         0.86 o
   7  -1   3          0.92         -0.30         1.03 o
   8  -1   3          1.81         -1.27         1.27 o
   9  -1   3          0.19          0.74         1.14 o
  -8   0   3          0.50          1.44         1.23 o
  -7   0   3          0.29          0.16         0.62 o
  -6   0   3        443.10        486.83        10.09 o
  -5   0   3        166.87        163.39         5.99 o
  -4   0   3        414.79        374.99         7.42 o
  -3   0   3         65.85         56.13         2.32 o
  -2   0   3        128.19        157.31         3.53 o
  -1   0   3       5341.08       5068.42        52.36 o
   0   0   3         37.68         37.50         1.76 o
   1   0   3       1040.66       1068.71        17.41 o
   2   0   3        372.53        360.61         7.25 o
   3   0   3         37.62         41.25         1.16 o
   4   0   3        436.75        416.86         5.65 o
   5   0   3        163.63        168.69         5.02 o
   6   0   3         45.22         42.22         2.69 o
   7   0   3         23.46         24.19         3.62 o
   8   0   3          0.02          0.59         1.08 o
   9   0   3          3.33          6.00         2.38 o
  -8   1   3          0.89         -0.98         1.24 o
  -7   1   3          2.34          2.08         1.23 o
  -6   1   3          0.34          0.84         1.17 o
  -5   1   3         11.71          9.64         1.72 o
  -4   1   3          9.28          7.68         0.96 o
  -3   1   3        172.16        152.46         4.88 o
  -2   1   3        859.93        867.83        10.74 o
  -1   1   3        936.46        881.95        10.93 o
   0   1   3        827.63        743.97         9.13 o
   1   1   3       3695.46       3740.19        51.49 o
   2   1   3       1209.33       1223.82        18.90 o
   3   1   3         88.25         72.03         5.79 o
   4   1   3          9.80         20.86         1.48 o
   5   1   3          4.69          6.66         1.04 o
   6   1   3          9.86          6.83         1.31 o
   7   1   3          5.97          3.27         2.27 o
   8   1   3          5.70         10.07         3.34 o
   9   1   3          1.20          1.83         0.95 o
  -8   2   3          0.07          2.27         1.85 o
  -7   2   3         13.79         15.72         2.85 o
  -6   2   3          2.31          1.79         0.92 o
  -5   2   3          5.85          6.34         1.53 o
  -4   2   3         50.37         53.08         2.39 o
  -3   2   3         22.73         27.44         1.52 o
  -2   2   3          0.01          1.93         0.47 o
  -1   2   3         19.27         17.07         1.33 o
   0   2   3        109.10        112.03         7.20 o
   1   2   3       5202.34       5165.97        46.98 o
   2   2   3       3248.37       3168.43        29.44 o
   3   2   3         12.36         20.05         1.14 o
   4   2   3        202.52        203.72         6.01 o
   5   2   3         73.32         69.73         3.05 o
   6   2   3          0.57          0.04         0.52 o
   7   2   3         22.68         24.36         2.11 o
   8   2   3         39.17         35.12         2.76 o
   9   2   3          0.03          0.07         1.99 o
  -7   3   3          0.23         -0.03         1.10 o
  -6   3   3         12.00         17.24         2.80 o
  -5   3   3          5.59          8.28         1.86 o
  -4   3   3          2.00          4.41         1.33 o
  -3   3   3        156.33        171.93         6.76 o
  -2   3   3        164.59        189.16         3.96 o
  -1   3   3          6.40         11.72         1.69 o
   0   3   3        341.52        337.82        11.30 o
   1   3   3        117.06         95.66         3.05 o
   2   3   3        268.52        285.13         4.36 o
   3   3   3         88.59        105.65         2.45 o
   4   3   3          2.79          3.39         0.93 o
   5   3   3          7.50          5.19         0.81 o
   6   3   3          3.32          3.05         0.85 o
   7   3   3          0.17          1.44         0.74 o
   8   3   3         23.19         25.30         3.58 o
   9   3   3          0.89          2.86         1.60 o
  -7   4   3          0.07         -0.53         1.40 o
  -6   4   3          0.28         -0.59         0.88 o
  -5   4   3          9.31          5.66         1.57 o
  -4   4   3         43.20         38.66         3.48 o
  -3   4   3          8.79         10.20         1.66 o
  -2   4   3          3.02          5.69         1.21 o
  -1   4   3        364.71        394.11        15.96 o
   0   4   3         12.55         12.53         1.30 o
   1   4   3        493.17        494.26         6.18 o
   2   4   3         24.25         29.27         0.86 o
   3   4   3        233.23        271.15         4.76 o
   4   4   3          0.17          1.90         0.46 o
   5   4   3          0.21         -0.07         1.01 o
   6   4   3          4.42          3.96         1.34 o
   7   4   3         11.15          8.12         2.21 o
   8   4   3         11.43          9.81         2.31 o
   9   4   3          0.28          0.81         1.40 o
  -6   5   3          6.97          8.08         1.89 o
  -5   5   3         64.18         52.89         4.57 o
  -4   5   3        128.80        111.91         6.31 o
  -3   5   3         26.96         22.71         2.57 o
  -2   5   3          0.73          0.46         0.65 o
  -1   5   3        188.35        171.50         6.24 o
   0   5   3         58.85         56.45         2.85 o
   1   5   3          4.37          5.26         0.43 o
   2   5   3         42.16         45.10         2.55 o
   3   5   3        154.40        169.01         4.68 o
   4   5   3        117.41        113.88         4.13 o
   5   5   3          1.05          1.83         1.11 o
   6   5   3          0.81         -1.44         1.44 o
   7   5   3          0.11         -0.10         0.92 o
   8   5   3          3.27          2.63         1.55 o
   9   5   3         11.75         13.99         2.92 o
  -6   6   3          5.12          6.54         1.81 o
  -5   6   3          2.32          2.64         1.36 o
  -4   6   3         35.03         35.04         3.68 o
  -3   6   3          7.66          6.54         1.46 o
  -2   6   3          0.02          0.14         0.69 o
  -1   6   3         63.36         60.84         3.80 o
   0   6   3         28.81         27.38         1.78 o
   1   6   3        184.04        175.69         9.03 o
   2   6   3        160.77        131.68         2.68 o
   3   6   3         22.17         26.01         1.88 o
   4   6   3          0.43         -0.33         0.60 o
   5   6   3          5.85          5.43         1.55 o
   6   6   3          0.65         -1.03         1.44 o
   7   6   3          5.07          2.15         1.27 o
   8   6   3          8.28          7.02         2.17 o
   9   6   3          0.06          0.91         1.20 o
  -5   7   3          5.58          3.66         1.31 o
  -4   7   3         10.80         11.28         2.14 o
  -3   7   3         19.87         15.44         2.27 o
  -2   7   3         26.02         28.30         2.90 o
  -1   7   3        143.00        144.33         4.56 o
   0   7   3          1.09          0.01         0.40 o
   1   7   3        325.60        339.75         7.56 o
   2   7   3         17.47         16.75         3.19 o
   3   7   3        105.97        100.96         5.37 o
   4   7   3          0.75          1.62         0.67 o
   5   7   3         17.75         17.42         1.83 o
   6   7   3          0.03         -0.04         0.82 o
   7   7   3          6.89          5.11         1.89 o
   8   7   3          0.19         -0.68         1.11 o
   9   7   3          1.49          2.85         1.50 o
  -4   8   3         12.55         17.47         3.25 o
  -3   8   3          1.14          1.69         2.24 o
  -2   8   3         45.90         45.07         2.89 o
  -1   8   3        319.42        303.60         6.19 o
   0   8   3        129.64        131.21         3.85 o
   1   8   3        112.61        107.63         4.00 o
   2   8   3          5.73          4.10         0.79 o
   3   8   3          4.25          3.14         1.20 o
   4   8   3          8.38          8.58         1.83 o
   5   8   3          1.87          0.61         0.61 o
   6   8   3          0.40          1.18         0.87 o
   7   8   3          1.91          0.10         1.07 o
   8   8   3          4.58          3.84         1.83 o
  -3   9   3          5.57          5.24         1.92 o
  -2   9   3          2.12          4.19         1.69 o
  -1   9   3          8.74          6.36         1.76 o
   0   9   3         65.84         68.70         3.74 o
   1   9   3        142.41        133.73         5.50 o
   2   9   3         17.92         17.63         1.90 o
   3   9   3         10.69         16.43         2.47 o
   4   9   3          1.30          0.16         0.69 o
   5   9   3          2.79          5.13         1.57 o
   7   9   3          0.52         -0.10         1.85 o
  -2  10   3          0.11         -0.55         1.27 o
  -1  10   3          3.86          4.97         1.70 o
   0  10   3          0.13          1.44         0.90 o
   1  10   3         11.25         12.73         1.77 o
   2  10   3          0.70          2.51         1.34 o
   3  10   3          0.04          1.70         1.46 o
   4  10   3          0.72          0.27         1.10 o
   5  10   3          1.62          2.11         1.11 o
   6  10   3          2.26          2.98         1.53 o
   0  11   3          0.03          0.08         0.73 o
   1  11   3          1.77          0.87         1.47 o
   2  11   3          6.36          9.49         2.50 o
   3  11   3         34.55         44.83         5.19 o
   4  11   3          1.45          0.56         1.42 o
   5  11   3          8.87          9.10         2.76 o
  -3 -11   4          0.12          2.06         3.19 o
  -2 -11   4          7.44          7.75         1.60 o
  -1 -11   4          3.86          2.54         0.95 o
   0 -11   4          6.01          9.42         2.63 o
  -5 -10   4          2.40          2.33         2.03 o
  -4 -10   4         33.21         31.52         3.29 o
  -3 -10   4         14.90         14.19         1.98 o
  -2 -10   4          1.62          2.35         0.78 o
  -1 -10   4          6.95          5.29         1.28 o
   0 -10   4          0.03          1.79         1.63 o
   1 -10   4          9.24         10.94         2.73 o
   2 -10   4         51.18         64.45         6.30 o
  -6  -9   4          7.33         11.92         2.56 o
  -5  -9   4          6.64          6.31         1.44 o
  -4  -9   4          2.51          2.50         2.39 o
  -3  -9   4          3.85          3.11         0.86 o
  -2  -9   4         19.52         21.59         2.03 o
  -1  -9   4         10.83         11.28         1.75 o
   0  -9   4         67.71         66.14         5.78 o
   1  -9   4          1.45          2.53         1.50 o
   2  -9   4          2.75          2.53         0.95 o
   3  -9   4         51.24         47.37         3.61 o
   4  -9   4          0.06          0.55         1.01 o
  -7  -8   4         21.60         24.62         3.80 o
  -6  -8   4         74.96         82.87         6.60 o
  -5  -8   4        155.04        149.25         5.76 o
  -4  -8   4         39.84         37.40         2.27 o
  -3  -8   4         40.04         40.54         2.26 o
  -2  -8   4         13.06         12.77         1.28 o
  -1  -8   4         24.29         29.64         3.08 o
   0  -8   4         61.24         49.61         3.28 o
   1  -8   4        169.23        160.55         8.54 o
   2  -8   4          1.64          2.42         0.91 o
   3  -8   4         21.12         24.96         2.52 o
   4  -8   4         63.83         61.86         3.99 o
   5  -8   4          8.63          8.22         2.28 o
  -7  -7   4          1.66          1.31         1.47 o
  -6  -7   4         24.30         21.86         3.29 o
  -5  -7   4          7.96          8.43         1.60 o
  -4  -7   4        333.58        343.59        10.06 o
  -3  -7   4        147.65        129.75         3.31 o
  -2  -7   4          0.85          1.16         0.51 o
  -1  -7   4          0.13          1.49         0.67 o
   0  -7   4         11.39         13.22         1.57 o
   1  -7   4          0.20          1.13         1.24 o
   2  -7   4         13.31         13.12         1.58 o
   3  -7   4         33.99         35.20         2.74 o
   4  -7   4          0.69          1.42         1.08 o
   5  -7   4          0.42          2.72         1.81 o
   6  -7   4          7.11          7.66         1.61 o
  -8  -6   4         16.19         17.22         3.27 o
  -7  -6   4          0.00         -0.58         1.01 o
  -6  -6   4         18.30         15.20         2.73 o
  -5  -6   4          5.87          6.62         1.72 o
  -4  -6   4         42.08         44.12         2.22 o
  -3  -6   4        145.56        130.50         3.11 o
  -2  -6   4          6.52          6.48         0.78 o
  -1  -6   4          2.88          3.25         0.62 o
   0  -6   4          2.85          2.17         1.08 o
   1  -6   4         21.72         16.96         2.40 o
   2  -6   4        154.02        133.85         3.81 o
   3  -6   4         63.41         59.84         2.68 o
   4  -6   4          0.01          1.18         0.67 o
   5  -6   4         21.44         18.97         1.66 o
   6  -6   4          0.01          1.28         0.86 o
  -8  -5   4         11.89          6.07         2.01 o
  -7  -5   4          2.30          2.05         1.44 o
  -6  -5   4          3.65          1.98         1.21 o
  -5  -5   4          8.90          8.19         1.88 o
  -4  -5   4        131.08        128.15         4.73 o
  -3  -5   4          7.11          8.62         0.76 o
  -2  -5   4         13.88         14.22         0.94 o
  -1  -5   4        108.93        127.80         5.92 o
   0  -5   4         27.09         29.66         1.25 o
   1  -5   4         24.75         20.55         1.44 o
   2  -5   4         31.02         26.94         1.56 o
   3  -5   4         69.66         64.86         2.59 o
   4  -5   4        699.46        687.29        11.83 o
   5  -5   4         45.70         45.59         2.45 o
   6  -5   4          0.17          0.33         0.71 o
   7  -5   4          1.28         -0.51         1.36 o
  -8  -4   4          8.83         10.19         2.46 o
  -7  -4   4          0.52          1.73         1.26 o
  -6  -4   4          5.96          5.52         1.68 o
  -5  -4   4         36.55         38.11         3.71 o
  -4  -4   4          0.42          3.25         1.14 o
  -3  -4   4        128.27        105.08         2.74 o
  -2  -4   4        148.60        148.66         2.50 o
  -1  -4   4          2.93          8.21         0.61 o
   0  -4   4         32.68         34.80         1.31 o
   1  -4   4        480.33        467.73         9.56 o
   2  -4   4         93.62        101.59         3.25 o
   3  -4   4          8.45         12.35         1.14 o
   4  -4   4         47.84         47.34         2.16 o
   5  -4   4          5.63          7.59         0.98 o
   6  -4   4         31.78         35.22         3.19 o
   7  -4   4         20.37         24.45         3.96 o
   8  -4   4          7.85         10.53         2.88 o
  -8  -3   4          0.23         -0.38         0.80 o
  -7  -3   4         10.86         16.04         2.89 o
  -6  -3   4          1.53         -0.27         0.88 o
  -5  -3   4         41.09         42.91         3.86 o
  -4  -3   4        345.52        370.20        11.34 o
  -3  -3   4         10.37         14.54         1.79 o
  -2  -3   4         94.08        105.64         4.74 o
  -1  -3   4        162.69        158.32         2.69 o
   0  -3   4          0.83          3.03         0.47 o
   1  -3   4         77.67         75.90         2.22 o
   2  -3   4         87.57         84.71         3.61 o
   3  -3   4          1.06          2.00         0.40 o
   4  -3   4         47.76         43.08         1.57 o
   5  -3   4         10.16         11.44         0.91 o
   6  -3   4          4.09          4.18         1.83 o
   7  -3   4         38.13         48.30         5.33 o
   8  -3   4         12.35         10.23         2.76 o
  -8  -2   4         19.68         21.03         2.33 o
  -7  -2   4          2.41          2.01         0.91 o
  -6  -2   4          0.04          0.23         0.64 o
  -5  -2   4        199.83        190.87         8.15 o
  -4  -2   4          6.85         12.19         1.88 o
  -3  -2   4        394.19        403.92         9.91 o
  -2  -2   4       2922.33       2791.30        31.35 o
  -1  -2   4         43.28         53.34         4.24 o
   0  -2   4        101.18         78.60         2.40 o
   1  -2   4         11.75         20.00         1.59 o
   3  -2   4        155.34        141.43         3.03 o
   4  -2   4          5.88          5.59         0.63 o
   5  -2   4         84.71         87.88         2.77 o
   6  -2   4         16.54         20.57         3.12 o
   7  -2   4         21.82         24.88         2.30 o
   8  -2   4         17.29         14.33         1.92 o
   9  -2   4          4.09          5.46         2.33 o
  -8  -1   4          0.01          0.50         0.74 o
  -7  -1   4          1.73          2.88         0.83 o
  -6  -1   4         10.53          8.60         1.34 o
  -5  -1   4         31.35         29.96         2.14 o
  -4  -1   4        250.49        256.43        10.07 o
  -3  -1   4        132.23        143.76         4.99 o
  -2  -1   4        480.78        472.62         8.70 o
  -1  -1   4         50.76         49.94         3.87 o
   0  -1   4         29.00         30.43         1.26 o
   1  -1   4          2.37          3.93         0.68 o
   2  -1   4       1741.85       1651.92        20.53 o
   3  -1   4         22.00         24.43         1.06 o
   4  -1   4          1.70          0.46         0.26 o
   5  -1   4         34.46         39.56         1.75 o
   6  -1   4          0.01          2.01         1.99 o
   7  -1   4          3.62          4.80         1.69 o
   8  -1   4          5.73          7.22         2.14 o
   9  -1   4          7.33         11.34         1.94 o
  -8   0   4          0.32          2.04         1.36 o
  -7   0   4         19.48         22.27         2.19 o
  -6   0   4         36.73         33.99         2.54 o
  -5   0   4        252.90        237.66         7.62 o
  -4   0   4        155.34        141.17         4.32 o
  -3   0   4       1620.91       1643.57        20.41 o
  -2   0   4         63.21         68.55         3.97 o
  -1   0   4        633.98        652.33         6.97 o
   0   0   4         88.38         74.02         1.87 o
   1   0   4        331.24        327.92         4.73 o
   2   0   4        461.34        459.50         6.29 o
   3   0   4        189.08        187.33         5.72 o
   4   0   4         10.19         12.12         0.71 o
   5   0   4          5.73          9.18         1.32 o
   6   0   4          1.42          0.82         0.78 o
   7   0   4          7.32          9.78         1.48 o
   8   0   4          6.50          7.27         1.32 o
   9   0   4          0.34          2.47         1.65 o
  -8   1   4          1.90          5.00         1.98 o
  -7   1   4          1.48          1.01         1.24 o
  -6   1   4         33.21         34.24         3.76 o
  -5   1   4         59.64         48.62         3.70 o
  -4   1   4         64.84         66.43         2.86 o
  -3   1   4          1.59          0.99         0.45 o
  -2   1   4          9.03         12.90         1.01 o
  -1   1   4        225.28        253.18         5.76 o
   0   1   4        167.46        162.33         8.83 o
   1   1   4       2404.41       2267.72        24.83 o
   2   1   4       2008.42       2052.89        22.75 o
   3   1   4        178.31        181.27         7.78 o
   4   1   4          8.68          9.02         1.35 o
   5   1   4        131.45        126.72         6.96 o
   6   1   4         43.76         38.22         2.58 o
   7   1   4          5.15          4.82         1.11 o
   8   1   4          2.98          3.31         1.05 o
   9   1   4          1.57          2.68         1.01 o
  -8   2   4          0.14          1.94         1.63 o
  -7   2   4         12.95         15.63         2.83 o
  -6   2   4          6.88          6.85         1.79 o
  -5   2   4         41.35         44.21         3.89 o
  -4   2   4          0.11          1.43         0.57 o
  -3   2   4         39.19         38.50         1.94 o
  -2   2   4         49.05         53.30         2.11 o
  -1   2   4        160.16        150.00         4.64 o
   0   2   4          2.21          3.32         0.65 o
   2   2   4        154.90        179.98         3.68 o
   3   2   4        842.10        828.02        10.43 o
   4   2   4        227.57        224.17         5.34 o
   5   2   4          1.24          3.06         0.76 o
   6   2   4          6.11          4.91         0.99 o
   7   2   4          0.03          1.16         0.80 o
   8   2   4         20.70         19.32         2.11 o
   9   2   4          0.30          0.34         1.90 o
  -7   3   4          0.31          1.94         1.20 o
  -6   3   4          3.86          3.21         1.42 o
  -5   3   4        116.10        121.71         6.78 o
  -4   3   4          8.15          6.88         1.52 o
  -3   3   4          0.04          2.20         1.01 o
  -2   3   4        160.01        174.29         5.62 o
  -1   3   4         39.94         47.89         1.76 o
   0   3   4         11.09         20.39         1.76 o
   1   3   4        443.99        401.39         8.69 o
   2   3   4        343.63        316.51         4.98 o
   3   3   4        111.55        115.14         2.93 o
   4   3   4         99.06         93.53         2.54 o
   5   3   4         42.46         38.12         2.17 o
   6   3   4          1.15          1.96         0.75 o
   7   3   4         19.03         15.50         2.16 o
   8   3   4         16.23         20.27         3.25 o
   9   3   4          3.91          1.69         1.04 o
  -7   4   4          7.17          9.56         2.47 o
  -6   4   4          1.72          0.88         1.01 o
  -5   4   4         17.15         12.64         2.25 o
  -4   4   4         17.78         16.50         2.47 o
  -3   4   4         28.80         29.24         2.89 o
  -2   4   4          9.39         10.23         1.56 o
  -1   4   4       1116.11       1057.84        33.13 o
   0   4   4         46.44         60.72         2.97 o
   1   4   4        636.20        606.36        12.54 o
   2   4   4        187.73        198.26         3.76 o
   3   4   4        474.13        467.45         7.83 o
   4   4   4         42.07         38.27         1.64 o
   5   4   4         37.75         38.41         3.25 o
   6   4   4         14.49         14.85         2.63 o
   7   4   4          1.82          2.14         1.37 o
   8   4   4         15.41         16.24         3.14 o
   9   4   4          6.63          7.56         2.28 o
  -6   5   4          0.55         -1.31         1.34 o
  -5   5   4          0.64         -0.32         0.84 o
  -4   5   4         10.85         11.07         2.08 o
  -3   5   4         10.00          9.13         1.81 o
  -2   5   4         23.81         23.39         2.49 o
  -1   5   4        207.72        202.71         6.58 o
   0   5   4         34.43         35.98         2.47 o
   1   5   4         48.06         50.06         4.41 o
   2   5   4         97.37         94.44         2.65 o
   3   5   4          0.32          0.49         0.40 o
   4   5   4          2.22          2.24         0.68 o
   5   5   4         11.34         12.90         2.33 o
   6   5   4         21.71         15.31         2.64 o
   7   5   4          2.06          2.05         1.33 o
   8   5   4          0.06          1.53         1.76 o
   9   5   4         13.31         10.78         2.60 o
  -6   6   4         11.10         16.43         2.98 o
  -5   6   4          2.92          1.69         1.36 o
  -4   6   4          2.40          1.17         1.01 o
  -3   6   4         39.41         48.20         4.13 o
  -2   6   4         93.78         94.85         5.35 o
  -1   6   4          7.53         12.89         1.92 o
   0   6   4         12.61         10.88         1.66 o
   1   6   4          9.16          7.89         0.96 o
   2   6   4         61.53         71.42         2.96 o
   3   6   4          9.86         11.44         1.59 o
   4   6   4         39.58         40.12         2.55 o
   5   6   4          8.37          3.47         1.37 o
   6   6   4         37.87         33.65         3.99 o
   7   6   4          1.15          1.17         0.95 o
   8   6   4          3.71          2.76         1.56 o
   9   6   4          1.13          2.62         1.57 o
  -5   7   4          4.47          3.90         1.55 o
  -4   7   4         39.99         46.90         4.49 o
  -3   7   4         41.14         37.17         3.74 o
  -2   7   4          0.13         -0.35         0.92 o
  -1   7   4        318.67        298.48        10.06 o
   0   7   4         14.12         14.65         1.47 o
   1   7   4          0.01          0.06         0.49 o
   2   7   4         11.49         11.49         1.24 o
   3   7   4          1.41          5.20         1.34 o
   4   7   4         61.26         58.43         3.24 o
   5   7   4         60.94         54.39         3.29 o
   6   7   4          0.86          2.41         1.52 o
   7   7   4          3.72          4.98         1.86 o
   8   7   4          0.04         -0.92         0.92 o
   9   7   4          0.87          0.72         1.11 o
  -4   8   4          0.00          1.55         0.92 o
  -3   8   4         11.86         12.11         1.69 o
  -2   8   4         14.39         11.73         1.59 o
  -1   8   4         56.80         56.77         3.20 o
   0   8   4         12.60         14.07         1.53 o
   1   8   4        126.26        124.90         4.41 o
   2   8   4         64.97         67.39         4.59 o
   3   8   4          0.10          1.30         1.18 o
   4   8   4          1.22          1.33         1.10 o
   5   8   4         12.56         12.15         1.63 o
   6   8   4          3.89          2.95         1.43 o
   7   8   4         11.36         10.03         2.76 o
   8   8   4          1.65          3.03         1.65 o
  -3   9   4          1.22          1.46         1.65 o
  -2   9   4          7.62          8.45         2.18 o
  -1   9   4         10.08         10.86         1.49 o
   0   9   4         57.39         53.93         2.63 o
   1   9   4          3.90          5.62         0.94 o
   2   9   4          0.00          0.98         0.71 o
   3   9   4          0.23          0.95         0.95 o
   4   9   4          0.53          1.00         0.95 o
   5   9   4          0.09          0.39         0.75 o
   7   9   4          0.22         -0.17         1.04 o
  -1  10   4          0.00          2.14         1.27 o
   0  10   4          0.41          1.84         0.92 o
   1  10   4         11.58         15.65         2.96 o
   2  10   4         31.37         37.41         7.94 o
   3  10   4          9.42         11.87         1.74 o
   4  10   4          9.50         16.57         2.76 o
   5  10   4          0.54          1.49         1.44 o
   1  11   4          8.73         11.73         2.73 o
   2  11   4          8.28          9.03         2.63 o
   3  11   4         10.00         13.31         3.06 o
   4  11   4          1.40          3.50         2.31 o
   5  11   4          2.08          0.74         1.30 o
  -5 -10   5          0.36          0.12         1.43 o
  -4 -10   5          0.00          1.95         1.10 o
  -3 -10   5         11.21         10.79         2.49 o
  -2 -10   5          4.93          6.12         1.56 o
  -1 -10   5          1.28          4.57         1.81 o
   0 -10   5         12.29         15.43         3.12 o
   1 -10   5          0.02         -1.31         1.52 o
   2 -10   5          1.05          3.67         1.82 o
  -6  -9   5          0.00         -1.00         1.00 o
  -5  -9   5          7.21          5.39         1.95 o
  -4  -9   5          8.13         10.22         3.82 o
  -3  -9   5          4.01          6.86         3.08 o
  -2  -9   5         22.13         15.52         2.56 o
  -1  -9   5          2.26          1.82         1.23 o
   0  -9   5         95.83         88.97         6.62 o
   1  -9   5          0.71          0.09         1.52 o
   2  -9   5          8.38         10.81         2.67 o
   3  -9   5          0.91          2.20         1.49 o
  -7  -8   5          0.07          1.98         1.37 o
  -6  -8   5         22.77         23.02         3.57 o
  -5  -8   5         53.89         49.46         3.46 o
  -4  -8   5          0.32         -0.28         1.01 o
  -3  -8   5          5.82          8.09         1.12 o
  -2  -8   5          1.77          1.47         1.27 o
  -1  -8   5         80.88         73.29         5.52 o
   0  -8   5          3.34          1.31         1.14 o
   1  -8   5         19.28         18.32         2.93 o
   2  -8   5          1.34          0.98         1.24 o
   3  -8   5         34.27         27.84         3.45 o
   4  -8   5         36.23         34.53         3.03 o
   5  -8   5          1.80          3.19         1.59 o
  -7  -7   5          0.09          1.62         1.60 o
  -6  -7   5          0.07          0.87         1.03 o
  -5  -7   5          4.95          5.50         1.89 o
  -4  -7   5          0.01          0.62         0.69 o
  -3  -7   5          3.78          4.13         0.65 o
  -2  -7   5         86.20         91.90         5.49 o
  -1  -7   5         66.96         74.09         5.09 o
   0  -7   5         10.47          6.21         1.60 o
   1  -7   5         29.42         26.95         3.31 o
   2  -7   5          8.27          6.94         1.91 o
   3  -7   5         67.72         59.80         3.55 o
   4  -7   5         20.32         16.69         2.03 o
   5  -7   5         54.19         52.55         2.98 o
   6  -7   5          0.72          0.65         0.95 o
  -8  -6   5          5.32          5.30         2.12 o
  -7  -6   5          5.15          5.89         2.01 o
  -6  -6   5          1.00         -0.42         0.98 o
  -5  -6   5         18.54         21.64         3.08 o
  -4  -6   5         98.22         86.71         4.00 o
  -3  -6   5        427.73        400.34         9.26 o
  -2  -6   5         66.07         60.13         2.89 o
  -1  -6   5          4.55          5.30         0.92 o
   0  -6   5          8.56         12.04         1.98 o
   1  -6   5         62.54         55.70         4.26 o
   2  -6   5         12.30         11.14         1.28 o
   3  -6   5         10.16          8.78         1.56 o
   4  -6   5         29.58         25.83         1.91 o
   5  -6   5          0.32          0.93         0.69 o
   6  -6   5          1.23          3.18         1.27 o
  -8  -5   5          0.02         -0.16         0.93 o
  -7  -5   5         13.50          8.52         2.33 o
  -6  -5   5          0.46          0.98         1.07 o
  -5  -5   5          9.36         12.19         2.27 o
  -4  -5   5         17.73         11.33         1.48 o
  -3  -5   5          4.60          4.71         0.68 o
  -2  -5   5        380.34        369.09         7.48 o
  -1  -5   5         33.42         34.08         2.00 o
   0  -5   5         79.20         81.94         2.31 o
   1  -5   5        139.11        134.18         4.83 o
   2  -5   5         15.02         13.39         1.39 o
   3  -5   5          4.10          5.34         0.79 o
   4  -5   5         41.66         41.61         2.65 o
   5  -5   5         56.14         56.82         2.71 o
   6  -5   5          1.52          1.44         1.04 o
   7  -5   5          0.55          4.12         1.81 o
  -8  -4   5          8.76          8.40         1.70 o
  -7  -4   5          4.20          3.38         1.65 o
  -6  -4   5         24.59         21.38         3.11 o
  -5  -4   5         58.73         53.70         4.46 o
  -4  -4   5        462.28        427.97        10.54 o
  -3  -4   5        261.42        253.16         5.76 o
  -2  -4   5         56.90         54.18         2.14 o
  -1  -4   5        646.83        654.84         9.53 o
   0  -4   5        117.62        101.50         2.47 o
   1  -4   5          8.17          9.82         0.74 o
   2  -4   5          7.63          7.76         0.97 o
   3  -4   5         86.23         77.48         2.66 o
   4  -4   5        116.33        109.64         3.39 o
   5  -4   5         32.56         40.36         2.21 o
   6  -4   5         28.53         38.59         4.67 o
   7  -4   5          6.79         10.55         2.79 o
   8  -4   5          2.15          1.62         2.11 o
  -8  -3   5         10.55          7.65         1.99 o
  -7  -3   5          7.06          7.84         1.70 o
  -6  -3   5         15.05         14.01         1.64 o
  -5  -3   5          0.02          2.28         1.27 o
  -4  -3   5         44.69         39.78         3.50 o
  -3  -3   5         31.55         29.88         1.86 o
  -2  -3   5          6.50         11.32         0.97 o
  -1  -3   5         28.48         27.47         0.96 o
   0  -3   5       1324.21       1334.68        16.32 o
   1  -3   5        358.37        366.93         5.91 o
   2  -3   5          2.18          1.70         0.60 o
   3  -3   5         49.60         50.09         2.03 o
   4  -3   5         13.29         13.71         1.10 o
   5  -3   5        265.37        269.78         7.18 o
   6  -3   5         23.58         25.78         3.70 o
   7  -3   5         61.34         70.36         6.24 o
   8  -3   5         13.24         14.16         3.27 o
  -8  -2   5         17.19         19.65         2.26 o
  -7  -2   5          0.47          0.22         0.76 o
  -6  -2   5         67.08         64.04         3.52 o
  -5  -2   5          6.39          7.07         1.12 o
  -4  -2   5          3.61          8.55         1.11 o
  -3  -2   5         41.27         32.80         5.32 o
  -2  -2   5        112.87        130.22         5.29 o
  -1  -2   5         37.67         38.86         1.50 o
   0  -2   5        218.40        227.33         4.35 o
   1  -2   5       1007.44       1025.56        14.30 o
   2  -2   5        933.45        905.31        12.54 o
   3  -2   5          5.02          4.06         0.50 o
   4  -2   5          3.49          4.56         0.73 o
   5  -2   5          0.68          0.53         0.38 o
   6  -2   5         16.51         14.71         2.72 o
   7  -2   5          2.20          2.59         1.44 o
   8  -2   5          0.06          2.80         1.75 o
   9  -2   5          3.33          0.53         1.23 o
  -8  -1   5          6.09          3.62         1.29 o
  -7  -1   5          8.66          7.11         1.38 o
  -6  -1   5        126.77        118.55         4.82 o
  -5  -1   5        246.62        232.46         6.35 o
  -4  -1   5          0.02          1.03         0.61 o
  -3  -1   5        137.02        118.15         3.71 o
  -2  -1   5        358.26        375.42         5.33 o
  -1  -1   5        409.73        399.25         7.08 o
   1  -1   5        318.28        295.03         7.30 o
   2  -1   5        355.81        391.60        22.50 o
   3  -1   5        228.11        246.91         4.98 o
   4  -1   5          0.66          1.15         0.47 o
   5  -1   5         29.23         22.35         1.90 o
   6  -1   5         38.98         42.59         2.82 o
   7  -1   5         11.13         10.76         2.40 o
   8  -1   5          6.14         11.44         2.69 o
   9  -1   5          0.16          1.39         1.40 o
  -8   0   5          0.82          1.53         1.34 o
  -7   0   5          1.73          2.82         1.66 o
  -6   0   5        172.56        160.97         5.58 o
  -5   0   5        430.55        405.44         8.78 o
  -4   0   5         14.71         14.20         1.39 o
  -3   0   5        577.22        556.36         9.39 o
  -2   0   5        234.42        229.91         7.88 o
  -1   0   5         80.75         95.26         3.07 o
   0   0   5        467.21        425.13         6.11 o
   1   0   5        221.91        249.33         4.11 o
   2   0   5         97.40        106.39         2.66 o
   3   0   5        290.82        323.16        10.50 o
   4   0   5         36.92         40.63         1.36 o
   5   0   5         46.07         41.08         3.57 o
   6   0   5         64.36         61.71         3.38 o
   7   0   5          9.02         11.08         1.69 o
   8   0   5          0.33          0.30         0.77 o
   9   0   5          2.84          4.20         1.86 o
  -8   1   5          0.07          0.39         1.29 o
  -7   1   5          5.91          9.65         2.28 o
  -6   1   5         24.56         25.89         3.35 o
  -5   1   5         92.63         93.26         3.81 o
  -4   1   5        773.38        734.85        18.95 o
  -3   1   5          4.69          7.23         1.29 o
  -2   1   5         24.77         24.32         1.52 o
  -1   1   5         12.12         13.71         1.05 o
   0   1   5        615.29        614.28         8.15 o
   1   1   5        272.62        274.76         4.23 o
   2   1   5        130.63        133.39         3.47 o
   3   1   5         67.87         67.73         2.28 o
   4   1   5        278.33        270.48         8.31 o
   5   1   5        184.99        186.14         5.45 o
   6   1   5        161.42        156.44         5.41 o
   7   1   5          4.15          4.94         1.13 o
   8   1   5          7.55          6.24         1.72 o
   9   1   5          1.60          1.73         1.04 o
  -7   2   5          7.01         13.35         2.75 o
  -6   2   5          9.09         10.60         2.21 o
  -5   2   5          9.00          7.09         1.65 o
  -4   2   5         22.95         22.44         2.72 o
  -3   2   5          9.35         12.71         1.24 o
  -2   2   5          7.86         14.35         1.57 o
  -1   2   5        532.00        497.46         7.98 o
   0   2   5        444.08        433.99         9.62 o
   1   2   5        804.68        801.43        12.94 o
   2   2   5        356.38        330.55         5.32 o
   3   2   5        369.71        379.25         6.23 o
   4   2   5         65.25         70.88         2.62 o
   5   2   5         20.13         20.72         1.75 o
   6   2   5          0.09          0.23         0.90 o
   7   2   5         24.64         20.08         2.05 o
   8   2   5          3.13          2.46         0.87 o
   9   2   5          2.17          2.29         0.97 o
  -7   3   5         13.50         16.43         3.08 o
  -6   3   5          6.48          9.25         2.11 o
  -5   3   5         15.61         17.29         2.67 o
  -4   3   5          7.05          6.18         1.47 o
  -3   3   5         76.23         73.55         4.65 o
  -2   3   5        127.14        115.87         6.26 o
  -1   3   5        326.46        315.44         5.42 o
   0   3   5          2.01          9.84         1.37 o
   1   3   5         14.26         24.13         1.60 o
   2   3   5         59.25         62.75         3.27 o
   3   3   5       2249.66       2255.24        23.35 o
   4   3   5         89.26         93.09         3.14 o
   5   3   5         14.88         13.49         1.35 o
   6   3   5          1.35          1.74         0.65 o
   7   3   5          8.52          7.76         1.30 o
   8   3   5          5.70          8.65         2.43 o
   9   3   5          0.63         -0.10         1.03 o
  -6   4   5          1.26          0.53         1.00 o
  -5   4   5          3.94          6.18         1.63 o
  -4   4   5          3.27          2.43         0.91 o
  -3   4   5         26.22         22.54         2.67 o
  -2   4   5         16.06         17.61         2.18 o
  -1   4   5        112.93        110.99         4.63 o
   1   4   5        478.48        477.83         8.84 o
   2   4   5         73.01         90.99         2.80 o
   3   4   5          5.32          8.01         0.74 o
   4   4   5        263.84        263.66         6.06 o
   5   4   5         10.68          7.23         1.05 o
   6   4   5         72.54         60.22         5.29 o
   7   4   5        106.87         93.74         7.01 o
   8   4   5          8.09         10.37         3.11 o
   9   4   5         32.52         41.15         5.09 o
  -6   5   5          0.27         -0.74         1.43 o
  -5   5   5         22.99         21.34         3.15 o
  -4   5   5          8.06          7.20         1.85 o
  -3   5   5        137.13        122.00         6.56 o
  -2   5   5         52.05         58.47         4.10 o
  -1   5   5          2.33          0.88         0.87 o
   0   5   5          0.01          3.06         1.13 o
   1   5   5        163.23        164.70         5.69 o
   2   5   5        201.15        193.97         4.35 o
   3   5   5          5.07          3.02         1.00 o
   4   5   5          2.20          4.41         0.99 o
   5   5   5          4.58          1.74         0.69 o
   6   5   5          3.66          3.73         1.59 o
   7   5   5         12.16         11.66         2.66 o
   8   5   5         16.02         11.86         2.93 o
   9   5   5          4.72          5.09         2.05 o
  -5   6   5         11.26         13.54         2.67 o
  -4   6   5         16.10         16.73         2.75 o
  -3   6   5        176.50        167.76         8.08 o
  -2   6   5         19.08         17.22         2.40 o
  -1   6   5         16.87         20.21         2.44 o
   0   6   5          0.35          1.13         0.58 o
   1   6   5         23.44         24.42         2.43 o
   2   6   5         27.91         27.96         1.71 o
   3   6   5         47.72         44.99         2.57 o
   4   6   5         12.87         10.29         2.28 o
   5   6   5          0.27          1.19         0.65 o
   6   6   5         67.72         63.86         5.65 o
   7   6   5          1.06          1.55         1.42 o
   8   6   5          0.24         -0.25         1.21 o
   9   6   5          0.02          0.04         1.14 o
  -5   7   5          7.35          7.40         1.99 o
  -4   7   5          1.18          1.18         1.39 o
  -3   7   5        126.38        129.76         7.20 o
  -2   7   5          1.78          3.12         1.29 o
  -1   7   5         33.23         32.59         3.24 o
   0   7   5          4.81          3.42         1.05 o
   1   7   5          4.22          4.15         0.84 o
   2   7   5          0.12          0.69         0.82 o
   3   7   5          0.54          0.75         0.91 o
   4   7   5         12.35          8.20         2.16 o
   5   7   5          8.26          6.58         1.29 o
   6   7   5          1.51          1.26         1.16 o
   7   7   5          0.79         -0.01         0.97 o
   8   7   5          5.52          5.27         2.08 o
   9   7   5          1.05          1.20         1.29 o
  -4   8   5         11.04         12.51         2.59 o
  -3   8   5          8.64          9.42         2.21 o
  -2   8   5         16.94         21.15         2.85 o
  -1   8   5         16.71         17.03         1.87 o
   0   8   5          0.12          0.98         0.81 o
   1   8   5          0.32         -0.14         0.48 o
   2   8   5          2.44          2.92         1.18 o
   3   8   5         56.25         65.19         4.74 o
   4   8   5         30.40         24.81         3.12 o
   5   8   5          9.40         12.65         1.72 o
   6   8   5         13.65         12.74         1.82 o
   7   8   5          0.07          0.16         1.08 o
   8   8   5          4.49          4.61         1.78 o
  -2   9   5          6.00          8.21         1.72 o
  -1   9   5          0.42          0.87         0.64 o
   0   9   5         55.25         50.52         2.61 o
   1   9   5         19.49         25.04         3.09 o
   2   9   5         16.29         20.14         2.82 o
   3   9   5         18.79         19.87         2.83 o
   4   9   5          0.16          0.84         1.14 o
   5   9   5         25.14         22.38         3.25 o
   6   9   5         11.46         13.54         2.63 o
   7   9   5          0.81          1.24         1.18 o
  -1  10   5          4.96          9.17         2.21 o
   0  10   5          6.82          7.00         1.33 o
   1  10   5         29.52         33.51         2.81 o
   2  10   5         85.75         77.18         5.65 o
   3  10   5          2.16          2.51         1.33 o
   4  10   5          0.26          0.68         0.95 o
   5  10   5          2.66          1.83         1.13 o
   6  10   5          2.96          2.73         1.43 o
   1  11   5          4.63          2.02         1.75 o
   2  11   5         17.80         25.93         4.15 o
   3  11   5          2.61          1.72         1.79 o
   4  11   5          1.48          2.28         1.01 o
  -4 -10   6          7.87          5.97         1.91 o
  -3 -10   6          2.97          3.34         1.86 o
  -2 -10   6          2.02          1.38         1.00 o
  -1 -10   6          2.56          2.24         1.56 o
   0 -10   6          0.01          1.29         1.05 o
   1 -10   6         17.30         17.63         3.34 o
  -5  -9   6          2.83          1.81         1.39 o
  -4  -9   6          2.76          0.77         1.24 o
  -3  -9   6          9.83          8.16         2.07 o
  -2  -9   6         26.79         29.11         5.50 o
  -1  -9   6          0.87          0.35         0.94 o
   0  -9   6          3.74          4.98         1.73 o
   1  -9   6          4.50          5.43         1.82 o
   2  -9   6          0.97          1.21         1.59 o
   3  -9   6         60.35         80.22         6.91 o
  -6  -8   6         26.61         26.38         3.90 o
  -5  -8   6          3.26          4.26         1.24 o
  -4  -8   6          1.42          0.47         1.32 o
  -3  -8   6          1.11          3.22         1.43 o
  -2  -8   6          2.12          3.65         1.02 o
  -1  -8   6         92.00         86.37         5.98 o
   0  -8   6         25.28         24.58         3.24 o
   1  -8   6          2.44          0.19         1.05 o
   2  -8   6          4.91          3.81         1.55 o
   3  -8   6          6.27          4.65         1.66 o
   4  -8   6         11.74         10.31         1.75 o
  -7  -7   6          0.72          0.72         1.21 o
  -6  -7   6          2.74          4.72         1.85 o
  -5  -7   6          2.79          3.49         1.10 o
  -4  -7   6          3.96          3.58         0.98 o
  -3  -7   6         99.51         88.54         4.14 o
  -2  -7   6          1.91          1.44         0.67 o
  -1  -7   6         12.85         12.14         2.12 o
   0  -7   6         23.48         19.68         2.89 o
   1  -7   6        150.98        137.95         7.60 o
   2  -7   6         50.00         48.03         4.61 o
   3  -7   6          0.07         -1.42         1.42 o
   4  -7   6          3.78          4.44         1.21 o
   5  -7   6          1.62          1.36         1.39 o
  -7  -6   6          4.75          8.13         2.28 o
  -6  -6   6         25.22         24.16         3.51 o
  -5  -6   6          1.37          1.96         1.08 o
  -4  -6   6         11.11         11.27         1.56 o
  -3  -6   6        397.40        380.63         9.88 o
  -2  -6   6        148.46        138.96         5.06 o
  -1  -6   6          0.87          0.85         0.50 o
   0  -6   6         70.64        104.94         6.15 o
   1  -6   6         35.19         31.79         3.32 o
   2  -6   6          1.53          0.10         1.30 o
   3  -6   6          0.10          5.85         1.28 o
   4  -6   6          4.70          3.66         0.87 o
   5  -6   6          0.03          0.32         0.55 o
   6  -6   6          4.07          8.57         2.25 o
  -7  -5   6          0.50         -0.32         1.04 o
  -6  -5   6         75.22         72.11         5.91 o
  -5  -5   6         46.08         44.53         4.32 o
  -4  -5   6          7.81          7.26         1.22 o
  -3  -5   6          5.51          5.58         0.76 o
  -2  -5   6         52.37         49.35         2.61 o
  -1  -5   6          4.78          3.94         0.72 o
   0  -5   6         70.98         71.24         3.58 o
   1  -5   6         42.66         44.79         2.38 o
   2  -5   6          3.41          1.09         0.49 o
   3  -5   6        155.74        147.59         5.08 o
   4  -5   6         73.32         71.23         2.95 o
   5  -5   6          1.71          2.71         0.70 o
   6  -5   6          2.96          3.71         1.65 o
   7  -5   6          0.57          1.78         1.72 o
  -8  -4   6          1.73          1.51         1.24 o
  -7  -4   6         46.14         53.66         3.61 o
  -6  -4   6          0.32         -0.67         0.67 o
  -5  -4   6          1.17          0.23         0.56 o
  -4  -4   6          0.35          0.15         0.45 o
  -3  -4   6         62.06         62.98         3.38 o
  -2  -4   6        119.34        113.20         2.40 o
  -1  -4   6          1.29          1.17         0.29 o
   0  -4   6         39.26         38.21         2.74 o
   1  -4   6         57.57         59.64         2.06 o
   2  -4   6          0.28          0.77         0.44 o
   3  -4   6        407.80        392.73         8.36 o
   4  -4   6         94.68         94.14         3.18 o
   5  -4   6        586.46        622.56        10.35 o
   6  -4   6        126.46        132.72         8.37 o
   7  -4   6          0.07          0.56         1.26 o
   8  -4   6          0.27          2.20         2.05 o
  -8  -3   6          2.62          4.79         1.63 o
  -7  -3   6          3.00          2.50         0.92 o
  -6  -3   6         85.48         88.60         4.29 o
  -5  -3   6         50.78         49.27         2.90 o
  -4  -3   6          9.32         14.12         1.70 o
  -3  -3   6         18.54         17.39         1.77 o
  -2  -3   6         12.23         14.53         0.95 o
  -1  -3   6          2.43          1.46         0.46 o
   0  -3   6          4.56          5.48         1.10 o
   1  -3   6         74.61         88.06         2.88 o
   2  -3   6         13.26         17.99         1.46 o
   3  -3   6          6.20         12.06         1.29 o
   4  -3   6          4.59          4.10         0.70 o
   5  -3   6         85.50         92.54         3.08 o
   6  -3   6         10.69         10.21         2.21 o
   7  -3   6         23.10         16.44         3.22 o
   8  -3   6         11.46         12.71         3.12 o
  -8  -2   6          1.17          0.77         0.82 o
  -7  -2   6         25.84         25.98         2.48 o
  -6  -2   6         67.50         66.58         3.71 o
  -5  -2   6         30.36         29.07         2.22 o
  -4  -2   6          1.11          1.75         0.58 o
  -3  -2   6          0.02          1.35         0.95 o
  -2  -2   6        360.15        361.02        18.48 o
  -1  -2   6        240.39        235.18         6.33 o
   0  -2   6         86.67         80.70         1.92 o
   1  -2   6          4.19          6.14         0.95 o
   2  -2   6         62.00         65.85         6.14 o
   3  -2   6          4.38          4.29         1.31 o
   4  -2   6         16.81         18.61         1.49 o
   5  -2   6          9.24          8.29         1.99 o
   6  -2   6          8.95          6.72         1.83 o
   7  -2   6          1.44          2.80         1.68 o
   8  -2   6          5.61          8.19         2.50 o
  -8  -1   6         47.52         49.23         3.59 o
  -7  -1   6         90.96         93.99         4.70 o
  -6  -1   6          3.10          5.12         1.12 o
  -5  -1   6         99.82         95.33         4.04 o
  -4  -1   6         20.97         17.21         1.54 o
  -3  -1   6        203.40        196.54         5.12 o
  -2  -1   6        153.06        181.32         3.54 o
  -1  -1   6        372.22        430.83         8.05 o
   0  -1   6        677.65        698.27         8.96 o
   1  -1   6         21.31         32.60         1.24 o
   2  -1   6          5.40         15.14         1.52 o
   3  -1   6        181.66        163.54         4.24 o
   4  -1   6         45.48         39.86         2.09 o
   5  -1   6          2.33          1.52         1.01 o
   6  -1   6         31.85         27.78         2.31 o
   7  -1   6          1.22          1.08         1.52 o
   8  -1   6         13.47         14.77         2.99 o
   9  -1   6          3.64          5.10         2.20 o
  -8   0   6          9.57         14.43         3.05 o
  -7   0   6          2.18          2.31         1.33 o
  -5   0   6          5.62          9.55         1.42 o
  -4   0   6          2.86          2.45         0.69 o
  -3   0   6         49.54         68.08         2.93 o
  -1   0   6         23.52         21.57         1.14 o
   0   0   6        613.46        621.22         8.45 o
   1   0   6       1539.76       1609.32        17.06 o
   2   0   6         80.86        106.28         2.99 o
   3   0   6        191.81        215.53         4.44 o
   4   0   6        395.70        372.27         7.55 o
   5   0   6         98.76        111.74         5.92 o
   6   0   6          0.25          1.42         0.76 o
   7   0   6          1.63          2.85         1.05 o
   8   0   6         10.84          8.75         1.57 o
   9   0   6          2.53          2.30         1.53 o
  -7   1   6          1.04          2.60         1.62 o
  -6   1   6          3.32          4.35         1.60 o
  -5   1   6        127.82        126.55         5.63 o
  -4   1   6         52.69         59.68         2.99 o
  -3   1   6         14.54         10.13         1.13 o
  -2   1   6         81.65         85.60         3.10 o
  -1   1   6         15.47         14.33         1.16 o
   0   1   6         52.93         45.12         2.01 o
   1   1   6          3.77         11.83         0.90 o
   2   1   6          8.32          8.41         0.83 o
   3   1   6        350.71        364.21         6.23 o
   4   1   6         49.24         40.27         3.08 o
   5   1   6          3.28          2.44         1.03 o
   6   1   6          0.02          0.59         0.62 o
   7   1   6         36.42         34.65         2.73 o
   8   1   6          0.26          0.70         0.81 o
   9   1   6          0.01         -0.16         0.82 o
  -7   2   6          7.14         12.17         2.67 o
  -6   2   6         27.11         35.43         4.10 o
  -5   2   6         59.34         58.05         4.77 o
  -4   2   6        268.92        250.04         9.55 o
  -3   2   6        206.46        220.18        12.82 o
  -2   2   6          8.63         10.87         1.15 o
  -1   2   6        348.28        337.02         5.91 o
   0   2   6         99.04        121.25         4.54 o
   2   2   6        171.84        190.23         3.97 o
   3   2   6        428.44        427.61         8.37 o
   4   2   6         32.07         34.57         2.43 o
   5   2   6         92.66         93.42         5.04 o
   6   2   6          1.30          0.82         0.68 o
   7   2   6         14.42         12.02         1.62 o
   8   2   6          5.77          4.24         1.22 o
   9   2   6          2.85          1.92         0.99 o
  -7   3   6          4.85          5.58         2.04 o
  -6   3   6          3.47          2.72         1.43 o
  -5   3   6         45.36         40.90         4.18 o
  -4   3   6          5.58          2.44         1.07 o
  -3   3   6          0.06          3.66         1.39 o
  -2   3   6         64.09         64.00         2.71 o
  -1   3   6        465.03        437.63         7.20 o
   0   3   6          9.21         14.12         1.86 o
   1   3   6         12.88         12.50         1.22 o
   2   3   6        660.38        650.89         8.91 o
   3   3   6        129.89        191.53         9.39 o
   4   3   6        194.13        188.53         4.55 o
   5   3   6          2.15          3.14         1.00 o
   6   3   6          7.74         46.66        14.45 o
   7   3   6         12.34         11.86         1.68 o
   8   3   6          0.12         -0.40         1.10 o
   9   3   6          3.49          1.98         1.29 o
  -6   4   6          0.82          0.81         1.21 o
  -5   4   6         16.82         17.58         2.85 o
  -4   4   6          0.44         -0.42         1.14 o
  -3   4   6         42.26         42.23         3.77 o
  -2   4   6          4.32          2.49         0.98 o
  -1   4   6         53.98         55.47         3.67 o
   0   4   6        244.52        229.10         7.47 o
   1   4   6        156.37        153.20         4.74 o
   2   4   6          2.16          6.87         1.45 o
   3   4   6         78.30         74.24         2.42 o
   4   4   6         17.87         14.75         1.26 o
   5   4   6         56.60         56.62         2.36 o
   6   4   6         49.97         45.19         4.58 o
   7   4   6          1.41          1.39         1.18 o
   8   4   6         48.62         49.79         5.48 o
   9   4   6          1.34          2.34         2.02 o
  -6   5   6          8.88         10.50         2.53 o
  -5   5   6          0.19          1.92         1.42 o
  -4   5   6          0.00          2.70         1.33 o
  -3   5   6          0.82          1.53         0.87 o
  -2   5   6         21.61         18.03         2.40 o
  -1   5   6          2.40          5.11         1.31 o
   0   5   6        142.75        138.92         6.01 o
   1   5   6         14.30         15.11         1.78 o
   2   5   6         64.11         67.82         2.44 o
   3   5   6          0.14          1.27         0.67 o
   4   5   6          7.63          8.68         1.75 o
   5   5   6          0.34          1.06         0.89 o
   6   5   6          0.01          0.65         1.16 o
   7   5   6         25.90         21.86         3.53 o
   8   5   6         31.24         34.43         4.61 o
   9   5   6          3.75          7.37         2.47 o
  -5   6   6         51.66         65.75         5.75 o
  -4   6   6         45.81         44.79         4.57 o
  -3   6   6          3.91          2.57         1.27 o
  -2   6   6          2.16          3.12         1.33 o
  -1   6   6          7.90          6.57         1.56 o
   0   6   6        119.65        114.07         5.69 o
   1   6   6         20.07         25.33         2.62 o
   2   6   6          9.86          9.55         1.66 o
   3   6   6         20.99         23.72         2.72 o
   4   6   6         74.24         75.92         7.65 o
   5   6   6          0.58          0.39         0.71 o
   6   6   6          0.97          2.47         1.52 o
   7   6   6          0.43          1.63         1.20 o
   8   6   6          1.63          1.27         1.29 o
   9   6   6          2.07          3.15         1.76 o
  -4   7   6          8.22          7.85         2.30 o
  -3   7   6          5.24         11.59         2.38 o
  -2   7   6          0.34          0.58         0.95 o
  -1   7   6          0.01         -0.45         1.03 o
   0   7   6         46.76         43.01         3.70 o
   1   7   6          2.91          1.82         0.94 o
   2   7   6         17.98         15.66         2.30 o
   3   7   6         15.00         14.27         2.25 o
   4   7   6          3.97          3.26         1.05 o
   5   7   6          1.06          1.25         0.63 o
   6   7   6          0.81          0.58         0.88 o
   7   7   6          0.10          0.03         1.11 o
   8   7   6          2.56          1.47         1.47 o
  -3   8   6          6.69          7.98         1.99 o
  -2   8   6         19.40         18.15         2.80 o
  -1   8   6          0.74          1.08         0.79 o
   0   8   6         21.06         17.26         1.76 o
   1   8   6          1.64          2.66         1.05 o
   2   8   6         67.10         67.88         4.94 o
   3   8   6        158.77        156.57         7.63 o
   4   8   6         16.26         12.47         2.31 o
   5   8   6          6.86          5.88         1.87 o
   6   8   6         26.10         23.95         2.47 o
   7   8   6          3.97          4.22         1.92 o
   8   8   6          0.09          1.13         1.50 o
  -2   9   6          0.49         -0.53         1.57 o
  -1   9   6          4.42          3.23         1.03 o
   0   9   6         12.83         13.79         1.71 o
   1   9   6          0.10         -0.22         0.88 o
   2   9   6          1.61          1.31         1.18 o
   3   9   6          6.65          8.41         2.02 o
   4   9   6          0.40          1.24         1.08 o
   5   9   6          9.04          5.78         1.88 o
   6   9   6          2.70          4.15         1.89 o
   7   9   6          0.05          3.22         1.76 o
  -1  10   6          3.02          2.86         0.88 o
   0  10   6          2.30          2.54         0.92 o
   1  10   6         46.29         46.03         4.48 o
   2  10   6          2.50          2.99         1.52 o
   3  10   6          1.45          2.95         1.49 o
   4  10   6          0.14          0.06         1.01 o
   5  10   6          0.10         -0.97         1.14 o
   6  10   6          0.03          1.98         1.44 o
   3  11   6          7.99          7.73         2.09 o
  -3 -10   7         25.41         24.85         3.83 o
  -2 -10   7          0.93          1.41         2.77 o
  -1 -10   7          0.01          1.96         1.52 o
   0 -10   7          0.62          0.07         1.03 o
   1 -10   7          3.03          4.94         1.95 o
  -5  -9   7          3.31          5.23         1.92 o
  -4  -9   7          0.83          1.30         1.24 o
  -3  -9   7          0.12         -0.65         1.04 o
  -2  -9   7          0.48          2.14         1.88 o
  -1  -9   7         29.48         29.52         4.02 o
   0  -9   7          5.49          4.72         1.65 o
   1  -9   7          6.80          4.96         2.01 o
   2  -9   7          0.34          1.07         1.62 o
   3  -9   7          4.06          4.93         1.72 o
  -6  -8   7         18.88         18.84         3.38 o
  -5  -8   7          2.65          4.21         1.04 o
  -4  -8   7         39.04         38.39         3.77 o
  -3  -8   7        122.32        120.18        15.38 o
  -2  -8   7          8.80          7.12         2.51 o
  -1  -8   7        103.33         93.75         6.44 o
   0  -8   7          0.05         -1.23         1.23 o
   1  -8   7        166.44        146.16         8.54 o
   2  -8   7          2.09         -0.94         1.11 o
   3  -8   7          3.36          4.35         1.55 o
   4  -8   7         11.54         16.70         3.18 o
  -6  -7   7          1.02          0.91         1.05 o
  -5  -7   7         11.19          9.57         1.60 o
  -4  -7   7          1.91          1.17         0.78 o
  -3  -7   7          8.47          7.74         1.05 o
  -2  -7   7          0.01          0.67         0.55 o
  -1  -7   7          3.81          3.57         1.49 o
   0  -7   7         16.83         31.70         3.74 o
   1  -7   7          1.42          0.23         1.05 o
   2  -7   7          4.95          3.67         1.42 o
   3  -7   7          0.92         -0.27         1.14 o
   4  -7   7          0.19         -0.29         1.17 o
   5  -7   7          0.18          1.26         1.17 o
  -7  -6   7          0.05         -0.53         1.24 o
  -6  -6   7          1.47          3.41         1.52 o
  -5  -6   7          7.22          5.95         1.75 o
  -4  -6   7         77.67         71.14         3.85 o
  -3  -6   7         34.43         36.44         2.05 o
  -2  -6   7         19.03         16.65         1.70 o
  -1  -6   7          0.01          0.52         0.56 o
   0  -6   7          0.04         -0.97         1.03 o
   1  -6   7         12.51          8.32         2.07 o
   2  -6   7          1.87          0.59         0.82 o
   3  -6   7         19.52         14.23         1.64 o
   4  -6   7         34.74         34.44         2.77 o
   5  -6   7          3.55          4.53         0.94 o
   6  -6   7          5.41          4.52         2.08 o
  -7  -5   7          6.73          3.73         1.63 o
  -6  -5   7          1.66          3.24         1.55 o
  -5  -5   7         37.67         38.36         4.18 o
  -4  -5   7          0.22          1.11         0.62 o
  -3  -5   7        312.44        284.81         7.45 o
  -2  -5   7        436.60        381.79        15.74 o
  -1  -5   7        274.86        252.18         6.49 o
   0  -5   7         28.46         34.24         2.23 o
   1  -5   7        230.53        224.25         7.58 o
   2  -5   7          0.80          1.28         0.63 o
   3  -5   7         26.16         25.02         2.09 o
   4  -5   7          0.01          0.54         0.80 o
   5  -5   7         14.28         14.18         1.51 o
   6  -5   7          0.59          1.03         1.43 o
   7  -5   7          2.33         -0.13         1.24 o
  -7  -4   7          5.56          5.74         1.25 o
  -6  -4   7          1.28          2.66         1.44 o
  -5  -4   7         10.77         11.40         2.40 o
  -4  -4   7          0.02          1.03         0.63 o
  -3  -4   7          3.02          3.71         0.89 o
  -2  -4   7         63.01         56.36         2.27 o
  -1  -4   7        106.56        108.62         3.68 o
   0  -4   7         17.42         21.06         1.29 o
   1  -4   7         21.82         19.37         1.25 o
   2  -4   7          3.47          4.13         0.79 o
   3  -4   7        352.26        330.38         9.20 o
   4  -4   7         26.92         28.06         2.28 o
   5  -4   7         10.09          8.16         1.05 o
   6  -4   7          0.55          1.63         1.16 o
   7  -4   7          1.52          0.40         1.39 o
  -7  -3   7          0.26          0.43         1.48 o
  -6  -3   7          0.19          0.60         0.87 o
  -5  -3   7         38.14         27.96         2.25 o
  -4  -3   7          2.34          4.33         0.79 o
  -3  -3   7          1.77          2.55         0.52 o
  -2  -3   7        589.04        544.81        16.02 o
  -1  -3   7          0.09          1.60         0.47 o
   0  -3   7          1.95          5.21         0.87 o
   1  -3   7        118.02        105.60         3.48 o
   2  -3   7         41.41         39.95         2.21 o
   3  -3   7         36.29         38.73         2.32 o
   4  -3   7         62.39         65.56         3.20 o
   5  -3   7         26.12         29.59         2.27 o
   6  -3   7          0.02          2.63         1.66 o
   7  -3   7          0.51          1.56         1.53 o
   8  -3   7          4.68          3.79         1.91 o
  -7  -2   7         10.36         11.83         1.77 o
  -6  -2   7         12.08          9.29         1.44 o
  -5  -2   7         16.63         21.45         1.99 o
  -4  -2   7          1.68          0.58         0.61 o
  -3  -2   7          0.00          0.28         0.36 o
  -2  -2   7        105.24         85.89         4.87 o
  -1  -2   7         37.85         32.41         1.28 o
   0  -2   7         89.46         85.90         4.11 o
   1  -2   7          2.88          1.98         0.49 o
   2  -2   7       1515.87       1440.35        26.60 o
   3  -2   7          5.92         15.21         1.44 o
   4  -2   7          3.84          2.88         0.67 o
   5  -2   7          9.61         11.44         2.27 o
   6  -2   7         15.73         11.24         2.31 o
   7  -2   7         19.09         18.32         3.22 o
   8  -2   7          7.86          9.81         2.86 o
  -7  -1   7         33.69         35.00         2.96 o
  -6  -1   7          0.24          0.77         0.91 o
  -5  -1   7          0.13          0.12         1.18 o
  -4  -1   7         85.05         81.57         3.59 o
  -3  -1   7         62.99         64.27         2.93 o
  -2  -1   7         40.63         40.37         1.65 o
  -1  -1   7        228.09        229.60         4.95 o
   0  -1   7         14.01         16.62         0.94 o
   1  -1   7        226.92        249.26         4.18 o
   2  -1   7        326.83        334.66         5.82 o
   3  -1   7        208.72        198.66         7.34 o
   4  -1   7        246.02        247.65         8.97 o
   5  -1   7         62.59         60.28         4.62 o
   6  -1   7          0.33         -1.01         1.39 o
   7  -1   7          0.05         -1.08         1.27 o
   8  -1   7          0.04         -0.77         1.17 o
   9  -1   7          0.02         -1.44         1.44 o
  -7   0   7          1.28         10.36         2.73 o
  -6   0   7          9.14         13.86         3.91 o
  -5   0   7        147.92        148.90         5.35 o
  -4   0   7          1.65          1.82         0.82 o
  -3   0   7          1.58          6.03         2.54 o
  -2   0   7         28.90         29.22         1.84 o
  -1   0   7        853.50        909.86        10.11 o
   0   0   7         53.29         67.91         2.33 o
   1   0   7          8.36         10.29         1.04 o
   2   0   7        304.91        369.04        13.43 o
   3   0   7        172.74        204.18         4.59 o
   4   0   7        112.14        114.72         5.66 o
   5   0   7         13.25         18.65         2.49 o
   6   0   7          0.91          0.40         1.11 o
   7   0   7          1.07          1.36         0.85 o
   8   0   7          0.62         -0.15         0.65 o
   9   0   7          9.63          9.77         2.67 o
  -7   1   7          2.90          1.69         1.36 o
  -6   1   7          7.97          8.12         2.07 o
  -5   1   7         50.00         48.82         2.98 o
  -4   1   7        344.16        325.10         7.72 o
  -3   1   7          2.31          1.78         0.60 o
  -2   1   7         81.07         72.62         2.98 o
  -1   1   7        154.25        144.04         4.05 o
   0   1   7          0.13          3.71         0.82 o
   1   1   7        312.94        325.61         5.49 o
   2   1   7         13.43         25.57         1.50 o
   3   1   7        144.57        130.93         3.40 o
   4   1   7         56.35         67.41         2.77 o
   5   1   7          0.86          0.92         0.94 o
   6   1   7          1.24          3.37         1.21 o
   7   1   7          1.00          1.50         0.83 o
   8   1   7          8.25          5.38         1.34 o
   9   1   7          0.00          2.16         1.10 o
  -7   2   7          0.02         -0.94         1.20 o
  -6   2   7          3.95          7.83         2.12 o
  -5   2   7         11.42         15.84         2.72 o
  -4   2   7         54.68         58.56         4.54 o
  -3   2   7          9.36          9.40         1.55 o
  -2   2   7        109.10         92.28         3.48 o
  -1   2   7         83.13         84.08         3.10 o
   0   2   7          5.87         11.08         1.31 o
   1   2   7          9.38         17.80         1.07 o
   2   2   7          0.77          6.00         0.74 o
   3   2   7          2.91          4.64         0.71 o
   4   2   7          0.35          0.42         0.41 o
   5   2   7          0.97          0.72         0.81 o
   6   2   7          4.98          5.27         1.46 o
   7   2   7          0.84          0.15         1.10 o
   8   2   7          3.34          2.95         0.99 o
   9   2   7          2.61          4.11         1.23 o
  -6   3   7         14.44         19.24         3.11 o
  -5   3   7          0.05         -0.26         1.13 o
  -4   3   7         13.47         14.78         2.43 o
  -3   3   7         52.45         51.51         4.19 o
  -2   3   7         11.31          7.79         2.12 o
  -1   3   7          8.54          7.83         1.00 o
   0   3   7        161.22        181.01         6.43 o
   1   3   7          0.02          6.07         1.08 o
   2   3   7          9.80          9.63         1.24 o
   3   3   7       1136.94       1083.83        13.63 o
   4   3   7        125.16        138.15         4.16 o
   5   3   7         21.92         23.48         1.82 o
   6   3   7         19.50         19.06         2.07 o
   7   3   7          2.26          2.01         0.81 o
   8   3   7          3.66          2.38         0.91 o
   9   3   7          0.44          2.22         1.60 o
  -6   4   7          1.04          2.64         1.79 o
  -5   4   7          0.00          0.52         0.94 o
  -4   4   7         39.84         39.62         4.05 o
  -3   4   7         35.22         39.57         3.79 o
  -2   4   7         62.87         63.54         4.55 o
  -1   4   7        154.55        142.95         6.33 o
   0   4   7         54.86         65.13         4.03 o
   1   4   7          5.75          6.63         1.10 o
   2   4   7         21.93         17.29         1.29 o
   3   4   7         19.47         29.03         1.70 o
   4   4   7         14.02         13.96         1.22 o
   5   4   7        624.25        605.35        10.62 o
   6   4   7        122.40        123.03         4.72 o
   7   4   7          1.99          5.56         1.85 o
   8   4   7         14.60         16.67         3.29 o
   9   4   7          9.33         11.50         2.95 o
  -5   5   7          3.58          3.11         1.47 o
  -4   5   7          8.22          8.91         2.21 o
  -3   5   7          0.64          4.22         1.79 o
  -2   5   7          0.49          1.27         1.21 o
  -1   5   7          2.65          2.40         0.88 o
   0   5   7         17.06         14.72         1.95 o
   1   5   7        108.73         99.59         5.06 o
   2   5   7          4.96          4.27         0.71 o
   3   5   7        104.18        107.37         6.86 o
   4   5   7         15.27         13.21         2.17 o
   5   5   7         24.05         22.70         2.22 o
   6   5   7          0.05          0.91         1.33 o
   7   5   7          1.79          3.97         1.69 o
   8   5   7         23.40         21.44         3.84 o
   9   5   7          4.60          5.20         2.44 o
  -5   6   7          0.28          0.85         1.36 o
  -4   6   7         23.77         24.56         3.37 o
  -3   6   7          8.70         13.21         2.60 o
  -2   6   7         21.16         26.09         3.18 o
  -1   6   7          6.03          3.38         1.23 o
   0   6   7         56.46         58.60         4.13 o
   1   6   7         14.70         11.79         1.73 o
   2   6   7          2.09          3.97         1.20 o
   3   6   7        226.44        228.25         8.76 o
   4   6   7        195.81        193.70         8.21 o
   5   6   7          0.29          0.55         0.70 o
   6   6   7          0.48          1.57         0.79 o
   7   6   7          5.50          6.91         2.27 o
   8   6   7          4.79          1.79         1.68 o
   9   6   7          2.28          2.34         1.70 o
  -4   7   7          5.78          9.10         2.41 o
  -3   7   7          0.95          4.32         1.72 o
  -2   7   7         44.67         46.65         4.25 o
  -1   7   7          5.91          5.76         1.55 o
   0   7   7          0.22          1.53         0.92 o
   1   7   7          2.42          0.04         1.13 o
   2   7   7         16.67         15.82         2.41 o
   3   7   7          0.84          3.19         1.34 o
   4   7   7         93.97         78.10         3.95 o
   5   7   7          0.62          1.24         0.84 o
   6   7   7          0.77          1.53         1.26 o
   7   7   7          1.10          1.43         1.47 o
   8   7   7          2.58          1.14         1.21 o
  -3   8   7          7.00          4.85         1.79 o
  -2   8   7          8.88          8.63         2.01 o
  -1   8   7          0.16         -0.46         1.03 o
   0   8   7          1.39          2.24         1.20 o
   1   8   7          6.63          5.06         1.52 o
   2   8   7         18.25         24.20         3.06 o
   3   8   7          7.70          8.55         1.94 o
   4   8   7         11.53         12.51         2.31 o
   5   8   7          1.42          1.34         0.98 o
   6   8   7         12.79          9.70         1.67 o
   7   8   7          0.37          0.77         1.24 o
   8   8   7          0.32         -0.38         1.75 o
  -2   9   7          6.62          4.23         1.55 o
  -1   9   7          1.72          3.06         1.35 o
   0   9   7         11.96         12.86         1.95 o
   1   9   7         17.96         17.53         2.77 o
   2   9   7          4.58          4.31         1.56 o
   3   9   7         39.59         38.50         4.09 o
   4   9   7          3.09          2.67         1.37 o
   5   9   7          0.61          1.53         1.36 o
   6   9   7          0.19         -0.17         0.90 o
   7   9   7          0.22          2.51         1.63 o
   0  10   7          1.89          4.33         1.50 o
   1  10   7          1.32          1.42         1.30 o
   2  10   7          7.57          8.45         2.11 o
   3  10   7         13.34         10.32         2.20 o
   4  10   7          4.25          3.80         1.56 o
   5  10   7          0.94          1.72         1.46 o
   6  10   7          0.08          1.65         1.14 o
  -1 -10   8         24.03         22.78         3.68 o
  -4  -9   8          0.01         -0.32         1.18 o
  -3  -9   8         20.40         13.90         2.83 o
  -2  -9   8          1.18          4.82         1.51 o
  -1  -9   8          7.76          7.24         2.04 o
   0  -9   8          2.27          1.23         1.39 o
   1  -9   8          1.14          1.23         1.18 o
   2  -9   8          3.83          3.96         1.89 o
  -5  -8   8          0.02         -0.14         0.91 o
  -4  -8   8          0.45          2.07         1.01 o
  -3  -8   8         30.74         27.44         3.53 o
  -2  -8   8         19.88         18.25         4.06 o
  -1  -8   8         11.34          8.02         2.17 o
   0  -8   8          7.57         16.73         3.12 o
   1  -8   8          0.10         -0.27         1.11 o
   2  -8   8          0.55          0.27         1.05 o
   3  -8   8          9.22          9.77         2.38 o
   4  -8   8         21.30         27.70         4.03 o
  -6  -7   8          0.13         -0.19         0.97 o
  -5  -7   8          7.45          9.39         1.65 o
  -4  -7   8          9.65          7.62         1.65 o
  -3  -7   8         18.03         21.52         1.71 o
  -2  -7   8          0.03          0.61         0.68 o
  -1  -7   8          4.12          4.19         1.75 o
   0  -7   8          1.27          1.57         1.27 o
   1  -7   8         25.70         22.47         3.14 o
   2  -7   8         11.70          5.24         1.82 o
   3  -7   8         18.63         13.99         2.67 o
   4  -7   8          2.99          3.74         1.68 o
   5  -7   8          3.18          5.71         1.82 o
  -6  -6   8          0.49         -0.51         1.30 o
  -5  -6   8          3.95          3.87         1.52 o
  -4  -6   8         54.25         50.34         3.36 o
  -3  -6   8          0.80          1.27         0.55 o
  -2  -6   8         37.47         33.36         2.48 o
  -1  -6   8          4.14          3.38         0.91 o
   0  -6   8          4.44          2.77         1.26 o
   1  -6   8          2.92          1.88         1.01 o
   2  -6   8         16.38         13.03         2.43 o
   3  -6   8          8.78          9.68         1.50 o
   4  -6   8          1.83          1.06         0.79 o
   5  -6   8          9.18         11.44         1.70 o
   6  -6   8          0.09          2.69         1.88 o
  -7  -5   8          0.01         -0.74         1.47 o
  -6  -5   8          0.23          0.07         0.90 o
  -5  -5   8         23.93         24.16         3.45 o
  -4  -5   8          4.38          5.39         1.25 o
  -3  -5   8          5.67          5.77         0.86 o
  -2  -5   8          4.90          3.75         0.88 o
  -1  -5   8        821.50        782.17        13.56 o
   0  -5   8          2.80          2.77         0.86 o
   1  -5   8        256.74        243.83         5.19 o
   2  -5   8         72.86         69.91         3.44 o
   3  -5   8         55.33         60.45         3.32 o
   4  -5   8          0.99          1.02         0.91 o
   5  -5   8         20.13         15.42         1.89 o
   6  -5   8          0.83          0.68         1.40 o
   7  -5   8          2.43          3.89         1.99 o
  -7  -4   8          1.45          1.66         1.52 o
  -6  -4   8         10.42          9.52         2.27 o
  -5  -4   8         70.08         60.10         5.29 o
  -4  -4   8         67.57         61.24         3.44 o
  -3  -4   8          1.04          0.81         0.79 o
  -2  -4   8         61.99         54.92         2.95 o
  -1  -4   8         20.41         21.30         1.38 o
   0  -4   8         28.63         27.23         1.56 o
   1  -4   8        206.66        217.66         7.81 o
   2  -4   8          3.12          4.20         0.94 o
   3  -4   8          6.60          6.80         1.12 o
   4  -4   8        294.00        285.36        11.39 o
   5  -4   8         35.28         35.95         2.74 o
   6  -4   8          5.82          7.37         2.27 o
   7  -4   8          1.88          0.32         1.43 o
  -7  -3   8          0.12          0.38         0.77 o
  -6  -3   8         39.86         40.58         3.32 o
  -5  -3   8         28.24         23.74         3.29 o
  -4  -3   8         18.47         18.05         2.67 o
  -3  -3   8         76.90         78.29         3.52 o
  -2  -3   8          1.50          3.07         0.59 o
  -1  -3   8         38.54         36.57         2.10 o
   0  -3   8        156.52        139.99         4.31 o
   1  -3   8         19.10         18.77         1.28 o
   2  -3   8         61.43         66.54         2.88 o
   3  -3   8          6.88          7.31         1.13 o
   4  -3   8        172.29        165.86         5.35 o
   5  -3   8          7.14          8.84         1.76 o
   6  -3   8        240.73        245.85        11.36 o
   7  -3   8         35.16         39.34         4.77 o
   8  -3   8          2.00          1.94         1.82 o
  -7  -2   8          0.18          0.56         0.73 o
  -6  -2   8          0.94          0.63         0.74 o
  -5  -2   8         14.61         15.12         1.76 o
  -4  -2   8        274.09        249.19         8.49 o
  -3  -2   8          0.04          0.32         0.47 o
  -2  -2   8         32.88         30.28         1.76 o
  -1  -2   8         27.98         31.76         1.94 o
   0  -2   8        105.22        107.14         3.63 o
   1  -2   8        114.66        131.55         4.42 o
   2  -2   8         23.71         24.03         2.50 o
   3  -2   8         15.18         27.16         1.94 o
   4  -2   8          0.77          1.47         0.57 o
   5  -2   8         15.20         15.79         1.62 o
   6  -2   8         69.58         80.04         6.14 o
   7  -2   8          0.83         -0.06         1.21 o
   8  -2   8         13.46         14.25         3.09 o
  -7  -1   8          0.28          0.71         0.86 o
  -6  -1   8          0.14          0.86         0.68 o
  -5  -1   8         53.56         45.64         2.97 o
  -4  -1   8         41.66         38.27         2.54 o
  -3  -1   8        118.41        107.64        11.33 o
  -2  -1   8         20.06         21.21         1.61 o
  -1  -1   8        127.77        142.23         3.98 o
   0  -1   8        770.21        760.11        13.02 o
   1  -1   8        292.46        338.89        12.79 o
   2  -1   8         48.86         49.07         3.41 o
   3  -1   8         56.92         64.60         4.19 o
   4  -1   8         18.65         17.88         1.60 o
   5  -1   8          0.31          1.21         1.13 o
   6  -1   8          0.46         -0.43         1.17 o
   7  -1   8          0.07          1.25         0.89 o
   8  -1   8          0.01          0.74         1.43 o
   9  -1   8          2.92          5.59         2.14 o
  -7   0   8         15.17         17.16         3.15 o
  -6   0   8         16.89         18.37         2.09 o
  -5   0   8         14.54         17.36         2.13 o
  -4   0   8          0.01          1.29         0.70 o
  -3   0   8          1.11          3.05         0.77 o
  -2   0   8         35.13         27.52         1.91 o
  -1   0   8        293.41        270.41         6.00 o
   0   0   8         25.38         22.02         1.17 o
   1   0   8        182.74        216.48         4.47 o
   2   0   8        198.27        244.98        14.77 o
   3   0   8        150.35        147.59         6.17 o
   4   0   8          1.95          2.27         1.05 o
   5   0   8          1.12          1.59         1.30 o
   6   0   8         29.09         28.30         3.41 o
   7   0   8          0.78          0.52         0.65 o
   8   0   8          7.84          7.45         1.52 o
   9   0   8          2.77          5.19         2.01 o
  -7   1   8          0.65          0.27         1.10 o
  -6   1   8          0.78          4.16         1.76 o
  -5   1   8         20.71         22.67         2.12 o
  -4   1   8         41.59         43.79         3.73 o
  -3   1   8         12.44         12.19         1.38 o
  -2   1   8          1.92          3.02         0.90 o
  -1   1   8         17.30         18.41         1.53 o
   0   1   8        137.80        141.36         3.98 o
   1   1   8          0.74          6.53         0.84 o
   2   1   8         14.57         15.72         1.34 o
   3   1   8         35.36         39.04         2.00 o
   4   1   8         75.36         77.52         3.06 o
   5   1   8         33.57         28.03         2.99 o
   6   1   8          0.26          0.58         0.98 o
   7   1   8          1.55          2.29         0.97 o
   8   1   8          2.25          2.02         1.76 o
   9   1   8          0.00          0.69         0.92 o
  -6   2   8          1.39          0.64         0.97 o
  -5   2   8         47.16         45.50         4.48 o
  -4   2   8         75.37         70.85         5.20 o
  -3   2   8        262.26        256.62         6.88 o
  -2   2   8        230.58        248.99         6.25 o
  -1   2   8         13.60         17.45         1.52 o
   0   2   8         10.38          7.43         1.23 o
   1   2   8          2.66          2.89         0.62 o
   2   2   8          0.20          0.82         0.69 o
   3   2   8        130.92        125.72         3.73 o
   4   2   8         10.90         12.10         1.26 o
   5   2   8         65.88         60.28         4.23 o
   6   2   8        140.74        144.32         7.18 o
   7   2   8          4.20          3.26         1.61 o
   8   2   8         12.96         14.90         2.04 o
   9   2   8          0.09          1.83         0.94 o
  -6   3   8          0.34          0.01         1.01 o
  -5   3   8          8.20          5.58         1.65 o
  -4   3   8          1.76          1.99         1.20 o
  -3   3   8        509.99        507.89        14.91 o
  -2   3   8        142.15        151.68         5.61 o
  -1   3   8          4.51          4.55         1.33 o
   0   3   8         11.14          7.25         1.29 o
   1   3   8        337.51        327.74         9.13 o
   2   3   8         14.53         16.96         1.33 o
   3   3   8          5.10          8.14         1.06 o
   4   3   8         84.86         91.68         3.53 o
   5   3   8         32.03         30.28         2.10 o
   6   3   8         64.18         57.06         4.31 o
   7   3   8         23.25         23.66         2.32 o
   8   3   8          1.62          2.15         1.05 o
   9   3   8          1.74          3.41         1.91 o
  -5   4   8          0.62          1.86         1.31 o
  -4   4   8         48.03         50.76         4.71 o
  -3   4   8         13.63         19.68         2.90 o
  -2   4   8          4.75         10.29         2.18 o
  -1   4   8          3.54          5.45         1.43 o
   0   4   8          0.05          1.11         0.62 o
   1   4   8         59.18         58.14         3.81 o
   2   4   8          1.91          3.97         0.77 o
   3   4   8          8.37         10.34         1.11 o
   4   4   8        102.70        116.33         3.92 o
   5   4   8        168.36        154.18         4.85 o
   6   4   8         84.71         87.13         4.09 o
   7   4   8          7.65          9.42         2.34 o
   8   4   8         19.15         17.51         3.51 o
   9   4   8          0.70         -0.10         1.27 o
  -5   5   8          3.36          1.31         1.10 o
  -4   5   8         11.74         12.73         2.62 o
  -3   5   8          0.08          2.63         1.55 o
  -2   5   8          1.39          5.65         1.69 o
  -1   5   8          8.69         10.06         1.88 o
   0   5   8         15.04          9.74         1.76 o
   1   5   8          6.12          3.41         1.11 o
   2   5   8         10.83          8.62         1.02 o
   3   5   8          0.30          0.69         0.51 o
   4   5   8         82.07         70.74         3.07 o
   5   5   8          0.00          1.34         1.23 o
   6   5   8         36.35         42.26         3.21 o
   7   5   8         20.93         25.01         3.96 o
   8   5   8         12.55         10.81         2.66 o
   9   5   8          0.13          1.18         1.72 o
  -4   6   8          3.52          4.83         1.72 o
  -3   6   8          0.07          2.12         1.36 o
  -2   6   8          2.91          5.48         1.69 o
  -1   6   8          0.46          1.69         1.00 o
   0   6   8         32.33         29.46         3.05 o
   1   6   8          5.87          7.09         1.65 o
   2   6   8         12.04         13.19         2.11 o
   3   6   8         23.92         23.90         2.80 o
   4   6   8         20.56         23.36         2.90 o
   5   6   8         21.25         24.56         2.34 o
   6   6   8          6.76          5.71         1.33 o
   7   6   8          2.50          1.27         1.31 o
   8   6   8          2.90          4.06         2.09 o
   9   6   8          2.96          1.16         1.29 o
  -3   7   8          5.62          5.88         2.05 o
  -2   7   8         49.21         48.73         4.54 o
  -1   7   8          5.81          6.21         1.47 o
   0   7   8          0.04          0.22         0.79 o
   1   7   8          0.49         -1.10         1.10 o
   2   7   8         71.68         60.88         4.67 o
   3   7   8          1.12          0.49         0.79 o
   4   7   8         10.38         10.55         1.59 o
   5   7   8          3.30          2.62         0.98 o
   6   7   8          9.95         10.90         1.73 o
   7   7   8          3.78          8.25         2.73 o
   8   7   8          2.23          3.64         2.07 o
  -2   8   8          2.58          2.75         1.17 o
  -1   8   8          4.28          1.75         0.85 o
   0   8   8          5.45          4.83         1.63 o
   1   8   8         13.16         14.55         2.51 o
   2   8   8          1.63          0.68         1.01 o
   3   8   8          5.00          5.40         1.49 o
   4   8   8          5.32          2.53         1.34 o
   5   8   8          2.13          1.52         1.13 o
   6   8   8          0.71          0.01         0.75 o
   7   8   8          1.72          0.81         1.20 o
  -1   9   8          1.16          0.27         0.91 o
   0   9   8          5.91          5.49         1.78 o
   1   9   8          0.48          1.20         1.07 o
   2   9   8          0.17          1.29         1.04 o
   3   9   8          3.69          4.57         1.52 o
   4   9   8         10.51          7.47         2.02 o
   5   9   8         20.74         20.60         3.34 o
   6   9   8          0.99          1.44         1.21 o
   7   9   8          1.63          1.82         0.90 o
   1  10   8          9.16         10.79         2.43 o
   2  10   8          6.34          7.57         2.08 o
   3  10   8          1.56          0.55         0.87 o
   4  10   8          0.00          0.10         1.01 o
   5  10   8          0.09          1.31         0.92 o
  -3  -9   9         81.79         71.45         6.17 o
  -2  -9   9         74.01         83.45        11.09 o
  -1  -9   9          0.54          0.03         1.33 o
   0  -9   9          0.29         10.59         2.62 o
   1  -9   9         16.48         18.70         3.60 o
   2  -9   9          0.07          0.64         1.43 o
  -4  -8   9          0.18         -0.58         0.79 o
  -3  -8   9          1.05          3.08         1.50 o
  -2  -8   9          0.08          1.05         0.78 o
  -1  -8   9          5.71          6.69         1.95 o
   0  -8   9          1.80          0.55         0.98 o
   1  -8   9          0.03          0.68         1.05 o
   2  -8   9          4.44          5.16         1.79 o
   3  -8   9         14.46         20.02         3.35 o
  -5  -7   9          2.93          3.01         1.15 o
  -4  -7   9         10.03         10.81         1.70 o
  -3  -7   9         39.24         42.39         2.49 o
  -2  -7   9         29.50         27.63         1.99 o
  -1  -7   9         12.41         11.56         2.20 o
   0  -7   9         60.97         54.64         5.01 o
   1  -7   9         14.88         15.46         2.67 o
   2  -7   9         17.64         12.99         2.69 o
   3  -7   9         12.92         13.19         2.82 o
   4  -7   9          1.52          1.81         1.29 o
   5  -7   9         19.86         21.86         3.70 o
  -6  -6   9          4.24          2.60         1.43 o
  -5  -6   9         16.95         13.29         2.72 o
  -4  -6   9          2.25          1.02         0.88 o
  -3  -6   9         23.27         23.31         1.80 o
  -2  -6   9         44.72         46.41         3.09 o
  -1  -6   9         18.32         15.29         1.76 o
   0  -6   9          0.40          6.36         1.86 o
   1  -6   9          1.36          1.92         1.04 o
   2  -6   9         61.57         53.95         4.77 o
   3  -6   9         44.92         50.24         4.72 o
   4  -6   9          4.36          5.98         1.35 o
   5  -6   9          0.10          0.08         0.77 o
   6  -6   9          0.06          0.78         1.14 o
  -6  -5   9          1.63          0.46         0.98 o
  -5  -5   9          5.15          2.34         1.23 o
  -4  -5   9          0.85          0.20         0.91 o
  -3  -5   9          0.69         -0.06         0.58 o
  -2  -5   9        202.33        197.93         6.97 o
  -1  -5   9        288.05        278.17         7.56 o
   0  -5   9         15.96         14.99         1.67 o
   1  -5   9         43.94         42.78         2.16 o
   2  -5   9         91.51         91.78         4.03 o
   3  -5   9          3.39          2.27         0.94 o
   4  -5   9         12.29         13.93         3.13 o
   5  -5   9          0.26         -0.12         1.08 o
   6  -5   9          3.84          6.26         2.28 o
  -6  -4   9          0.35          2.99         1.78 o
  -5  -4   9          0.50          1.04         1.21 o
  -4  -4   9          0.87          0.61         0.72 o
  -3  -4   9         75.89         66.00         5.70 o
  -2  -4   9        171.83        165.10         5.45 o
  -1  -4   9        310.86        299.16         7.05 o
   0  -4   9         64.67         63.39         2.54 o
   1  -4   9         88.65         84.77         2.99 o
   2  -4   9        599.75        584.34        11.08 o
   3  -4   9          3.37          4.60         1.02 o
   4  -4   9         48.52         43.19         3.73 o
   5  -4   9          0.17          0.87         0.67 o
   6  -4   9          2.87          6.50         2.27 o
   7  -4   9          0.11          2.08         1.59 o
  -6  -3   9          0.82          0.22         1.04 o
  -5  -3   9          2.96          2.54         1.37 o
  -4  -3   9         24.99         15.46         2.67 o
  -3  -3   9         12.60         10.94         1.91 o
  -2  -3   9         77.39         72.88         2.63 o
  -1  -3   9         40.08         36.21         2.27 o
   0  -3   9         94.02        100.87         3.80 o
   1  -3   9         15.93         14.76         1.49 o
   2  -3   9          9.76          8.99         1.20 o
   3  -3   9          1.73          2.02         1.14 o
   4  -3   9        167.81        156.13        12.79 o
   5  -3   9         14.15         15.96         1.77 o
   6  -3   9         40.89         47.42         5.04 o
   7  -3   9          1.24          2.01         1.72 o
   8  -3   9          2.57          3.55         2.09 o
  -6  -2   9          4.26          4.09         1.12 o
  -5  -2   9          1.11          0.21         0.62 o
  -4  -2   9         23.15         21.74         2.04 o
  -3  -2   9         17.51         20.33         2.83 o
  -2  -2   9         81.58         84.11         3.49 o
  -1  -2   9         42.90         40.55         2.41 o
   0  -2   9        223.24        206.73         5.59 o
   1  -2   9          0.37          0.49         0.64 o
   2  -2   9          0.02          0.81         0.72 o
   3  -2   9          6.08          7.31         1.11 o
   4  -2   9          3.45          1.64         0.70 o
   5  -2   9         25.30         20.48         1.87 o
   6  -2   9          6.91          9.09         2.59 o
   7  -2   9         14.89         14.82         2.93 o
   8  -2   9          4.19          3.83         1.89 o
  -6  -1   9         11.70         14.92         1.93 o
  -5  -1   9         13.26         12.53         1.65 o
  -4  -1   9          1.72          3.11         0.89 o
  -3  -1   9          6.86          7.44         1.15 o
  -2  -1   9         91.92        101.16         3.78 o
  -1  -1   9         61.16         71.26         3.55 o
   0  -1   9         90.08         90.72         3.50 o
   1  -1   9         68.17         66.37         3.92 o
   2  -1   9         81.54         90.94         4.85 o
   3  -1   9         34.95         32.68         3.08 o
   4  -1   9         19.04         19.17         1.68 o
   5  -1   9          7.11          7.76         1.95 o
   6  -1   9         43.32         38.78         4.23 o
   7  -1   9          0.40          0.84         1.26 o
   8  -1   9          3.45          0.20         1.53 o
  -6   0   9          2.80          4.38         2.51 o
  -5   0   9          2.24          2.12         0.84 o
  -4   0   9         26.15         25.20         3.29 o
  -3   0   9         60.15         69.55         3.42 o
  -2   0   9        184.50        184.74         9.56 o
  -1   0   9        232.30        261.27         6.15 o
   0   0   9         41.93         48.57         1.88 o
   1   0   9         26.50         21.04         1.49 o
   2   0   9          6.11          8.92         0.95 o
   3   0   9          8.35         12.35         1.95 o
   4   0   9         45.90         46.57         3.87 o
   5   0   9         16.95         16.38         2.59 o
   6   0   9         10.80         10.58         2.43 o
   7   0   9         19.94         23.81         3.71 o
   8   0   9          1.37          0.55         0.83 o
   9   0   9          0.08         -1.57         1.57 o
  -6   1   9          2.73          4.26         1.56 o
  -5   1   9          0.05         -0.23         1.01 o
  -4   1   9          3.31          1.53         1.16 o
  -3   1   9         12.56         11.51         1.42 o
  -2   1   9         58.55         53.70         2.82 o
  -1   1   9         20.07         25.14         1.88 o
   0   1   9        187.24        189.90         4.96 o
   1   1   9        342.61        331.85         6.35 o
   2   1   9        116.66        109.58         3.38 o
   3   1   9         45.41         42.28         2.14 o
   4   1   9          6.47          6.26         0.97 o
   5   1   9         36.52         36.67         3.55 o
   6   1   9          7.13          6.96         1.98 o
   7   1   9          0.15          1.79         1.56 o
   8   1   9          3.63          4.26         1.24 o
   9   1   9          2.12          1.81         1.03 o
  -6   2   9          5.79          6.69         2.08 o
  -5   2   9         31.19         38.37         4.26 o
  -4   2   9          0.05          0.77         1.04 o
  -3   2   9        278.60        282.86         7.37 o
  -2   2   9         10.41         16.36         1.63 o
  -1   2   9          1.16          6.52         1.05 o
   0   2   9          4.32          8.80         1.40 o
   1   2   9          0.04          0.14         0.66 o
   2   2   9         24.70         27.30         1.72 o
   3   2   9         18.02         14.48         1.35 o
   4   2   9         12.62         15.61         1.49 o
   5   2   9        228.40        221.80         6.04 o
   6   2   9         31.71         35.82         3.70 o
   7   2   9          1.04          2.01         0.95 o
   8   2   9          0.04         -0.76         0.76 o
   9   2   9          0.29         -0.77         0.77 o
  -5   3   9         10.55         12.50         2.59 o
  -4   3   9          7.58          7.90         1.86 o
  -3   3   9          0.11          3.61         1.52 o
  -2   3   9          0.40          3.54         2.61 o
  -1   3   9         24.92         29.37         2.93 o
   0   3   9          6.36          9.67         1.59 o
   1   3   9         47.40         53.29         2.46 o
   2   3   9        178.78        169.98         4.59 o
   3   3   9          0.01         14.86         4.36 o
   4   3   9         73.71         65.12         2.99 o
   5   3   9          1.23          1.81         0.67 o
   6   3   9          1.61          2.98         1.40 o
   7   3   9          1.82          1.58         0.78 o
   8   3   9          1.97          1.25         1.31 o
   9   3   9          0.17          0.33         1.05 o
  -5   4   9          1.09          0.53         1.03 o
  -4   4   9          4.89          7.59         1.94 o
  -3   4   9          9.79         11.52         2.33 o
  -2   4   9          0.55          3.83         1.59 o
  -1   4   9         28.33         28.01         3.05 o
   0   4   9          7.53          6.30         1.33 o
   1   4   9          0.01          0.77         0.68 o
   2   4   9         14.87         14.86         1.34 o
   3   4   9          0.28          3.22         0.86 o
   4   4   9        833.31        815.51        33.61 o
   5   4   9         43.95         33.54         2.31 o
   6   4   9         15.41         10.81         2.30 o
   7   4   9          4.47          3.41         1.81 o
   8   4   9          0.03          0.19         1.08 o
   9   4   9          0.00          1.39         1.37 o
  -4   5   9          4.36          3.50         1.46 o
  -3   5   9          6.03          7.57         2.02 o
  -2   5   9          8.31          8.22         1.91 o
  -1   5   9         24.91         23.98         2.80 o
   0   5   9          7.74          4.55         1.30 o
   1   5   9         34.41         37.39         3.40 o
   2   5   9          0.08          0.19         0.55 o
   3   5   9         26.64         28.50         1.98 o
   4   5   9         11.02          9.90         1.22 o
   5   5   9         18.49         26.80         3.19 o
   6   5   9        121.06        105.67         6.60 o
   7   5   9         49.99         31.87         4.62 o
   8   5   9          0.55          0.07         1.11 o
   9   5   9          3.10          8.11         2.72 o
  -4   6   9          0.69          1.30         1.40 o
  -3   6   9          9.06         11.34         2.38 o
  -2   6   9          3.38          3.74         1.43 o
  -1   6   9          1.21          2.20         1.08 o
   0   6   9         27.46         23.91         2.85 o
   1   6   9         26.78         21.20         2.73 o
   2   6   9          0.17          0.35         0.57 o
   4   6   9         16.53         12.60         2.24 o
   5   6   9         12.18          6.33         1.78 o
   7   6   9          0.86          1.34         1.23 o
   8   6   9          4.63          6.49         2.56 o
  -3   7   9          0.08          2.67         1.47 o
  -2   7   9          4.53          5.95         1.94 o
  -1   7   9          2.59          1.03         0.95 o
   0   7   9         22.35         24.04         3.08 o
   1   7   9          0.75          0.61         0.88 o
   2   7   9         52.51         48.75         4.31 o
   3   7   9          1.98          0.88         0.75 o
   4   7   9         17.61         17.06         2.77 o
   5   7   9          0.30          0.60         0.77 o
   6   7   9          0.04         -0.54         0.72 o
   7   7   9          1.05         -0.09         0.90 o
   8   7   9          6.71          9.77         2.83 o
  -2   8   9          1.27          1.65         1.14 o
  -1   8   9          5.74          8.09         1.96 o
   0   8   9         15.52         20.72         3.03 o
   1   8   9          0.55          0.20         0.81 o
   2   8   9          6.04          4.80         1.68 o
   3   8   9          4.88          3.57         1.52 o
   4   8   9          5.58          6.56         1.95 o
   5   8   9          1.12          1.39         1.40 o
   6   8   9          0.76         -0.10         0.63 o
   7   8   9          0.39          2.38         1.05 o
   0   9   9          6.21          7.80         2.02 o
   1   9   9          5.42          6.24         1.83 o
   2   9   9          1.96          1.36         1.11 o
   3   9   9          0.01          1.55         1.27 o
   4   9   9          3.69          3.44         1.65 o
   5   9   9          0.20          0.49         1.14 o
   6   9   9          0.24          2.18         1.40 o
   2  10   9          7.23          9.17         2.33 o
   3  10   9          0.53          2.37         1.36 o
   4  10   9          4.06          4.54         1.75 o
  -1  -9  10          0.01         -0.19         1.08 o
   0  -9  10          0.23         -1.31         1.81 o
  -3  -8  10          0.01          0.66         1.07 o
  -2  -8  10          0.13          0.52         0.81 o
  -1  -8  10         28.22         36.39         4.31 o
   0  -8  10          0.85          2.37         1.33 o
   1  -8  10          6.19          6.37         2.12 o
   2  -8  10          1.00          0.97         1.29 o
   3  -8  10          3.69          2.21         1.39 o
  -4  -7  10          0.30          1.56         1.12 o
  -3  -7  10          1.16          0.97         0.56 o
  -2  -7  10         55.06         53.36         2.86 o
  -1  -7  10          0.13          1.40         0.81 o
   0  -7  10          6.81          5.43         1.94 o
   1  -7  10         23.97         22.87         3.38 o
   2  -7  10          0.00         -0.12         1.24 o
   3  -7  10          1.54          2.89         1.43 o
   4  -7  10          1.74          3.19         1.60 o
  -5  -6  10          0.06          1.42         1.20 o
  -4  -6  10         11.04         10.64         1.76 o
  -3  -6  10         57.62         60.06         3.38 o
  -2  -6  10        106.77        109.99         6.00 o
  -1  -6  10         10.57         11.41         1.56 o
   0  -6  10          3.06          2.75         1.24 o
   1  -6  10          8.02          6.33         1.82 o
   2  -6  10         12.74         10.58         2.28 o
   3  -6  10         22.72         19.94         3.19 o
   4  -6  10         16.59         13.95         2.32 o
   5  -6  10          0.07          0.88         0.90 o
  -5  -5  10          3.29          4.96         1.83 o
  -4  -5  10          1.08          0.55         1.89 o
  -3  -5  10          3.16          4.27         0.87 o
  -2  -5  10          3.60          3.06         0.82 o
  -1  -5  10          4.23          4.79         1.08 o
   0  -5  10        159.33        168.34         6.54 o
   1  -5  10         45.19         46.16         4.32 o
   2  -5  10          1.18          0.92         1.06 o
   3  -5  10         10.43          8.24         1.34 o
   4  -5  10          1.12          0.45         1.34 o
   5  -5  10          3.94          5.36         1.33 o
   6  -5  10          0.01         -0.74         1.27 o
  -6  -4  10          0.82          0.46         1.03 o
  -5  -4  10          0.05          0.27         0.92 o
  -4  -4  10          6.57          7.41         1.99 o
  -3  -4  10          7.44          6.04         1.19 o
  -2  -4  10         58.37         56.23         3.26 o
  -1  -4  10         27.67         32.97         2.32 o
   0  -4  10        146.19        155.42         6.74 o
   1  -4  10         59.68         58.25         3.10 o
   2  -4  10        278.35        269.48         7.19 o
   3  -4  10          8.74          8.00         1.35 o
   4  -4  10          2.45          2.38         0.83 o
   5  -4  10          8.35          8.21         1.44 o
   6  -4  10          3.27          2.64         1.60 o
   7  -4  10          0.20          2.43         1.86 o
  -6  -3  10          0.05         -0.06         1.24 o
  -5  -3  10          0.02         -1.23         1.23 o
  -4  -3  10          0.67         -0.13         1.11 o
  -3  -3  10         28.35         26.69         3.45 o
  -2  -3  10          5.09          5.11         0.75 o
  -1  -3  10        178.03        175.73         5.44 o
   0  -3  10        131.36        125.71         4.54 o
   1  -3  10         20.07         18.44         2.31 o
   2  -3  10         91.15         97.81         4.06 o
   3  -3  10          6.54          5.34         1.01 o
   4  -3  10         53.48         50.48         3.08 o
   5  -3  10          3.69          2.95         1.00 o
   6  -3  10         61.25         71.78         6.27 o
   7  -3  10          0.07          2.92         2.04 o
  -6  -2  10          0.45          1.79         1.42 o
  -5  -2  10         38.85         34.88         4.22 o
  -4  -2  10        100.28         89.65         6.56 o
  -3  -2  10          2.20          3.99         1.73 o
  -2  -2  10          3.71          4.80         1.53 o
  -1  -2  10        272.66        255.64         6.61 o
   0  -2  10          5.80          9.47         1.30 o
   1  -2  10         52.69         48.92         3.64 o
   2  -2  10         12.10         13.68         2.07 o
   3  -2  10          2.36          0.64         0.91 o
   4  -2  10          0.00         -0.79         0.79 o
   5  -2  10          1.46          1.09         0.61 o
   6  -2  10          1.79          5.04         1.94 o
   7  -2  10          4.13          3.42         2.31 o
   8  -2  10         21.93         17.77         3.77 o
  -6  -1  10          0.01          0.92         0.85 o
  -5  -1  10          3.53          4.03         1.06 o
  -4  -1  10          3.93          2.98         0.88 o
  -3  -1  10         99.49         95.73         4.08 o
  -2  -1  10        186.81        181.77         8.67 o
  -1  -1  10         95.55         91.85         3.82 o
   0  -1  10         22.88         23.02         1.94 o
   1  -1  10          2.97          2.50         0.94 o
   2  -1  10          0.57          1.66         0.90 o
   3  -1  10         31.11         35.02         3.35 o
   4  -1  10         99.05         89.85         5.69 o
   5  -1  10         17.34         18.88         2.90 o
   6  -1  10         26.56         27.61         3.67 o
   7  -1  10          8.49          8.74         2.62 o
   8  -1  10          0.51          2.41         1.52 o
  -6   0  10          7.52         11.41         1.76 o
  -5   0  10          4.72          6.56         1.31 o
  -4   0  10         30.10         28.16         2.42 o
  -3   0  10         16.76         19.12         1.87 o
  -2   0  10         87.88         95.19         3.91 o
  -1   0  10          4.77          7.47         1.74 o
   0   0  10         96.69        112.99         3.62 o
   1   0  10          6.85          8.13         1.56 o
   2   0  10         13.00         11.28         1.76 o
   3   0  10        114.50        119.14         6.13 o
   4   0  10         60.37         55.64         4.35 o
   5   0  10         13.71         13.86         2.47 o
   6   0  10        139.00        141.14         7.92 o
   7   0  10          8.62         16.36         2.95 o
   8   0  10          1.52          1.76         1.08 o
  -6   1  10          0.21         -0.82         1.23 o
  -5   1  10          4.25          4.67         1.65 o
  -4   1  10          1.33          1.03         0.87 o
  -3   1  10         21.35         25.00         2.13 o
  -2   1  10          0.75          0.84         0.59 o
  -1   1  10          0.23          3.27         1.17 o
   0   1  10         28.93         35.69         2.06 o
   1   1  10          8.98          9.41         1.04 o
   2   1  10         61.55         70.98         2.84 o
   3   1  10          0.00          0.58         0.49 o
   4   1  10         46.97         40.67         2.37 o
   5   1  10          0.35          1.00         1.07 o
   6   1  10          0.01          0.23         1.03 o
   7   1  10         19.05         17.80         3.15 o
   8   1  10          5.97          5.40         1.49 o
   9   1  10          1.90          1.86         2.94 o
  -5   2  10          0.21          1.00         1.21 o
  -4   2  10          0.03          0.52         1.05 o
  -3   2  10          2.98          2.49         0.87 o
  -2   2  10          3.40          4.42         0.96 o
  -1   2  10         19.26         20.03         3.70 o
   0   2  10         56.60         57.69         3.73 o
   1   2  10          6.36          4.43         0.79 o
   2   2  10          1.04          1.93         0.62 o
   3   2  10          0.34          2.66         0.75 o
   4   2  10          1.27          0.63         1.37 o
   5   2  10         20.01         20.16         1.86 o
   6   2  10         39.60         43.84         4.12 o
   7   2  10          0.00          0.78         1.16 o
   8   2  10          0.82          2.19         1.15 o
   9   2  10          2.89          3.10         1.33 o
  -5   3  10          4.40          3.22         1.56 o
  -4   3  10         11.43         11.78         2.34 o
  -3   3  10        108.05        112.10         6.72 o
  -2   3  10         36.80         41.71         3.89 o
  -1   3  10         74.42         84.81         5.09 o
   0   3  10          2.82          3.15         0.94 o
   1   3  10          8.04          6.59         0.93 o
   2   3  10        389.56        384.18         7.68 o
   3   3  10          1.96          1.90         1.22 o
   4   3  10         76.94         89.56         3.64 o
   5   3  10         31.94         34.99         2.38 o
   6   3  10         11.32          8.06         1.92 o
   7   3  10          9.70          9.04         2.12 o
   8   3  10          2.88          1.47         1.21 o
   9   3  10          0.37         -0.51         1.23 o
  -4   4  10          4.68          2.34         1.20 o
  -3   4  10          1.04          0.77         1.07 o
  -2   4  10          8.76         14.29         2.43 o
  -1   4  10        204.68        205.77         8.58 o
   0   4  10          0.86         -0.42         1.13 o
   1   4  10          5.28          4.27         0.78 o
   2   4  10         26.93         25.65         1.87 o
   3   4  10         31.67         32.41         2.15 o
   4   4  10        161.04        157.20         4.99 o
   5   4  10         49.76         56.52         3.61 o
   6   4  10         14.74         12.34         1.59 o
   7   4  10         12.83         10.85         2.85 o
   8   4  10          0.55          0.35         1.13 o
   9   4  10          1.58          1.21         1.17 o
  -4   5  10          1.12          2.14         1.18 o
  -3   5  10          0.04         -0.33         1.11 o
  -2   5  10          0.59          3.05         1.46 o
  -1   5  10          0.28         -0.38         1.07 o
   0   5  10         13.12         10.23         1.92 o
   1   5  10         19.53         18.74         2.53 o
   2   5  10          6.31          5.50         1.37 o
   3   5  10         15.38         18.95         1.72 o
   4   5  10          0.02          0.27         0.69 o
   5   5  10         12.16          8.93         2.07 o
   6   5  10          8.10          9.15         2.15 o
   7   5  10          0.04          0.53         1.62 o
   8   5  10          0.43          0.75         1.08 o
  -3   6  10          8.87         10.47         2.31 o
  -2   6  10         32.73         35.56         4.06 o
  -1   6  10          2.23          1.69         0.92 o
   0   6  10          4.77          5.16         1.59 o
   1   6  10          0.14          1.04         1.04 o
   2   6  10         16.81         18.47         2.94 o
   3   6  10          9.60          8.16         1.91 o
   4   6  10          0.07          0.27         0.79 o
   5   6  10          0.15          0.01         0.81 o
   6   6  10         19.87         15.92         2.76 o
   7   6  10          0.46         -1.50         1.65 o
   8   6  10          1.24         -0.74         1.55 o
  -2   7  10          2.89          3.24         1.55 o
  -1   7  10          0.01          1.11         1.04 o
   0   7  10         12.79         11.34         2.36 o
   1   7  10          0.82          2.66         1.31 o
   2   7  10         22.98         21.24         2.95 o
   3   7  10          0.00         -0.03         0.92 o
   4   7  10          0.79          0.06         0.98 o
   5   7  10          0.74          0.85         1.05 o
   6   7  10          3.53          3.68         1.33 o
   7   7  10          4.26          6.11         1.48 o
  -1   8  10          2.42          1.89         1.00 o
   0   8  10          1.35          2.37         1.39 o
   1   8  10          1.07          1.39         1.16 o
   2   8  10          6.93          5.45         1.73 o
   3   8  10          2.45          0.55         0.95 o
   4   8  10         10.87         11.05         2.38 o
   5   8  10          1.10          0.01         0.90 o
   6   8  10          0.91          2.02         1.11 o
   7   8  10          2.93          3.62         1.25 o
   1   9  10          5.87          6.24         1.89 o
   2   9  10          1.31          2.92         1.43 o
   3   9  10          2.31          2.15         1.34 o
   4   9  10          2.10          2.72         1.62 o
   5   9  10          0.10          1.16         1.59 o
  -2  -8  11         15.09         15.75         2.05 o
  -1  -8  11         80.19        104.66         7.57 o
   0  -8  11          3.39          7.20         2.30 o
   1  -8  11          6.15         11.34         2.67 o
   2  -8  11         18.49         23.17         3.71 o
  -4  -7  11         18.73         24.17         2.63 o
  -3  -7  11          4.87          5.29         1.77 o
  -2  -7  11          0.28          0.38         0.69 o
  -1  -7  11         34.62         36.57         4.25 o
   0  -7  11          2.66          3.16         1.88 o
   1  -7  11          3.92          6.88         2.11 o
   2  -7  11          0.12          0.56         1.37 o
   3  -7  11          2.78          2.62         1.30 o
   4  -7  11         19.09         26.18         4.02 o
  -4  -6  11          1.17          0.58         0.74 o
  -3  -6  11         11.71         10.61         1.39 o
  -2  -6  11          0.19          1.40         0.70 o
  -1  -6  11          5.94          7.11         1.49 o
   0  -6  11          0.02          0.84         1.89 o
   1  -6  11         26.73         31.89         3.90 o
   2  -6  11          0.17          0.40         1.05 o
   3  -6  11          6.52          7.79         1.98 o
   4  -6  11          1.79          1.75         1.33 o
   5  -6  11          0.10          1.33         0.96 o
  -5  -5  11          1.25          0.39         1.13 o
  -4  -5  11          4.73          4.77         1.85 o
  -3  -5  11          5.29          5.90         1.02 o
  -2  -5  11        123.41        117.67         4.17 o
  -1  -5  11         88.92         97.15         4.84 o
   0  -5  11         82.41         87.37        10.12 o
   1  -5  11          0.85          2.34         1.55 o
   2  -5  11          0.08         -0.48         1.46 o
   3  -5  11         18.75         17.66         2.01 o
   4  -5  11          6.39          6.59         1.37 o
   5  -5  11          1.25          2.90         1.01 o
   6  -5  11          0.34          1.92         1.69 o
  -5  -4  11          0.01          1.36         1.07 o
  -4  -4  11         13.37         13.18         2.72 o
  -3  -4  11          2.14          2.20         1.14 o
  -2  -4  11         17.53         16.83         3.15 o
  -1  -4  11         43.25         34.82         4.00 o
   0  -4  11       1021.11       1051.55        14.07 o
   1  -4  11          6.47          9.48         1.44 o
   2  -4  11         23.54         19.26         2.69 o
   3  -4  11         25.53         21.01         3.33 o
   4  -4  11          1.70          1.17         0.81 o
   5  -4  11          1.08          0.90         1.72 o
   6  -4  11          0.28          2.95         1.73 o
  -5  -3  11          0.51          1.40         1.07 o
  -4  -3  11          0.07         -0.01         1.33 o
  -3  -3  11          0.06          1.57         1.30 o
  -2  -3  11         31.86         36.12         4.02 o
  -1  -3  11          8.05          8.23         1.32 o
   0  -3  11        173.44        180.93         5.85 o
   1  -3  11         54.31         57.60         4.26 o
   2  -3  11         90.60         83.31         3.90 o
   3  -3  11         10.16          7.57         1.25 o
   4  -3  11         17.19         17.62         1.94 o
   5  -3  11         13.74          9.80         1.87 o
   6  -3  11         10.37         15.98         3.22 o
   7  -3  11          0.07          1.70         1.88 o
  -5  -2  11         18.84         21.17         3.48 o
  -4  -2  11         13.02         10.75         2.30 o
  -3  -2  11         41.33         37.36         4.22 o
  -2  -2  11         21.64         20.26         2.28 o
  -1  -2  11         17.14         18.82         1.78 o
   0  -2  11         37.03         46.90         5.17 o
   1  -2  11          0.00          7.04         1.76 o
   2  -2  11         37.16         43.14         3.74 o
   3  -2  11         32.76         29.06         3.21 o
   4  -2  11          8.74          7.28         1.15 o
   5  -2  11          0.02         -0.26         0.73 o
   6  -2  11          3.69          3.38         1.53 o
   7  -2  11         57.89         62.92         6.21 o
  -5  -1  11          0.16         -1.11         1.24 o
  -4  -1  11          0.04          0.98         1.29 o
  -3  -1  11          8.59          7.05         2.07 o
  -2  -1  11          1.68          1.27         1.10 o
  -1  -1  11         11.94         13.12         1.54 o
   0  -1  11          4.98          4.82         1.11 o
   1  -1  11          1.87          5.65         1.50 o
   2  -1  11          0.00          1.63         1.13 o
   3  -1  11          8.32          6.05         1.50 o
   4  -1  11         10.89          9.29         1.89 o
   5  -1  11          6.81          7.01         1.81 o
   6  -1  11          0.64          1.63         1.29 o
   7  -1  11         11.59         13.75         2.85 o
   8  -1  11          5.39          6.73         2.64 o
  -5   0  11          0.22          1.79         0.81 o
  -4   0  11          0.25          1.23         0.80 o
  -3   0  11         26.93         30.99         2.42 o
  -2   0  11         13.25         14.23         2.99 o
  -1   0  11          7.78         11.49         2.34 o
   0   0  11          5.00          7.41         1.21 o
   1   0  11          9.41         13.16         1.96 o
   2   0  11          0.12          0.26         0.85 o
   3   0  11         34.93         34.21         3.34 o
   4   0  11          1.90          4.38         1.62 o
   5   0  11          6.31          6.11         1.72 o
   6   0  11          0.74          1.62         1.50 o
   7   0  11         33.82         33.48         4.26 o
   8   0  11          1.28          1.89         1.57 o
  -5   1  11          4.91          7.01         2.17 o
  -4   1  11          0.02         -0.43         0.69 o
  -3   1  11         33.26         31.47         2.48 o
  -2   1  11          2.27          1.35         0.69 o
  -1   1  11         15.90         11.05         1.32 o
   0   1  11         32.76         31.75         2.00 o
   1   1  11        176.32        189.85         5.84 o
   2   1  11          0.02          0.27         0.45 o
   3   1  11          0.39          1.37         1.00 o
   4   1  11          8.70          6.98         1.79 o
   5   1  11         14.71         10.36         2.25 o
   6   1  11          0.13         -0.12         1.13 o
   7   1  11          1.49          3.42         1.62 o
   8   1  11          0.27          0.74         1.96 o
  -5   2  11          0.00         -0.82         1.13 o
  -4   2  11          0.24          0.29         0.87 o
  -3   2  11          1.06          0.10         0.62 o
  -2   2  11          0.00         -0.15         1.59 o
  -1   2  11          4.10          3.83         0.97 o
   0   2  11        252.88        250.31         8.58 o
   1   2  11         23.35         23.94         1.77 o
   2   2  11         40.28         41.18         3.96 o
   3   2  11         73.94         76.27         3.25 o
   4   2  11          0.27         -0.30         0.49 o
   5   2  11          0.83          0.57         1.08 o
   6   2  11          1.17          0.53         0.87 o
   7   2  11          0.72          1.79         1.31 o
   8   2  11          1.64          1.57         1.74 o
  -4   3  11         21.46         26.70         3.76 o
  -3   3  11          3.52          0.27         0.95 o
  -2   3  11         48.99         44.88         4.00 o
  -1   3  11         32.09         29.21         3.18 o
   0   3  11        109.72        106.03         5.63 o
   1   3  11          6.81          8.78         1.67 o
   2   3  11        131.61        126.77         4.74 o
   3   3  11          2.44          1.30         0.91 o
   4   3  11          0.01         -0.38         0.52 o
   5   3  11          1.18          0.44         0.56 o
   6   3  11          3.67          3.74         1.00 o
   7   3  11          1.01          0.72         0.97 o
   8   3  11          1.81          0.45         0.80 o
  -4   4  11          0.30          2.76         1.59 o
  -3   4  11          0.32          1.73         1.16 o
  -2   4  11        112.55        116.35         6.92 o
  -1   4  11         41.08         34.76         3.57 o
   0   4  11         11.15         10.91         1.89 o
   1   4  11         26.80         24.59         2.62 o
   2   4  11        160.04        149.31         5.03 o
   3   4  11         32.21         38.60         2.46 o
   4   4  11          1.01          2.55         0.99 o
   5   4  11          8.37          5.46         1.10 o
   6   4  11          4.64          2.11         1.78 o
   7   4  11          2.97          4.45         1.60 o
   8   4  11          0.57          1.20         1.55 o
  -3   5  11          4.31          3.57         1.55 o
  -2   5  11         20.85         22.57         3.31 o
  -1   5  11          4.61          3.08         1.23 o
   0   5  11          0.24          0.30         0.87 o
   1   5  11         32.26         35.95         2.45 o
   2   5  11         17.26         15.04         1.55 o
   3   5  11         39.71         41.17         2.59 o
   4   5  11          0.69          0.52         0.54 o
   5   5  11         34.10         26.79         3.35 o
   6   5  11         29.56         24.45         3.37 o
   7   5  11          0.31          0.00         1.16 o
   8   5  11          4.78          3.15         1.63 o
  -2   6  11          9.31         10.66         2.37 o
  -1   6  11          0.75          1.43         1.17 o
   0   6  11          0.18         -0.51         0.94 o
   1   6  11          0.00          0.35         0.79 o
   2   6  11          2.71          1.24         0.65 o
   3   6  11          9.00         10.23         2.09 o
   4   6  11          0.33          0.10         0.84 o
   5   6  11         33.21         27.57         3.66 o
   6   6  11          0.34          0.64         1.23 o
   7   6  11          6.64          2.70         1.19 o
   8   6  11          1.11         -0.16         1.20 o
  -1   7  11          0.45         -1.44         1.44 o
   0   7  11          6.87         10.10         2.31 o
   1   7  11         31.51         29.58         3.67 o
   2   7  11          0.12         -0.04         0.92 o
   3   7  11          4.32          3.05         1.37 o
   4   7  11          5.70          3.92         1.59 o
   5   7  11          7.58          5.32         1.73 o
   6   7  11          0.02         -0.76         0.76 o
   7   7  11          4.01          5.04         1.54 o
   0   8  11          7.74          7.04         2.11 o
   1   8  11          1.12          0.65         0.87 o
   2   8  11          0.03          0.29         0.92 o
   3   8  11          7.19          4.39         1.66 o
   4   8  11          0.00         -0.97         0.97 o
   5   8  11          1.18          2.79         1.65 o
   6   8  11          1.07          0.93         0.88 o
   2   9  11          2.55          0.92         1.01 o
   3   9  11          0.06          0.97         1.14 o
   4   9  11          0.07          2.22         1.42 o
  -2  -7  12          1.49          1.15         0.62 o
  -1  -7  12         19.73         25.85         3.73 o
   0  -7  12         69.35         72.05         6.20 o
   1  -7  12          1.47          2.20         1.04 o
   2  -7  12          0.27          0.68         1.43 o
   3  -7  12          0.67          0.68         1.39 o
  -3  -6  12          3.68          3.06         0.88 o
  -2  -6  12          1.27          1.77         0.78 o
  -1  -6  12         16.22         17.89         3.71 o
   0  -6  12         10.53         14.29         2.03 o
   1  -6  12         22.90         18.97         3.12 o
   2  -6  12         25.28         24.19         3.55 o
   3  -6  12          4.73          7.08         1.98 o
   4  -6  12          4.48          3.61         1.66 o
  -4  -5  12         12.29          8.90         2.49 o
  -3  -5  12         21.11         24.87         2.62 o
  -2  -5  12        168.75        182.84         5.45 o
  -1  -5  12         44.51         48.99         4.12 o
   0  -5  12          0.28          0.60         0.73 o
   1  -5  12         16.83         17.76         3.01 o
   2  -5  12          0.97          2.56         1.06 o
   3  -5  12          0.11          1.47         0.90 o
   4  -5  12          6.63          4.85         1.22 o
   5  -5  12          0.01         -0.08         0.74 o
  -4  -4  12          2.46          2.04         1.59 o
  -3  -4  12         19.54         21.18         3.34 o
  -2  -4  12         11.53         17.68         3.37 o
  -1  -4  12          1.70          2.62         1.55 o
   0  -4  12          1.56          3.51         1.29 o
   1  -4  12         24.96         31.96         2.60 o
   2  -4  12          0.01          1.16         1.60 o
   3  -4  12         23.79         23.76         2.28 o
   4  -4  12          1.36          1.25         0.87 o
   5  -4  12          0.00          0.37         1.72 o
   6  -4  12          3.48          5.46         2.33 o
  -5  -3  12          1.82          3.94         1.91 o
  -4  -3  12          1.80          1.86         1.42 o
  -3  -3  12          0.42          2.63         1.60 o
  -2  -3  12          0.69          1.36         0.82 o
  -1  -3  12         56.78         56.80         3.36 o
   0  -3  12         23.95         24.54         2.22 o
   1  -3  12         21.65         26.41         3.25 o
   2  -3  12          0.24          1.52         1.17 o
   3  -3  12          0.35         -0.13         0.67 o
   4  -3  12          0.41          0.64         0.72 o
   5  -3  12          0.04          0.15         0.69 o
   6  -3  12          0.37          2.40         1.92 o
  -5  -2  12          0.17          3.18         1.73 o
  -4  -2  12          0.86          0.27         0.98 o
  -3  -2  12          6.00          3.64         1.57 o
  -2  -2  12          3.36          3.45         1.75 o
  -1  -2  12          2.86          4.14         1.03 o
   0  -2  12         26.96         28.96         2.37 o
   1  -2  12        137.82        138.82         6.91 o
   2  -2  12         20.30         21.50         2.92 o
   3  -2  12          3.33          2.69         1.39 o
   4  -2  12          2.25          1.71         0.71 o
   5  -2  12          1.55          0.96         0.78 o
   6  -2  12          6.26          6.33         2.09 o
   7  -2  12         14.97         18.35         3.47 o
  -5  -1  12          0.16          1.03         1.18 o
  -4  -1  12         38.88         45.40         4.96 o
  -3  -1  12         30.01         30.11         3.92 o
  -2  -1  12         37.20         34.11         4.15 o
  -1  -1  12         15.39         12.22         2.04 o
   0  -1  12          0.12          0.05         0.68 o
   1  -1  12         89.95         90.46         5.58 o
   2  -1  12         45.11         43.13         3.96 o
   3  -1  12         13.21         11.04         2.08 o
   4  -1  12          2.29          3.86         1.53 o
   5  -1  12          4.40          3.30         1.18 o
   6  -1  12          0.34          0.14         1.27 o
   7  -1  12          8.72         11.33         2.66 o
  -5   0  12          0.30         -0.82         0.82 o
  -4   0  12         14.97         15.21         2.79 o
  -3   0  12          0.55          2.92         1.50 o
  -2   0  12         57.60         41.16         4.48 o
  -1   0  12          2.60          3.61         0.99 o
   0   0  12         30.71         26.69         2.95 o
   1   0  12         54.15         57.69         4.32 o
   2   0  12          1.50          0.90         0.85 o
   3   0  12         73.00         73.08         5.17 o
   4   0  12         25.79         21.85         3.06 o
   5   0  12          5.85          2.75         1.26 o
   6   0  12          0.58          0.98         1.16 o
   7   0  12          0.01          1.46         1.33 o
   8   0  12          2.26          2.25         1.70 o
  -4   1  12          0.43          0.21         1.17 o
  -3   1  12         18.75         15.76         1.87 o
  -2   1  12         11.76         13.18         1.66 o
  -1   1  12          3.46          5.92         1.02 o
   0   1  12          5.26          3.58         0.99 o
   1   1  12          6.43          5.59         1.62 o
   2   1  12         20.92         18.85         2.54 o
   3   1  12          0.12          1.10         0.85 o
   4   1  12          0.01          0.23         1.01 o
   5   1  12         64.00         56.80         4.85 o
   6   1  12          0.06         -0.09         1.14 o
   7   1  12          4.92          7.37         2.24 o
   8   1  12          0.40         -0.61         1.14 o
  -4   2  12          0.80         -0.26         1.17 o
  -3   2  12          0.46          1.03         0.85 o
  -2   2  12        106.27        101.71         4.54 o
  -1   2  12        105.69        114.88         6.00 o
   0   2  12          0.01         -0.23         0.56 o
   1   2  12          0.07          0.03         0.52 o
   2   2  12         35.73         33.07         2.19 o
   3   2  12         36.93         32.89         2.21 o
   4   2  12          7.19          6.37         1.63 o
   5   2  12          2.04         -0.33         0.85 o
   6   2  12          6.51          3.81         1.62 o
   7   2  12          8.35          7.27         2.21 o
   8   2  12          0.00          2.01         1.46 o
  -4   3  12          5.98          7.02         2.05 o
  -3   3  12         31.75         32.58         3.80 o
  -2   3  12         10.07         10.71         2.18 o
  -1   3  12         16.48         18.74         2.64 o
   0   3  12        154.30        155.88         7.12 o
   1   3  12         40.58         36.61         2.38 o
   2   3  12          0.48          0.60         0.67 o
   3   3  12         66.76         74.11         3.46 o
   4   3  12          8.10          7.67         1.34 o
   5   3  12          1.66          2.47         0.78 o
   6   3  12          0.57          4.54         2.42 o
   7   3  12          1.11          2.17         1.36 o
   8   3  12          2.64          3.25         1.29 o
  -3   4  12          0.04          0.65         1.04 o
  -2   4  12         27.07         27.32         3.41 o
  -1   4  12         55.70         57.19         4.72 o
   0   4  12         24.56         23.02         2.82 o
   1   4  12         37.79         40.76         2.60 o
   2   4  12          7.52          7.91         1.22 o
   3   4  12         68.14         64.74         3.29 o
   4   4  12         17.85         17.42         1.82 o
   5   4  12         20.11         18.95         1.93 o
   6   4  12          1.24          0.92         0.69 o
   7   4  12          0.01         -0.03         0.97 o
   8   4  12          2.21          1.18         1.10 o
  -2   5  12          0.00         -0.22         1.05 o
  -1   5  12          2.78          4.72         1.70 o
   0   5  12         20.13         20.26         2.80 o
   1   5  12         15.12         16.51         1.74 o
   2   5  12          8.63          5.77         1.05 o
   3   5  12          3.08          0.86         0.81 o
   4   5  12          2.15          3.73         0.97 o
   5   5  12         24.48         24.30         2.22 o
   6   5  12          1.74          2.69         1.31 o
   7   5  12          1.53         -1.26         1.29 o
  -2   6  12          0.06          1.60         1.14 o
  -1   6  12         10.52         11.66         2.40 o
   0   6  12          6.24          7.59         1.94 o
   1   6  12          2.99          4.01         0.95 o
   2   6  12          7.44          9.47         1.39 o
   3   6  12          3.59          2.89         1.29 o
   4   6  12          0.03         -1.03         1.18 o
   5   6  12          3.72          2.99         1.44 o
   6   6  12          9.38          5.50         1.75 o
   7   6  12          1.28          0.79         0.77 o
   0   7  12          7.68         13.64         2.67 o
   1   7  12          1.82          1.81         1.16 o
   2   7  12          1.05          1.57         1.26 o
   3   7  12          0.83         -0.35         0.94 o
   4   7  12          5.48          4.62         1.68 o
   5   7  12          3.40          4.87         1.89 o
   6   7  12          0.19          3.16         1.50 o
   1   8  12          0.02          2.37         1.43 o
   2   8  12          0.09          1.42         1.14 o
   3   8  12          0.00          1.13         1.29 o
   4   8  12          4.46          6.88         2.04 o
   5   8  12          1.43          4.19         1.95 o
   0  -7  13         14.60         20.08         3.44 o
   1  -7  13          7.80         13.08         2.76 o
  -2  -6  13          4.30          2.25         0.76 o
  -1  -6  13          4.71          2.50         2.77 o
   0  -6  13         10.03          8.46         1.69 o
   1  -6  13          0.05          1.39         1.31 o
   2  -6  13          2.85          6.47         2.12 o
   3  -6  13          2.52          3.76         1.79 o
  -3  -5  13          0.64          2.35         1.05 o
  -2  -5  13         48.39         54.52         6.67 o
  -1  -5  13         27.00         25.45         2.65 o
   0  -5  13          0.08         -0.33         0.80 o
   1  -5  13          4.80          4.55         1.79 o
   2  -5  13          0.54          0.92         1.20 o
   3  -5  13          0.27          0.13         0.74 o
   4  -5  13          1.51          0.72         0.80 o
  -4  -4  13          0.01          1.08         1.43 o
  -3  -4  13          4.23          4.39         1.83 o
  -2  -4  13         34.64         30.60         4.31 o
  -1  -4  13         20.08         17.51         3.34 o
   0  -4  13          6.54          5.02         1.17 o
   1  -4  13         31.43         29.70         2.55 o
   2  -4  13          0.11          0.25         0.82 o
   3  -4  13          0.05          0.14         0.73 o
   4  -4  13         11.02         13.69         2.04 o
   5  -4  13         17.81         19.61         2.25 o
  -4  -3  13          0.27          1.50         1.24 o
  -3  -3  13          1.48          1.11         1.23 o
  -2  -3  13          5.33          4.79         1.03 o
  -1  -3  13         34.64         30.73         2.58 o
   0  -3  13         71.75         67.23         3.82 o
   1  -3  13         61.20         58.23         4.71 o
   2  -3  13         61.41         70.06         5.35 o
   3  -3  13          4.82          2.74         1.55 o
   4  -3  13         18.32         19.91         2.17 o
   5  -3  13          0.44          0.62         0.92 o
   6  -3  13          0.70         -1.60         1.76 o
  -4  -2  13          0.57          0.62         1.08 o
  -3  -2  13          0.09          0.85         0.82 o
  -2  -2  13          1.19          0.28         0.79 o
  -1  -2  13         12.91         11.57         1.83 o
   0  -2  13          0.02         -0.57         0.71 o
   1  -2  13         11.37         13.86         2.33 o
   2  -2  13        113.09        134.47         7.35 o
   3  -2  13          0.22          1.27         0.94 o
   4  -2  13          2.41          1.09         1.96 o
   5  -2  13          0.98          1.20         0.73 o
   6  -2  13          1.04          1.53         1.23 o
  -4  -1  13          7.18          9.32         2.44 o
  -3  -1  13         32.77         29.95         4.22 o
  -2  -1  13          5.03          5.55         1.31 o
  -1  -1  13          3.32          2.03         1.09 o
   0  -1  13         44.81         44.07         3.90 o
   1  -1  13         12.04         12.43         2.30 o
   2  -1  13          0.01          1.33         1.46 o
   3  -1  13         40.05         38.92         4.02 o
   4  -1  13          2.08          0.92         1.14 o
   5  -1  13         12.69         11.12         1.70 o
   6  -1  13          0.82          1.70         1.33 o
   7  -1  13          1.44          2.41         1.63 o
  -4   0  13          3.13          4.85         1.92 o
  -3   0  13         12.63         11.98         2.69 o
  -2   0  13          4.87          7.25         2.20 o
  -1   0  13         21.31         21.79         2.14 o
   0   0  13         90.06         85.60         5.45 o
   1   0  13         44.32         49.51         4.20 o
   2   0  13         13.39         14.38         2.37 o
   3   0  13          0.18          0.23         0.94 o
   4   0  13          0.01         -0.95         0.95 o
   5   0  13         27.84         27.29         3.70 o
   6   0  13          1.35          0.03         1.13 o
   7   0  13          0.30         -0.33         1.18 o
  -4   1  13          7.40          8.74         1.47 o
  -3   1  13         15.29         11.11         1.64 o
  -2   1  13          0.56          0.78         1.00 o
  -1   1  13         29.00         29.23         2.52 o
   0   1  13          4.10          3.58         1.31 o
   1   1  13         14.56         12.96         2.24 o
   2   1  13         10.20          8.05         1.76 o
   3   1  13          2.87          5.01         1.57 o
   4   1  13         23.36         25.05         3.21 o
   5   1  13          6.50          6.14         1.79 o
   6   1  13          0.29         -0.01         1.14 o
   7   1  13          3.79          5.55         1.94 o
  -3   2  13          0.36          0.40         0.88 o
  -2   2  13         12.45         15.18         1.87 o
  -1   2  13          0.10          0.43         0.81 o
   0   2  13          8.70         10.77         1.38 o
   1   2  13         17.23         15.07         1.56 o
   2   2  13          5.74          2.63         1.04 o
   3   2  13         14.11         17.92         2.57 o
   4   2  13          1.90          1.76         1.11 o
   5   2  13          0.17          1.66         1.26 o
   6   2  13          2.81          4.12         1.65 o
   7   2  13          2.49         -0.85         1.13 o
  -3   3  13          3.87          5.20         1.69 o
  -2   3  13         30.31         36.25         3.93 o
  -1   3  13          3.49          2.46         1.23 o
   0   3  13          4.74          5.30         1.02 o
   1   3  13         84.70         78.86         3.65 o
   2   3  13         15.74         16.75         1.72 o
   3   3  13          5.69          4.18         0.91 o
   4   3  13         11.89         13.29         1.60 o
   5   3  13          0.12          1.82         1.29 o
   6   3  13          0.54          1.29         1.23 o
   7   3  13          3.84          4.61         1.96 o
  -2   4  13         29.67         36.29         4.06 o
  -1   4  13         14.92         15.84         2.51 o
   0   4  13          3.29          2.47         1.33 o
   1   4  13          5.52          5.91         1.13 o
   2   4  13          0.56          0.43         1.20 o
   3   4  13         60.49         57.85         3.25 o
   4   4  13          0.00          0.17         0.56 o
   5   4  13          2.43          6.29         1.25 o
   6   4  13          0.05         -0.37         0.66 o
   7   4  13          1.72          2.98         1.66 o
  -2   5  13         13.39         14.30         2.76 o
  -1   5  13          5.28          5.03         1.62 o
   0   5  13         21.91         23.51         3.18 o
   1   5  13         43.39         42.61         2.89 o
   2   5  13          0.19          0.49         0.57 o
   3   5  13          0.48          2.12         1.81 o
   4   5  13          2.09          1.61         1.84 o
   5   5  13          0.02          1.66         0.90 o
   6   5  13         11.55         15.97         2.85 o
   7   5  13          0.33         -0.85         1.14 o
  -1   6  13          1.35          4.65         1.85 o
   0   6  13          8.41          9.48         2.31 o
   1   6  13          0.01          0.39         0.94 o
   2   6  13          0.23          0.34         0.91 o
   3   6  13          0.26          0.70         1.59 o
   4   6  13          1.15          1.98         1.18 o
   5   6  13         16.08         18.07         3.14 o
   6   6  13          0.74          1.62         1.60 o
   1   7  13          4.93          6.26         1.70 o
   2   7  13          0.30         -0.85         1.18 o
   3   7  13          8.60         12.28         2.53 o
   4   7  13          0.13          0.12         0.90 o
   5   7  13          1.97          5.49         2.02 o
   0  -6  14         17.00         26.25         3.93 o
   1  -6  14         23.90         26.73         4.16 o
  -2  -5  14          1.09          1.89         1.21 o
  -1  -5  14         10.55          8.56         1.96 o
   0  -5  14         22.15         24.09         2.72 o
   1  -5  14          0.15         -0.04         0.95 o
   2  -5  14          0.05          0.81         1.13 o
   3  -5  14          7.58          8.09         1.65 o
  -2  -4  14          5.11          5.98         2.15 o
  -1  -4  14         33.90         37.30         4.93 o
   0  -4  14          9.17          8.61         2.25 o
   1  -4  14          0.70          0.26         1.66 o
   2  -4  14         26.09         30.38         2.76 o
   3  -4  14          3.36          3.60         1.15 o
   4  -4  14          0.22          0.15         1.41 o
  -3  -3  14          1.32          3.79         1.81 o
  -2  -3  14         16.41         21.09         3.79 o
  -1  -3  14          0.80          0.11         0.75 o
   0  -3  14          1.07          0.23         0.76 o
   1  -3  14          0.29          2.09         1.37 o
   2  -3  14          8.62          5.36         1.59 o
   3  -3  14          0.97          3.26         1.03 o
   4  -3  14          1.25         -0.08         0.75 o
   5  -3  14          0.24          0.14         0.69 o
  -3  -2  14          4.25          2.34         1.02 o
  -2  -2  14          4.50          4.02         1.12 o
  -1  -2  14          0.79          0.10         0.64 o
   0  -2  14          2.35          6.44         1.78 o
   1  -2  14        202.40        206.13         9.33 o
   2  -2  14          1.36          2.24         1.33 o
   3  -2  14          0.00          2.02         1.49 o
   4  -2  14         13.16         15.37         2.02 o
   5  -2  14          1.62          0.70         1.03 o
   6  -2  14          1.97          2.22         1.69 o
  -3  -1  14          0.01         -0.48         1.21 o
  -2  -1  14          4.59          4.12         1.14 o
  -1  -1  14         17.70         13.85         1.78 o
   0  -1  14         43.76         40.82         3.97 o
   1  -1  14          4.11          3.53         1.33 o
   2  -1  14         21.60         20.59         3.02 o
   3  -1  14         59.06         53.86         5.00 o
   4  -1  14          0.58          0.69         1.30 o
   5  -1  14          7.77          6.55         1.74 o
   6  -1  14          3.21          3.84         1.30 o
  -3   0  14          0.16          1.17         1.10 o
  -2   0  14          9.59         10.15         1.71 o
  -1   0  14         10.22          8.90         1.56 o
   0   0  14          3.04          5.45         1.53 o
   1   0  14          8.46          6.98         1.81 o
   2   0  14          3.51          1.78         1.26 o
   3   0  14          0.02          0.20         0.97 o
   4   0  14          0.00          1.27         1.10 o
   5   0  14          2.56          1.49         1.50 o
   6   0  14          0.27         -1.46         1.55 o
   7   0  14          0.08          1.88         1.34 o
  -3   1  14          1.44         -0.42         1.27 o
  -2   1  14         20.85         19.63         3.45 o
  -1   1  14         18.15         20.89         2.92 o
   0   1  14          0.66          0.98         0.90 o
   1   1  14          2.86          4.03         1.43 o
   2   1  14          1.44         -0.12         0.98 o
   3   1  14         11.51         14.39         2.57 o
   4   1  14         10.66         13.03         2.44 o
   5   1  14          0.41          1.11         1.08 o
   6   1  14          1.04          0.90         1.01 o
   7   1  14          0.18         -1.04         1.33 o
  -2   2  14          2.05          4.57         1.60 o
  -1   2  14         76.73         74.62         5.52 o
   0   2  14          1.49          4.10         1.66 o
   1   2  14          5.35          6.34         1.88 o
   2   2  14         10.03          7.15         1.69 o
   3   2  14          0.43          1.69         1.21 o
   4   2  14          6.02          7.44         1.94 o
   5   2  14          3.65          3.84         1.63 o
   6   2  14          2.13          2.20         1.43 o
   7   2  14          0.10          1.17         1.42 o
  -2   3  14         24.50         25.95         3.37 o
  -1   3  14         24.05         28.13         3.41 o
   0   3  14          5.75          6.50         2.31 o
   1   3  14        103.08        111.97         4.56 o
   2   3  14         19.27         19.16         1.89 o
   3   3  14          0.96         -0.17         0.94 o
   4   3  14          0.28          1.89         1.14 o
   5   3  14         12.15         14.40         2.73 o
   6   3  14          1.18          1.98         1.34 o
   7   3  14          4.07          5.84         2.14 o
  -1   4  14         35.49         34.59         3.89 o
   0   4  14          0.73          1.26         0.75 o
   1   4  14          8.57          4.59         1.02 o
   2   4  14          8.38          7.50         1.28 o
   3   4  14          0.62          0.95         0.67 o
   4   4  14          7.28          7.45         1.25 o
   5   4  14          1.63          4.03         1.08 o
   6   4  14          0.60         -0.03         0.92 o
  -1   5  14          3.37          4.57         1.68 o
   0   5  14         39.68         35.32         2.78 o
   1   5  14          3.95          6.98         1.33 o
   2   5  14          5.00          2.60         1.00 o
   3   5  14          0.19          0.18         0.77 o
   4   5  14          0.08          1.20         0.79 o
   5   5  14          0.90          2.79         2.37 o
   6   5  14          1.96          0.92         0.84 o
   1   6  14          1.61          2.07         0.76 o
   2   6  14          8.45          7.58         1.30 o
   3   6  14          5.37          4.88         1.16 o
   4   6  14          3.80          4.93         1.57 o
   5   6  14          1.50          3.27         1.42 o
   1  -5  15          3.37          5.10         2.15 o
  -1  -4  15         14.92         13.73         3.40 o
   1  -4  15         14.96         19.89         2.48 o
   2  -4  15          5.40          5.22         1.36 o
   3  -4  15         14.42         16.52         2.17 o
  -2  -3  15          1.62          1.66         1.55 o
  -1  -3  15          5.02          6.68         1.47 o
   0  -3  15         10.02         10.50         2.30 o
   1  -3  15          0.86          1.37         1.07 o
   2  -3  15          6.66         10.47         2.33 o
   3  -3  15          0.95          1.77         0.85 o
   4  -3  15          2.25          3.93         1.80 o
  -2  -2  15         12.49         10.50         1.76 o
  -1  -2  15          1.00          1.93         1.04 o
   0  -2  15          1.35          1.65         1.14 o
   1  -2  15          0.21          0.12         1.46 o
   2  -2  15         13.98         17.53         2.96 o
   3  -2  15          0.33          1.39         1.29 o
   4  -2  15          5.39          5.41         1.26 o
   5  -2  15          1.02          1.22         1.50 o
  -2  -1  15         18.35         17.05         2.14 o
  -1  -1  15          0.56          0.39         0.78 o
   0  -1  15          2.83          3.29         1.39 o
   1  -1  15          0.05         -0.92         0.92 o
   2  -1  15          6.83         14.38         2.70 o
   3  -1  15          0.06          2.82         1.55 o
   4  -1  15          5.01          5.87         1.86 o
   5  -1  15          1.34         -0.30         1.13 o
  -2   0  15          3.95          4.75         1.31 o
  -1   0  15         31.17         40.80         4.18 o
   0   0  15         23.37         22.67         3.11 o
   1   0  15          1.69          1.88         1.17 o
   2   0  15         42.44         41.05         4.20 o
   3   0  15          1.94          1.85         1.21 o
   4   0  15          2.46          2.99         1.44 o
   5   0  15          2.60          5.09         1.89 o
   6   0  15          0.33         -0.40         1.33 o
  -2   1  15          0.96          1.01         1.18 o
  -1   1  15         33.94         36.84         3.97 o
   0   1  15          4.05          1.92         1.13 o
   1   1  15          1.39          1.65         1.23 o
   2   1  15         30.93         29.69         3.61 o
   3   1  15          3.24          4.81         1.60 o
   4   1  15          9.35          5.87         1.82 o
   5   1  15          3.68          6.96         2.07 o
   6   1  15          0.27          0.16         1.11 o
  -1   2  15          7.31          5.91         1.82 o
   0   2  15          3.73          6.85         1.78 o
   1   2  15          8.86          9.81         2.07 o
   2   2  15          0.08          0.82         1.00 o
   3   2  15          2.60          0.61         0.91 o
   4   2  15          9.34         11.54         2.47 o
   5   2  15          1.55          1.16         1.52 o
   6   2  15          1.98          2.30         1.40 o
  -1   3  15         50.72         60.54         3.66 o
   0   3  15          5.44          8.74         2.07 o
   1   3  15          0.20          0.22         0.92 o
   2   3  15          3.11          0.12         0.94 o
   3   3  15          0.43          4.98         1.49 o
   4   3  15          3.11          6.44         2.01 o
   5   3  15          4.10          8.55         2.28 o
   6   3  15          0.78          2.46         1.44 o
   0   4  15         21.71         29.74         2.56 o
   1   4  15         12.28         10.46         1.55 o
   2   4  15          0.05         -0.51         0.67 o
   3   4  15         13.57         14.02         1.78 o
   4   4  15          0.60          0.12         0.88 o
   5   4  15          4.66          9.06         2.31 o
   1   5  15          7.79          9.87         1.53 o
   2   5  15          0.84          1.61         0.86 o
   3   5  15          2.54          1.51         0.80 o
   4   5  15          1.56          3.81         1.63 o
   5   5  15          0.87          0.62         0.81 o
   0  -3  16          6.34          7.54         2.15 o
   1  -3  16          0.11          1.29         1.05 o
   2  -3  16          0.16          1.40         1.18 o
   0  -2  16         14.33         17.28         2.90 o
   1  -2  16         24.11         28.48         3.70 o
   2  -2  16          4.55          8.84         2.37 o
   3  -2  16          0.12          2.41         1.73 o
   4  -2  16          3.24          2.32         1.09 o
  -1  -1  16          0.24         -0.12         1.16 o
   0  -1  16          9.73          9.35         2.30 o
   1  -1  16         25.37         22.61         3.28 o
   2  -1  16         14.15         13.41         2.62 o
   3  -1  16         46.31         51.77         5.23 o
   4  -1  16          4.40          7.61         2.31 o
  -1   0  16         11.23         10.20         2.24 o
   0   0  16          2.11          2.77         1.24 o
   1   0  16          4.73          6.75         2.05 o
   2   0  16         16.59         17.94         3.02 o
   3   0  16         11.89         14.51         2.90 o
   4   0  16          9.88         10.47         2.60 o
   5   0  16          3.11          3.79         1.57 o
   0   1  16          2.01          1.05         1.14 o
   1   1  16         16.74         14.10         2.70 o
   2   1  16          0.42         -1.23         1.23 o
   3   1  16          4.22          1.86         1.50 o
   4   1  16          1.72          1.47         1.03 o
   5   1  16          1.05          2.37         1.86 o
   0   2  16         11.13         12.45         2.44 o
   1   2  16         28.34         31.31         3.87 o
   2   2  16          6.00          4.26         1.55 o
   3   2  16          0.16          0.78         1.11 o
   4   2  16          1.59          1.44         0.97 o
   5   2  16          1.49          3.31         1.63 o
   1   3  16          6.88         11.05         2.38 o
   2   3  16          3.82          3.15         1.39 o
   3   3  16          5.32          7.74         2.04 o
   4   3  16          0.07         -0.40         1.04 o
   2   4  16          0.00         -0.26         0.97 o
   3   4  16          0.00          0.19         1.26 o
   4   4  16          2.16          3.01         1.47 o
                                                
