# Supplementary material for: Isomorphism: ‘molecular similarity to crystal structure similarity’ in multicomponent forms of analgesic drugs tolfenamic and mefenamic acid
Source: IUCrJ. 2020 Jan 7;7(Pt 2):173–83. doi: 10.1107/S205225251901604X (PMC7055380; doi:10.1107/S205225251901604X)
Supplement: Supplementary file 3 [file m-07-00173-tfa-dmap-H2O_1-1-1sup3.hkl]

#
# h,k,l, Fc-squared, Fo-squared, sigma(Fo-squared), status flag
#
data_tfa-dmap-H2O_1-1-1
_shelx_title ' tfa-dmap_1-1-1_a.res in P-1'
_shelx_refln_list_code          4
_shelx_F_calc_maximum      141.03
_exptl_crystal_F_000       424.00
_reflns_d_resolution_high  0.8429

loop_
 _space_group_symop_operation_xyz
 'x, y, z'
 '-x, -y, -z'

_cell_length_a     7.7631
_cell_length_b     8.0250
_cell_length_c    16.2297
_cell_angle_alpha 101.784
_cell_angle_beta   98.374
_cell_angle_gamma  90.687

_shelx_F_squared_multiplier     1.000

loop_
 _refln_index_h
 _refln_index_k
 _refln_index_l
 _refln_F_squared_calc
 _refln_F_squared_meas
 _refln_F_squared_sigma
 _refln_observed_status
   1   0   0         84.26        104.77         6.88 o
   2   0   0        391.53        421.27        20.01 o
   3   0   0       2381.75       2507.57        70.15 o
   4   0   0        622.56        677.76        25.64 o
   5   0   0          3.19          5.05         3.13 o
   6   0   0        277.11        317.42        20.79 o
   7   0   0        281.46        296.52        18.84 o
   8   0   0          0.91          0.85         1.65 o
   9   0   0          7.84         10.51         3.14 o
  -9   1   0          1.43          1.20         1.23 o
  -8   1   0          6.46          4.06         1.90 o
  -7   1   0         38.52         32.16         4.06 o
  -6   1   0        541.05        572.15        28.40 o
  -5   1   0       1319.36       1462.76        45.75 o
  -4   1   0         51.41         64.55         4.49 o
  -3   1   0       2015.74       2160.26        69.42 o
  -2   1   0         67.85         63.39         8.60 o
  -1   1   0       2886.78       3299.59        73.68 o
   0   1   0         20.03         14.03         3.29 o
   1   1   0       4110.60       3855.04        49.17 o
   2   1   0         25.84         28.77         2.84 o
   3   1   0        162.50        130.64         9.99 o
   4   1   0       2581.08       2849.22        64.84 o
   5   1   0        132.26        153.48        12.92 o
   6   1   0         43.08         40.03         7.31 o
   7   1   0        261.11        237.57        19.88 o
   8   1   0         21.36         19.35         3.73 o
  -8   2   0        195.26        207.64        12.52 o
  -7   2   0         14.47         10.02         3.12 o
  -6   2   0        335.12        363.88        22.08 o
  -5   2   0        277.47        289.84        12.38 o
  -4   2   0         31.28         30.97         3.44 o
  -3   2   0          0.30          0.89         1.77 o
  -2   2   0        824.75        835.61        37.95 o
  -1   2   0      10456.23      10502.08       203.17 o
   0   2   0          5.65          8.31         1.36 o
   1   2   0       1179.48       1121.22        23.38 o
   2   2   0        186.18        184.97        11.60 o
   3   2   0       1656.88       1740.00        49.26 o
   4   2   0        118.32        134.41        10.68 o
   5   2   0        403.83        444.54        22.89 o
   6   2   0         68.37         54.80         8.41 o
   7   2   0        725.82        547.09        32.01 o
   8   2   0          2.61          2.61         1.46 o
  -8   3   0          0.16         -1.07         1.08 o
  -7   3   0         41.53         40.56         5.20 o
  -6   3   0        358.16        374.56        11.88 o
  -5   3   0        701.09        789.27        31.65 o
  -4   3   0          7.31          8.65         2.92 o
  -3   3   0       1378.51       1580.33        60.02 o
  -2   3   0       1718.64       1873.84        38.99 o
  -1   3   0       1763.99       1887.57        58.84 o
   0   3   0         24.46         24.16         3.39 o
   1   3   0        526.91        483.15        19.52 o
   2   3   0          6.27          3.25         1.31 o
   3   3   0          0.06          0.11         1.39 o
   4   3   0       1010.51       1049.46        36.78 o
   5   3   0        231.16        224.36        27.70 o
   6   3   0         13.34         13.48         3.68 o
   8   3   0          1.85          4.39         2.88 o
  -8   4   0         60.18         65.65         8.44 o
  -7   4   0         77.33         78.08         6.88 o
  -6   4   0         61.40         70.15         5.62 o
  -5   4   0        116.29        132.62        12.59 o
  -4   4   0        105.15        110.13         7.93 o
  -3   4   0        113.34        119.56        12.04 o
  -2   4   0          0.45          0.14         0.92 o
  -1   4   0        593.63        670.56        18.13 o
   0   4   0        449.48        479.05        11.73 o
   1   4   0       2003.98       1998.92        36.80 o
   2   4   0         12.80          9.46         2.67 o
   3   4   0        274.18        335.58        19.87 o
   4   4   0          8.65          3.26         1.65 o
   5   4   0        207.79        223.11        28.47 o
   6   4   0         75.34         58.79        14.95 o
   7   4   0          0.68         -1.20         2.94 o
   8   4   0          1.95          1.23         1.16 o
  -7   5   0          7.96          6.38         1.93 o
  -6   5   0          6.53          6.74         2.56 o
  -5   5   0        128.12        138.05         7.64 o
  -4   5   0       1029.99       1110.34        30.21 o
  -3   5   0         10.99          9.54         4.31 o
  -2   5   0        576.53        583.16        29.79 o
  -1   5   0        304.36        356.33        11.85 o
   0   5   0        325.67        367.08        20.20 o
   1   5   0          1.14          0.03         1.11 o
   2   5   0        588.28        569.14        26.50 o
   3   5   0         94.75        121.28        17.96 o
   4   5   0         42.03         49.60         8.91 o
   5   5   0        262.97        308.43        34.79 o
   6   5   0        177.35        110.65        19.19 o
   7   5   0          0.94          0.90         3.32 o
  -7   6   0        150.63        173.74        14.68 o
  -6   6   0          2.13          2.93         1.39 o
  -5   6   0          7.71          6.67         3.97 o
  -4   6   0        168.06        172.55         8.00 o
  -3   6   0         47.21         61.55        10.73 o
  -2   6   0        310.37        358.17        25.51 o
  -1   6   0         60.98         59.99         8.91 o
   0   6   0        108.81        107.04        12.18 o
   1   6   0         54.38         49.53         8.28 o
   2   6   0        163.00        159.75        15.01 o
   3   6   0          4.42          5.26         2.67 o
   4   6   0        141.66        171.49        13.76 o
   5   6   0          6.82          4.44         3.80 o
   6   6   0        161.86        157.20        22.58 o
  -6   7   0         19.34         21.46         3.38 o
  -5   7   0         77.60         64.99         7.04 o
  -4   7   0        157.35        163.62        12.20 o
  -3   7   0         13.46         10.14         3.44 o
  -2   7   0         30.14         26.36         5.63 o
  -1   7   0         29.85         30.51         6.05 o
   0   7   0         71.93         79.19         8.51 o
   1   7   0          1.28          0.29         3.57 o
   2   7   0        415.86        473.88        57.70 o
   3   7   0        686.46        781.52        69.34 o
   4   7   0          1.34          6.88         8.77 o
   5   7   0        122.48        123.49        19.82 o
  -4   8   0         38.11         35.14         4.78 o
  -3   8   0        337.26        354.52        28.51 o
  -2   8   0          5.58          2.28         3.13 o
  -1   8   0          5.71          6.12         3.34 o
   0   8   0         10.44          2.07         6.08 o
   1   8   0         12.49          5.75         5.05 o
   2   8   0        304.26        326.88        25.56 o
   3   8   0        124.49        133.34        21.52 o
   4   8   0          0.33          2.21         2.93 o
  -2   9   0          4.84          1.48         3.21 o
  -1   9   0         37.97         19.89         6.30 o
   0   9   0         21.50         25.14        19.03 o
   1   9   0        192.68        171.89        11.39 o
  -2  -9   1         78.07         80.10        14.90 o
  -1  -9   1        731.73        656.61        34.22 o
   0  -9   1         26.99         24.45         7.43 o
   1  -9   1         27.73         28.15         7.47 o
   2  -9   1          7.13          1.55         3.02 o
  -4  -8   1          1.51         -0.35         2.95 o
  -3  -8   1        212.25        210.83        18.70 o
  -2  -8   1        121.10        104.03        14.30 o
  -1  -8   1        201.36        187.89        20.12 o
   0  -8   1        480.02        556.15        52.45 o
   1  -8   1         89.20         83.40        11.76 o
   2  -8   1         54.73         43.40        10.70 o
   3  -8   1          6.72         13.43         5.78 o
   4  -8   1         11.83          0.63         2.92 o
   5  -8   1         75.70         93.08        11.43 o
  -5  -7   1         13.36         13.53         7.42 o
  -4  -7   1         62.09         18.12         8.72 o
  -3  -7   1        193.64        191.13        19.90 o
  -2  -7   1         64.52         68.64         7.85 o
  -1  -7   1         13.43         15.52         5.06 o
   0  -7   1        433.64        494.45        21.77 o
   1  -7   1       1158.02       1323.28        42.56 o
   2  -7   1        186.33        177.79        11.96 o
   3  -7   1         61.41         65.32         7.88 o
   4  -7   1         92.51        102.64         9.68 o
   5  -7   1        101.34        102.72         8.91 o
   6  -7   1         56.25         70.19         6.10 o
  -6  -6   1        219.21        216.62        18.39 o
  -5  -6   1        191.79        214.14        20.64 o
  -4  -6   1       1174.14       1295.81        39.64 o
  -3  -6   1        546.19        636.49        23.57 o
  -2  -6   1        505.94        515.75        27.98 o
  -1  -6   1         87.36         93.62        11.31 o
   0  -6   1         20.44         10.30         3.70 o
   1  -6   1         53.00         49.65         5.65 o
   2  -6   1        939.97       1132.35        45.05 o
   3  -6   1        144.20        138.56        12.97 o
   4  -6   1         83.93         70.48         6.18 o
   5  -6   1        149.12        163.23        12.14 o
   6  -6   1          1.23         -1.18         1.44 o
   7  -6   1         35.60         38.21         7.23 o
  -7  -5   1        227.50        215.64        13.13 o
  -6  -5   1          9.33         15.51         8.93 o
  -5  -5   1         72.23         78.55        12.86 o
  -4  -5   1        487.71        432.85        40.26 o
  -3  -5   1       1203.73       1121.80        62.18 o
  -2  -5   1          0.96         -1.48         1.48 o
  -1  -5   1         94.76         97.23        10.00 o
   0  -5   1        855.55        855.97        22.86 o
   1  -5   1        196.24        190.59         8.48 o
   2  -5   1        105.56        119.18        12.97 o
   3  -5   1        144.10        143.88        14.76 o
   4  -5   1        742.75        820.51        25.25 o
   5  -5   1         37.06         50.23         5.24 o
   6  -5   1         17.89         29.32         5.70 o
   7  -5   1         11.52         15.99         3.36 o
  -8  -4   1         84.63         92.43         9.45 o
  -7  -4   1          0.13         -0.59         4.27 o
  -6  -4   1        353.61        395.72        39.69 o
  -5  -4   1        817.25        763.03        53.70 o
  -4  -4   1        147.37        150.69        21.78 o
  -3  -4   1        248.68        251.64        16.88 o
  -2  -4   1          5.78          4.84         1.26 o
  -1  -4   1        450.22        415.22        14.76 o
   0  -4   1        363.49        371.99        10.21 o
   1  -4   1       2382.73       2576.84        43.69 o
   2  -4   1          0.04          1.56         1.70 o
   3  -4   1         18.08         23.52         5.14 o
   4  -4   1        627.78        667.31        28.00 o
   5  -4   1          0.98         -0.09         1.72 o
   6  -4   1        237.87        244.71         9.59 o
   7  -4   1         17.19          8.18         2.35 o
   8  -4   1         78.03         85.64         9.67 o
  -8  -3   1          0.06          1.02         1.92 o
  -7  -3   1         27.16         42.19        12.66 o
  -6  -3   1        207.98        217.10        24.40 o
  -5  -3   1        265.69        254.41        29.60 o
  -4  -3   1        256.56        227.00        25.08 o
  -3  -3   1        951.02       1029.68        25.87 o
  -2  -3   1         61.95         52.47         5.33 o
  -1  -3   1          2.10          3.39         1.35 o
   0  -3   1         11.53          7.49         1.68 o
   1  -3   1        216.78        231.50        17.07 o
   2  -3   1        120.57        138.34        15.53 o
   3  -3   1        178.45        181.41         7.84 o
   4  -3   1          3.79          5.85         2.38 o
   5  -3   1        120.02        124.90        12.02 o
   6  -3   1        395.33        421.84        12.74 o
   7  -3   1         54.04         57.15         6.96 o
   8  -3   1         21.90         15.51         4.85 o
  -8  -2   1        424.17        428.74        20.19 o
  -7  -2   1         41.65         26.89         7.16 o
  -6  -2   1        760.00        796.39        34.79 o
  -5  -2   1          7.71          1.63         1.65 o
  -4  -2   1         47.64         70.60         7.62 o
  -3  -2   1        391.47        389.07        19.94 o
  -2  -2   1        951.62        987.86        29.30 o
  -1  -2   1        133.13        113.36         6.18 o
   0  -2   1         51.88         47.09         4.04 o
   1  -2   1       1885.18       1860.67        51.76 o
   2  -2   1        396.81        440.67        25.84 o
   3  -2   1        168.87        171.40         8.88 o
   4  -2   1         54.12         38.64         3.85 o
   5  -2   1        189.11        191.97        11.96 o
   6  -2   1         11.81          6.71         2.18 o
   7  -2   1          0.18         -0.48         1.36 o
   8  -2   1          1.24          3.96         2.43 o
  -9  -1   1         10.35         13.50         3.89 o
  -8  -1   1         10.75         10.03         3.09 o
  -7  -1   1          3.37         -0.11         6.16 o
  -6  -1   1        187.06        193.08        16.38 o
  -5  -1   1        223.55        244.98        16.43 o
  -4  -1   1         35.35         59.05         6.83 o
  -3  -1   1        442.71        427.71        22.04 o
  -2  -1   1       2478.69       2556.83        80.86 o
  -1  -1   1       6517.21       5925.87       172.22 o
   0  -1   1        612.07        535.12        14.36 o
   1  -1   1       1340.78       1357.09        37.20 o
   2  -1   1         74.59         73.88         3.63 o
   3  -1   1         26.79         34.86         7.23 o
   4  -1   1        597.74        696.67        16.53 o
   5  -1   1        466.24        442.03        16.25 o
   6  -1   1        183.26        195.67        16.12 o
   7  -1   1         16.00         16.57         2.96 o
   8  -1   1         39.19         30.75         4.69 o
   9  -1   1          5.80         10.00         3.32 o
  -9   0   1          0.36          1.82         1.60 o
  -8   0   1          9.46          5.16         3.27 o
  -7   0   1         51.45         52.74         6.30 o
  -6   0   1        143.32        134.26        13.27 o
  -5   0   1        277.32        280.86        17.58 o
  -4   0   1        125.40        146.78        10.75 o
  -3   0   1        124.84        152.16        14.68 o
  -2   0   1       1108.93       1269.23        40.69 o
  -1   0   1       1794.22       1680.06        40.16 o
   0   0   1          3.07          2.95         0.56 o
   1   0   1         42.94         41.81         2.37 o
   2   0   1        355.14        343.63        11.71 o
   3   0   1        446.83        443.23        14.14 o
   4   0   1        295.27        265.51        16.87 o
   5   0   1         15.30          8.04         3.37 o
   6   0   1         18.32         22.34         5.37 o
   7   0   1         13.18         12.42         3.17 o
   8   0   1         16.65         11.55         4.31 o
   9   0   1         71.53         73.43         8.35 o
  -9   1   1         88.25         78.31        13.02 o
  -8   1   1         67.21         63.31         7.79 o
  -7   1   1          5.11          4.37         1.25 o
  -6   1   1         33.53         35.34         6.60 o
  -5   1   1        135.96        114.49        10.91 o
  -4   1   1        429.52        481.79        12.90 o
  -3   1   1        830.12        920.99        42.41 o
  -2   1   1      11253.05      11901.41       232.74 o
  -1   1   1       5006.23       4979.69       124.64 o
   0   1   1         33.22         28.73         2.57 o
   2   1   1          0.42          1.84         3.73 o
   3   1   1         81.66         81.23         7.89 o
   4   1   1          1.04          2.92         1.62 o
   5   1   1          9.94         21.99         4.95 o
   6   1   1         41.69         47.45         7.97 o
   7   1   1          2.67          3.32         2.28 o
   8   1   1        106.77        101.01        11.13 o
  -8   2   1         88.86         96.38         6.65 o
  -7   2   1       1379.90       1451.47        35.49 o
  -6   2   1        271.62        250.10        17.99 o
  -5   2   1         82.57         86.27         6.48 o
  -4   2   1         91.96        113.09         6.54 o
  -3   2   1        485.29        590.45        36.49 o
  -2   2   1       3984.94       4393.08       112.27 o
  -1   2   1       2466.58       2386.90        38.55 o
   0   2   1        907.87        907.71        18.61 o
   1   2   1        574.54        554.36        19.35 o
   2   2   1        914.22        865.62        28.57 o
   3   2   1        213.08        224.00        15.01 o
   4   2   1        272.41        303.96        16.85 o
   5   2   1         70.83         60.79         8.20 o
   6   2   1         47.60         48.78         6.06 o
   7   2   1        113.36        121.39        14.29 o
   8   2   1         15.59         11.81         3.82 o
  -8   3   1         16.45         21.36         3.76 o
  -7   3   1         32.54         30.40         4.50 o
  -6   3   1       1259.97       1448.39        48.60 o
  -5   3   1         61.87         71.94         8.61 o
  -4   3   1         14.26         13.69         2.67 o
  -3   3   1       2513.01       2724.30        54.84 o
  -2   3   1         92.86         92.77         7.22 o
  -1   3   1          2.70          8.16         4.50 o
   0   3   1        149.21        144.11         9.21 o
   1   3   1         61.25         68.26         7.09 o
   2   3   1       1099.41       1102.78        20.03 o
   3   3   1         93.80         83.27         9.05 o
   4   3   1        230.91        252.64        17.81 o
   5   3   1          0.04         -4.77         4.77 o
   6   3   1         34.60         29.70        10.84 o
   7   3   1        906.67        970.33        41.51 o
   8   3   1         72.64         73.45         8.91 o
  -8   4   1         37.63         31.99         6.04 o
  -7   4   1         15.28         15.10         5.91 o
  -6   4   1        120.29        147.56         9.42 o
  -5   4   1        854.33        967.63        36.82 o
  -4   4   1        191.94        177.10        15.82 o
  -3   4   1        357.07        400.20        22.94 o
  -2   4   1       2168.97       2436.00        43.72 o
  -1   4   1        617.27        682.28        18.66 o
   0   4   1        820.37        864.49        20.96 o
   1   4   1        428.34        469.48        15.54 o
   2   4   1         51.11         69.16         5.64 o
   3   4   1        284.83        245.46        17.42 o
   4   4   1         22.58         24.73         5.85 o
   5   4   1          2.00         -1.31         2.41 o
   6   4   1         15.12         19.38         5.92 o
   7   4   1          0.29          4.60         3.25 o
  -7   5   1        193.07        212.00        12.30 o
  -6   5   1          1.17          1.43         1.76 o
  -5   5   1          0.54          0.16         0.98 o
  -4   5   1          1.30          2.32         1.69 o
  -3   5   1        195.57        211.11        18.57 o
  -2   5   1         51.98         57.17         5.92 o
  -1   5   1         55.77         61.14         5.92 o
   0   5   1        878.29        966.09        25.48 o
   1   5   1         52.37         53.25         7.68 o
   2   5   1        151.54        140.02        12.54 o
   3   5   1          8.37          3.42         4.15 o
   4   5   1        244.95        259.25        18.36 o
   5   5   1         14.52         21.09        10.23 o
   6   5   1        781.49        832.29        55.72 o
   7   5   1        159.17        170.33        22.41 o
  -7   6   1         45.98         57.40         7.90 o
  -6   6   1        173.02        206.06        18.13 o
  -5   6   1        118.03        110.59         8.38 o
  -4   6   1        127.28        128.36         6.78 o
  -3   6   1        394.75        395.63        16.32 o
  -2   6   1        100.74        117.03         9.60 o
  -1   6   1         49.80         55.72         8.77 o
   0   6   1          0.03          1.55         2.10 o
   1   6   1         35.95         31.00         6.60 o
   2   6   1         51.82         45.35         7.89 o
   3   6   1         17.80         18.64         3.79 o
   4   6   1          1.41          5.48         2.62 o
   5   6   1        182.98        192.70        13.88 o
   6   6   1          1.96          3.55         1.70 o
  -6   7   1         13.81         13.78         2.19 o
  -5   7   1        300.37        282.24        12.10 o
  -4   7   1        136.23        134.36         9.16 o
  -3   7   1         10.60          5.11         2.28 o
  -2   7   1          9.00          7.09         2.12 o
  -1   7   1        105.09        113.60        10.23 o
   0   7   1         20.60         24.30         6.73 o
   1   7   1        113.33        134.81        11.17 o
   2   7   1        538.59        614.38        26.79 o
   3   7   1        489.68        515.27        24.64 o
   4   7   1          0.06          2.68         3.51 o
   5   7   1         42.32         46.48        11.60 o
  -4   8   1         28.35         23.11         6.08 o
  -3   8   1         63.75         64.01         7.00 o
  -2   8   1        160.51        139.66        18.43 o
  -1   8   1         46.40         43.62         9.93 o
   0   8   1        185.46        187.54        22.86 o
   1   8   1         80.15         62.52        13.43 o
   2   8   1          0.60         -5.61         5.61 o
   3   8   1          5.50          4.20         3.44 o
   4   8   1         84.69         86.93        15.02 o
  -2   9   1         45.62         44.62         8.08 o
  -1   9   1          1.63          2.41         2.83 o
   0   9   1         38.26         31.84         7.40 o
   1   9   1          3.61          1.67         2.38 o
  -2  -9   2         10.63          7.69         5.52 o
  -1  -9   2          0.17         -3.11         5.70 o
   0  -9   2          0.70          0.32         7.19 o
   1  -9   2         11.94         14.73         5.49 o
   2  -9   2          3.42          8.56         4.57 o
   3  -9   2         39.41         25.60         6.27 o
  -4  -8   2         18.33         22.91         5.75 o
  -3  -8   2          3.82         -3.85         3.85 o
  -2  -8   2         45.27         31.88        12.18 o
  -1  -8   2        292.34        312.27        25.89 o
   0  -8   2         29.04         12.51         9.67 o
   1  -8   2          0.80          0.92         4.98 o
   2  -8   2         68.91         54.99        12.02 o
   3  -8   2          3.37          5.52         4.19 o
   4  -8   2          1.13          1.60         2.12 o
   5  -8   2          0.10          8.81         4.38 o
  -6  -7   2         41.35         40.90        10.09 o
  -5  -7   2         91.45         87.71        18.41 o
  -4  -7   2        221.89        231.79        17.25 o
  -3  -7   2        679.93        784.24        40.80 o
  -2  -7   2        698.43        789.68        40.39 o
  -1  -7   2          3.29          1.64         2.01 o
   0  -7   2        838.36        973.34        28.81 o
   1  -7   2         11.94         20.24         3.62 o
   2  -7   2         55.94         70.70         6.18 o
   3  -7   2        211.23        215.21        14.56 o
   4  -7   2          3.42          0.44         2.54 o
   5  -7   2          1.72          2.72         2.22 o
   6  -7   2          1.68          3.21         3.28 o
  -6  -6   2          6.40          6.56         4.43 o
  -5  -6   2         22.66         18.74         6.53 o
  -4  -6   2         91.07         90.81         8.56 o
  -3  -6   2         58.21         62.45         5.75 o
  -2  -6   2        761.03        751.41        34.70 o
  -1  -6   2          0.06          2.05         2.15 o
   0  -6   2        228.75        261.93        13.38 o
   1  -6   2        175.06        202.06        11.72 o
   2  -6   2         20.12         30.05         6.81 o
   3  -6   2          5.58          9.41         3.56 o
   4  -6   2          4.82          2.21         1.67 o
   5  -6   2         11.03          8.69         3.27 o
   6  -6   2         20.09         17.63         6.10 o
   7  -6   2          2.38         10.04         3.96 o
  -7  -5   2         14.65         13.98         3.48 o
  -6  -5   2        725.67        824.44        57.07 o
  -5  -5   2        133.81        122.17        15.80 o
  -4  -5   2        496.71        419.34        40.03 o
  -3  -5   2        537.97        511.37        44.15 o
  -2  -5   2        140.75        133.88        12.30 o
  -1  -5   2        456.52        406.34        15.16 o
   0  -5   2        689.66        769.23        21.53 o
   1  -5   2        197.40        169.79         9.69 o
   2  -5   2         73.66         75.59        10.21 o
   3  -5   2        523.06        561.10        19.44 o
   4  -5   2        112.99        129.81         9.46 o
   5  -5   2        466.81        532.40        18.48 o
   6  -5   2          6.68          7.05         2.59 o
   7  -5   2          6.55          1.59         1.38 o
  -8  -4   2          9.36         10.10         2.66 o
  -7  -4   2          1.44          3.23         3.56 o
  -6  -4   2         10.32         12.46         5.28 o
  -5  -4   2       1746.06       1624.10        81.30 o
  -4  -4   2         90.61         88.61        16.71 o
  -3  -4   2         47.09         60.48         5.55 o
  -2  -4   2        459.00        453.35        16.02 o
  -1  -4   2          0.44         -0.24         0.70 o
   0  -4   2        270.57        277.51        10.47 o
   1  -4   2        234.71        254.40        10.35 o
   2  -4   2          4.55          1.91         1.56 o
   3  -4   2        127.67        140.36         8.37 o
   4  -4   2        145.03        145.48        12.49 o
   5  -4   2         79.71         80.05        10.02 o
   6  -4   2         21.01         21.20         3.10 o
   7  -4   2          0.38          2.53         1.40 o
   8  -4   2        113.79        129.81        11.98 o
  -8  -3   2        132.56        129.66        10.56 o
  -7  -3   2        156.20        168.33        25.24 o
  -6  -3   2        271.60        275.24        21.53 o
  -5  -3   2        289.75        276.73        30.99 o
  -4  -3   2         13.14         32.93         9.97 o
  -3  -3   2        476.32        496.81        20.32 o
  -2  -3   2         21.02         16.55         3.24 o
  -1  -3   2       2512.22       2593.04        58.76 o
   0  -3   2        103.94         93.70         6.76 o
   1  -3   2        108.01        115.10        11.81 o
   2  -3   2         85.21         75.74        11.32 o
   3  -3   2        380.72        463.21        13.13 o
   4  -3   2        499.07        536.42        23.74 o
   5  -3   2        251.35        262.63        18.06 o
   6  -3   2         39.93         45.63         4.11 o
   7  -3   2        109.80        114.88         8.74 o
   8  -3   2          4.70          6.36         3.13 o
  -8  -2   2         49.53         53.46         5.42 o
  -7  -2   2        516.76        505.82        24.35 o
  -6  -2   2       1991.60       1968.42        60.29 o
  -5  -2   2         47.45         45.31         7.05 o
  -4  -2   2        186.77        176.43        12.31 o
  -3  -2   2        132.88        140.65         7.37 o
  -2  -2   2       3283.88       3113.80        67.94 o
  -1  -2   2        741.91        793.85        21.99 o
   0  -2   2          1.85          4.05         1.48 o
   1  -2   2       1026.33       1058.84        35.67 o
   2  -2   2        116.64        128.27        13.44 o
   3  -2   2        182.93        244.43        11.04 o
   4  -2   2         17.95         17.47         2.68 o
   5  -2   2        678.53        723.61        46.92 o
   6  -2   2         45.26         42.68        12.34 o
   7  -2   2         87.18         77.83         8.51 o
   8  -2   2        105.94         94.88        11.93 o
  -9  -1   2        135.13        135.80        12.02 o
  -8  -1   2          1.27          1.84         2.61 o
  -7  -1   2          2.76          1.27         1.38 o
  -6  -1   2        201.86        202.38        16.60 o
  -5  -1   2         65.74         59.96         7.97 o
  -4  -1   2        435.10        420.01        24.06 o
  -3  -1   2        379.83        396.36        21.02 o
  -2  -1   2        973.55        895.55        34.79 o
  -1  -1   2        183.37        182.14         8.49 o
   0  -1   2          3.29          3.51         1.27 o
   1  -1   2         42.87         42.09         2.89 o
   2  -1   2        314.77        351.43        20.48 o
   3  -1   2        149.28        142.94        15.25 o
   4  -1   2         68.22         78.30         5.16 o
   5  -1   2         14.16         18.74         3.30 o
   6  -1   2         44.24         43.00         7.50 o
   7  -1   2         31.09         23.93         4.50 o
   8  -1   2        461.55        400.67        25.64 o
  -9   0   2         53.83         64.68         5.79 o
  -8   0   2        108.15        106.00        12.75 o
  -7   0   2         36.44         36.65         6.33 o
  -6   0   2          5.58          3.75         2.15 o
  -5   0   2          3.85          1.93         1.60 o
  -4   0   2       1759.15       1921.39        50.09 o
  -3   0   2        917.80        909.33        26.21 o
  -2   0   2        303.81        330.51        12.29 o
  -1   0   2         16.88         13.62         2.31 o
   0   0   2        814.81        778.62        12.49 o
   1   0   2       1733.78       1707.57        30.87 o
   2   0   2        570.16        535.91        13.62 o
   3   0   2        216.06        251.09        18.46 o
   4   0   2       3056.72       3411.66        76.96 o
   5   0   2         16.89         13.41         4.24 o
   6   0   2         18.58         19.19         5.12 o
   7   0   2         53.42         41.16         8.44 o
   8   0   2        231.87        238.81        19.49 o
  -9   1   2         61.48         54.96         8.13 o
  -8   1   2         34.43         33.16         4.48 o
  -7   1   2         10.89          6.05         1.75 o
  -6   1   2          9.26          8.41         3.72 o
  -5   1   2         98.09        106.14        10.51 o
  -4   1   2        556.39        632.09        20.92 o
  -3   1   2        106.87        116.70        15.20 o
  -2   1   2        619.21        628.91        19.22 o
  -1   1   2       6908.10       6720.88        86.12 o
   0   1   2        857.13        815.29        16.80 o
   1   1   2        761.00        751.91        21.36 o
   2   1   2         30.90         22.30         3.55 o
   3   1   2         97.39        146.17         7.23 o
   4   1   2        157.22        215.30        13.81 o
   5   1   2        210.06        202.98        15.25 o
   6   1   2         87.97         81.74        10.59 o
   7   1   2         16.22         13.36         3.28 o
   8   1   2          0.23          4.03         2.55 o
  -8   2   2         94.32         92.46         6.49 o
  -7   2   2         29.72         25.03         3.77 o
  -6   2   2         44.50         53.84         8.16 o
  -5   2   2        325.34        358.52        20.03 o
  -4   2   2         74.66         69.84         4.30 o
  -3   2   2         14.38          7.87         1.92 o
  -2   2   2        439.21        481.21        30.26 o
  -1   2   2       7213.22       7183.22       105.31 o
   0   2   2        574.92        542.69        18.12 o
   1   2   2        945.32        924.48        27.67 o
   2   2   2        451.03        440.36        19.71 o
   3   2   2        337.69        378.83        11.51 o
   4   2   2         99.57        120.69        10.58 o
   5   2   2          3.55          5.30         2.50 o
   6   2   2        538.68        493.74        72.70 o
   7   2   2         54.47         53.48         9.26 o
   8   2   2         23.56         24.49         5.16 o
  -8   3   2         12.17         10.02         3.91 o
  -7   3   2        197.78        199.23        23.79 o
  -6   3   2          0.45          0.56         2.95 o
  -5   3   2        249.04        294.25        17.73 o
  -4   3   2          7.52          5.26         2.66 o
  -3   3   2        239.77        284.07        14.72 o
  -2   3   2       2207.89       2481.83        37.53 o
  -1   3   2        333.39        343.35        25.05 o
   0   3   2        129.56        128.30         9.26 o
   1   3   2        982.52        940.59        23.80 o
   2   3   2          0.32          1.23         0.57 o
   3   3   2       2260.65       2315.62       110.77 o
   4   3   2        163.26        156.44        14.34 o
   5   3   2         15.78         16.57         6.74 o
   6   3   2        338.68        374.25        25.65 o
   7   3   2         21.22         14.02         4.64 o
   8   3   2        176.18        175.80        13.37 o
  -8   4   2          8.88          8.34         3.09 o
  -7   4   2         32.21         26.51         9.44 o
  -6   4   2          5.05          5.44         1.74 o
  -5   4   2          0.51         -0.58         0.96 o
  -4   4   2        261.58        281.99        20.60 o
  -3   4   2        178.31        205.64        16.48 o
  -2   4   2       1358.45       1397.58        30.71 o
  -1   4   2        137.62        159.45         8.59 o
   0   4   2         66.97         52.66         6.53 o
   1   4   2        167.84        159.02         6.85 o
   2   4   2        163.13        159.36         8.32 o
   3   4   2         82.18         61.57        12.90 o
   4   4   2         48.40         53.03        12.26 o
   5   4   2        680.15        712.74        46.98 o
   6   4   2         59.64         58.86         9.73 o
   7   4   2          1.31          1.77         1.77 o
  -7   5   2          0.87         -0.24         1.32 o
  -6   5   2         13.73         13.61         2.79 o
  -5   5   2         19.41         19.63         2.55 o
  -4   5   2        966.90       1057.87        46.03 o
  -3   5   2        220.34        245.97        20.37 o
  -2   5   2        258.47        273.85        24.95 o
  -1   5   2        109.73        111.90         8.35 o
   0   5   2        527.68        570.90        26.92 o
   1   5   2        173.12        145.27        12.92 o
   2   5   2        268.43        269.80        14.87 o
   3   5   2        445.78        448.07        36.84 o
   4   5   2         54.76         65.33         8.07 o
   5   5   2         18.17         20.20         5.45 o
   6   5   2        557.82        638.96        51.51 o
   7   5   2          1.22          1.68         1.15 o
  -7   6   2         35.38         61.33         8.28 o
  -6   6   2         11.78          8.77         2.44 o
  -5   6   2        395.34        365.60        15.27 o
  -4   6   2          0.98          5.48         1.89 o
  -3   6   2        488.86        457.53        20.79 o
  -2   6   2          6.89         11.56         3.23 o
  -1   6   2         25.64         26.07         5.63 o
   0   6   2         15.74         12.64         4.39 o
   1   6   2        489.18        484.32        27.30 o
   2   6   2          0.83          0.92         1.22 o
   3   6   2         52.85         64.95        12.59 o
   4   6   2        242.08        245.22        16.86 o
   5   6   2          1.16          3.41         1.76 o
   6   6   2         33.00         28.60         6.18 o
  -6   7   2          1.43          0.79         0.64 o
  -5   7   2         88.78         86.58         6.56 o
  -4   7   2         78.14         57.51         6.98 o
  -3   7   2        146.04        135.62        13.56 o
  -2   7   2         15.82         16.29         3.32 o
  -1   7   2         89.38        105.22        10.09 o
   0   7   2        383.69        441.80        20.73 o
   1   7   2          0.28         -6.26        19.47 o
   2   7   2        304.97        349.88        23.69 o
   3   7   2          6.41          6.22         3.24 o
   4   7   2        558.45        599.95        24.52 o
   5   7   2        177.46        156.52        14.64 o
  -4   8   2         65.49         54.99         5.25 o
  -3   8   2          0.11         -0.97         0.97 o
  -2   8   2         62.00         52.66         8.53 o
  -1   8   2         44.28         34.58         5.04 o
   0   8   2        184.47        194.26        19.36 o
   1   8   2        712.81        756.05        47.56 o
   2   8   2        232.13        219.27        26.73 o
   3   8   2         87.75        101.60        17.91 o
  -1   9   2         47.09         25.50         6.41 o
   0   9   2        167.01        124.98        13.83 o
  -2  -9   3         80.00         75.76        15.35 o
  -1  -9   3          6.13         13.11         6.74 o
   0  -9   3         96.40         79.22        15.47 o
   1  -9   3        268.14        238.22        20.81 o
   2  -9   3         61.45         49.03         9.29 o
  -4  -8   3         16.51          8.97         6.37 o
  -3  -8   3          6.38          3.40         3.32 o
  -2  -8   3        161.67        174.62        25.51 o
  -1  -8   3          5.11          1.69         6.06 o
   0  -8   3         15.26          8.47         5.58 o
   1  -8   3         93.02         90.33        12.38 o
   2  -8   3          2.96          0.17         2.10 o
   3  -8   3         25.74         20.43         5.23 o
   4  -8   3         83.30         97.21        13.55 o
   5  -8   3          5.63          3.14         3.18 o
  -6  -7   3         18.24         22.72         7.07 o
  -5  -7   3          3.45          3.21         4.51 o
  -4  -7   3        143.37        143.32        13.74 o
  -3  -7   3        298.53        328.15        26.10 o
  -2  -7   3        590.88        661.62        52.17 o
  -1  -7   3          0.33          0.57         3.68 o
   0  -7   3        461.89        543.08        20.19 o
   1  -7   3        155.03        195.92        14.97 o
   2  -7   3         47.78         38.02         4.76 o
   3  -7   3          8.63         10.74         3.22 o
   4  -7   3        132.25        119.98        10.45 o
   5  -7   3         45.39         44.81         5.88 o
   6  -7   3          3.49          4.36         2.97 o
  -7  -6   3         50.13         48.86        10.82 o
  -6  -6   3         10.33          9.13         4.62 o
  -5  -6   3          1.06          6.63         6.25 o
  -4  -6   3          0.71          3.67         3.11 o
  -3  -6   3         29.09         22.20         4.26 o
  -2  -6   3         11.34         18.20         5.26 o
  -1  -6   3        327.77        316.09        15.08 o
   0  -6   3        156.83        157.64        10.44 o
   1  -6   3         35.59         42.55         5.35 o
   2  -6   3        445.87        534.82        30.08 o
   3  -6   3          0.13          4.29         2.29 o
   4  -6   3          2.71          2.32         1.88 o
   5  -6   3        319.05        341.70        14.34 o
   6  -6   3         54.36         53.52         6.83 o
   7  -6   3         71.58         70.20         9.33 o
  -7  -5   3          5.94         10.11         7.83 o
  -6  -5   3         75.63         76.94        17.77 o
  -5  -5   3       1239.45       1182.78        50.17 o
  -4  -5   3         23.28         29.49        11.32 o
  -3  -5   3        315.95        259.03        15.41 o
  -2  -5   3        111.34         98.83         7.76 o
  -1  -5   3          3.74          0.78         2.82 o
   0  -5   3        255.18        271.45        12.16 o
   1  -5   3        263.00        295.30        12.79 o
   2  -5   3        192.61        209.06        13.77 o
   3  -5   3         36.82         38.91         6.30 o
   4  -5   3        384.70        425.19        23.57 o
   5  -5   3         99.57        125.29         8.82 o
   6  -5   3         21.87         23.10         5.22 o
   7  -5   3         48.64         51.14         6.16 o
  -8  -4   3          1.03          3.28         1.20 o
  -7  -4   3        198.63        169.17        24.30 o
  -6  -4   3        683.04        681.11        37.43 o
  -5  -4   3        121.97        125.49        21.55 o
  -4  -4   3        726.39        639.40        45.71 o
  -3  -4   3        132.02        105.05         7.73 o
  -2  -4   3         34.34         53.53         3.91 o
  -1  -4   3        714.87        815.92        30.80 o
   0  -4   3        374.76        387.32        12.80 o
   1  -4   3        137.76        144.30         8.02 o
   2  -4   3       2179.86       2388.30        46.41 o
   3  -4   3        798.24        856.42        22.78 o
   4  -4   3        335.24        336.39        19.89 o
   5  -4   3        819.36        929.74        37.92 o
   6  -4   3         15.43         13.64         3.16 o
   7  -4   3         33.59         28.56         5.20 o
   8  -4   3         16.00         17.09         4.45 o
  -8  -3   3          0.45          0.90         2.69 o
  -7  -3   3        163.33        168.14        25.58 o
  -6  -3   3        525.31        540.77        30.71 o
  -5  -3   3        742.21        717.52        50.79 o
  -4  -3   3         27.57         12.75         7.17 o
  -3  -3   3          7.05          9.25         1.92 o
  -2  -3   3        546.20        623.07        14.47 o
  -1  -3   3        298.81        257.09        12.97 o
   0  -3   3       5765.26       6145.25       117.48 o
   1  -3   3       1389.96       1481.31        47.66 o
   2  -3   3        652.36        801.76        31.53 o
   3  -3   3        340.61        429.66        16.46 o
   4  -3   3          0.95          0.40         0.85 o
   5  -3   3        123.71        130.40        13.10 o
   6  -3   3        857.95        908.96        30.39 o
   7  -3   3          0.43         -0.23         2.22 o
   8  -3   3         19.51         18.45         5.00 o
  -8  -2   3         93.72         81.06        10.70 o
  -7  -2   3        526.95        520.82        23.96 o
  -6  -2   3        575.07        579.16        29.06 o
  -5  -2   3        165.00        181.22        14.62 o
  -4  -2   3        680.68        800.19        28.92 o
  -3  -2   3         11.38          8.00         1.84 o
  -2  -2   3        499.13        458.72        19.37 o
  -1  -2   3        202.73        200.59        10.47 o
   0  -2   3        386.60        409.42        16.15 o
   1  -2   3       1222.59       1205.69        38.52 o
   2  -2   3        208.63        249.60        19.26 o
   3  -2   3       4053.99       4562.13        98.72 o
   4  -2   3        306.03        335.81        12.61 o
   5  -2   3         21.65         18.79         3.33 o
   6  -2   3        794.67        839.53        20.22 o
   7  -2   3       1068.06       1062.13        47.90 o
   8  -2   3         16.30         15.89         4.69 o
  -9  -1   3          1.06          1.22         1.07 o
  -8  -1   3        193.73        134.29        14.12 o
  -7  -1   3          0.71          4.15         2.21 o
  -6  -1   3         27.75         29.27         6.32 o
  -5  -1   3        240.99        214.53        15.48 o
  -4  -1   3          2.48          1.57         2.56 o
  -3  -1   3        691.96        663.05        28.61 o
  -2  -1   3       1960.52       1789.60        37.04 o
   0  -1   3          8.77          7.59         2.01 o
   1  -1   3          6.83          4.59         1.72 o
   2  -1   3       1167.51       1121.37        40.43 o
   3  -1   3        191.97        217.18         9.77 o
   4  -1   3         78.91         84.77        11.08 o
   5  -1   3          6.98          6.65         2.04 o
   6  -1   3          2.93          6.03         3.07 o
   7  -1   3        516.79        475.09        55.89 o
   8  -1   3         75.21         71.12        10.20 o
  -9   0   3          3.64          7.33         1.74 o
  -8   0   3          2.20          1.18         2.90 o
  -7   0   3          1.56         -1.75         1.88 o
  -6   0   3         98.37        104.96        11.86 o
  -5   0   3        361.49        367.50        20.69 o
  -4   0   3         31.96         44.17         4.94 o
  -3   0   3       1493.81       1528.14        36.73 o
  -2   0   3          0.88          0.96         3.32 o
  -1   0   3         12.33         11.12         2.22 o
   0   0   3        264.02        249.60         6.70 o
   1   0   3       2721.23       2655.24        54.48 o
   2   0   3        585.32        560.72        14.76 o
   3   0   3        755.87        742.73        20.02 o
   4   0   3       1091.49       1139.95        36.37 o
   5   0   3          3.97          5.44         2.73 o
   6   0   3        394.26        362.56        22.93 o
   7   0   3        251.31        215.99        26.27 o
   8   0   3         14.89         15.39         4.59 o
  -9   1   3        100.73         98.49         8.13 o
  -8   1   3          2.45          3.00         1.30 o
  -7   1   3         81.82         91.76         7.70 o
  -6   1   3          0.87         -0.96         1.35 o
  -5   1   3        230.24        183.67        14.38 o
  -4   1   3        142.36        165.55        10.31 o
  -3   1   3          3.76          1.34         1.24 o
  -2   1   3       1091.95       1027.54        26.34 o
  -1   1   3        645.65        583.28        13.28 o
   0   1   3       2091.42       2083.58        40.33 o
   2   1   3       2642.63       2732.73        60.18 o
   3   1   3          1.76          1.08         0.84 o
   4   1   3         34.02         35.00         5.61 o
   5   1   3        829.25        802.28        33.50 o
   6   1   3        160.11        154.07        10.15 o
   7   1   3        532.54        526.24        29.75 o
   8   1   3         61.03         58.59         7.34 o
  -8   2   3         21.59         22.50         3.76 o
  -7   2   3          9.14          4.97         1.98 o
  -6   2   3         46.35         42.80         7.71 o
  -5   2   3         96.48         89.90         9.80 o
  -4   2   3        344.99        388.71        17.75 o
  -3   2   3        711.04        753.68        45.24 o
  -2   2   3        526.12        543.25        33.56 o
  -1   2   3         57.56         79.77         6.65 o
   0   2   3        302.04        303.67        13.91 o
   1   2   3        930.55        986.54        30.31 o
   2   2   3        120.30        101.64         9.36 o
   3   2   3        119.43        124.74         8.51 o
   4   2   3         21.92         19.28         4.46 o
   5   2   3        518.26        529.11        26.49 o
   6   2   3         15.55         16.74         3.36 o
   7   2   3        254.90        262.02        20.43 o
   8   2   3         56.73         61.07         8.20 o
  -8   3   3        248.53        260.47        19.05 o
  -7   3   3          9.23         18.79         6.84 o
  -6   3   3        191.82        184.59        20.48 o
  -5   3   3         13.60         12.02         2.74 o
  -4   3   3          2.55          1.34         2.28 o
  -3   3   3       1404.57       1522.14        47.05 o
  -2   3   3       1785.05       1820.32        31.09 o
  -1   3   3       1861.74       1770.66        40.67 o
   0   3   3        256.15        246.24         8.21 o
   1   3   3        733.94        735.51        14.29 o
   2   3   3        321.49        362.15        14.69 o
   3   3   3        175.74        161.07        13.25 o
   4   3   3          0.06         -1.88         3.40 o
   5   3   3         60.84         67.06        14.03 o
   6   3   3        617.74        651.64        34.42 o
   7   3   3         67.28         67.60         9.76 o
   8   3   3        372.24        373.78        18.98 o
  -8   4   3         61.81         68.14         8.49 o
  -7   4   3         37.20         19.93         5.95 o
  -6   4   3         55.84         54.95        11.36 o
  -5   4   3          8.28         10.93         2.66 o
  -4   4   3        899.68        932.63        40.54 o
  -3   4   3        673.13        727.87        33.59 o
  -2   4   3         13.08         12.01         2.94 o
  -1   4   3        252.99        253.58        11.40 o
   0   4   3          0.81          0.14         0.94 o
   1   4   3       1032.93        991.23        22.61 o
   2   4   3        442.32        431.33        20.38 o
   3   4   3         51.75         56.33        12.54 o
   4   4   3         72.82         63.62        14.10 o
   5   4   3         12.23         13.63         4.48 o
   6   4   3          4.74         10.98         4.10 o
   7   4   3          0.81          0.73         1.98 o
  -7   5   3          8.97          9.29         2.01 o
  -6   5   3         51.81         42.26         5.95 o
  -5   5   3          0.85          0.52         0.75 o
  -4   5   3       1650.01       1798.82        64.00 o
  -3   5   3        465.49        510.13        30.29 o
  -2   5   3         53.43         65.86         6.64 o
  -1   5   3        229.93        236.54        12.40 o
   0   5   3          0.46         -0.50         1.11 o
   1   5   3        100.85         95.32        10.56 o
   2   5   3         58.03         56.03        12.42 o
   3   5   3         12.94         14.02         6.95 o
   4   5   3        175.27        181.12        12.48 o
   5   5   3         52.41         39.90        13.87 o
   6   5   3         32.55         38.35         5.30 o
  -6   6   3         69.76         58.11        12.31 o
  -5   6   3         21.00         18.64         4.02 o
  -4   6   3          2.92          7.11         2.78 o
  -3   6   3          5.60          7.41         2.36 o
  -2   6   3         65.37         68.36         6.38 o
  -1   6   3          5.46          3.77         2.64 o
   0   6   3         24.30         22.13         6.11 o
   1   6   3          3.73          6.00         2.64 o
   2   6   3        216.72        230.14        16.54 o
   3   6   3        132.04        139.42        12.99 o
   4   6   3         89.05         89.34        10.22 o
   5   6   3         23.52         25.82         3.29 o
   6   6   3          0.21          2.05         3.82 o
  -5   7   3         42.50         41.59         5.27 o
  -4   7   3          5.40          6.60         1.94 o
  -3   7   3         92.94         79.35         7.07 o
  -2   7   3          6.39          1.25         3.16 o
  -1   7   3        749.00        929.19        46.36 o
   0   7   3          0.55          1.96         5.23 o
   1   7   3         52.74         38.56        11.27 o
   2   7   3          0.61         -2.09         3.32 o
   3   7   3        208.76        230.40        18.39 o
   4   7   3         11.80         11.56         7.12 o
  -4   8   3        178.14        146.77        15.21 o
  -3   8   3          4.40          7.02         5.84 o
  -2   8   3          9.67          7.06         2.71 o
  -1   8   3         71.59         61.33         8.20 o
   0   8   3        446.33        474.81        49.37 o
   1   8   3         28.39         26.83         9.43 o
   2   8   3          1.00         -3.30         4.90 o
   3   8   3        414.51        402.67        33.49 o
  -2  -9   4         37.30         28.50         8.39 o
  -1  -9   4         46.26         43.16        11.98 o
   0  -9   4         34.67         36.73        11.46 o
   2  -9   4        143.36         85.53        26.10 o
  -4  -8   4        283.71        319.68        21.57 o
  -3  -8   4        231.43        242.76        29.04 o
  -2  -8   4         64.27         49.98        11.03 o
  -1  -8   4        351.08        391.40        34.46 o
   0  -8   4         12.46          0.83         5.35 o
   1  -8   4         16.95         21.85         6.54 o
   2  -8   4          9.14          1.32         3.80 o
   3  -8   4        346.69        329.55        26.89 o
   4  -8   4        171.22        189.97        18.69 o
  -6  -7   4          0.05         -0.26         3.20 o
  -5  -7   4         14.20         14.60         4.07 o
  -4  -7   4          9.27          5.86         3.47 o
  -3  -7   4        291.74        320.34        28.91 o
  -2  -7   4         27.82        108.28        38.82 o
  -1  -7   4        117.49        103.39         7.85 o
   0  -7   4        361.22        428.77        13.91 o
   1  -7   4          0.21          2.28         1.86 o
   2  -7   4         80.09         98.44        11.41 o
   3  -7   4         21.99         28.62         5.35 o
   4  -7   4         40.19         22.21         7.35 o
   5  -7   4         34.21         53.04        10.75 o
   6  -7   4         35.23         32.44         6.65 o
  -7  -6   4         36.31         30.90         6.03 o
  -6  -6   4        564.96        565.27        44.60 o
  -5  -6   4        159.62        158.52        20.38 o
  -4  -6   4        247.31        279.52        34.24 o
  -3  -6   4        554.36        522.50        24.88 o
  -2  -6   4        131.82        157.67        25.69 o
  -1  -6   4        232.53        228.24        12.87 o
   0  -6   4        184.15        206.68        12.18 o
   1  -6   4         16.31         23.31         5.78 o
   2  -6   4        552.13        580.40        31.84 o
   3  -6   4         17.43         20.80         3.04 o
   4  -6   4         20.73         20.79         3.09 o
   5  -6   4        149.84        164.38        13.17 o
   6  -6   4         68.45         76.12         7.81 o
  -7  -5   4         35.20         30.60         9.50 o
  -6  -5   4        455.04        517.94        45.85 o
  -5  -5   4          5.01          2.63         1.80 o
  -4  -5   4         13.22          6.77         5.40 o
  -3  -5   4          0.13          0.39         1.26 o
  -2  -5   4        354.59        312.17        14.14 o
  -1  -5   4        141.10        161.00        10.57 o
   0  -5   4        896.47        967.50        25.37 o
   1  -5   4        113.77        103.03        11.01 o
   3  -5   4        419.91        491.75        23.95 o
   4  -5   4         44.68         39.39         6.98 o
   5  -5   4          0.53          2.96         1.75 o
   6  -5   4         20.64         10.98         3.82 o
   7  -5   4         48.58         55.13         6.35 o
  -8  -4   4         24.92         34.35         9.27 o
  -7  -4   4        113.50        110.25        19.52 o
  -6  -4   4        393.48        400.17        28.48 o
  -5  -4   4        884.21        862.29        57.44 o
  -4  -4   4         26.71         30.48         9.54 o
  -3  -4   4         69.93         37.35         4.03 o
  -2  -4   4        958.32        999.21        22.66 o
  -1  -4   4        329.64        334.71        12.45 o
   0  -4   4        109.90         94.78         6.26 o
   1  -4   4         15.23         23.79         5.58 o
   2  -4   4        189.52        226.72        12.51 o
   3  -4   4        462.82        536.04        23.67 o
   4  -4   4        756.51        826.28        33.45 o
   5  -4   4          9.12          8.54         2.06 o
   6  -4   4         46.24         47.26         5.65 o
   7  -4   4         11.83         10.55         3.34 o
   8  -4   4         44.44         53.40         5.16 o
  -8  -3   4         26.10         20.91         7.36 o
  -7  -3   4        137.08        140.33        31.43 o
  -6  -3   4        176.67        182.38        17.67 o
  -5  -3   4         95.59        117.95        20.03 o
  -4  -3   4        121.77        105.11        17.40 o
  -3  -3   4         41.52         50.88         5.27 o
  -2  -3   4        275.35        379.60         9.27 o
  -1  -3   4        606.22        628.37        23.24 o
   0  -3   4        136.89        133.56         9.76 o
   1  -3   4       4605.74       4715.56       108.00 o
   2  -3   4        101.74        127.23         7.62 o
   3  -3   4          8.44          6.25         2.62 o
   4  -3   4        239.51        237.95        16.48 o
   5  -3   4          6.88          6.27         2.45 o
   6  -3   4         13.63         10.19         2.32 o
   7  -3   4         61.54         76.09        11.74 o
   8  -3   4         26.88         32.03         6.13 o
  -8  -2   4        291.72        245.93        14.55 o
  -7  -2   4        104.26        109.78        10.86 o
  -6  -2   4        608.48        633.48        31.05 o
  -5  -2   4        441.34        487.74        24.68 o
  -4  -2   4        322.19        332.22        12.43 o
  -3  -2   4       1229.67       1351.91        82.03 o
  -2  -2   4       2359.17       2136.38        53.49 o
  -1  -2   4        628.81        573.90        20.55 o
   0  -2   4         90.72        101.45         5.65 o
   1  -2   4        556.97        576.79        25.91 o
   2  -2   4        749.97        802.23        36.42 o
   3  -2   4         12.30         15.59         2.26 o
   4  -2   4        153.36        158.90         9.26 o
   5  -2   4        153.89        141.55        13.96 o
   6  -2   4        579.37        641.84        17.67 o
   7  -2   4         19.01         15.39         5.97 o
   8  -2   4          1.90          0.45         0.88 o
  -9  -1   4         21.29         13.76         2.90 o
  -8  -1   4        313.49        335.21        22.82 o
  -7  -1   4       2788.21       2949.91        50.79 o
  -6  -1   4        179.74        185.98        16.00 o
  -5  -1   4       1043.38       1131.08        39.81 o
  -4  -1   4        283.27        310.41        13.77 o
  -3  -1   4         16.08         25.43         5.42 o
  -2  -1   4        851.52        676.79        24.70 o
  -1  -1   4       2842.94       2810.84        59.94 o
   0  -1   4        339.20        327.67        13.29 o
   1  -1   4       2873.51       2747.33        42.87 o
   2  -1   4        452.87        434.38        24.28 o
   3  -1   4         33.50         41.38         3.49 o
   4  -1   4        114.80         91.19        10.98 o
   5  -1   4          3.66          2.31         2.21 o
   6  -1   4        168.92        172.80        11.90 o
   7  -1   4          0.27         -0.09         2.10 o
   8  -1   4        192.15        198.91        11.67 o
  -9   0   4          9.59          9.35         2.20 o
  -8   0   4        408.54        409.58        25.17 o
  -7   0   4        182.86        229.11        13.49 o
  -6   0   4        122.83        113.90        12.45 o
  -5   0   4          2.25          2.08         2.29 o
  -4   0   4       1789.78       1831.93        57.40 o
  -3   0   4        419.06        492.19        19.62 o
  -2   0   4        186.46        175.56        11.88 o
  -1   0   4        877.75        770.89        23.26 o
   1   0   4       3948.98       4002.56        58.33 o
   2   0   4        206.17        186.44         8.48 o
   3   0   4         75.18         75.32         6.03 o
   4   0   4       1492.94       1561.94        45.77 o
   5   0   4        739.19        737.34        31.85 o
   6   0   4         10.44          9.04         2.13 o
   7   0   4          0.72         -0.31         0.93 o
   8   0   4         80.02         68.83         9.43 o
  -9   1   4          0.95          1.67         1.60 o
  -8   1   4        141.42        130.35        13.62 o
  -7   1   4         86.61        115.99         9.91 o
  -6   1   4         34.93         36.84         6.91 o
  -5   1   4        446.66        478.45        24.28 o
  -4   1   4        309.76        340.34        15.61 o
  -3   1   4       1348.51       1352.05        36.67 o
  -2   1   4        228.14        233.26        14.45 o
  -1   1   4          2.50          6.33         2.22 o
   0   1   4      19888.28      17366.61       296.88 o
   1   1   4       6552.06       6328.83       121.42 o
   2   1   4       1208.78       1215.80        35.66 o
   3   1   4       1884.66       2073.45        43.51 o
   4   1   4        484.46        467.10        22.68 o
   5   1   4          6.36          6.50         3.25 o
   6   1   4          0.83          2.03         1.30 o
   7   1   4         50.16         47.07         8.67 o
   8   1   4         10.01         10.77         3.68 o
  -8   2   4        119.33        133.02         9.36 o
  -7   2   4          8.06          7.61         2.99 o
  -5   2   4        180.69        158.61        13.60 o
  -4   2   4        922.47        953.85        33.31 o
  -3   2   4       2280.12       2256.62        86.84 o
  -2   2   4          0.96         -0.52         4.06 o
  -1   2   4       2220.48       2163.24        51.60 o
   0   2   4        262.02        292.05        14.78 o
   1   2   4        639.97        564.58        22.86 o
   2   2   4       1000.98       1082.45        28.28 o
   3   2   4       1592.65       1660.17        36.85 o
   4   2   4        366.96        384.09        17.27 o
   5   2   4        650.67        632.45        29.89 o
   6   2   4         23.86         19.21         3.93 o
   7   2   4        574.62        526.45        28.87 o
   8   2   4          1.83          1.89         1.60 o
  -8   3   4          0.36          0.89         1.88 o
  -7   3   4        112.25        125.26        16.08 o
  -6   3   4        668.23        714.60        41.63 o
  -5   3   4        400.02        393.22        24.82 o
  -4   3   4         44.77         37.53         7.26 o
  -3   3   4        390.26        366.26        14.42 o
  -2   3   4         90.49         93.56         6.11 o
  -1   3   4        152.62        135.25         5.15 o
   0   3   4        391.65        343.62         9.33 o
   1   3   4          0.71          0.76         0.66 o
   2   3   4         13.04         17.15         3.33 o
   3   3   4         71.32         66.07         6.88 o
   4   3   4         14.43         12.28         6.58 o
   5   3   4         34.87         45.48         6.74 o
   6   3   4          3.66          3.54         3.16 o
   7   3   4        184.36        188.53        15.84 o
  -8   4   4         11.71         13.70         3.80 o
  -7   4   4         18.93         15.69         3.59 o
  -6   4   4          4.49          7.89         4.53 o
  -5   4   4        505.49        537.32        17.40 o
  -4   4   4        210.52        227.79        19.44 o
  -3   4   4         73.30         68.04         6.54 o
  -2   4   4        257.80        283.42        13.11 o
  -1   4   4        956.45       1055.24        26.30 o
   0   4   4        150.87        153.92         9.69 o
   1   4   4        243.59        215.18        10.01 o
   2   4   4        293.26        289.25        17.24 o
   3   4   4        297.02        301.84        22.42 o
   4   4   4        355.67        319.75        31.65 o
   5   4   4         25.09         21.78         7.05 o
   6   4   4         66.54         70.79         9.92 o
   7   4   4        236.54        234.28         9.28 o
  -7   5   4          0.30         -0.33         1.00 o
  -6   5   4        193.20        205.13        23.85 o
  -5   5   4        211.23        214.35        20.69 o
  -4   5   4        175.65        181.15        13.80 o
  -3   5   4          0.29          1.35         1.02 o
  -2   5   4         58.24         59.10         6.53 o
  -1   5   4          1.25          2.21         1.96 o
   0   5   4       1666.74       1783.33        55.74 o
   1   5   4        165.94        180.40        15.21 o
   2   5   4        586.78        505.73        38.38 o
   3   5   4         20.27         25.51         4.61 o
   4   5   4         37.26         46.27         8.75 o
   5   5   4        102.30         90.88         7.42 o
   6   5   4        119.12        116.62         8.65 o
  -6   6   4         90.14         87.42         7.53 o
  -5   6   4        242.23        228.44        13.99 o
  -4   6   4        218.71        216.56        14.22 o
  -3   6   4        190.34        215.63        13.41 o
  -2   6   4        342.34        402.82        29.99 o
  -1   6   4        303.10        337.26        19.98 o
   0   6   4        126.34        134.72        12.25 o
   1   6   4        191.13        204.27        12.42 o
   2   6   4          0.41         -2.35         2.35 o
   3   6   4         91.88         90.72        10.38 o
   4   6   4         34.68         23.25         7.34 o
   5   6   4         63.61         77.65         5.93 o
  -5   7   4         84.75         79.30         7.00 o
  -4   7   4         89.40         85.27         8.01 o
  -3   7   4          8.86          3.38         1.86 o
  -2   7   4          4.65          5.40         3.21 o
  -1   7   4         77.35        103.05        15.09 o
   0   7   4          0.62          2.12         6.18 o
   1   7   4         97.36         92.99        11.67 o
   2   7   4         17.52         11.57         4.89 o
   3   7   4          7.75          8.57         3.82 o
   4   7   4         15.79         17.40         4.24 o
  -3   8   4        105.19        103.85         9.01 o
  -2   8   4          4.24          1.56         1.90 o
  -1   8   4          5.50          5.72         2.18 o
   0   8   4          0.23          0.78         3.42 o
   1   8   4         49.90         53.29        13.53 o
   2   8   4          1.12         -4.85         4.85 o
  -2  -9   5          8.94          5.87         3.16 o
  -1  -9   5         24.18         22.86         8.04 o
   0  -9   5          1.38         12.21         8.79 o
   1  -9   5        133.75         94.88         8.15 o
   2  -9   5          9.74         -2.88         2.88 o
  -4  -8   5         46.22         55.46        12.12 o
  -3  -8   5         20.00         10.49         3.73 o
  -2  -8   5         51.17         31.43         8.14 o
  -1  -8   5         83.23         77.83        10.41 o
   0  -8   5        148.98        125.80        39.75 o
   2  -8   5         19.09          8.96         4.64 o
   3  -8   5          4.68          5.00         3.32 o
   4  -8   5          0.22         -0.24         3.46 o
  -6  -7   5         93.32        110.38        11.60 o
  -5  -7   5        487.81        519.16        24.10 o
  -4  -7   5        247.07        248.66        23.55 o
  -3  -7   5        123.83        122.22        13.17 o
  -2  -7   5         73.27         60.01         7.68 o
  -1  -7   5         38.82         43.33         5.79 o
   0  -7   5        418.76        483.01        18.70 o
   1  -7   5       1027.15       1008.06        34.86 o
   2  -7   5        136.57        131.01         9.59 o
   3  -7   5         15.43         12.11         3.80 o
   4  -7   5        282.83        283.53        35.70 o
   5  -7   5         38.18         52.26         6.66 o
  -7  -6   5         29.53         35.78         9.21 o
  -6  -6   5         31.11         32.13        10.94 o
  -5  -6   5        144.51        163.20        25.45 o
  -4  -6   5        286.70        281.51        23.92 o
  -3  -6   5        252.75        252.01        21.14 o
  -2  -6   5       1468.14       1419.48        69.22 o
  -1  -6   5         79.96         76.82         7.48 o
   0  -6   5          3.46          4.74         1.57 o
   1  -6   5        896.15        957.27        41.13 o
   2  -6   5        263.10        314.51        23.10 o
   3  -6   5          0.62          1.79         1.31 o
   4  -6   5         35.19         35.89         5.93 o
   5  -6   5        158.57        160.41        12.77 o
   6  -6   5         39.44         38.35         5.78 o
  -7  -5   5        411.01        434.64        36.87 o
  -6  -5   5        182.80        159.88        25.15 o
  -5  -5   5         94.97         96.46         8.39 o
  -4  -5   5        118.37        105.72        19.17 o
  -3  -5   5          2.70          2.20         1.76 o
  -2  -5   5        856.24        783.39        24.08 o
  -1  -5   5        729.26        718.81        22.52 o
   0  -5   5        211.54        178.27        10.19 o
   1  -5   5        200.47        228.65        16.93 o
   2  -5   5        373.00        402.20        17.89 o
   3  -5   5        136.23        162.57        13.46 o
   4  -5   5          3.39          5.54         2.60 o
   5  -5   5        112.44        127.22        11.84 o
   6  -5   5         14.86          9.67         3.66 o
   7  -5   5          8.29         13.10         4.13 o
  -8  -4   5         89.65        102.77        15.42 o
  -7  -4   5         95.58         69.89        16.43 o
  -6  -4   5          2.42          3.21         3.87 o
  -5  -4   5        115.19        115.34        20.30 o
  -4  -4   5         64.94         61.73        13.89 o
  -3  -4   5        777.81        872.14        59.76 o
  -2  -4   5        851.15        894.05        17.24 o
  -1  -4   5       2023.59       2100.97        31.22 o
   0  -4   5        170.08        155.35         8.40 o
   1  -4   5       1812.31       1940.97        39.60 o
   2  -4   5        119.76        116.00        13.23 o
   3  -4   5        159.49        185.07        13.92 o
   4  -4   5        946.17       1020.77        39.01 o
   5  -4   5        376.34        421.43        16.53 o
   6  -4   5        249.25        254.80        16.59 o
   7  -4   5          8.61         10.91         4.15 o
  -8  -3   5        104.70         98.62        17.00 o
  -7  -3   5         84.88         81.44        11.69 o
  -6  -3   5        346.82        370.96        16.10 o
  -5  -3   5          2.56          4.39         4.83 o
  -4  -3   5        802.78        767.63        24.90 o
  -3  -3   5        233.13        247.30        12.11 o
  -2  -3   5        837.74        942.69        18.58 o
  -1  -3   5         25.51         14.86         1.83 o
   0  -3   5         90.34         90.51         8.58 o
   1  -3   5        409.75        439.60        16.48 o
   2  -3   5         90.46        104.52        10.73 o
   3  -3   5          1.21          2.97         1.88 o
   4  -3   5        352.52        334.74        20.15 o
   5  -3   5          1.00          0.12         2.05 o
   6  -3   5        154.59        171.69        14.80 o
   7  -3   5         13.97         10.04         4.26 o
   8  -3   5        106.43        120.78         8.23 o
  -8  -2   5         78.11         56.92         6.89 o
  -7  -2   5         47.03         47.66         8.29 o
  -6  -2   5        298.38        267.06        19.75 o
  -5  -2   5          1.72          0.14         1.93 o
  -4  -2   5        111.20        131.00         7.62 o
  -3  -2   5       1583.65       1703.18        54.54 o
  -2  -2   5        850.62        822.91        29.70 o
  -1  -2   5        452.15        431.31        18.62 o
   0  -2   5       1385.47       1459.72        50.81 o
   1  -2   5        433.32        524.68        25.71 o
   2  -2   5        412.55        405.76        14.23 o
   3  -2   5        106.12        109.52         6.59 o
   4  -2   5        152.36        149.81        12.14 o
   5  -2   5        155.29        158.30        13.81 o
   6  -2   5         17.99         25.49         4.59 o
   7  -2   5          0.32          2.59         1.56 o
   8  -2   5          0.57          0.13         2.56 o
  -9  -1   5         63.31         43.60         5.09 o
  -8  -1   5         51.55         41.59         5.92 o
  -7  -1   5         29.46         34.79         4.64 o
  -6  -1   5        736.23        792.93        35.10 o
  -5  -1   5          4.94         -0.45         1.74 o
  -4  -1   5         32.19         29.10         3.47 o
  -3  -1   5         67.78         68.08         4.15 o
  -2  -1   5        110.44         99.92         9.15 o
  -1  -1   5        691.59        617.79        22.08 o
   0  -1   5        227.51        224.49        11.78 o
   1  -1   5          2.15          2.20         1.14 o
   2  -1   5         15.82         13.30         4.53 o
   3  -1   5         40.47         36.54         3.46 o
   4  -1   5        149.44        153.35        12.42 o
   5  -1   5         14.95         18.25         4.72 o
   6  -1   5        175.83        180.27        12.05 o
   7  -1   5          1.13          1.22         1.86 o
   8  -1   5         13.02         16.34         3.23 o
  -9   0   5        429.46        427.43        20.95 o
  -8   0   5         30.71         33.28         6.70 o
  -7   0   5        145.31        148.17        10.78 o
  -6   0   5        194.95        232.93        18.18 o
  -5   0   5         31.86         31.04         6.20 o
  -4   0   5        291.69        351.62        18.97 o
  -3   0   5         48.62         70.50         6.33 o
  -2   0   5        243.24        189.84        12.84 o
  -1   0   5       1026.89        975.01        28.64 o
   0   0   5        422.01        409.84        11.33 o
   1   0   5          7.03          4.10         1.62 o
   2   0   5          1.08          1.43         0.90 o
   3   0   5        383.30        400.80        15.21 o
   4   0   5         12.45          9.01         3.18 o
   5   0   5          0.70          0.09         1.37 o
   6   0   5         10.59          8.12         2.81 o
   7   0   5         19.49         13.51         3.50 o
  -9   1   5        209.28        213.44        13.89 o
  -8   1   5          0.40          0.17         1.16 o
  -7   1   5          0.21          3.93         3.23 o
  -6   1   5        110.17        118.04        12.78 o
  -5   1   5         14.09         10.46         3.54 o
  -4   1   5        195.68        205.24        14.14 o
  -3   1   5        526.03        511.34        20.55 o
  -2   1   5          1.01          1.82         1.22 o
  -1   1   5          1.60          1.04         0.64 o
   0   1   5        574.89        513.58        20.13 o
   1   1   5        771.21        748.05        26.07 o
   2   1   5          0.82          4.47         4.04 o
   3   1   5        215.99        194.91         9.66 o
   4   1   5        204.46        220.94        15.48 o
   5   1   5        147.23        164.95        14.80 o
   6   1   5          1.83          2.73         1.05 o
   7   1   5          0.14          2.00         1.46 o
   8   1   5         30.72         29.73         5.26 o
  -8   2   5         33.93         39.41         5.08 o
  -7   2   5          5.10          3.38         2.32 o
  -6   2   5         63.13         63.83        11.58 o
  -5   2   5         11.56          8.16         2.31 o
  -4   2   5         38.91         42.45         6.53 o
  -3   2   5        334.87        335.82        31.78 o
  -2   2   5        501.52        436.81        33.43 o
  -1   2   5         24.58         20.63         3.99 o
   0   2   5        332.54        341.60        17.46 o
   1   2   5        383.93        357.93        14.79 o
   2   2   5        307.04        330.11        11.05 o
   3   2   5          7.58          6.84         2.42 o
   4   2   5          8.13         10.45         2.99 o
   5   2   5         58.69         44.71         7.68 o
   6   2   5        155.45        142.98        15.35 o
   7   2   5         65.02         52.07         8.63 o
  -8   3   5          8.83          6.72         3.32 o
  -7   3   5        126.87        158.58        11.38 o
  -6   3   5       1133.26       1281.66        56.46 o
  -5   3   5          8.34          7.68         4.01 o
  -4   3   5        146.33        124.44        13.48 o
  -3   3   5          0.50          1.73         1.19 o
  -2   3   5        144.14        141.06        12.53 o
  -1   3   5        302.29        285.48        10.09 o
   0   3   5         22.35         17.24         2.49 o
   1   3   5        262.72        276.47        14.08 o
   2   3   5        122.48        110.21         8.44 o
   3   3   5          5.78          4.76         2.19 o
   4   3   5        142.70        135.78        14.32 o
   5   3   5        180.11        154.65        10.67 o
   6   3   5        375.08        375.14        24.58 o
   7   3   5        447.60        450.01        14.92 o
  -8   4   5          0.67          0.05         1.18 o
  -7   4   5         32.84         24.24         4.13 o
  -6   4   5        222.75        218.39        21.80 o
  -5   4   5        528.48        532.21        23.62 o
  -4   4   5          0.63         -0.12         2.31 o
  -3   4   5         36.16         39.38         5.11 o
  -2   4   5        154.55        188.17        10.92 o
  -1   4   5        465.07        501.35        24.68 o
   0   4   5         42.48         45.81         5.41 o
   1   4   5        182.69        183.15        10.37 o
   2   4   5        152.91        146.19        12.59 o
   3   4   5         36.24         43.24         7.40 o
   4   4   5        483.32        512.10        27.15 o
   5   4   5        128.62        123.75        16.59 o
   6   4   5         18.59         14.28         3.87 o
   7   4   5        277.07        287.18        12.09 o
  -7   5   5         81.27         89.22         6.85 o
  -6   5   5          4.41          2.82         2.06 o
  -5   5   5          0.12         -0.50         1.66 o
  -4   5   5        127.28        140.91        12.24 o
  -3   5   5        244.67        250.73        14.22 o
  -2   5   5        826.13        924.59        28.27 o
  -1   5   5          1.36         17.49         5.12 o
   0   5   5        389.09        428.18        24.82 o
   1   5   5         26.25         23.36         5.44 o
   2   5   5         76.50         75.15        14.90 o
   3   5   5        178.35        187.85         9.89 o
   4   5   5         23.75         28.16         4.45 o
   5   5   5        100.35         96.33         7.33 o
   6   5   5        247.23        239.72         9.97 o
  -6   6   5         42.79         46.82         8.74 o
  -5   6   5        196.50        179.98        12.16 o
  -4   6   5         48.37         40.05         6.33 o
  -3   6   5        107.21         96.92        15.41 o
  -2   6   5        184.40        205.36        27.19 o
  -1   6   5         74.70         95.35        10.44 o
   0   6   5         17.98         26.59         5.67 o
   1   6   5         95.84        101.77         8.67 o
   2   6   5         31.37         28.44         5.22 o
   3   6   5          0.13          1.08         2.41 o
   4   6   5         39.56         47.70         8.30 o
   5   6   5         73.57         72.74         5.41 o
  -5   7   5        200.71        207.06        10.93 o
  -4   7   5          3.25          4.63         7.32 o
  -3   7   5        649.82        553.32        35.74 o
  -2   7   5         55.26         34.91        15.33 o
  -1   7   5          7.18         11.10         8.44 o
   0   7   5        110.67        128.80        24.45 o
   1   7   5         14.86         15.02         9.27 o
   2   7   5         31.79         23.84         6.06 o
   3   7   5          0.56          1.41         2.15 o
   4   7   5         22.33         31.26         6.32 o
  -3   8   5         20.15         20.43         5.66 o
  -2   8   5        106.84         81.04        11.91 o
  -1   8   5        114.39         92.98         8.97 o
   0   8   5          5.95          4.45         4.83 o
   1   8   5        119.56        116.33         8.61 o
   2   8   5        273.58        268.23        12.62 o
  -2  -9   6          0.77         -0.59         4.46 o
  -1  -9   6         59.48         70.79        15.41 o
   1  -9   6         22.40         22.49         3.94 o
   2  -9   6          0.02         -2.47         2.47 o
  -4  -8   6          2.04         12.54         5.73 o
  -3  -8   6         13.70          5.91         3.48 o
  -2  -8   6         67.26         63.04        10.95 o
  -1  -8   6         17.66          9.72         4.71 o
   0  -8   6         32.46         70.51        10.92 o
   3  -8   6         37.68         34.72         7.36 o
   4  -8   6        127.46        129.49         9.38 o
  -6  -7   6        144.81        183.01        14.60 o
  -5  -7   6         21.53         22.34         4.98 o
  -4  -7   6         65.80         69.25         9.64 o
  -3  -7   6        103.61        112.10        15.94 o
  -2  -7   6          0.41         -7.16         7.16 o
  -1  -7   6         14.43          8.45         4.08 o
   0  -7   6        137.39        119.26         9.10 o
   1  -7   6         26.17         20.13         2.85 o
   2  -7   6         22.51         31.61         8.32 o
   3  -7   6          3.83          1.34         2.94 o
   4  -7   6          5.27         13.88         3.92 o
   5  -7   6        158.88        170.94        11.47 o
  -7  -6   6        104.96        119.93        11.38 o
  -6  -6   6         20.20         24.26         6.06 o
  -5  -6   6         88.64         76.42         7.30 o
  -4  -6   6        224.76        263.65        19.24 o
  -3  -6   6         59.31         55.67         8.53 o
  -2  -6   6        916.02        892.63        28.48 o
  -1  -6   6          4.44          2.93         1.64 o
   0  -6   6        298.00        295.37        15.03 o
   1  -6   6        349.49        397.53        25.76 o
   2  -6   6          0.45          7.68         3.72 o
   3  -6   6        497.92        529.83        22.92 o
   4  -6   6         52.21         55.37         7.88 o
   5  -6   6         75.69         71.03         8.41 o
   6  -6   6        155.05        159.77        10.99 o
  -7  -5   6         50.47         48.74        11.62 o
  -6  -5   6         98.15        109.46        20.41 o
  -5  -5   6         69.98         54.92         6.48 o
  -4  -5   6        123.89        116.98        20.34 o
  -3  -5   6          8.32          9.52         3.13 o
  -2  -5   6         96.00         76.16        14.88 o
  -1  -5   6        293.67        265.81        13.11 o
   0  -5   6         39.87         29.15         4.22 o
   1  -5   6          3.19          1.65         2.48 o
   2  -5   6         34.49         35.66         6.33 o
   3  -5   6          0.77          2.00         3.04 o
   4  -5   6        173.74        209.00        11.32 o
   5  -5   6        332.65        356.10        27.11 o
   6  -5   6          0.77          3.03         2.35 o
   7  -5   6        150.99        130.85        12.47 o
  -8  -4   6          5.06          3.25         3.21 o
  -7  -4   6          1.24          0.23         3.23 o
  -6  -4   6        137.91        143.87         8.95 o
  -5  -4   6         93.70        124.25        21.43 o
  -4  -4   6          1.35          3.62         2.08 o
  -3  -4   6        792.53        839.99        26.17 o
  -2  -4   6         16.09          9.35         2.18 o
  -1  -4   6         23.33         22.86         3.51 o
   0  -4   6        290.22        296.28         9.14 o
   1  -4   6        302.13        303.04        18.06 o
   2  -4   6        330.86        366.26        24.96 o
   3  -4   6        176.11        165.76        10.59 o
   4  -4   6        260.06        259.29        14.54 o
   5  -4   6        316.91        325.48        14.55 o
   6  -4   6         41.51         33.30         5.84 o
   7  -4   6         20.55         27.33         4.45 o
  -8  -3   6         13.33         15.20         7.23 o
  -7  -3   6         59.55         57.29         9.57 o
  -6  -3   6         69.88         77.48         6.34 o
  -5  -3   6       1064.73       1137.24        63.59 o
  -4  -3   6        391.47        452.14        19.50 o
  -3  -3   6        183.08        196.68        13.73 o
  -2  -3   6        655.70        591.39        16.61 o
  -1  -3   6       1138.88       1203.59        24.78 o
   0  -3   6        168.45        169.51         7.09 o
   1  -3   6          0.64          2.43         0.79 o
   2  -3   6       1320.99       1479.57        27.07 o
   3  -3   6        377.42        401.94        21.05 o
   4  -3   6         70.56         69.79         9.22 o
   5  -3   6        618.25        495.35        28.07 o
   6  -3   6        127.72        137.80        12.21 o
   7  -3   6         57.23         59.12         6.89 o
   8  -3   6          9.53         11.83         3.66 o
  -8  -2   6        218.74        220.72        13.45 o
  -7  -2   6          9.63          3.87         2.94 o
  -6  -2   6        176.50        164.76        15.28 o
  -5  -2   6          2.03          3.30         2.34 o
  -4  -2   6          1.00          2.08         1.80 o
  -3  -2   6         96.83        130.67         8.65 o
  -2  -2   6        573.37        563.56        15.87 o
  -1  -2   6        336.76        307.26        16.62 o
   0  -2   6         77.27         79.22         7.97 o
   1  -2   6       2344.05       2555.26        70.39 o
   2  -2   6        403.95        478.68        17.36 o
   3  -2   6        105.70        118.55         8.32 o
   4  -2   6        361.15        346.94        35.74 o
   5  -2   6          0.84          0.83         1.65 o
   6  -2   6         44.71         48.79         6.13 o
   7  -2   6        590.09        643.36        24.05 o
   8  -2   6          5.23          6.88         1.96 o
  -9  -1   6          2.45          2.28         1.98 o
  -8  -1   6         34.33         27.52         4.85 o
  -7  -1   6        195.43        234.73        15.77 o
  -6  -1   6        826.60        862.32        37.64 o
  -5  -1   6        238.33        196.70        15.89 o
  -4  -1   6        899.21        974.80        23.10 o
  -3  -1   6        839.24        906.20        29.80 o
  -2  -1   6       2289.78       2110.39        56.10 o
  -1  -1   6        206.61        229.94        13.46 o
   0  -1   6       1533.26       1463.30        39.63 o
   1  -1   6       2955.42       3266.83        82.90 o
   2  -1   6          8.08         16.02         2.67 o
   3  -1   6        268.74        234.70        14.26 o
   4  -1   6        593.38        631.43        27.72 o
   5  -1   6         11.24         16.33         4.50 o
   6  -1   6        102.14        108.03        12.45 o
   7  -1   6          2.79          1.79         1.77 o
   8  -1   6        611.64        594.47        27.25 o
  -9   0   6        370.64        388.29        19.19 o
  -8   0   6         12.92         22.70         4.43 o
  -7   0   6          0.32          0.07         1.32 o
  -6   0   6          5.80          3.58         2.47 o
  -5   0   6         99.37         56.95         8.15 o
  -4   0   6        183.23        205.15        14.94 o
  -3   0   6        548.98        517.60        19.11 o
  -2   0   6       1256.80       1107.02        36.58 o
  -1   0   6        111.27        119.48         9.36 o
   0   0   6        714.53        765.01        17.95 o
   1   0   6        438.03        503.38        14.18 o
   2   0   6         79.38         82.39         6.24 o
   3   0   6         14.10         18.01         3.96 o
   4   0   6        196.84        189.19        14.55 o
   5   0   6         31.76         41.27         7.36 o
   6   0   6          4.94          3.95         1.42 o
   7   0   6         25.67         17.57         3.62 o
   8   0   6        161.98        141.47        11.08 o
  -8   1   6        437.55        520.86        27.53 o
  -7   1   6         33.86         40.09         7.92 o
  -6   1   6          8.47         12.66         4.27 o
  -5   1   6        107.78        110.95        11.81 o
  -4   1   6         13.96         12.31         3.68 o
  -3   1   6         36.47         36.14         3.92 o
  -2   1   6          2.71          2.78         1.10 o
  -1   1   6       1584.13       1534.02        43.46 o
   0   1   6         19.05         17.23         3.70 o
   1   1   6       1294.10       1351.54        23.36 o
   2   1   6       1000.04       1008.74        33.26 o
   3   1   6          0.81         -0.10         0.96 o
   4   1   6        750.54        764.22        31.85 o
   5   1   6         40.88         41.61         7.52 o
   6   1   6         16.99         24.84         6.76 o
   7   1   6          4.96          6.98         3.63 o
  -8   2   6         55.61         51.09         6.88 o
  -7   2   6         35.12         51.41         9.92 o
  -6   2   6        145.40        145.33        17.92 o
  -5   2   6        144.43        143.39        13.65 o
  -4   2   6        908.41        938.71        34.96 o
  -1   2   6         21.97         21.59         4.62 o
   0   2   6          8.11          7.64         2.83 o
   1   2   6       1410.31       1489.49        35.81 o
   2   2   6          8.71          9.65         2.64 o
   3   2   6         28.25         26.38         4.52 o
   4   2   6         76.32         72.76         7.92 o
   5   2   6        128.14        129.54         7.87 o
   6   2   6         65.00         59.99         6.04 o
   7   2   6          4.15          6.83         3.32 o
  -8   3   6          6.22          4.63         1.67 o
  -7   3   6         75.69         72.93        14.85 o
  -6   3   6         17.36         15.33         3.87 o
  -5   3   6        147.39        119.65        14.16 o
  -4   3   6         10.76          6.77         2.92 o
  -3   3   6         30.45         28.50         4.29 o
  -2   3   6        376.79        362.88        33.67 o
  -1   3   6        179.90        173.05         9.85 o
   0   3   6         21.23         19.22         3.22 o
   1   3   6          2.90          2.18         2.14 o
   2   3   6        179.74        151.01        10.41 o
   3   3   6          2.73          4.39         2.64 o
   4   3   6         30.24         26.29         6.66 o
   5   3   6         63.21         65.24         5.67 o
   6   3   6         91.78         83.20         6.79 o
   7   3   6         16.92         20.66         2.78 o
  -7   4   6         33.86         33.59         4.75 o
  -6   4   6          0.73         -1.04         1.82 o
  -5   4   6         83.44         76.60         8.77 o
  -4   4   6        228.48        237.62        20.67 o
  -3   4   6         28.51         29.67         4.75 o
  -2   4   6        131.79        116.18         8.81 o
  -1   4   6        381.28        356.12        18.97 o
   0   4   6        135.86        121.48        15.67 o
   1   4   6          3.70          1.28         0.72 o
   2   4   6        152.98        126.74        12.04 o
   3   4   6        232.91        238.11        17.34 o
   4   4   6         81.59         67.45         6.31 o
   5   4   6        273.26        282.87        13.42 o
   6   4   6         26.94         33.69         4.14 o
  -7   5   6          0.38          1.18         0.81 o
  -6   5   6         18.26         13.02         3.03 o
  -5   5   6         38.03         33.79         5.56 o
  -4   5   6         10.42         13.90         4.62 o
  -3   5   6         40.66         41.25         3.96 o
  -2   5   6         16.83         16.36         4.16 o
  -1   5   6          3.40          0.50         1.75 o
   0   5   6        152.71        161.66        15.21 o
   1   5   6          0.23          0.31         1.20 o
   2   5   6        320.43        324.83        16.54 o
   3   5   6        100.86         96.25         7.79 o
   4   5   6        218.01        205.12        11.38 o
   5   5   6         81.69         93.36         6.94 o
   6   5   6        172.03        182.67         9.61 o
  -6   6   6          4.88          3.46         1.58 o
  -5   6   6         39.05         37.06         5.32 o
  -4   6   6        278.81        318.28        19.74 o
  -3   6   6        595.63        494.20        35.05 o
  -2   6   6         47.13         86.81        20.48 o
  -1   6   6         61.49         68.51         9.23 o
   0   6   6        119.64        143.72        13.12 o
   1   6   6        422.54        444.23        43.91 o
   2   6   6         31.05         34.30         6.43 o
   3   6   6        348.29        341.29        22.66 o
   4   6   6         60.49         58.51         5.23 o
   5   6   6         66.91         73.56         8.86 o
  -5   7   6         41.34         34.95         6.76 o
  -4   7   6          2.61         -1.63         2.67 o
  -3   7   6         25.28         21.09         6.44 o
  -2   7   6         12.33          4.62         3.96 o
  -1   7   6         33.77         31.75        13.93 o
   0   7   6         58.21         67.96        11.78 o
   1   7   6         10.26          4.81         6.79 o
   2   7   6         67.21         65.15         8.71 o
   3   7   6          1.73          1.58         8.04 o
  -2   8   6         18.21          7.83         4.03 o
  -1   8   6         14.34          5.30         2.80 o
   0   8   6        459.51        388.75        99.15 o
   1   8   6          5.82         -3.46         3.46 o
   0  -9   7        323.07        320.53        15.21 o
   1  -9   7        120.94        115.13         9.05 o
   2  -9   7          2.75          2.74         1.77 o
  -4  -8   7         20.72          8.53         8.42 o
  -3  -8   7         22.74         18.61         5.00 o
  -2  -8   7        196.03        433.71        95.06 o
  -1  -8   7         18.28        104.27        18.67 o
   0  -8   7         58.24         64.60        22.10 o
   1  -8   7         33.28          6.55         4.34 o
   2  -8   7        331.38        288.26        18.71 o
   3  -8   7        111.03        100.11        12.56 o
   4  -8   7         19.85          5.47        13.27 o
  -5  -7   7         27.14         28.95         6.51 o
  -4  -7   7        108.07         93.11        13.40 o
  -3  -7   7        177.17        190.42        20.80 o
  -2  -7   7         33.03         33.06         6.13 o
  -1  -7   7         60.20         62.89         7.65 o
   0  -7   7        238.72        212.27        24.27 o
   1  -7   7        172.66        174.93        10.09 o
   2  -7   7        122.74        111.64        15.09 o
   3  -7   7        281.46        295.11        24.16 o
   4  -7   7        315.81        296.32        23.12 o
   5  -7   7          0.25         -0.23         1.23 o
  -6  -6   7          3.74          1.97         2.40 o
  -5  -6   7          7.08          5.22         2.33 o
  -4  -6   7          8.18          8.82         2.66 o
  -3  -6   7        271.62        337.23        16.65 o
  -2  -6   7        175.19        244.11        21.47 o
  -1  -6   7        355.65        353.06        17.16 o
   0  -6   7         67.49         53.04         6.28 o
   1  -6   7        881.53        999.30        43.04 o
   2  -6   7         16.07         11.78         3.17 o
   3  -6   7          7.10          9.72         3.05 o
   4  -6   7         15.19         13.04         5.51 o
   5  -6   7        163.56        170.94        12.79 o
   6  -6   7         68.71         70.08         7.42 o
  -7  -5   7          0.43          0.63         2.55 o
  -6  -5   7        126.31        121.37        10.25 o
  -5  -5   7       1053.28       1062.01        33.27 o
  -4  -5   7         46.12         44.05         4.33 o
  -3  -5   7        520.57        599.31        27.74 o
  -2  -5   7        357.67        399.85        19.50 o
  -1  -5   7         30.66         17.18         3.24 o
   0  -5   7          3.95          4.83         1.94 o
   1  -5   7        204.41        184.09        12.07 o
   2  -5   7        628.36        596.37        25.90 o
   3  -5   7         79.75        104.73         9.68 o
   4  -5   7         35.94         38.30         5.61 o
   5  -5   7        181.30        205.36        21.96 o
   6  -5   7         69.26         71.81         8.72 o
   7  -5   7        231.37        220.79        15.46 o
  -8  -4   7         77.78         98.18        14.97 o
  -7  -4   7          3.32          3.60         3.89 o
  -6  -4   7        348.47        326.15        17.56 o
  -5  -4   7        385.08        389.41        13.76 o
  -4  -4   7        285.83        267.50        15.13 o
  -3  -4   7         21.83         16.36         4.52 o
  -2  -4   7         50.34         42.65        13.36 o
  -1  -4   7        798.11        778.65        21.18 o
   0  -4   7         54.53         47.39         4.17 o
   1  -4   7         29.88         32.74         4.67 o
   2  -4   7         37.46         46.62         5.75 o
   3  -4   7          1.57          2.81         1.87 o
   4  -4   7        328.85        314.52        16.55 o
   5  -4   7        131.82        140.95        12.46 o
   6  -4   7         15.88         11.79         2.97 o
   7  -4   7        466.69        548.09        19.44 o
  -8  -3   7         35.29         33.63         9.95 o
  -7  -3   7        133.71        141.25        15.11 o
  -6  -3   7         58.07         60.82         5.64 o
  -5  -3   7         71.23         66.10        14.66 o
  -4  -3   7       1143.59       1187.25        39.27 o
  -3  -3   7         95.13         83.26         8.79 o
  -2  -3   7         92.88        108.05         8.38 o
  -1  -3   7        472.19        554.43        21.52 o
   0  -3   7       1978.33       2046.64        32.06 o
   1  -3   7          0.11          1.35         1.46 o
   2  -3   7       2093.35       2421.62        67.44 o
   3  -3   7         31.82         20.26         3.88 o
   4  -3   7        516.40        419.08        24.49 o
   5  -3   7        520.71        575.25        38.12 o
   6  -3   7         25.38         35.55         8.23 o
   7  -3   7         49.99         61.61         6.66 o
  -8  -2   7         79.52         83.02        13.29 o
  -7  -2   7         49.29         47.45        11.79 o
  -6  -2   7         27.24         33.65         6.63 o
  -5  -2   7         15.96          7.73         3.18 o
  -4  -2   7         53.70         52.93         5.08 o
  -3  -2   7        147.62        216.22         9.76 o
  -2  -2   7        795.44        847.03        17.21 o
  -1  -2   7          8.27          4.44         1.31 o
   0  -2   7         75.24         72.28         5.68 o
   1  -2   7        646.30        655.62        21.00 o
   2  -2   7        686.00        706.68        25.20 o
   3  -2   7        801.96        863.22        31.35 o
   4  -2   7          0.43          2.36         1.84 o
   5  -2   7        101.62        104.00        11.90 o
   6  -2   7        567.99        632.49        25.08 o
   7  -2   7        167.63        172.58        11.48 o
  -8  -1   7         14.83         10.17         5.20 o
  -7  -1   7         20.81         41.53         6.56 o
  -6  -1   7          9.87         13.27         4.41 o
  -5  -1   7         97.52         81.16        10.42 o
  -4  -1   7        731.70        843.96        21.56 o
  -3  -1   7        459.62        456.86        12.49 o
  -2  -1   7        409.17        368.41        10.24 o
  -1  -1   7        257.30        222.78        14.21 o
   0  -1   7       1119.57       1250.83        37.83 o
   1  -1   7          2.16          0.90         0.70 o
   2  -1   7        133.77        136.53         8.54 o
   3  -1   7        880.08        891.67        32.08 o
   4  -1   7         43.92         46.91         7.38 o
   5  -1   7        367.20        404.73        24.28 o
   6  -1   7        104.46        113.39         9.88 o
   7  -1   7        813.94        837.64        39.25 o
  -8   0   7         13.94         19.85         4.12 o
  -7   0   7         54.35         84.03        11.67 o
  -6   0   7        148.31        121.58        13.41 o
  -5   0   7        806.76        823.16        34.84 o
  -4   0   7         12.45          3.09         2.59 o
  -3   0   7       1270.84       1263.89        30.70 o
  -2   0   7         10.51         11.95         2.42 o
  -1   0   7       3038.89       2784.65        66.35 o
   0   0   7       2452.43       2613.14        80.48 o
   1   0   7         54.87         50.54         4.34 o
   2   0   7        842.08        818.34        28.55 o
   3   0   7        155.77        151.54        12.28 o
   4   0   7         28.10         27.29         5.75 o
   5   0   7         37.99         44.41         7.89 o
   6   0   7        129.77        130.52        10.78 o
   7   0   7        377.79        343.47        15.90 o
  -8   1   7         30.18         25.98         6.01 o
  -7   1   7        185.43        252.92        20.56 o
  -6   1   7         45.97         45.61         5.45 o
  -5   1   7          0.67         -0.33         1.77 o
  -4   1   7          2.61          0.85         1.67 o
  -3   1   7        287.66        257.18        12.60 o
  -2   1   7         86.36         89.29         8.70 o
  -1   1   7        537.52        582.36        22.94 o
   0   1   7        498.15        537.17        18.26 o
   1   1   7       1273.35       1354.76        33.03 o
   2   1   7       1228.32       1305.28        25.84 o
   3   1   7        145.72        145.49        10.49 o
   4   1   7         50.92         58.79         7.20 o
   5   1   7        603.42        634.20        20.76 o
   6   1   7         99.35         91.50        12.23 o
   7   1   7         16.95         12.18         3.99 o
  -8   2   7          0.18          2.50         1.53 o
  -7   2   7         12.63         21.26         5.91 o
  -6   2   7        177.65        165.49        14.05 o
  -4   2   7        103.95         89.10        10.28 o
  -3   2   7        191.84        165.68        13.10 o
  -1   2   7         30.90         29.67         5.94 o
   0   2   7       1225.31       1210.05        42.00 o
   1   2   7       3371.56       3372.67        98.81 o
   2   2   7       3552.37       3599.25        81.07 o
   3   2   7         99.93         89.01        12.95 o
   4   2   7         80.41         83.55         8.76 o
   5   2   7        243.33        250.75         9.20 o
   6   2   7         69.89         53.44         9.01 o
   7   2   7          3.90          3.98         1.93 o
  -8   3   7        145.07        163.00        10.38 o
  -7   3   7         42.80         56.98         6.50 o
  -6   3   7        356.18        357.08        32.12 o
  -5   3   7         12.53         12.35         2.96 o
  -4   3   7         76.20         74.84        11.20 o
  -3   3   7        334.74        289.65        40.55 o
  -2   3   7         49.91         55.91         5.97 o
  -1   3   7         79.13         69.59         6.50 o
   0   3   7         11.10          9.87         3.50 o
   1   3   7        100.84         94.85        13.23 o
   2   3   7          2.80          3.33         2.19 o
   3   3   7        767.39        774.42        26.81 o
   4   3   7        357.04        362.08        13.88 o
   5   3   7        176.09        137.52         8.24 o
   6   3   7        249.45        244.48        10.01 o
  -7   4   7          1.54          0.88         1.08 o
  -6   4   7         55.29         48.72        10.20 o
  -5   4   7         16.98         12.68         2.68 o
  -4   4   7         81.15         92.17         9.49 o
  -3   4   7        261.67        287.64        15.06 o
  -2   4   7         63.72         63.80         6.69 o
  -1   4   7         24.58         22.92         5.20 o
   0   4   7        144.90        136.77        18.45 o
   1   4   7        282.09        230.06        22.13 o
   2   4   7        113.48         98.22        10.85 o
   3   4   7          7.20         10.46         2.13 o
   4   4   7         55.98         41.25         5.12 o
   5   4   7         28.57         26.35         4.02 o
   6   4   7         91.51         80.69         5.74 o
  -7   5   7          0.14         -0.54         0.73 o
  -6   5   7         14.25         13.95         3.04 o
  -5   5   7        134.39        132.12        14.51 o
  -4   5   7         76.90         81.88        11.91 o
  -3   5   7         19.33         21.55         2.95 o
  -2   5   7         92.24         91.73        10.47 o
  -1   5   7          1.77          2.60         1.28 o
   0   5   7         31.18         24.71         5.32 o
   1   5   7        265.43        303.52        25.43 o
   2   5   7         52.22         54.05         7.08 o
   3   5   7         27.64         26.72         4.32 o
   4   5   7         70.56         49.93         5.36 o
   5   5   7          5.96         10.77         2.10 o
  -6   6   7         36.32         35.12         4.11 o
  -5   6   7          0.05          0.71         1.26 o
  -4   6   7         98.13         94.77        16.33 o
  -3   6   7         10.79         11.53         8.29 o
  -2   6   7         31.93         39.81        15.06 o
  -1   6   7        182.29        210.76        14.28 o
   0   6   7          5.76         13.18         8.42 o
   1   6   7        122.96        127.41        22.93 o
   2   6   7         15.72         12.84         4.44 o
   3   6   7         54.29         49.67        10.13 o
   4   6   7         32.76         26.14         6.67 o
  -4   7   7          6.00          5.40         2.92 o
  -3   7   7          0.65          2.85         2.67 o
  -2   7   7         85.34         82.69        16.87 o
  -1   7   7         10.73          7.21         4.83 o
   0   7   7          7.79          9.51         3.16 o
   1   7   7          3.04          1.65         1.27 o
   2   7   7         13.27         15.43         2.68 o
   3   7   7         35.89         43.56         5.82 o
   1  -9   8         46.06         98.81         8.22 o
  -4  -8   8        115.54        127.47        13.35 o
  -3  -8   8        126.00        142.26        15.55 o
  -2  -8   8        115.31        124.66        15.21 o
  -1  -8   8        153.71        228.77         9.94 o
   1  -8   8         96.37         75.69         6.01 o
   2  -8   8        215.33        165.92         9.06 o
   3  -8   8         19.94         10.79         1.34 o
   4  -8   8         90.70        105.06        10.94 o
  -5  -7   8         41.79         46.66         6.72 o
  -4  -7   8        108.44        103.77        14.31 o
  -3  -7   8         31.42         29.53         8.30 o
  -2  -7   8         18.71         13.20         5.54 o
  -1  -7   8        271.87        258.32        18.95 o
   0  -7   8         12.80          5.67         2.11 o
   1  -7   8        121.31        135.96         7.93 o
   2  -7   8          1.89          2.78         3.44 o
   3  -7   8         82.60         81.35        12.54 o
   4  -7   8          2.83          2.69         2.45 o
   5  -7   8         67.14         62.73         8.88 o
  -6  -6   8         52.89         44.42         7.94 o
  -5  -6   8        252.21        317.96        13.70 o
  -4  -6   8        146.32        169.96        11.49 o
  -3  -6   8        146.78        157.38        16.81 o
  -2  -6   8         16.89         38.36         5.60 o
  -1  -6   8        486.26        405.50        26.78 o
   0  -6   8        183.74        183.65        17.19 o
   1  -6   8        137.34        123.96        14.47 o
   2  -6   8        900.14        932.38        30.77 o
   3  -6   8         11.19         12.16         3.60 o
   4  -6   8         67.06         64.19        11.20 o
   5  -6   8         39.66         44.88         8.77 o
   6  -6   8         33.21         22.01         5.11 o
  -7  -5   8          0.17          4.90         3.04 o
  -6  -5   8        230.03        191.19        19.00 o
  -5  -5   8         63.13         65.34         6.74 o
  -4  -5   8        523.57        525.89        20.86 o
  -3  -5   8        163.34        141.74        13.20 o
  -2  -5   8         48.66         77.09        37.00 o
  -1  -5   8       1073.53       1089.93        42.31 o
   0  -5   8         47.89         38.28         7.05 o
   1  -5   8         15.33         14.83         3.69 o
   2  -5   8        142.46        144.46        11.20 o
   3  -5   8        310.42        326.79        15.25 o
   4  -5   8         23.94         29.84         4.55 o
   5  -5   8         52.82         56.88        10.18 o
   6  -5   8         15.77         15.65         4.83 o
  -8  -4   8         24.42         37.12         8.74 o
  -7  -4   8         95.20         83.68        10.58 o
  -6  -4   8       1161.43       1220.50        42.39 o
  -5  -4   8         64.77         68.73         6.54 o
  -4  -4   8        112.17        119.95        11.97 o
  -3  -4   8          4.47          4.60         2.76 o
  -2  -4   8        355.11        387.68        41.20 o
  -1  -4   8         27.42         19.23         3.32 o
   0  -4   8        501.22        468.33        18.27 o
   1  -4   8         31.27         19.88         3.55 o
   2  -4   8         52.07         35.67         8.25 o
   3  -4   8        104.98         87.62        13.81 o
   4  -4   8         92.28         94.30         9.74 o
   5  -4   8         60.00         68.76        11.48 o
   6  -4   8        265.44        300.44        21.83 o
   7  -4   8          9.92          9.38         2.15 o
  -8  -3   8         24.09         21.22         4.73 o
  -7  -3   8          0.16         -0.12         1.92 o
  -6  -3   8          2.60          1.56         1.57 o
  -5  -3   8        261.42        277.23        18.46 o
  -4  -3   8        238.08        236.19        16.22 o
  -3  -3   8        429.12        391.43        20.22 o
  -2  -3   8        334.49        389.03        19.52 o
  -1  -3   8       1138.18       1102.14        44.79 o
   0  -3   8        163.18        185.35        15.35 o
   1  -3   8        105.23        121.67         9.19 o
   2  -3   8          3.16          3.20         2.94 o
   3  -3   8          0.28          3.33         3.61 o
   4  -3   8         47.23         51.05         9.76 o
   5  -3   8        371.04        421.39        17.05 o
   6  -3   8        868.20       1008.27        31.46 o
   7  -3   8          1.76          3.39         1.62 o
  -8  -2   8        200.62        153.39        34.32 o
  -7  -2   8          8.78          5.85         5.52 o
  -6  -2   8         66.57         62.64         6.65 o
  -5  -2   8         62.43         66.88         6.28 o
  -4  -2   8        410.00        434.55        15.59 o
  -3  -2   8         44.12         33.82         4.03 o
  -2  -2   8        202.66        246.77        12.62 o
  -1  -2   8          5.34          5.06         1.22 o
   0  -2   8        748.82        806.35        15.35 o
   1  -2   8       1899.10       2094.71        69.37 o
   2  -2   8         28.49         27.85         3.85 o
   3  -2   8        191.78        191.00        14.12 o
   4  -2   8        288.62        303.03        19.73 o
   5  -2   8        564.20        632.09        23.47 o
   6  -2   8        276.08        293.42        23.88 o
   7  -2   8         26.14         26.23         6.29 o
  -8  -1   8          7.61          6.15         3.24 o
  -7  -1   8        254.20        273.59        16.78 o
  -6  -1   8        645.23        764.96       141.40 o
  -5  -1   8        139.70        110.79        12.47 o
  -4  -1   8        221.94        237.10        17.09 o
  -3  -1   8       1317.76       1333.55        49.91 o
  -2  -1   8        432.15        408.79        11.50 o
  -1  -1   8         78.02         79.09         6.12 o
   0  -1   8         58.02         44.07         3.61 o
   1  -1   8        417.45        473.12        16.42 o
   2  -1   8         21.67         29.28         4.98 o
   3  -1   8         45.23         49.43         7.33 o
   4  -1   8        578.01        560.84        27.89 o
   5  -1   8        657.12        713.56        20.71 o
   6  -1   8         11.60         12.98         3.23 o
   7  -1   8          1.62          3.82         3.06 o
  -8   0   8          0.74          0.77         1.19 o
  -7   0   8        307.95        393.91        25.64 o
  -6   0   8        645.91        508.37        18.63 o
  -5   0   8       1345.22       1369.02        48.39 o
  -4   0   8         14.29          7.16         3.35 o
  -3   0   8        273.79        282.11        17.82 o
  -2   0   8         10.71         17.66         3.18 o
  -1   0   8        531.36        472.23        15.71 o
   0   0   8         14.29         17.46         2.79 o
   1   0   8         52.27         90.95        11.88 o
   2   0   8         11.88          7.71         2.78 o
   3   0   8         91.59         94.73        10.28 o
   4   0   8        142.31        167.57        14.90 o
   5   0   8        327.37        342.81        14.07 o
   6   0   8         37.68         35.30         5.64 o
   7   0   8         12.34         13.06         2.84 o
  -8   1   8         27.61         40.16         5.91 o
  -7   1   8         40.51         55.74         9.55 o
  -6   1   8          1.37          0.64         1.10 o
  -5   1   8        292.75        294.41        20.36 o
  -4   1   8        696.41        620.87        29.25 o
  -3   1   8       1203.62       1157.57        39.86 o
  -2   1   8        261.31        217.92        14.68 o
  -1   1   8         56.63         52.00         6.88 o
   0   1   8       5548.92       5505.16        70.14 o
   1   1   8       2416.65       2417.45        77.69 o
   2   1   8          7.29          8.34         2.53 o
   3   1   8         68.19         65.97         7.42 o
   4   1   8         85.26         90.42         9.35 o
   5   1   8          7.92          5.35         1.53 o
   6   1   8         25.83         24.77         6.34 o
   7   1   8         81.24         86.86         9.81 o
  -8   2   8          0.56          1.89         2.04 o
  -7   2   8          4.73          7.74         2.38 o
  -6   2   8          6.83          3.13         1.73 o
  -3   2   8        200.35        202.05        15.16 o
  -2   2   8        167.81        147.18        12.24 o
  -1   2   8         12.40          8.48         3.23 o
   0   2   8        211.82        195.52        14.50 o
   1   2   8       2579.49       2494.96        85.71 o
   2   2   8         27.08          9.40         6.24 o
   3   2   8          1.12          2.48         1.92 o
   4   2   8        444.49        441.06        13.29 o
   5   2   8         17.74         16.63         3.36 o
   6   2   8          1.50         -1.00         1.80 o
   7   2   8         45.79         40.14         6.10 o
  -8   3   8         53.91         43.59         6.70 o
  -7   3   8         16.92         17.87         5.04 o
  -6   3   8         86.66         80.29         9.43 o
  -5   3   8         55.55         56.06         6.22 o
  -4   3   8         18.01         15.59         5.33 o
  -3   3   8        164.81        170.50        19.96 o
  -2   3   8         82.29         73.65        12.20 o
  -1   3   8        714.03        614.59        22.47 o
   0   3   8         10.91          9.90         3.26 o
   1   3   8        130.99         94.29        14.10 o
   2   3   8          1.52          4.64         2.58 o
   3   3   8          8.32          6.00         2.10 o
   4   3   8         10.96         13.15         3.06 o
   5   3   8         69.52         65.83         5.58 o
   6   3   8          0.84          0.39         0.74 o
  -7   4   8        119.18        119.39         8.20 o
  -6   4   8          0.63          2.07         3.07 o
  -5   4   8       1264.46       1331.32        58.78 o
  -4   4   8         48.41         54.62         4.64 o
  -3   4   8          1.53          2.38         1.71 o
  -2   4   8         32.68         31.30         6.77 o
  -1   4   8        468.33        435.25        56.14 o
   0   4   8         40.77         34.68         5.35 o
   1   4   8        239.64        211.86        21.83 o
   2   4   8        145.13        153.81         8.61 o
   3   4   8         89.44         88.65         6.22 o
   4   4   8        146.35        153.43         9.88 o
   5   4   8         59.93         61.08         5.62 o
   6   4   8        106.71        100.82         7.85 o
  -6   5   8          1.11          1.05         1.59 o
  -5   5   8         38.21         36.56         3.98 o
  -4   5   8        260.33        307.32        40.28 o
  -3   5   8          1.20          2.18         1.96 o
  -2   5   8          3.38          5.32         1.76 o
  -1   5   8        213.78        247.43        12.33 o
   0   5   8         12.23         17.94        15.39 o
   2   5   8         83.02         82.18        11.46 o
   3   5   8          9.49          9.78         2.81 o
   4   5   8        198.82        186.79        11.26 o
   5   5   8          2.50          1.88         5.67 o
  -5   6   8          3.64          5.75         1.77 o
  -4   6   8         52.99         55.41         5.82 o
  -3   6   8        110.01        108.67        37.68 o
  -2   6   8        159.46        119.82        16.29 o
  -1   6   8         44.18         45.37         6.67 o
   0   6   8        428.06        575.81        24.15 o
   1   6   8         54.63         61.55        15.44 o
   2   6   8         29.07         31.35         7.62 o
   3   6   8        109.61        113.92        13.44 o
   4   6   8         17.23         21.29         5.52 o
  -4   7   8         81.11         71.56         9.41 o
  -3   7   8         90.27         92.85        12.49 o
  -2   7   8         59.61         65.01        15.65 o
  -1   7   8          1.56          2.20         2.97 o
   0   7   8         57.57         61.73         6.75 o
   1   7   8         10.87         13.32         3.31 o
   2   7   8        176.34        210.97        13.01 o
   1  -9   9        199.52        264.12        12.84 o
  -4  -8   9        306.43        333.33        22.10 o
  -3  -8   9        163.82        178.05        17.02 o
  -2  -8   9          3.29         53.56        54.83 o
  -1  -8   9        250.14        325.88        19.66 o
   0  -8   9         44.53         93.67        10.72 o
   1  -8   9          6.36         15.33         5.33 o
   2  -8   9         58.39         47.98         4.53 o
   3  -8   9         45.39         33.71         3.47 o
  -5  -7   9        106.51        126.59         8.01 o
  -4  -7   9          3.89          4.54         3.56 o
  -3  -7   9        205.62        194.07        20.36 o
  -2  -7   9          5.63          4.30         2.88 o
  -1  -7   9         36.45         35.18         6.94 o
   0  -7   9        661.26        636.59        34.21 o
   1  -7   9        103.79         94.94         6.45 o
   2  -7   9         59.80         34.33         5.74 o
   3  -7   9          5.65          2.10         1.79 o
   4  -7   9          3.68          4.26         3.06 o
   5  -7   9         76.55         81.08         9.43 o
  -6  -6   9          4.93          8.94         4.31 o
  -5  -6   9        134.09        152.17        10.24 o
  -4  -6   9         68.24         63.92         6.94 o
  -3  -6   9        227.38        296.95        21.49 o
  -2  -6   9        106.34        117.98         8.26 o
  -1  -6   9         58.60         50.49         4.97 o
   0  -6   9         15.84          9.39         1.78 o
   1  -6   9       1458.17       1504.45        32.94 o
   2  -6   9         24.40         22.98         3.26 o
   3  -6   9         13.24          9.31         3.15 o
   4  -6   9         82.04         69.95        24.21 o
   5  -6   9          4.87          2.54         2.24 o
  -7  -5   9         25.42         27.30         5.73 o
  -6  -5   9        242.27        271.12        17.02 o
  -5  -5   9        157.67        121.46        10.27 o
  -4  -5   9        282.85        277.60        18.13 o
  -3  -5   9          2.89         -0.17         2.15 o
  -2  -5   9       2122.88       2176.41        62.66 o
  -1  -5   9        165.21        165.75        10.46 o
   0  -5   9        113.67         88.13        11.01 o
   1  -5   9        195.12        185.07        12.59 o
   2  -5   9        740.14        799.99        44.41 o
   3  -5   9        115.07        128.24         9.56 o
   4  -5   9        132.67        148.18        12.35 o
   5  -5   9        323.03        295.65        17.99 o
   6  -5   9          1.79         -0.45         1.53 o
  -7  -4   9         10.26          8.44         4.57 o
  -6  -4   9          2.85          2.51         2.00 o
  -5  -4   9        141.71        152.15        11.32 o
  -4  -4   9          1.06          1.53         2.33 o
  -3  -4   9         92.97         99.85        10.87 o
  -2  -4   9          9.51          4.65         1.67 o
  -1  -4   9         22.35         17.86         3.42 o
   0  -4   9        502.54        480.78        15.70 o
   1  -4   9          1.59          0.35         3.35 o
   2  -4   9         91.18         94.47         9.49 o
   3  -4   9         25.44         28.97         7.90 o
   4  -4   9         13.97         17.91         4.34 o
   5  -4   9        182.46        192.92        23.07 o
   6  -4   9          3.15          2.98         1.45 o
  -8  -3   9        158.24        132.37        11.24 o
  -7  -3   9          0.00         -1.54         2.52 o
  -6  -3   9        111.07        128.29         8.93 o
  -5  -3   9        141.38        149.12         8.42 o
  -4  -3   9        225.81        234.96        16.33 o
  -3  -3   9        426.57        467.61        23.20 o
  -2  -3   9          0.23         -0.23         1.27 o
  -1  -3   9        260.17        240.82        15.61 o
   0  -3   9        202.28        235.64        18.12 o
   1  -3   9       1187.49       1222.17        33.76 o
   2  -3   9         18.95          8.48         4.24 o
   3  -3   9         38.78         33.54         7.90 o
   4  -3   9       1067.23       1152.44        34.99 o
   5  -3   9        174.86        173.30        17.94 o
   6  -3   9        744.32        785.34        37.97 o
   7  -3   9         11.38         13.07         3.35 o
  -8  -2   9         10.15          7.85         2.83 o
  -7  -2   9         25.05         34.63         9.67 o
  -6  -2   9          0.17         -0.28         4.13 o
  -5  -2   9        127.92        121.45         8.67 o
  -4  -2   9        348.62        326.92        19.78 o
  -3  -2   9        516.57        487.58        16.52 o
  -2  -2   9         33.21         24.24         3.47 o
  -1  -2   9        113.11         98.75         6.83 o
   0  -2   9        185.65        208.78         8.85 o
   1  -2   9        449.63        515.25        27.06 o
   2  -2   9         70.42         55.86         9.47 o
   3  -2   9          3.16          2.85         2.05 o
   4  -2   9        107.85        108.48        12.11 o
   5  -2   9        120.67        127.07        10.16 o
   6  -2   9          6.63          1.18         2.67 o
   7  -2   9         60.04         67.39         9.40 o
  -8  -1   9        112.70        109.53         8.80 o
  -7  -1   9         30.61         45.87         8.28 o
  -6  -1   9         69.01         69.96        10.33 o
  -5  -1   9          1.01          1.74         2.05 o
  -4  -1   9        100.27         73.88         9.78 o
  -3  -1   9         29.37         28.50         6.10 o
  -2  -1   9         62.42         60.88         5.21 o
  -1  -1   9       1330.69       1287.53        30.11 o
   0  -1   9        191.11        171.96         7.90 o
   1  -1   9          0.35          0.21         3.21 o
   2  -1   9         83.03         76.87         8.74 o
   3  -1   9        271.79        265.48        18.01 o
   4  -1   9         60.57         68.12         9.67 o
   5  -1   9        355.62        372.79        14.73 o
   6  -1   9         35.00         38.78         5.70 o
   7  -1   9          4.55          2.90         1.30 o
  -8   0   9          0.67          0.87         1.39 o
  -7   0   9         56.15         51.31         9.15 o
  -6   0   9        373.85        325.27        14.30 o
  -5   0   9         21.83         19.05         5.31 o
  -4   0   9        185.59        149.70        14.10 o
  -3   0   9        399.14        356.62        21.14 o
  -2   0   9          3.03          1.16         1.56 o
  -1   0   9          4.48          0.78         1.89 o
   0   0   9         61.99         74.03         8.06 o
   1   0   9        191.59        163.13        10.79 o
   2   0   9          0.67          0.34         1.14 o
   3   0   9        899.67        876.98        35.26 o
   4   0   9        292.50        290.66        20.53 o
   5   0   9          2.22          1.21         1.48 o
   6   0   9         35.72         27.79         4.54 o
   7   0   9         59.85         59.77         5.75 o
  -8   1   9         33.19         43.07         5.40 o
  -7   1   9         33.44         44.71         8.55 o
  -6   1   9         48.73         55.83         6.40 o
  -5   1   9         45.74         47.00         8.15 o
  -4   1   9          7.95         10.49         3.68 o
  -3   1   9          1.31          3.14         2.78 o
  -2   1   9        526.13        447.67        23.20 o
  -1   1   9        369.49        337.87        19.45 o
   0   1   9        405.00        387.49        21.19 o
   1   1   9         59.98         68.00        12.44 o
   2   1   9         30.44         28.21         9.14 o
   3   1   9        165.75        155.86        11.88 o
   4   1   9        167.04        164.09         8.77 o
   5   1   9         17.18         10.94         3.59 o
   6   1   9          1.75          3.53         1.98 o
   7   1   9          1.61         -0.63         1.32 o
  -8   2   9          4.44          3.66         1.49 o
  -7   2   9          1.13         -0.23         0.82 o
  -6   2   9         81.57         72.39         9.22 o
  -5   2   9         11.15         16.36         4.71 o
  -3   2   9         29.80         12.54         4.46 o
  -2   2   9        928.85        843.02        33.64 o
  -1   2   9        272.92        224.14        16.10 o
   0   2   9        298.89        262.44        17.85 o
   1   2   9        117.86         99.38        11.41 o
   2   2   9        485.80        440.88        36.44 o
   3   2   9        414.43        427.99        38.05 o
   4   2   9          9.93         15.49         2.72 o
   5   2   9          1.29          3.22         1.39 o
   6   2   9        213.56        231.79        12.91 o
  -7   3   9          0.86          1.10         1.04 o
  -6   3   9        200.91        166.32        13.60 o
  -5   3   9         53.76         57.29         6.48 o
  -4   3   9          0.44          0.05         1.03 o
  -3   3   9        531.83        532.62        63.12 o
  -2   3   9        158.28        171.77        15.81 o
  -1   3   9        105.53        112.30        12.49 o
   0   3   9          3.46          5.12         2.25 o
   1   3   9         95.11         88.28        13.89 o
   2   3   9         17.70         17.18         6.10 o
   3   3   9        107.94        116.00         7.42 o
   4   3   9         17.71         15.06         3.73 o
   5   3   9          6.52          3.91         1.58 o
   6   3   9          4.12          1.24         2.43 o
  -7   4   9        125.58        122.27        10.44 o
  -6   4   9        218.88        202.48        13.77 o
  -5   4   9        119.18        129.76        12.05 o
  -4   4   9         87.23         92.03        10.53 o
  -3   4   9        108.73        119.58         7.69 o
  -2   4   9         14.37         10.39         2.73 o
  -1   4   9         53.90         58.34         9.47 o
   0   4   9         34.41         40.53        10.61 o
   1   4   9          9.05         10.87         5.77 o
   2   4   9          5.82          1.22         2.12 o
   3   4   9         32.34         40.50         6.60 o
   4   4   9         50.86         50.51         5.99 o
   5   4   9          1.52          1.99         2.22 o
  -6   5   9         24.58         26.94         5.07 o
  -5   5   9        101.54        108.25         6.52 o
  -4   5   9         74.65         82.55        11.43 o
  -3   5   9         13.68         11.45         3.21 o
  -2   5   9        141.65        157.60        13.84 o
  -1   5   9         66.56         78.72         8.83 o
   0   5   9        114.13        131.27        13.41 o
   1   5   9         94.52        102.35        11.72 o
   2   5   9          0.10          0.89         2.07 o
   3   5   9        418.00        467.02        34.67 o
   4   5   9        108.07         97.76        10.26 o
  -5   6   9         11.42         10.07         3.51 o
  -4   6   9         56.44         62.42         9.01 o
  -3   6   9          4.53          3.24         1.62 o
  -2   6   9          0.11          3.17         1.55 o
  -1   6   9         33.13         42.85         7.12 o
   0   6   9         41.52         43.71         6.61 o
   1   6   9          0.87          1.68         1.41 o
   2   6   9         31.75         41.30         6.43 o
   3   6   9         13.07         14.70         2.62 o
  -2   7   9          0.42          2.32         2.80 o
  -1   7   9          2.18          2.89         1.11 o
   0   7   9          0.77          1.42         1.46 o
   1   7   9          7.66          7.19         2.57 o
  -4  -8  10          2.03         -6.44         6.44 o
  -3  -8  10         34.66         25.99         5.91 o
  -2  -8  10          2.32         34.12        35.18 o
  -1  -8  10          8.86          9.11         8.84 o
   0  -8  10        185.97        255.73        20.53 o
   1  -8  10        111.07         99.84         8.57 o
   2  -8  10         60.19         74.62        23.33 o
   3  -8  10        128.28        101.00         8.98 o
  -5  -7  10        138.44        147.24         8.45 o
  -4  -7  10          7.18         12.44         5.11 o
  -3  -7  10         47.25         51.81        10.28 o
  -2  -7  10        554.52        552.18        21.68 o
  -1  -7  10        100.07        122.92         9.54 o
   0  -7  10         21.12         15.39         3.93 o
   1  -7  10        189.47        181.06         7.44 o
   2  -7  10        101.67         66.54         7.26 o
   3  -7  10         67.51         59.69        10.25 o
   4  -7  10         79.35         88.67        10.99 o
  -6  -6  10          5.10         10.84         2.29 o
  -5  -6  10         94.99         81.33         7.35 o
  -4  -6  10         34.15         31.99         4.99 o
  -3  -6  10        183.66        215.58        23.84 o
  -2  -6  10         81.12         94.04         8.02 o
  -1  -6  10        103.48        125.44        11.16 o
   0  -6  10          1.08          1.26         1.81 o
   1  -6  10          7.41          2.46         2.14 o
   2  -6  10        307.39        357.17        15.53 o
   3  -6  10         82.38         67.35         6.48 o
   4  -6  10          5.75          3.24         2.34 o
   5  -6  10         37.17         37.74         6.96 o
  -7  -5  10         67.10         70.33         9.08 o
  -6  -5  10         80.96         74.90        14.20 o
  -5  -5  10          8.45          5.05         2.54 o
  -4  -5  10         39.54         50.28         5.87 o
  -3  -5  10         27.50         26.91         3.78 o
  -2  -5  10        301.54        313.69        20.67 o
  -1  -5  10        343.64        373.97        16.63 o
   0  -5  10        320.55        297.40        14.52 o
   1  -5  10         38.61         42.90         9.99 o
   2  -5  10        183.06        199.18        11.85 o
   3  -5  10        115.57        107.50         8.83 o
   4  -5  10          1.70          2.31         3.14 o
   5  -5  10          0.56         -1.33         1.87 o
   6  -5  10         61.65         59.02         7.75 o
  -7  -4  10          0.95          4.92         2.65 o
  -6  -4  10        387.53        411.05        18.13 o
  -5  -4  10        186.78        174.91        15.54 o
  -4  -4  10          0.29          1.04         1.62 o
  -3  -4  10         81.74         71.71         9.31 o
  -2  -4  10        267.79        244.25        17.54 o
  -1  -4  10          2.51          3.20         2.07 o
   0  -4  10         54.23         54.78         6.36 o
   1  -4  10        151.99        153.05        17.47 o
   2  -4  10        332.38        380.15        19.81 o
   3  -4  10         45.03         49.22         7.54 o
   4  -4  10         26.81         33.42         8.65 o
   5  -4  10         39.55         31.91         8.42 o
   6  -4  10        116.04        116.72        12.87 o
  -8  -3  10         70.34         74.32        10.70 o
  -7  -3  10         11.94          5.74         3.47 o
  -6  -3  10         30.46         21.39         3.58 o
  -5  -3  10        406.73        425.62        16.16 o
  -4  -3  10        307.02        293.99        18.79 o
  -3  -3  10        196.86        196.75        15.06 o
  -2  -3  10        371.51        370.21        20.63 o
  -1  -3  10        125.98         92.89        10.20 o
   0  -3  10        199.34        237.95        19.02 o
   1  -3  10         60.33         59.03         7.10 o
   2  -3  10        148.15        181.45        17.96 o
   3  -3  10          8.22         11.36         4.92 o
   4  -3  10          5.51          5.76         2.90 o
   5  -3  10        319.20        332.34        24.66 o
   6  -3  10          0.35          1.27         2.26 o
  -8  -2  10         76.03         71.64        11.43 o
  -7  -2  10        234.65        205.03        22.84 o
  -6  -2  10        152.79        198.35        23.73 o
  -5  -2  10        107.07         88.78         7.90 o
  -4  -2  10         47.30         43.01         5.01 o
  -3  -2  10         88.79         89.47         7.08 o
  -2  -2  10          1.05          0.27         1.22 o
  -1  -2  10        454.83        385.09        14.71 o
   0  -2  10         62.96         50.42         5.57 o
   1  -2  10        523.34        565.81        30.08 o
   2  -2  10        427.35        417.48        26.96 o
   3  -2  10        402.30        409.39        28.35 o
   4  -2  10        456.53        457.10        14.31 o
   5  -2  10        851.68        864.71        28.95 o
   6  -2  10          4.69          3.37         3.42 o
   7  -2  10         78.90         88.86         9.88 o
  -8  -1  10          0.42          2.17         1.81 o
  -7  -1  10        128.22        131.39        13.20 o
  -6  -1  10        166.16        150.52        12.70 o
  -5  -1  10        336.67        307.00        21.76 o
  -4  -1  10        189.59        166.93        15.42 o
  -3  -1  10         43.49         34.56         7.03 o
  -2  -1  10        422.13        423.89        15.11 o
  -1  -1  10         83.38         79.17         6.27 o
   0  -1  10         74.98         69.39         6.52 o
   1  -1  10          2.00          3.54         3.14 o
   2  -1  10          1.84          3.86         2.90 o
   3  -1  10         41.85         47.26         7.87 o
   4  -1  10         31.43         30.24         4.05 o
   5  -1  10        510.46        551.08        25.57 o
   6  -1  10          4.66          1.59         1.55 o
   7  -1  10        118.81        121.46        11.60 o
  -8   0  10          7.49          7.94         2.29 o
  -7   0  10          5.05          5.07         3.23 o
  -6   0  10        119.32         94.55        11.67 o
  -5   0  10        187.78        191.89        17.25 o
  -4   0  10        169.81        153.05        14.68 o
  -3   0  10        113.82        100.75        11.58 o
  -2   0  10        232.00        190.76        15.37 o
  -1   0  10         46.05         40.89         7.33 o
   0   0  10        270.09        267.56        18.45 o
   1   0  10         37.61         36.09         6.98 o
   2   0  10         12.33          8.18         6.03 o
   3   0  10        713.59        704.93        26.78 o
   4   0  10       1410.52       1517.38        29.70 o
   5   0  10         24.32         16.10         3.94 o
   6   0  10         13.84         10.76         2.36 o
  -8   1  10         62.35         75.65         6.78 o
  -7   1  10          1.95          1.77         2.43 o
  -6   1  10         11.73          9.15         3.58 o
  -5   1  10         79.99         86.93         6.13 o
  -4   1  10          4.51          2.57         2.38 o
  -3   1  10        175.84        161.86        14.80 o
  -2   1  10        398.95        341.76        21.24 o
  -1   1  10        152.91         94.54        11.22 o
   0   1  10        112.33         72.58         9.74 o
   1   1  10         20.69          6.81         3.35 o
   2   1  10        177.00        173.79        22.04 o
   3   1  10        405.74        393.51        35.95 o
   4   1  10       1058.59       1106.09        33.79 o
   5   1  10         72.62         69.62         7.89 o
   6   1  10         17.03         10.03         2.49 o
  -8   2  10          9.46         13.27         3.56 o
  -7   2  10         84.74         65.58         7.78 o
  -6   2  10         92.15         89.03        10.21 o
  -5   2  10         34.99         37.90         7.10 o
  -2   2  10          4.10          2.47         2.34 o
  -1   2  10        148.35         99.76        11.48 o
   0   2  10        176.04        140.96        14.16 o
   1   2  10        177.86        175.75        16.41 o
   2   2  10          5.99         12.80         7.38 o
   3   2  10         13.51          8.27         3.52 o
   4   2  10          0.23          2.06         0.84 o
   5   2  10         39.57         37.30         4.07 o
   6   2  10        124.03        131.36         8.87 o
  -7   3  10          7.84          5.11         2.26 o
  -6   3  10         14.90          8.74         2.99 o
  -5   3  10         85.17         92.28        10.53 o
  -4   3  10          0.26         -0.25         0.82 o
  -3   3  10        159.74        179.09        10.60 o
  -2   3  10        483.16        378.44        26.00 o
  -1   3  10          4.28          0.23         1.96 o
   0   3  10         69.27         63.03        11.25 o
   1   3  10       1710.19       1665.10        66.94 o
   2   3  10          4.96          4.19         1.84 o
   3   3  10        391.06        428.76        18.57 o
   4   3  10         10.23          6.77         2.23 o
   5   3  10         26.05         20.53         6.46 o
  -6   4  10          5.32          3.66         2.24 o
  -5   4  10        204.23        177.40        13.81 o
  -4   4  10         17.36         17.18         4.57 o
  -3   4  10         29.70         28.07         3.59 o
  -2   4  10         74.07         79.38         7.89 o
  -1   4  10         84.71        101.48         8.46 o
   0   4  10        154.21        169.35        11.66 o
   1   4  10        238.23        275.94        13.71 o
   2   4  10          4.46          2.67         1.54 o
   3   4  10        145.80        140.25        17.72 o
   4   4  10         10.88         16.05         5.96 o
   5   4  10         42.73         40.45         7.35 o
  -5   5  10          4.05          4.41         1.60 o
  -4   5  10        251.41        266.57        16.78 o
  -3   5  10          3.69          1.98         1.95 o
  -2   5  10         96.54        129.92        12.01 o
  -1   5  10         37.81         44.85         7.59 o
   0   5  10         27.30         27.75         6.58 o
   1   5  10         22.56         25.44         5.92 o
   2   5  10          1.54         -1.25         1.25 o
   3   5  10          0.87         -3.20         3.20 o
   4   5  10          0.27          3.32         2.36 o
  -4   6  10          0.17         -1.11         1.18 o
  -3   6  10          8.82          8.14         2.56 o
  -2   6  10          1.01          0.76         1.03 o
  -1   6  10          6.72          6.57         2.13 o
   0   6  10         16.62         14.61         4.32 o
   1   6  10        294.88        370.35        19.70 o
   2   6  10        278.23        328.52        16.95 o
  -3  -8  11          0.06         -1.23         4.65 o
  -2  -8  11        170.96        208.47        15.90 o
  -1  -8  11         28.96         36.30         6.94 o
   0  -8  11        112.45        135.93        34.15 o
   1  -8  11         89.44         97.66         9.62 o
   2  -8  11        337.77        322.36        11.26 o
  -5  -7  11         28.80         34.83         3.91 o
  -4  -7  11         13.95         20.81         3.49 o
  -3  -7  11        206.72        480.91       139.68 o
  -2  -7  11         33.57         34.42         8.63 o
  -1  -7  11        254.25        271.63        13.89 o
   0  -7  11          0.99          3.38         2.54 o
   1  -7  11        237.10        249.21        15.42 o
   2  -7  11         70.73         85.74         8.54 o
   3  -7  11          7.56          7.87         4.06 o
   4  -7  11         74.41         69.87         9.03 o
  -6  -6  11         48.94         58.82         5.12 o
  -5  -6  11          0.68          2.12         1.44 o
  -4  -6  11        261.65        296.34        13.00 o
  -3  -6  11        159.64        162.30        35.73 o
  -2  -6  11          9.67         10.67         8.42 o
  -1  -6  11         79.52         70.78         5.70 o
   0  -6  11        714.18        726.67        21.87 o
   1  -6  11        116.06        119.74         6.35 o
   2  -6  11         17.93         14.54         3.05 o
   3  -6  11         46.98         37.89         6.49 o
   4  -6  11         13.49         14.78         3.57 o
   5  -6  11        353.93        365.53        20.46 o
  -7  -5  11         47.94         70.60        11.86 o
  -6  -5  11          6.30          4.06         1.94 o
  -5  -5  11          4.34          6.43         2.66 o
  -4  -5  11          4.28          5.82         2.55 o
  -3  -5  11        289.74        306.63        19.64 o
  -2  -5  11         56.79         59.85         5.02 o
  -1  -5  11       1356.11       1408.69        72.64 o
   0  -5  11       1351.54       1463.94        50.65 o
   1  -5  11        230.13        262.75        11.87 o
   2  -5  11        592.20        592.83        21.00 o
   3  -5  11         45.31         39.41         6.18 o
   4  -5  11          1.43          0.80         1.44 o
   5  -5  11          4.86          2.16         1.30 o
  -7  -4  11         34.96         34.77         8.23 o
  -6  -4  11         44.86         32.71         8.55 o
  -5  -4  11       1024.00        982.21        30.78 o
  -4  -4  11        124.07        126.77         9.11 o
  -3  -4  11        320.18        317.63        20.67 o
  -2  -4  11         91.88         84.48        10.47 o
  -1  -4  11         33.19         33.99         6.44 o
   0  -4  11         10.90         12.04         3.13 o
   1  -4  11         11.19          8.56         2.66 o
   2  -4  11         59.79         67.65        12.51 o
   3  -4  11        133.75        144.72        10.28 o
   4  -4  11        149.40        132.43        16.97 o
   5  -4  11        117.58        127.40        15.32 o
   6  -4  11         13.17         12.47         3.99 o
  -7  -3  11        150.88        158.00        12.91 o
  -6  -3  11          2.21          4.44         4.62 o
  -5  -3  11        477.35        558.86        22.79 o
  -4  -3  11        574.85        566.76        27.11 o
  -3  -3  11         75.69         64.91         8.81 o
  -2  -3  11        107.18         99.45        10.80 o
  -1  -3  11        860.68        813.12        33.73 o
   0  -3  11        462.41        370.85        22.28 o
   1  -3  11        178.73        183.84        13.01 o
   2  -3  11        110.90        116.12        10.79 o
   3  -3  11         74.12         82.64         8.54 o
   4  -3  11        183.81        189.71        18.67 o
   5  -3  11         22.29         10.42         4.20 o
   6  -3  11         42.99         44.64         5.53 o
  -8  -2  11          6.14          2.38         1.55 o
  -7  -2  11          3.11          2.55         2.66 o
  -6  -2  11         17.81         10.35         6.10 o
  -5  -2  11          3.35          4.74         1.78 o
  -4  -2  11        233.36        211.34        12.68 o
  -3  -2  11        459.79        414.92        16.23 o
  -2  -2  11        281.11        278.41        12.92 o
  -1  -2  11         84.74         91.24         7.33 o
   0  -2  11        307.20        281.04        19.38 o
   1  -2  11        145.11        132.17         9.97 o
   2  -2  11        336.58        356.76        25.98 o
   3  -2  11        115.95        124.22        16.01 o
   4  -2  11         57.20         56.67         5.95 o
   5  -2  11        218.95        214.92        13.59 o
   6  -2  11        340.14        352.84        23.22 o
  -8  -1  11        250.58        314.21        23.05 o
  -6  -1  11          9.25          8.58         3.40 o
  -5  -1  11         26.40         20.06         3.02 o
  -4  -1  11         11.42          6.60         3.09 o
  -3  -1  11          0.16          1.35         1.37 o
  -2  -1  11        105.56         94.38        11.39 o
  -1  -1  11          0.88         -0.06         0.76 o
   0  -1  11         74.77         81.26         7.50 o
   1  -1  11        932.12        930.27        28.15 o
   2  -1  11        314.33        350.70        25.17 o
   3  -1  11        895.91        922.61        34.49 o
   4  -1  11         17.75         20.31         3.47 o
   5  -1  11          1.13          2.70         4.56 o
   6  -1  11         45.53         48.21         5.73 o
  -8   0  11         50.35         65.74         6.05 o
  -7   0  11          1.42         -0.30         1.67 o
  -6   0  11          7.08          8.83         2.48 o
  -5   0  11        461.56        427.67        14.26 o
  -4   0  11         23.75         17.91         5.44 o
  -3   0  11         75.97         71.16        10.13 o
  -2   0  11        521.24        442.67        25.27 o
  -1   0  11         67.25         44.03         8.37 o
   0   0  11         15.74          5.97         2.97 o
   1   0  11          0.44         -1.25         1.25 o
   2   0  11          2.61          1.92         2.19 o
   3   0  11        364.40        362.03        13.67 o
   4   0  11         74.50         80.49         8.73 o
   5   0  11         86.44         77.87         8.31 o
   6   0  11          0.24         -1.34         1.34 o
  -8   1  11         12.03         18.17         3.09 o
  -7   1  11         22.35         29.94         6.62 o
  -6   1  11        128.06         95.72        10.72 o
  -5   1  11        832.68        792.58        19.91 o
  -4   1  11        125.10        128.51        13.79 o
  -3   1  11          3.55          1.09         1.56 o
  -2   1  11        363.11        327.84        21.59 o
  -1   1  11         36.65         23.67         6.08 o
   0   1  11        115.89        103.17        12.28 o
   1   1  11        288.33        260.19        16.06 o
   2   1  11        665.98        623.14        44.03 o
   3   1  11         85.82         86.32         9.62 o
   4   1  11          2.00          0.73         2.57 o
   5   1  11         35.40         26.88         4.62 o
   6   1  11          8.51          6.78         2.15 o
  -7   2  11         22.22         35.64         6.67 o
  -6   2  11         24.75         15.75         4.32 o
  -5   2  11         56.58         51.76         8.16 o
  -4   2  11        266.01        279.42        13.35 o
   0   2  11        126.66        105.84        13.13 o
   1   2  11         41.32         41.41         8.61 o
   3   2  11         65.43         84.93        14.69 o
   4   2  11          0.16          1.73         1.43 o
   5   2  11        339.57        343.39        16.29 o
  -7   3  11          4.19          4.90         2.36 o
  -6   3  11         52.70         47.33         6.69 o
  -5   3  11         54.70         52.57         7.78 o
  -4   3  11         50.03         56.84         5.89 o
  -3   3  11        355.51        399.33        16.21 o
  -2   3  11         50.79         54.86         3.86 o
  -1   3  11         10.69          8.91         1.51 o
   0   3  11         17.63         20.29         2.26 o
   1   3  11        754.18        820.84        67.86 o
   2   3  11        248.60        242.81        23.85 o
   3   3  11        124.92        125.47        17.07 o
   4   3  11          2.34          4.95         3.33 o
   5   3  11        194.50        189.73        16.83 o
  -6   4  11         31.60         29.63         4.71 o
  -5   4  11          4.05          9.33         3.28 o
  -4   4  11         27.61         32.15         6.06 o
  -3   4  11          9.09         10.74         2.84 o
  -2   4  11          1.72          1.01         1.69 o
  -1   4  11        367.50        429.21        15.88 o
   0   4  11         26.65         24.93         3.06 o
   1   4  11        178.27        201.10         8.89 o
   2   4  11        326.64        341.50        18.20 o
   3   4  11         35.93         33.68         8.15 o
   4   4  11         12.48          7.07         3.27 o
  -5   5  11         14.71         23.66         4.05 o
  -4   5  11        300.11        316.71        17.40 o
  -3   5  11         27.93         38.67         4.51 o
  -2   5  11        113.95        115.28         7.98 o
  -1   5  11        318.65        398.45        22.49 o
   0   5  11        152.11        124.31        11.93 o
   1   5  11         87.40         97.58         7.33 o
   2   5  11         42.51         57.90         5.24 o
   3   5  11         63.31         67.59        10.93 o
  -3   6  11         48.04         52.94         6.27 o
  -2   6  11        103.45        103.51         6.54 o
  -1   6  11         21.46         24.17         5.25 o
   0   6  11          3.46          2.21         1.79 o
   1   6  11          8.29         10.66         3.07 o
  -3  -8  12         49.00         47.90        10.91 o
  -2  -8  12         57.10         68.85        12.88 o
  -1  -8  12         48.74        129.15        66.62 o
   0  -8  12         30.74         78.56        38.63 o
   1  -8  12        102.37        106.86        14.94 o
   2  -8  12         32.85         24.98         4.06 o
  -4  -7  12         41.13         53.33         5.12 o
  -3  -7  12        103.98        357.81       125.73 o
  -2  -7  12         13.60          5.64         3.11 o
  -1  -7  12        254.87        251.98        14.00 o
   0  -7  12         12.75         10.57         3.38 o
   1  -7  12        405.03        429.38        11.98 o
   2  -7  12        142.78        121.70        10.61 o
   3  -7  12         71.95         58.09         5.65 o
  -6  -6  12          0.98          4.34         1.86 o
  -5  -6  12          3.66          3.30         1.21 o
  -4  -6  12        198.73        224.62        17.34 o
  -3  -6  12         38.19         38.44         8.35 o
  -2  -6  12          9.13          6.34         2.37 o
  -1  -6  12         52.51         42.51         4.39 o
   0  -6  12         30.00         24.70         5.74 o
   1  -6  12          6.40          2.36         1.47 o
   2  -6  12         29.49         19.44         3.74 o
   3  -6  12          0.46          1.93         1.39 o
   4  -6  12          0.65          1.82         1.38 o
  -6  -5  12         71.94         65.75         6.11 o
  -5  -5  12         36.48         47.48         6.03 o
  -4  -5  12          0.04          0.00         2.16 o
  -3  -5  12        125.16        131.90        15.24 o
  -2  -5  12        218.10        240.63        12.71 o
  -1  -5  12         17.04         13.94         2.50 o
   0  -5  12         11.06         12.12         1.99 o
   1  -5  12          0.65          1.70         1.60 o
   2  -5  12        422.33        433.62        31.30 o
   3  -5  12        342.57        324.53        26.64 o
   4  -5  12        210.61        222.21        20.23 o
   5  -5  12         96.51         94.76        11.12 o
  -7  -4  12         19.38         16.80         5.25 o
  -6  -4  12        105.57         95.09         7.91 o
  -5  -4  12        101.52         96.85         8.87 o
  -4  -4  12        180.02        180.80        10.99 o
  -3  -4  12        110.74        127.58        10.60 o
  -2  -4  12       1917.51       1957.52        60.08 o
  -1  -4  12       1665.84       1743.94        56.45 o
   0  -4  12        203.31        219.97        13.55 o
   1  -4  12        114.93        107.00         7.18 o
   2  -4  12         34.94         34.65         6.22 o
   3  -4  12         93.19         96.13        14.40 o
   4  -4  12         38.09         39.58         9.08 o
   5  -4  12          1.57         -0.09         1.89 o
  -7  -3  12        154.92        145.34        11.68 o
  -6  -3  12        186.16        168.75        21.42 o
  -5  -3  12        335.78        434.63        36.61 o
  -4  -3  12         53.59         49.89         4.95 o
  -3  -3  12        152.39        149.80        13.65 o
  -2  -3  12        261.44        244.42        17.80 o
  -1  -3  12        129.52        128.35        12.99 o
   0  -3  12          4.35          1.79         2.50 o
   1  -3  12          3.13          1.13         1.88 o
   2  -3  12         91.51         95.05         6.74 o
   3  -3  12        212.22        240.24        12.73 o
   4  -3  12          0.36          1.63         1.95 o
   5  -3  12         67.13         59.57         7.00 o
   6  -3  12         48.13         50.23         5.31 o
  -7  -2  12         16.92         11.86         3.81 o
  -6  -2  12         95.14        109.11        16.94 o
  -5  -2  12         54.80         47.34         5.86 o
  -4  -2  12        333.43        302.77        14.86 o
  -3  -2  12        965.77        922.17        38.31 o
  -2  -2  12        433.55        423.22        16.89 o
  -1  -2  12        285.61        260.38        13.14 o
   0  -2  12         16.37         12.47         4.36 o
   1  -2  12        695.24        739.10        32.97 o
   2  -2  12          2.83          2.31         1.93 o
   3  -2  12         33.25         28.91         4.33 o
   4  -2  12        142.40        144.44        11.36 o
   5  -2  12         40.88         38.88         5.34 o
   6  -2  12        154.29        155.00        13.86 o
  -7  -1  12          6.84         19.04         6.95 o
  -6  -1  12          2.84          3.58         2.24 o
  -5  -1  12          8.12          8.05         2.17 o
  -4  -1  12         80.93         85.22         7.85 o
  -3  -1  12        380.74        356.28        23.64 o
  -2  -1  12         83.11         66.68        10.21 o
  -1  -1  12          3.29          1.67         2.48 o
   0  -1  12          1.51         -1.27         2.52 o
   1  -1  12          0.76          2.18         1.65 o
   2  -1  12          1.68         -1.46         2.66 o
   3  -1  12         17.11         17.32         3.34 o
   4  -1  12         12.53          7.88         3.31 o
   5  -1  12         17.78         15.79         3.49 o
   6  -1  12          8.35          8.65         4.44 o
  -7   0  12        368.25        450.07        23.76 o
  -6   0  12        285.72        227.60        27.07 o
  -5   0  12          2.20          3.34         1.40 o
  -4   0  12         78.87         83.96         6.03 o
  -3   0  12          1.58         -1.23         1.23 o
  -2   0  12          0.47         -0.69         1.58 o
  -1   0  12        468.70        433.64        26.30 o
   0   0  12        584.71        564.63        30.67 o
   1   0  12         12.70          9.29         3.25 o
   2   0  12         26.79         25.34         4.87 o
   3   0  12          8.61          7.19         2.97 o
   4   0  12         11.55         11.17         3.29 o
   5   0  12          3.55          3.20         2.95 o
   6   0  12          8.80          8.50         2.05 o
  -7   1  12          0.55          1.27         0.94 o
  -6   1  12        330.74        259.29        17.54 o
  -5   1  12        125.53        129.26         8.89 o
  -4   1  12        466.19        475.66        17.41 o
  -3   1  12         29.96         45.92         8.39 o
  -2   1  12         56.97         39.84         7.94 o
  -1   1  12          7.05          6.37         3.79 o
   0   1  12        248.29        223.69        19.16 o
   1   1  12        413.12        347.30        24.59 o
   2   1  12         59.39         55.01        10.66 o
   3   1  12         20.66         16.83         5.35 o
   4   1  12         14.80         12.89         3.73 o
   5   1  12          0.24          1.86         1.45 o
  -7   2  12          7.35          9.85         3.30 o
  -6   2  12          3.13          1.93         1.51 o
  -5   2  12          0.54          3.54         1.58 o
  -4   2  12         14.41         10.74         2.28 o
  -3   2  12        196.87        216.08         9.60 o
  -2   2  12         42.11         49.37         3.85 o
  -1   2  12         79.23         87.57        10.56 o
   0   2  12        511.78        551.62        13.42 o
   1   2  12        771.60        726.03        33.09 o
   2   2  12          0.77         -1.23         2.24 o
   3   2  12        160.20        194.98        21.45 o
   4   2  12         17.38         13.27         5.02 o
   5   2  12         54.93         60.18         5.97 o
  -6   3  12         32.95         33.30         5.30 o
  -5   3  12         33.11         34.62         6.22 o
  -4   3  12         14.12         16.15         3.31 o
  -3   3  12        107.82        118.33         8.74 o
  -2   3  12         44.01         46.72         3.60 o
  -1   3  12         43.07         51.90         3.59 o
   0   3  12        104.87        118.40         5.62 o
   1   3  12        505.56        530.95        15.19 o
   2   3  12         87.84         80.71        10.80 o
   3   3  12         26.34         22.87         6.39 o
   4   3  12          8.29          7.48         2.18 o
  -5   4  12        360.48        346.50        17.92 o
  -4   4  12         50.91         44.92         4.73 o
  -3   4  12          6.63          7.94         2.96 o
  -2   4  12         24.96         21.55         3.86 o
  -1   4  12         14.87         13.09         2.33 o
   0   4  12         73.90         75.80         5.31 o
   1   4  12         38.41         37.89         3.69 o
   2   4  12         85.52         92.61         6.66 o
   3   4  12         10.48          9.32         1.90 o
  -4   5  12        228.37        279.13        15.09 o
  -3   5  12          0.10          0.30         1.77 o
  -2   5  12         24.62         28.19         3.85 o
  -1   5  12        258.48        315.04        15.55 o
   0   5  12        153.92        182.16        14.09 o
   1   5  12          1.70          0.08         1.16 o
   2   5  12          2.13          3.23         1.96 o
  -2   6  12         60.69         72.04         6.88 o
  -1   6  12         18.24         22.50         4.46 o
  -1  -8  13        270.80        351.20        45.66 o
   0  -8  13        203.99        266.56        29.98 o
  -4  -7  13         58.68         81.05         6.75 o
  -3  -7  13          5.29          2.89         1.17 o
  -2  -7  13          2.28        100.93        86.23 o
  -1  -7  13         41.23         77.49        33.96 o
   0  -7  13          7.09          7.06         2.12 o
   1  -7  13        246.62        246.54        18.12 o
   2  -7  13         25.38         20.35         4.60 o
  -5  -6  13        220.45        241.52        20.62 o
  -4  -6  13        101.30        106.82         8.64 o
  -3  -6  13        163.52        132.73        52.40 o
  -2  -6  13         17.11         21.53         5.27 o
  -1  -6  13         11.72          4.43         1.96 o
   0  -6  13        170.42        158.73        12.02 o
   1  -6  13        258.05        251.09        10.29 o
   2  -6  13          2.72          0.60         2.85 o
   3  -6  13         34.13         33.62         4.85 o
   4  -6  13          5.96          5.61         2.15 o
  -6  -5  13         21.79         17.90         3.03 o
  -5  -5  13         13.93          8.08         3.11 o
  -4  -5  13         75.31         84.84         9.34 o
  -3  -5  13         17.93         28.91         7.80 o
  -2  -5  13        467.47        461.05        24.43 o
  -1  -5  13        219.28        241.69        10.75 o
   0  -5  13          0.90         -0.75         1.30 o
   1  -5  13        153.98        133.83        12.20 o
   2  -5  13        285.95        294.18        24.89 o
   3  -5  13          2.84          0.35         2.67 o
   4  -5  13        134.16        131.88        14.55 o
  -6  -4  13         54.75         54.82         5.67 o
  -5  -4  13         56.02         46.08         5.86 o
  -4  -4  13        142.87        144.12        13.85 o
  -3  -4  13         96.68        119.20        10.31 o
  -2  -4  13        563.60        633.33        20.99 o
  -1  -4  13        327.46        364.49        15.85 o
   0  -4  13        330.26        342.26        14.67 o
   1  -4  13         50.82         48.67         4.29 o
   2  -4  13        219.80        210.81        15.07 o
   3  -4  13         21.01         21.55         5.97 o
   4  -4  13          0.01          1.74         2.33 o
   5  -4  13         90.15         90.77        11.08 o
  -7  -3  13          9.06          9.76         3.96 o
  -6  -3  13          5.80         10.61         6.18 o
  -5  -3  13        121.29        141.90        20.58 o
  -4  -3  13        229.96        235.87        14.39 o
  -3  -3  13        288.36        309.47        16.47 o
  -2  -3  13        128.57        143.08        13.74 o
  -1  -3  13        229.56        223.36        17.68 o
   0  -3  13        122.48        119.77        12.99 o
   1  -3  13        125.57        138.20        15.46 o
   2  -3  13         44.51         44.76         5.35 o
   3  -3  13         24.53         18.48         4.43 o
   4  -3  13          4.23          6.35         3.19 o
   5  -3  13        214.22        214.03        12.34 o
  -7  -2  13         96.75        120.30        10.26 o
  -6  -2  13         25.16         30.88         8.72 o
  -5  -2  13         41.46         38.61         7.02 o
  -4  -2  13         28.27         30.49         4.03 o
  -3  -2  13         88.29         85.17         6.79 o
  -2  -2  13        211.17        202.97        11.79 o
  -1  -2  13         33.66         23.60         3.99 o
   0  -2  13         19.95         19.91         3.89 o
   1  -2  13         72.63         54.57         9.66 o
   2  -2  13         75.46         63.80         6.25 o
   3  -2  13        103.52        109.45         9.96 o
   4  -2  13        109.73         97.04         9.08 o
   5  -2  13        206.20        196.44        15.60 o
  -7  -1  13         38.11         58.24        11.23 o
  -6  -1  13         16.21          8.35         3.20 o
  -5  -1  13         88.34         75.52         9.83 o
  -4  -1  13        504.13        505.10        36.27 o
  -3  -1  13        137.85        138.51        13.63 o
  -2  -1  13         49.65         40.24         8.13 o
  -1  -1  13         32.27         23.62         6.18 o
   0  -1  13        232.05        212.92        18.88 o
   1  -1  13         49.67         64.29         7.49 o
   2  -1  13         65.50         75.87         6.77 o
   3  -1  13        143.94        155.64        16.24 o
   4  -1  13          0.68          2.95         3.32 o
   5  -1  13        232.32        248.37        17.92 o
  -7   0  13         15.73         19.14         4.27 o
  -6   0  13         96.99        104.04        10.56 o
  -5   0  13        222.46        223.74        16.01 o
  -4   0  13        302.96        317.81        22.01 o
  -3   0  13        115.37        116.70         7.71 o
  -2   0  13          0.34          2.59         2.01 o
  -1   0  13         44.50         39.22         8.39 o
   0   0  13          8.75          7.89         4.39 o
   1   0  13         14.86         14.41         3.67 o
   2   0  13          0.57         -2.04         2.18 o
   3   0  13         46.38         40.68         8.04 o
   4   0  13         18.12         12.82         4.69 o
   5   0  13          4.99          5.89         1.91 o
  -7   1  13          4.66          5.87         2.33 o
  -6   1  13         68.15         56.07         5.21 o
  -5   1  13         52.83         39.61         4.93 o
  -4   1  13          3.16          5.42         3.04 o
  -3   1  13         96.13        102.16         6.00 o
  -2   1  13        155.45        177.58         9.09 o
  -1   1  13        231.96        256.28         8.12 o
   0   1  13          2.49          3.06         2.36 o
   1   1  13        184.35        189.25         8.96 o
   2   1  13          0.93          3.40         2.74 o
   3   1  13         81.32         87.14        11.43 o
   4   1  13        138.67        154.45        11.32 o
   5   1  13         19.41         16.55         3.76 o
  -6   2  13         12.70         12.47         3.44 o
  -5   2  13          5.77          5.19         2.66 o
  -4   2  13         53.09         51.17         4.49 o
  -3   2  13          1.08          1.17         0.81 o
  -2   2  13          0.06         -1.00         1.07 o
  -1   2  13         16.61         20.23         2.56 o
   0   2  13         21.75         22.30         2.37 o
   1   2  13         68.09         68.22         6.26 o
   2   2  13         11.30          6.58         3.42 o
   3   2  13          0.69         -2.34         2.34 o
   4   2  13        283.02        288.16        13.47 o
  -6   3  13         12.79         13.50         3.11 o
  -5   3  13          6.00          7.29         2.76 o
  -4   3  13         82.23         85.38         6.75 o
  -3   3  13         41.82         41.92         6.70 o
  -2   3  13         34.78         40.46         4.11 o
  -1   3  13          3.50          3.70         1.13 o
   0   3  13          0.47          0.18         0.86 o
   1   3  13        922.53       1055.01        22.22 o
   2   3  13        334.87        352.88        13.97 o
   3   3  13         22.96         22.45         2.80 o
   4   3  13         15.98         15.05         1.94 o
  -5   4  13         20.88         16.66         3.33 o
  -4   4  13        176.81        175.86        14.66 o
  -3   4  13         19.04         16.71         3.02 o
  -2   4  13         22.19         24.00         3.59 o
  -1   4  13         49.00         47.01         4.46 o
   0   4  13        218.97        235.62         9.05 o
   1   4  13         80.68         84.41         5.16 o
   2   4  13         31.23         20.58         2.79 o
   3   4  13        175.24        212.88         8.61 o
  -3   5  13          8.60          6.57         1.59 o
  -2   5  13         12.08          9.50         2.03 o
  -1   5  13         57.31         52.49         4.74 o
   0   5  13        429.41        487.96        21.85 o
   1   5  13         30.13         29.64         3.30 o
  -3  -7  14         11.43         24.92         3.79 o
  -2  -7  14         83.86         86.62        11.78 o
  -1  -7  14         21.35         41.12        11.11 o
   0  -7  14         44.41         51.64        12.11 o
   1  -7  14         63.85         64.20         7.13 o
   2  -7  14         49.48         40.65        10.84 o
  -5  -6  14         14.17         19.61         4.26 o
  -4  -6  14          0.14          1.31         1.40 o
  -3  -6  14          2.04          1.60         2.29 o
  -2  -6  14        267.91        262.30        17.00 o
  -1  -6  14         25.56         22.90         3.68 o
   0  -6  14        158.17        162.64        12.11 o
   1  -6  14        104.05         92.60         8.95 o
   2  -6  14         15.10         18.03         3.63 o
   3  -6  14          9.84         11.99         3.88 o
  -5  -5  14          3.77          5.07         1.70 o
  -4  -5  14         20.86         37.41         7.63 o
  -3  -5  14         16.81         21.50         8.27 o
  -2  -5  14          1.06         -0.19         1.64 o
  -1  -5  14        136.37        136.99         9.54 o
   0  -5  14         66.40         60.80         6.31 o
   1  -5  14          0.63          2.72         2.47 o
   2  -5  14        389.39        435.69        20.66 o
   3  -5  14        137.99        140.02        15.51 o
   4  -5  14         56.08         55.12         6.74 o
  -6  -4  14         55.53         50.35        10.02 o
  -5  -4  14         96.02        100.02         9.35 o
  -4  -4  14          8.34          4.33         3.58 o
  -3  -4  14         30.48         31.23         9.73 o
  -2  -4  14        190.21        196.92        15.59 o
  -1  -4  14         66.23         64.94         6.60 o
   0  -4  14         91.25         88.25         7.41 o
   1  -4  14          7.42          4.15         3.07 o
   2  -4  14          0.41          2.82         1.49 o
   3  -4  14        192.70        209.81        19.68 o
   4  -4  14         17.44         13.76         5.35 o
  -6  -3  14          4.50          3.30         3.33 o
  -5  -3  14         53.81         53.58        12.33 o
  -4  -3  14        101.07        103.85        15.48 o
  -3  -3  14        700.95        772.02        26.94 o
  -2  -3  14        159.11        155.04        10.23 o
  -1  -3  14         22.32         22.63         3.70 o
   0  -3  14         56.44         60.72         7.20 o
   1  -3  14          7.96          2.20         1.62 o
   2  -3  14         16.70          9.56         2.86 o
   3  -3  14          8.67          5.08         2.51 o
   4  -3  14        127.73        135.69         9.84 o
   5  -3  14         24.25         32.62         6.13 o
  -7  -2  14          4.75          6.10         2.97 o
  -6  -2  14          5.05          3.11         1.95 o
  -5  -2  14         96.76         76.44         9.78 o
  -4  -2  14        851.51        857.89        80.38 o
  -3  -2  14         76.97         82.08         6.84 o
  -2  -2  14        697.37        650.73        58.94 o
  -1  -2  14          3.63          1.27         2.14 o
   0  -2  14         51.24         53.17         5.31 o
   1  -2  14        329.89        316.57        16.71 o
   2  -2  14         14.15         10.70         5.51 o
   3  -2  14         15.80          6.04         4.57 o
   4  -2  14         94.19         86.34         8.02 o
   5  -2  14        334.10        359.38        14.32 o
  -7  -1  14          9.66         10.70         2.85 o
  -6  -1  14         17.11         11.74         3.25 o
  -5  -1  14          0.78          3.40         3.00 o
  -4  -1  14        294.54        291.15        20.16 o
  -3  -1  14        716.66        701.53        45.04 o
  -2  -1  14          0.44         -0.42         4.74 o
  -1  -1  14         11.81          9.65         2.92 o
   0  -1  14         94.94         84.46         8.31 o
   1  -1  14          5.77          1.40         1.56 o
   2  -1  14        620.31        634.36        34.22 o
   3  -1  14        185.34        217.96        19.09 o
   4  -1  14         57.13         57.94         9.12 o
   5  -1  14         29.37         32.87         4.21 o
  -7   0  14          0.58          6.50         3.40 o
  -6   0  14         55.99         46.81         6.58 o
  -5   0  14        287.40        304.19        19.33 o
  -4   0  14        424.34        449.86        24.91 o
  -3   0  14        179.88        175.93        11.46 o
  -2   0  14        176.12        189.95        12.36 o
  -1   0  14          0.43          0.32         1.38 o
   0   0  14         29.24         32.00         3.64 o
   1   0  14         22.81         16.42         3.74 o
   2   0  14         34.78         30.39         7.14 o
   3   0  14          8.66          9.78         4.31 o
   4   0  14        128.74        123.23        12.80 o
   5   0  14        147.68        147.96         9.07 o
  -6   1  14         37.28         35.50         3.78 o
  -5   1  14        109.14        113.01         7.77 o
  -4   1  14         12.70         14.99         4.05 o
  -3   1  14         14.69         15.06         3.48 o
  -2   1  14         88.48        100.55         5.92 o
  -1   1  14          1.94          1.61         0.83 o
   0   1  14         30.83         34.97         3.38 o
   1   1  14         18.37         13.66         3.08 o
   2   1  14         29.36         18.47         3.30 o
   3   1  14         10.34          8.87         1.97 o
   4   1  14         14.40         19.46         2.50 o
  -6   2  14        131.98        113.83         9.12 o
  -5   2  14         43.23         39.36         5.99 o
  -4   2  14         81.88         70.67         6.03 o
  -3   2  14          4.04          5.24         2.32 o
  -2   2  14          8.27          8.10         1.99 o
  -1   2  14        398.03        433.42        11.90 o
   0   2  14         15.21         12.52         2.25 o
   1   2  14          8.61          4.17         1.61 o
   2   2  14         31.90         35.91         4.35 o
   3   2  14          0.40          0.42         0.85 o
   4   2  14         11.29         12.70         4.25 o
  -5   3  14         64.74         68.81         7.36 o
  -4   3  14         33.07         36.93         5.84 o
  -3   3  14          0.34         -0.87         0.87 o
  -2   3  14          0.32         -1.41         1.41 o
  -1   3  14          6.86          6.37         1.40 o
   0   3  14         62.44         69.06         6.33 o
   1   3  14        146.50        153.75         7.33 o
   2   3  14        259.99        289.03        11.63 o
   3   3  14        545.56        589.34        15.67 o
  -4   4  14         30.24         29.94         4.60 o
  -3   4  14         63.08         67.83         7.44 o
  -2   4  14        129.90        139.28         8.01 o
  -1   4  14        152.23        165.66         9.08 o
   0   4  14         15.17         20.51         2.46 o
   1   4  14        176.42        180.35         8.46 o
   2   4  14          3.04          3.27         0.93 o
  -2  -7  15        368.65        425.33        24.63 o
  -1  -7  15         48.21         50.23         8.79 o
   0  -7  15         14.86         15.77         4.88 o
   1  -7  15          0.01         -1.32         1.70 o
  -4  -6  15          8.73          8.51         1.83 o
  -3  -6  15         15.55         12.04         5.23 o
  -2  -6  15         98.53        101.32         9.73 o
  -1  -6  15        433.56        441.70        16.06 o
   0  -6  15         64.85         58.35         6.80 o
   1  -6  15        346.35        346.60        16.43 o
   2  -6  15         95.06        100.25        10.72 o
  -5  -5  15          0.32          0.49         0.75 o
  -4  -5  15        150.71        149.19        17.26 o
  -3  -5  15         48.26         38.07         9.48 o
  -2  -5  15          6.74          4.36         6.08 o
  -1  -5  15         43.14         43.42         7.05 o
   0  -5  15          0.33          1.08         1.01 o
   1  -5  15         53.78         67.83         6.24 o
   2  -5  15         93.78         90.48         8.18 o
   3  -5  15         12.50         10.21         2.54 o
  -6  -4  15         14.65         11.54         5.14 o
  -5  -4  15        166.61        189.02        15.27 o
  -4  -4  15          4.57          4.53         2.22 o
  -3  -4  15        129.66        131.17        18.12 o
  -2  -4  15          0.56          1.09         2.29 o
  -1  -4  15        307.36        326.15        19.80 o
   0  -4  15         99.52        110.95        15.98 o
   1  -4  15          9.11         10.59         3.40 o
   2  -4  15        571.92        582.95        18.60 o
   3  -4  15         20.73         22.58         6.25 o
   4  -4  15        208.25        219.40        16.26 o
  -6  -3  15          0.34          5.12         3.75 o
  -5  -3  15        189.11        194.79        21.71 o
  -4  -3  15        533.13        586.95        36.82 o
  -3  -3  15         69.37         66.89        12.96 o
  -2  -3  15         10.68          9.31         3.40 o
  -1  -3  15        724.66        846.21        33.40 o
   0  -3  15          0.02          1.86         2.95 o
   1  -3  15         25.31         24.28         5.09 o
   2  -3  15         42.55         28.84         5.28 o
   3  -3  15        142.08        138.09        10.10 o
   4  -3  15         19.84         24.04         3.72 o
  -6  -2  15         56.19         62.44        11.10 o
  -5  -2  15         18.12         15.42         4.27 o
  -4  -2  15        785.97        800.21        61.65 o
  -3  -2  15        187.81        194.28        12.79 o
  -2  -2  15         13.30         12.00         5.94 o
  -1  -2  15          8.58          7.56         1.90 o
   0  -2  15        209.31        239.03        20.25 o
   1  -2  15          2.08          1.68         1.82 o
   2  -2  15         41.43         40.14         8.44 o
   3  -2  15         23.87         29.16         7.00 o
   4  -2  15         13.88         16.45         4.24 o
  -5  -1  15         23.53         24.06         5.31 o
  -4  -1  15         28.36         34.98         7.93 o
  -3  -1  15        244.03        244.54        24.11 o
  -2  -1  15         67.90         78.14        10.21 o
  -1  -1  15         10.71          6.70         2.60 o
   0  -1  15        357.96        346.19        24.14 o
   1  -1  15        196.09        208.92        18.83 o
   2  -1  15        194.25        217.45        18.97 o
   3  -1  15        323.81        318.24        22.04 o
   4  -1  15          9.72         10.28         3.66 o
  -6   0  15        155.17        129.27        10.30 o
  -5   0  15        337.95        316.43        18.79 o
  -4   0  15         31.76         23.83         5.68 o
  -3   0  15         11.07         10.96         4.69 o
  -2   0  15         59.55         57.99         6.11 o
  -1   0  15        141.18        156.03         7.82 o
   0   0  15         32.20         33.35         8.46 o
   1   0  15        153.98        157.77        15.53 o
   2   0  15         10.98         11.69         4.20 o
   3   0  15         36.47         32.15         6.51 o
   4   0  15         53.32         55.72         5.92 o
  -6   1  15         71.94         78.57         7.23 o
  -5   1  15       1163.91       1097.26        44.10 o
  -4   1  15          3.24          3.40         2.19 o
  -3   1  15         81.74         92.38        10.77 o
  -2   1  15         36.75         29.94         3.64 o
  -1   1  15          4.84          1.79         1.14 o
   0   1  15         42.13         58.36         4.84 o
   1   1  15          4.25          3.70         1.45 o
   2   1  15         35.59         45.93         4.60 o
   3   1  15         61.47         67.56         5.80 o
  -5   2  15         61.57         58.46         6.76 o
  -4   2  15          3.69          3.07         2.01 o
  -3   2  15         92.44         86.76         7.91 o
  -2   2  15         58.68         58.16         7.21 o
  -1   2  15         16.05         13.42         1.98 o
   0   2  15          0.02         -0.11         0.84 o
   1   2  15         32.08         34.04         3.49 o
   2   2  15        219.88        224.64         8.45 o
   3   2  15         19.28         14.79         1.78 o
  -4   3  15          0.62          0.56         0.83 o
  -3   3  15         66.82         77.92         5.91 o
  -2   3  15        164.39        172.40         9.44 o
  -1   3  15          0.07         -0.81         0.83 o
   0   3  15          0.39          0.95         0.85 o
   1   3  15         81.45         90.53         5.11 o
   2   3  15        929.48       1000.23        21.79 o
  -3   4  15          1.60          3.27         1.60 o
  -2   4  15          0.73          3.07         1.70 o
  -1   4  15        124.86        121.48         6.88 o
   0   4  15          4.08          4.43         1.54 o
  -3  -6  16         49.77         47.16         8.60 o
  -2  -6  16          0.40         -0.84         1.08 o
  -1  -6  16         13.39         21.73         5.99 o
   0  -6  16          0.70          0.08         0.98 o
   1  -6  16         38.12         36.82         4.77 o
  -4  -5  16          0.34          2.80         3.20 o
  -3  -5  16        134.93        141.03        16.95 o
  -2  -5  16         99.60        105.62         9.98 o
  -1  -5  16          0.33         -2.67         3.57 o
   0  -5  16          9.62          5.14         1.75 o
   1  -5  16          0.03         -0.66         1.55 o
   2  -5  16        126.98        130.92         8.94 o
  -5  -4  16          8.11         13.08         4.76 o
  -4  -4  16          0.63         -2.19         2.69 o
  -3  -4  16          2.54          1.75         2.90 o
  -2  -4  16         69.70         52.61        10.58 o
  -1  -4  16        131.44        138.82        18.37 o
   0  -4  16        123.11        103.65        14.42 o
   1  -4  16         12.51         12.54         4.53 o
   2  -4  16         31.67         35.17         4.99 o
   3  -4  16        196.67        213.30        16.03 o
  -5  -3  16        137.37        171.74        18.64 o
  -4  -3  16         46.53         59.16         8.47 o
  -3  -3  16         10.30         16.78         6.22 o
  -2  -3  16         13.65         13.65         4.10 o
  -1  -3  16        148.47        152.63        17.26 o
   0  -3  16        217.39        240.61        15.35 o
   1  -3  16        273.30        233.90        14.66 o
   2  -3  16          0.53          2.62         1.95 o
   3  -3  16        210.32        208.51        16.05 o
  -6  -2  16         34.00         49.48         8.88 o
  -5  -2  16        136.74        125.82        11.08 o
  -4  -2  16          0.02          0.34         2.17 o
  -3  -2  16         97.77         97.44        11.94 o
  -2  -2  16          0.78         -0.59         3.68 o
  -1  -2  16         35.48         42.67        10.66 o
   0  -2  16         52.71         38.54         6.14 o
   1  -2  16        125.94         99.94        12.97 o
   2  -2  16          3.42          2.78         1.91 o
   3  -2  16          3.58          3.23         1.91 o
  -6  -1  16         45.02         58.41         9.27 o
  -5  -1  16         10.59         13.13         3.68 o
  -4  -1  16         91.20         87.87         7.87 o
  -3  -1  16          7.73          7.70         2.79 o
  -2  -1  16          0.08         -1.22         1.84 o
  -1  -1  16         38.34         37.53         7.42 o
   0  -1  16         54.05         48.26         5.77 o
   1  -1  16          4.76          3.60         2.40 o
   2  -1  16          0.82          0.73         1.55 o
   3  -1  16          2.34         -0.47         1.96 o
  -5   0  16         74.91         69.89         7.92 o
  -4   0  16          4.79          4.88         2.88 o
  -3   0  16         60.95         63.24         8.65 o
  -2   0  16         41.00         36.91         4.94 o
  -1   0  16         20.02         13.25         2.94 o
   0   0  16        221.99        224.59        11.77 o
   1   0  16         35.81         31.38         6.25 o
   2   0  16         10.37          8.20         3.33 o
   3   0  16         37.06         45.31         5.41 o
  -5   1  16         39.75         42.00         5.68 o
  -4   1  16         56.36         70.71         8.35 o
  -3   1  16         36.95         42.10         7.02 o
  -2   1  16          0.87         -0.67         1.03 o
  -1   1  16         10.96          6.55         2.10 o
   0   1  16         37.85         40.83         3.76 o
   1   1  16         38.02         43.50         3.73 o
   2   1  16          0.21         -0.87         0.89 o
   3   1  16          4.23          1.35         1.16 o
  -4   2  16        188.18        202.79        12.78 o
  -3   2  16          0.02          0.24         1.34 o
  -2   2  16        113.76        102.74         7.26 o
  -1   2  16        176.51        189.79         8.25 o
   0   2  16          0.12          1.15         1.03 o
   1   2  16        180.91        179.84         7.29 o
   2   2  16        166.33        171.26         6.48 o
  -3   3  16         22.78         23.71         3.94 o
  -2   3  16         40.40         38.24         5.57 o
  -1   3  16          1.17          0.86         0.96 o
   0   3  16         10.88          7.26         1.83 o
   1   3  16        193.22        193.70         7.99 o
  -1  -6  17         17.15         24.82         5.68 o
  -3  -5  17        142.22        143.83        15.34 o
  -2  -5  17          3.03          3.02         2.29 o
  -1  -5  17        233.14        267.53        17.59 o
   0  -5  17         48.92         43.79         8.30 o
   1  -5  17         29.41         40.58         4.73 o
  -4  -4  17          0.99          0.16         2.12 o
  -3  -4  17          0.12          2.48         2.99 o
  -2  -4  17        292.27        314.94        17.13 o
  -1  -4  17         36.55         37.29         5.96 o
   0  -4  17        107.95         96.39        13.43 o
   1  -4  17        113.45        125.57        14.40 o
   2  -4  17         33.76         30.71         5.51 o
  -5  -3  17        104.90        125.05        13.89 o
  -4  -3  17         12.51         10.86         5.31 o
  -3  -3  17          0.95         -3.94         4.12 o
  -2  -3  17          6.22          2.04         5.35 o
  -1  -3  17         22.19         30.96         5.51 o
   0  -3  17        135.45        177.52        18.83 o
   1  -3  17          4.51          4.25         6.09 o
   2  -3  17          7.51          8.14         2.13 o
  -5  -2  17         58.04         72.51        11.12 o
  -4  -2  17          2.02          2.21         2.80 o
  -3  -2  17          0.26          1.20         2.66 o
  -2  -2  17         21.80         20.29         4.41 o
  -1  -2  17         60.79         65.83        11.69 o
   0  -2  17         42.51         39.74         7.73 o
   1  -2  17         56.80         53.06         8.63 o
   2  -2  17          1.94          4.21         1.64 o
   3  -2  17         20.19         22.49         4.72 o
  -5  -1  17         15.44         11.78         3.09 o
  -4  -1  17         35.80         32.51         4.34 o
  -3  -1  17        178.84        188.86        11.48 o
  -2  -1  17          0.93          1.62         2.17 o
  -1  -1  17         33.28         42.07         9.60 o
   0  -1  17          4.82          7.92         2.77 o
   1  -1  17         31.76         22.82         3.74 o
   2  -1  17         15.53         16.15         2.88 o
  -5   0  17         11.50         11.19         2.92 o
  -4   0  17         13.54         16.60         4.01 o
  -3   0  17          4.23          3.45         1.75 o
  -2   0  17          9.51          5.46         2.46 o
  -1   0  17          6.69          6.08         2.04 o
   0   0  17          0.25          1.00         1.04 o
   1   0  17          0.22          1.16         2.10 o
   2   0  17        122.71        147.87        17.39 o
  -4   1  17        169.57        196.73        12.61 o
  -3   1  17        123.29        133.98        11.15 o
  -2   1  17         80.67         98.93        10.09 o
  -1   1  17        235.54        250.64        17.14 o
   0   1  17         21.67         25.44         3.51 o
   1   1  17         26.51         31.10         2.82 o
   2   1  17         66.20         70.20         7.33 o
  -3   2  17          9.12          8.09         2.73 o
  -2   2  17         14.78         14.57         3.60 o
  -1   2  17          4.50          3.42         1.75 o
   0   2  17         45.93         48.14         4.43 o
  -1  -5  18        272.40        349.61        21.57 o
  -3  -4  18        164.29        192.79        17.14 o
  -2  -4  18         25.07         29.13         4.51 o
  -1  -4  18        121.80        144.37        10.44 o
   0  -4  18          0.13         -1.67         2.22 o
   1  -4  18         23.84         18.01         4.83 o
  -4  -3  18         21.52         23.43         5.38 o
  -3  -3  18        104.80        103.43        12.87 o
  -2  -3  18        173.72        214.35        13.10 o
  -1  -3  18        133.92        131.81        10.43 o
   0  -3  18        193.37        224.43        19.45 o
   1  -3  18         32.39         29.89         6.39 o
  -4  -2  18        202.90        175.20        12.49 o
  -3  -2  18        228.09        245.15        20.30 o
  -2  -2  18          2.40          2.02         3.30 o
  -1  -2  18          3.43          5.73         3.67 o
   0  -2  18        123.96        131.88        15.04 o
   1  -2  18         10.92          8.06         2.94 o
  -4  -1  18         11.83         13.19         2.45 o
  -3  -1  18        179.93        189.70        12.15 o
  -2  -1  18        193.11        216.79        11.46 o
  -1  -1  18         21.01         20.72         6.04 o
   0  -1  18          1.46          1.65         2.34 o
   1  -1  18        170.68        168.92         8.66 o
  -4   0  18          0.95          1.81         1.44 o
  -3   0  18          2.25          3.78         1.29 o
  -2   0  18         58.33         64.73         5.95 o
  -1   0  18        147.62        152.97         7.21 o
   0   0  18         53.79         50.89         5.21 o
   1   0  18         44.87         34.86         5.21 o
  -3   1  18          2.25          2.64         1.35 o
  -2   1  18         85.30        103.91        11.64 o
  -1   1  18          9.90          8.79         2.78 o
   0   1  18         16.60         20.44         4.03 o
  -2  -3  19         28.64         38.28         7.21 o
  -1  -3  19         98.70        107.28        11.57 o
  -2  -2  19         16.75         16.29         4.95 o
  -1  -2  19        175.36        205.63        11.64 o
   0  -2  19         42.68         53.22         8.08 o
  -2  -1  19          0.87          2.92         2.21 o
  -1  -1  19         10.43         15.58         5.78 o
                                                
