# Supplementary material for: Isomorphism: ‘molecular similarity to crystal structure similarity’ in multicomponent forms of analgesic drugs tolfenamic and mefenamic acid
Source: IUCrJ. 2020 Jan 7;7(Pt 2):173–83. doi: 10.1107/S205225251901604X (PMC7055380; doi:10.1107/S205225251901604X)
Supplement: Supplementary file 4 [file m-07-00173-tfa-dmap_2-1sup4.hkl]

#
# h,k,l, Fc-squared, Fo-squared, sigma(Fo-squared), status flag
#
data_tfa-dmap_2-1
_shelx_title ' tfa-dmap_2-1_a.res in P-1'
_shelx_refln_list_code          4
_shelx_F_calc_maximum      223.99
_exptl_crystal_F_000       676.00
_reflns_d_resolution_high  0.8400

loop_
 _space_group_symop_operation_xyz
 'x, y, z'
 '-x, -y, -z'

_cell_length_a    10.8864
_cell_length_b    12.2705
_cell_length_c    13.7811
_cell_angle_alpha 106.966
_cell_angle_beta  105.782
_cell_angle_gamma 103.324

_shelx_F_squared_multiplier     1.000

loop_
 _refln_index_h
 _refln_index_k
 _refln_index_l
 _refln_F_squared_calc
 _refln_F_squared_meas
 _refln_F_squared_sigma
 _refln_observed_status
   2   0   0       7403.71       7698.10       130.34 o
   3   0   0         39.63         24.50         2.48 o
   4   0   0       1314.82       1345.21        24.09 o
   5   0   0         64.91         80.80         5.70 o
   6   0   0       2761.19       3139.42        49.98 o
   8   0   0         15.60         49.47         9.04 o
   9   0   0         12.62         12.46         6.05 o
  10   0   0         10.34          9.99         4.99 o
  11   0   0          1.15         14.77         6.89 o
 -12   1   0          1.11          2.68         3.84 o
 -11   1   0          4.65          8.31         5.05 o
 -10   1   0        249.11        239.07        20.87 o
  -9   1   0         69.72         60.52        10.36 o
  -8   1   0         82.67         96.06        11.36 o
  -7   1   0         39.88         26.66         6.57 o
  -6   1   0       1076.01       1177.33        24.75 o
  -5   1   0         62.80         59.81         4.72 o
  -4   1   0        578.96        653.06        11.61 o
  -3   1   0         51.16         44.17         3.18 o
  -2   1   0       1530.34       1679.13        23.26 o
   2   1   0        786.07        783.97        14.40 o
   3   1   0          6.84          1.19         1.87 o
   4   1   0       2605.44       2680.36        41.02 o
   5   1   0          0.97          0.52         1.62 o
   6   1   0        278.08        292.41        11.58 o
   7   1   0          0.81          0.22         1.60 o
   8   1   0         93.13         87.70        11.20 o
   9   1   0          2.67         -3.52         3.52 o
  10   1   0          8.19         14.35         5.68 o
  11   1   0          1.31         -3.00         4.10 o
 -12   2   0          2.32         -2.89         3.47 o
 -11   2   0         56.93         43.95        10.04 o
 -10   2   0         61.38         61.04        10.78 o
  -9   2   0          1.11         -1.05         2.79 o
  -8   2   0         40.64         35.96         7.20 o
  -7   2   0         38.76         31.65         6.41 o
  -6   2   0        263.50        302.46         8.65 o
  -5   2   0         47.40         60.63         3.40 o
  -4   2   0       3214.57       3454.13        37.87 o
  -3   2   0        656.35        571.99        14.22 o
  -2   2   0       3388.63       3539.98        67.43 o
   1   2   0         61.49         50.37         3.02 o
   2   2   0       3975.49       3982.28        89.01 o
   3   2   0        169.30        150.39         5.44 o
   4   2   0        288.39        314.51         8.44 o
   5   2   0          5.55          3.57         1.50 o
   6   2   0        279.03        279.49        11.59 o
   7   2   0          9.58         11.19         2.92 o
   8   2   0          1.39          7.78         4.47 o
   9   2   0          4.87          4.73         3.42 o
  10   2   0          1.68          3.68         4.21 o
  11   2   0          4.66         15.62         6.31 o
 -12   3   0          2.38         21.87         8.20 o
 -11   3   0          0.14          6.36         5.47 o
 -10   3   0         57.57         65.67        10.78 o
  -9   3   0          0.30         -3.58         3.58 o
  -8   3   0         28.24         35.14         4.35 o
  -7   3   0          1.51          0.78         1.60 o
  -6   3   0        329.02        355.63         8.92 o
  -5   3   0          0.49          3.87         1.13 o
  -4   3   0        434.88        469.55         8.50 o
  -3   3   0        315.80        257.10         6.80 o
  -2   3   0       1568.58       1770.12        23.43 o
  -1   3   0          1.88          3.84         1.42 o
   0   3   0        697.14        821.99        21.03 o
   1   3   0          7.89         16.99         2.13 o
   2   3   0       1481.47       1719.57        28.17 o
   3   3   0          1.10          4.20         1.24 o
   4   3   0         53.33         67.83         3.92 o
   5   3   0         22.59         19.74         2.44 o
   6   3   0        570.97        583.01        17.87 o
   7   3   0          1.20          0.61         2.52 o
   8   3   0         10.82          8.52         4.47 o
   9   3   0         20.55         21.29         6.31 o
  10   3   0          4.24          5.52         3.79 o
 -12   4   0          0.03         -2.47         3.52 o
 -11   4   0         17.69         21.66         7.36 o
 -10   4   0         41.73         41.96         8.83 o
  -9   4   0         89.09         94.06         7.60 o
  -8   4   0         59.79         67.46         5.82 o
  -7   4   0         53.38         54.73         5.78 o
  -6   4   0         15.27         14.35         1.77 o
  -5   4   0          0.03          0.19         0.81 o
  -4   4   0         96.39        109.69         4.08 o
  -3   4   0        244.58        199.48         7.10 o
  -2   4   0        310.36        287.28         9.62 o
  -1   4   0        109.00         95.74         6.15 o
   0   4   0       2160.55       2262.86        47.42 o
   1   4   0          1.14          0.78         1.01 o
   2   4   0        488.66        499.51        13.04 o
   3   4   0         12.86         11.78         2.39 o
   4   4   0         25.01         26.55         2.63 o
   5   4   0          0.02          0.72         1.14 o
   6   4   0         74.25         77.72         6.45 o
   7   4   0          0.99          0.80         3.26 o
   8   4   0        202.97        208.94        17.72 o
   9   4   0          5.48          4.68         3.31 o
  10   4   0          2.98          3.73         3.00 o
 -12   5   0          0.24          1.16         4.05 o
 -11   5   0          2.64          2.68         4.26 o
 -10   5   0        153.65        166.86        10.44 o
  -9   5   0         53.93         56.17         5.81 o
  -8   5   0        116.41        130.38         8.11 o
  -7   5   0        118.55        119.01         7.52 o
  -6   5   0         94.82         99.68         4.39 o
  -5   5   0         13.32         16.17         1.81 o
  -4   5   0        659.59        656.25        15.87 o
  -3   5   0        545.28        501.45        10.68 o
  -2   5   0          0.12          1.95         1.47 o
  -1   5   0       1049.53       1028.93        26.87 o
   0   5   0       1146.49       1087.08        29.39 o
   1   5   0          2.87          4.42         2.68 o
   2   5   0        621.20        641.48        15.87 o
   3   5   0         38.90         40.85         4.44 o
   4   5   0        612.61        660.26        14.39 o
   5   5   0          0.23          8.17         2.67 o
   6   5   0       1755.55       1671.97        34.92 o
   7   5   0          4.25          4.05         2.41 o
   8   5   0         16.46         22.77         6.05 o
   9   5   0          2.97          6.36         3.84 o
 -12   6   0          0.13         23.50         7.26 o
 -11   6   0          1.19          2.29         6.68 o
 -10   6   0         15.78         19.43         3.64 o
  -9   6   0        128.43        123.21         8.84 o
  -8   6   0         14.86         19.51         3.48 o
  -7   6   0         18.56         11.32         2.51 o
  -6   6   0        267.63        281.92         9.38 o
  -5   6   0        114.15        133.73         5.27 o
  -4   6   0       2249.73       2273.47        32.78 o
  -3   6   0        286.20        273.61         8.20 o
  -2   6   0        802.09        845.38        23.50 o
  -1   6   0         20.20          9.31         2.63 o
   0   6   0        518.11        648.90        22.56 o
   1   6   0        150.11        148.27        11.15 o
   2   6   0         81.29         85.44         8.41 o
   3   6   0         20.95         31.06         3.92 o
   4   6   0         11.16         35.13         4.22 o
   5   6   0         11.04         12.50         2.93 o
   6   6   0        110.79        134.02         9.31 o
   7   6   0          6.29          7.01         2.64 o
   8   6   0          4.40          6.62         3.47 o
 -12   7   0          0.21          0.37         2.01 o
 -11   7   0         12.25         12.21         3.47 o
 -10   7   0        205.22        168.77        10.66 o
  -9   7   0        573.90        573.43        22.37 o
  -8   7   0         62.64         49.81         5.03 o
  -7   7   0         90.43        108.72         7.30 o
  -6   7   0         44.99         34.29         2.72 o
  -5   7   0         21.77         28.49         3.15 o
  -4   7   0       1298.53       1319.10        32.52 o
  -3   7   0        170.98        167.83         9.57 o
  -2   7   0         69.17         92.90         7.36 o
  -1   7   0        265.26        241.33        13.25 o
   0   7   0         23.40         45.48         5.99 o
   1   7   0         89.10         94.17         9.20 o
   2   7   0         17.03         39.70         6.78 o
   3   7   0          9.32         17.88         4.78 o
   4   7   0        584.17        499.55        16.28 o
   5   7   0          5.80          5.42         2.14 o
   6   7   0         37.40         49.39         7.54 o
   7   7   0          7.42         42.27         7.62 o
 -12   8   0          0.13          2.08         2.26 o
 -11   8   0          0.16          0.95         2.02 o
 -10   8   0          2.24          2.71         2.03 o
  -9   8   0         50.61         55.58         6.39 o
  -8   8   0         30.95         32.91         4.23 o
  -7   8   0        133.05        119.19         7.78 o
  -6   8   0        116.22        146.44         6.45 o
  -5   8   0         21.19         41.75         4.34 o
  -4   8   0          3.05         18.40         2.62 o
  -3   8   0         52.26         79.50         7.20 o
  -2   8   0         32.44         39.17         5.10 o
  -1   8   0        109.56        111.46         9.57 o
   0   8   0        528.32        583.97        23.71 o
   1   8   0          1.62          3.31         3.47 o
   2   8   0        206.97        203.10        14.20 o
   3   8   0         14.42         11.93         4.36 o
   4   8   0         11.33         21.14         4.99 o
   5   8   0         15.72         16.61         4.94 o
   6   8   0         33.36         40.64         7.36 o
   7   8   0         14.54         19.35         5.26 o
 -11   9   0         14.35          9.53         5.15 o
 -10   9   0        140.70        118.26         9.10 o
  -9   9   0         22.96         25.85         4.41 o
  -8   9   0         71.82         82.94         6.85 o
  -7   9   0         31.73         32.94         4.27 o
  -6   9   0          0.89         15.66         3.84 o
  -5   9   0          0.58          6.68         2.73 o
  -4   9   0         27.73         31.03         3.63 o
  -3   9   0         56.55         71.29         7.15 o
  -2   9   0         21.76         29.08         4.84 o
  -1   9   0         44.77         47.21         6.83 o
   0   9   0         66.39        119.98        10.88 o
   1   9   0        218.56        204.94        14.93 o
   2   9   0         32.81         29.97         6.31 o
   3   9   0          7.26          3.05         2.52 o
   4   9   0         37.66         32.97         6.57 o
   5   9   0          4.68         -1.58         2.68 o
   6   9   0          0.22         12.72         4.36 o
 -11  10   0          0.09          1.53         1.90 o
 -10  10   0          1.16          4.16         2.58 o
  -9  10   0          6.06         10.95         4.31 o
  -8  10   0         57.39         56.34         6.83 o
  -7  10   0         83.28         68.37         6.20 o
  -6  10   0          4.57          4.91         1.56 o
  -5  10   0          5.75          5.66         1.66 o
  -4  10   0         61.56         54.65         4.58 o
  -3  10   0          0.78          5.84         3.31 o
  -2  10   0        215.52        210.47        13.62 o
  -1  10   0        128.88        142.80        11.88 o
   0  10   0          7.11         18.93         5.15 o
   1  10   0          7.96          5.99         3.10 o
   2  10   0          0.51         12.78         4.52 o
   3  10   0          2.36         -3.68         3.68 o
   4  10   0          4.86         -1.10         2.52 o
   5  10   0          0.04          1.37         3.10 o
 -10  11   0          1.25          4.26         4.05 o
  -9  11   0          1.99          0.37         2.21 o
  -8  11   0          5.57         12.78         3.94 o
  -7  11   0          2.55          1.74         2.10 o
  -6  11   0          2.88          7.49         2.66 o
  -5  11   0          5.22          9.34         2.55 o
  -4  11   0         59.33         61.55         5.24 o
  -3  11   0        117.23        134.23        11.20 o
  -2  11   0         94.40         82.28         8.94 o
  -1  11   0         25.53         42.01         6.89 o
   0  11   0        108.52        139.64        12.41 o
   1  11   0          3.14          7.68         3.52 o
   2  11   0         64.68         56.57         8.41 o
   3  11   0          3.05          5.05         3.52 o
  -9  12   0          1.01          2.89         2.21 o
  -8  12   0          0.07          3.15         2.21 o
  -7  12   0          1.21         -2.89         3.26 o
  -6  12   0         24.33         19.20         3.19 o
  -5  12   0          0.13          2.68         2.16 o
  -4  12   0        200.32        216.00        10.43 o
  -3  12   0         48.03         63.93         8.25 o
  -2  12   0          0.75          8.62         3.73 o
  -1  12   0          4.56          6.36         3.15 o
   0  12   0         23.59         40.27         7.26 o
   1  12   0          2.41         -0.63         2.89 o
   2  12   0         48.25         56.84         8.78 o
  -8  13   0         10.01         16.46         4.15 o
  -7  13   0          2.78          1.21         1.95 o
  -6  13   0          0.67          0.05         2.05 o
  -5  13   0         18.26         10.79         2.75 o
  -4  13   0         15.45         15.76         3.09 o
  -3  13   0         18.70         35.07         6.41 o
  -2  13   0          2.91          2.89         2.89 o
  -1  13   0          0.80          4.31         3.15 o
   0  13   0         25.29         53.94         8.36 o
   2 -14   1          9.56         12.99         4.63 o
   3 -14   1         54.05         57.73         8.20 o
   4 -14   1         42.98         47.53         5.81 o
   5 -14   1         11.54         16.30         3.22 o
  -1 -13   1          2.66          0.42         2.37 o
   0 -13   1         10.54          8.15         3.94 o
   1 -13   1         15.63         13.67         4.47 o
   2 -13   1         17.61         21.24         5.26 o
   3 -13   1         61.02         55.26         7.83 o
   4 -13   1         34.17         30.91         9.41 o
   5 -13   1         22.22         20.01         3.42 o
   6 -13   1         17.81          9.57         3.63 o
   7 -13   1          8.52          5.10         3.26 o
   8 -13   1          0.88          1.52         2.47 o
  -3 -12   1         14.98         18.56         5.73 o
  -2 -12   1          0.47          0.32         2.63 o
  -1 -12   1          0.46          0.68         3.15 o
   0 -12   1          4.50          7.36         3.89 o
   1 -12   1          7.18         11.04         4.15 o
   2 -12   1         16.56         15.09         4.57 o
   3 -12   1          2.09         12.67         4.00 o
   4 -12   1          4.71          2.67         1.96 o
   5 -12   1         23.62         17.77         3.04 o
   6 -12   1          0.78          0.79         1.79 o
   7 -12   1          8.86          1.74         1.84 o
   8 -12   1          0.35         -0.16         2.37 o
   9 -12   1         14.49         22.29         5.78 o
  -4 -11   1          0.12         -1.95         2.84 o
  -3 -11   1         72.13         71.45         9.57 o
  -2 -11   1          4.69          0.79         2.63 o
  -1 -11   1          1.93          4.05         3.10 o
   0 -11   1          0.28          4.89         3.31 o
   1 -11   1        114.20        123.71        11.36 o
   2 -11   1         20.76         24.03         5.21 o
   3 -11   1         54.70         50.68         6.68 o
   4 -11   1         16.95         18.30         3.02 o
   5 -11   1          3.21          4.43         1.59 o
   6 -11   1          0.55          3.47         2.52 o
   7 -11   1          5.42          3.21         2.21 o
   8 -11   1          9.79          6.26         3.42 o
   9 -11   1          6.79         14.30         4.42 o
  10 -11   1          5.20          5.26         2.73 o
  -5 -10   1         16.69         26.45         6.26 o
  -4 -10   1          9.82          2.73         2.79 o
  -3 -10   1         11.96         12.25         4.10 o
  -2 -10   1         39.74         38.07         6.68 o
  -1 -10   1        239.89        213.62        15.30 o
   0 -10   1         96.97         90.80         9.83 o
   1 -10   1         17.96         19.09         4.57 o
   2 -10   1          2.13          9.20         3.73 o
   3 -10   1          0.61         12.04         3.94 o
   4 -10   1          5.13          7.16         1.97 o
   5 -10   1          0.19          2.12         1.17 o
   6 -10   1          8.18          6.99         3.10 o
   7 -10   1         12.53          7.56         2.26 o
   8 -10   1         36.82         35.67         5.01 o
   9 -10   1         36.87         40.79         5.37 o
  10 -10   1         48.68         43.68         5.91 o
  11 -10   1         41.06         53.53         6.73 o
  -6  -9   1         14.27         18.14         5.31 o
  -5  -9   1          2.13          6.20         3.89 o
  -4  -9   1          3.64          8.46         3.89 o
  -3  -9   1         30.76         43.69         7.20 o
  -2  -9   1         52.16         57.36         7.68 o
  -1  -9   1        160.76        115.98        10.57 o
   0  -9   1         32.98         33.96         5.73 o
   1  -9   1          6.85         16.25         4.05 o
   2  -9   1         16.68          8.36         3.42 o
   3  -9   1         27.09         35.91         4.78 o
   4  -9   1         99.96         93.67        11.23 o
   5  -9   1         89.25         98.00         4.81 o
   6  -9   1         10.13         11.60         2.65 o
   7  -9   1         12.93         12.38         2.77 o
   8  -9   1         18.98         12.42         3.09 o
   9  -9   1         36.50         48.91         9.88 o
  10  -9   1         16.44         22.59         4.38 o
  11  -9   1          0.00          6.52         2.75 o
  -7  -8   1          0.35          3.36         3.79 o
  -6  -8   1         13.10         13.04         5.15 o
  -5  -8   1         34.87         32.60         6.83 o
  -4  -8   1          2.21         -0.74         2.63 o
  -3  -8   1         18.89         30.34         6.36 o
  -2  -8   1          5.08          9.41         4.21 o
  -1  -8   1        205.64        183.28        13.41 o
   0  -8   1        275.11        280.66        16.09 o
   1  -8   1          7.00          5.52         2.89 o
   2  -8   1        174.20        156.21        10.62 o
   3  -8   1        601.14        628.69        15.04 o
   4  -8   1         99.07         88.36         5.10 o
   5  -8   1        579.01        562.36        11.79 o
   6  -8   1          0.34          3.47         1.83 o
   7  -8   1         10.42         14.31         4.99 o
   8  -8   1          5.67          6.77         2.58 o
   9  -8   1        499.40        505.78        18.53 o
  10  -8   1         46.68         43.52         5.84 o
  11  -8   1         52.82         46.53         6.12 o
  -8  -7   1          1.33          2.79         2.73 o
  -7  -7   1         39.66         42.80         7.57 o
  -6  -7   1         22.41         22.61         6.10 o
  -5  -7   1        117.88        127.50        12.09 o
  -4  -7   1          3.81          8.78         3.31 o
  -3  -7   1         89.12        111.46         6.82 o
  -2  -7   1          0.08          7.10         3.89 o
  -1  -7   1       1012.37       1064.84        33.60 o
   0  -7   1        199.03        193.11        12.62 o
   1  -7   1         67.37        127.03         9.15 o
   2  -7   1        154.06        191.54        10.94 o
   3  -7   1        265.09        303.45        12.17 o
   4  -7   1        152.12        159.36         5.52 o
   5  -7   1         24.51         47.29         3.61 o
   6  -7   1         21.38         23.77         4.47 o
   7  -7   1         29.69         31.91         4.92 o
   8  -7   1         67.56         69.67         6.48 o
   9  -7   1          1.06          7.61         3.06 o
  10  -7   1         48.61         47.58         5.91 o
  11  -7   1          0.13          2.02         1.87 o
  12  -7   1          1.75          1.53         2.16 o
  -8  -6   1          5.86          6.31         4.15 o
  -7  -6   1          9.36         14.23         3.12 o
  -6  -6   1        167.70        157.31         9.68 o
  -5  -6   1        388.33        432.31        29.26 o
  -4  -6   1         86.04         81.58         6.17 o
  -3  -6   1        123.46        120.11         9.07 o
  -2  -6   1          3.39          5.18         1.57 o
  -1  -6   1         22.43         32.55         5.21 o
   0  -6   1         14.00         14.09         3.52 o
   1  -6   1        750.87        757.00        23.40 o
   2  -6   1        393.69        388.07        14.83 o
   3  -6   1        128.19        196.21        13.59 o
   4  -6   1        219.28        189.00         5.61 o
   5  -6   1          7.80         15.02         2.26 o
   6  -6   1         14.81         17.20         3.84 o
   7  -6   1        247.38        254.12        11.05 o
   8  -6   1         95.87         93.72         7.26 o
   9  -6   1          0.08          4.94         2.45 o
  10  -6   1        112.77        109.95         8.98 o
  11  -6   1         12.31         19.08         4.09 o
  12  -6   1          0.25          1.37         3.31 o
  -9  -5   1         11.08         13.93         4.99 o
  -8  -5   1          3.24         -0.17         1.72 o
  -7  -5   1          7.96         14.36         3.38 o
  -6  -5   1          4.16          6.80         2.97 o
  -5  -5   1        265.20        235.43        16.25 o
  -4  -5   1          8.30          6.56         1.45 o
  -3  -5   1        156.08        161.09         7.76 o
  -2  -5   1         37.19         31.58         3.27 o
  -1  -5   1        475.39        489.28        19.19 o
   0  -5   1          0.23         -1.05         1.95 o
   1  -5   1        472.68        513.05        16.98 o
   2  -5   1        786.21        690.02        19.24 o
   3  -5   1        271.13        262.91         5.99 o
   4  -5   1        290.05        277.89         6.52 o
   5  -5   1         14.47         13.48         1.49 o
   6  -5   1         87.24         81.17         5.84 o
   7  -5   1          9.51         19.53         4.89 o
   8  -5   1          7.21          9.49         2.72 o
   9  -5   1        110.63        108.96        14.12 o
  10  -5   1        139.60        154.85        10.59 o
  11  -5   1          2.90          0.58         2.79 o
  12  -5   1          0.38         -2.84         4.63 o
 -10  -4   1          1.30         -0.58         3.21 o
  -9  -4   1         93.15         87.54        11.93 o
  -8  -4   1          0.39          1.33         1.69 o
  -7  -4   1          0.63          8.04         6.05 o
  -6  -4   1         69.84         63.14         6.15 o
  -5  -4   1         99.17        103.73         6.91 o
  -4  -4   1        217.70        196.23         7.01 o
  -3  -4   1       1944.98       1829.18        31.41 o
  -2  -4   1         93.90         87.27         5.12 o
  -1  -4   1        614.23        626.27        12.97 o
   0  -4   1        247.96        230.97        11.15 o
   1  -4   1       1356.74       1270.94        28.71 o
   2  -4   1        113.43         96.30         3.80 o
   3  -4   1       1294.04       1357.03        14.19 o
   4  -4   1         57.54         47.38         2.03 o
   5  -4   1          0.15          3.99         0.89 o
   6  -4   1        230.04        227.85         9.86 o
   7  -4   1          0.56         -0.44         1.37 o
   8  -4   1          7.76          7.83         2.58 o
   9  -4   1         38.78         40.81         5.05 o
  10  -4   1         46.65         38.70         9.46 o
  11  -4   1          3.03          3.00         4.47 o
  12  -4   1          0.00          9.78         6.83 o
 -10  -3   1          0.75          2.31         2.68 o
  -9  -3   1         83.46         80.55        11.46 o
  -8  -3   1          1.29         -0.36         1.57 o
  -7  -3   1         61.80         66.57         6.19 o
  -6  -3   1         18.73         21.42         3.70 o
  -5  -3   1         11.04         14.61         2.68 o
  -4  -3   1         20.34         16.02         2.07 o
  -3  -3   1         61.70         76.50         3.59 o
  -2  -3   1         22.12         16.12         2.21 o
  -1  -3   1       2558.63       2954.87        58.62 o
   0  -3   1          3.63          5.31         1.84 o
   1  -3   1       6488.54       6494.19       108.89 o
   2  -3   1        225.65        164.25        10.86 o
   3  -3   1        937.23        911.21        12.54 o
   4  -3   1        137.10        104.02         5.61 o
   5  -3   1        824.95        846.06        13.77 o
   6  -3   1         46.86         45.43        10.04 o
   7  -3   1         22.85         17.15         3.04 o
   8  -3   1          1.70          3.84         3.73 o
   9  -3   1         43.45         38.59         7.94 o
  10  -3   1          0.72         -1.89         3.00 o
  11  -3   1        101.44         91.90        13.67 o
  12  -3   1          2.46          6.73         4.78 o
 -11  -2   1          2.64         -1.05         2.89 o
 -10  -2   1          0.02         -2.73         2.79 o
  -9  -2   1         12.56         12.41         4.84 o
  -8  -2   1         12.81         12.21         3.14 o
  -7  -2   1        168.64        159.13         9.26 o
  -6  -2   1          7.51          4.98         2.08 o
  -5  -2   1         17.84         20.60         3.79 o
  -4  -2   1         27.00         24.46         3.17 o
  -3  -2   1        104.42        110.18         4.07 o
  -2  -2   1         15.38         14.40         1.96 o
  -1  -2   1        541.20        586.76        16.67 o
   2  -2   1         80.00         73.17         3.31 o
   3  -2   1         17.11         31.55         3.22 o
   4  -2   1         97.17         82.97         7.60 o
   5  -2   1       1156.17       1310.88        34.99 o
   6  -2   1         68.68         84.46         6.28 o
   7  -2   1         26.24         21.66         5.26 o
   8  -2   1          1.43          3.94         4.15 o
   9  -2   1        342.19        312.52        22.71 o
  10  -2   1         18.61         15.09         5.73 o
  11  -2   1         40.67         40.75         9.52 o
 -11  -1   1          3.44          2.79         3.84 o
 -10  -1   1          3.29          2.00         3.47 o
  -9  -1   1          0.52          5.42         4.78 o
  -8  -1   1         41.16         27.50         6.73 o
  -7  -1   1          5.32          5.06         1.87 o
  -6  -1   1         87.96         96.37         7.01 o
  -5  -1   1        892.90       1063.44        22.98 o
  -4  -1   1         90.26         83.57         5.41 o
  -3  -1   1        120.60        148.92         6.81 o
  -2  -1   1          6.05          4.08         1.01 o
   2  -1   1          0.98          0.65         0.43 o
   3  -1   1         26.02         44.82         5.05 o
   4  -1   1         17.44         16.74         2.21 o
   5  -1   1         75.54        102.99         5.74 o
   6  -1   1         24.69         26.69         3.92 o
   7  -1   1         63.04         62.15         8.99 o
   8  -1   1         51.69         28.71         7.15 o
   9  -1   1          8.76          4.68         3.52 o
  10  -1   1          4.74          4.47         4.26 o
  11  -1   1          4.40         13.67         5.21 o
 -12   0   1          0.19         -2.58         3.73 o
 -11   0   1         10.66          5.89         4.47 o
 -10   0   1        103.95         96.95        13.35 o
  -9   0   1        564.87        470.67        27.71 o
  -8   0   1         24.41         15.88         5.94 o
  -7   0   1        220.46        192.72        18.35 o
  -6   0   1          2.03          0.23         1.40 o
  -5   0   1         49.71         84.50         5.54 o
  -4   0   1          4.27          4.80         1.68 o
  -3   0   1        431.41        496.35        11.43 o
   2   0   1         12.76          7.83         2.21 o
   3   0   1        366.52        335.18         8.87 o
   4   0   1          0.16          2.92         1.95 o
   5   0   1        962.05        896.15        29.39 o
   6   0   1          2.71          2.13         3.31 o
   7   0   1        102.28         86.75        11.09 o
   8   0   1          0.26          1.10         3.21 o
   9   0   1          9.80          5.63         4.42 o
  10   0   1          1.02         -2.21         3.79 o
  11   0   1         12.95          8.62         5.10 o
 -12   1   1          0.51         -1.31         3.21 o
 -11   1   1         34.60         38.33         9.15 o
 -10   1   1         18.41         23.71         7.41 o
  -9   1   1         66.11         63.51         9.46 o
  -8   1   1         34.12         23.45         6.26 o
  -7   1   1         26.80         21.51         4.78 o
  -6   1   1        227.74        215.10         9.89 o
  -5   1   1       1270.11       1406.64        26.32 o
  -4   1   1        518.65        493.80        11.92 o
  -3   1   1      50171.66      52457.30       480.10 o
  -2   1   1        245.57        185.54         7.57 o
   1   1   1      18542.55      18884.51       305.63 o
   2   1   1          3.16          6.08         1.17 o
   3   1   1       1359.14       1342.38        19.16 o
   4   1   1          0.24          1.15         1.34 o
   5   1   1         14.74         13.78         2.30 o
   6   1   1          4.42          4.64         1.94 o
   7   1   1          1.57          6.57         3.84 o
   8   1   1         18.78         17.51         6.10 o
   9   1   1         25.09         20.66         6.10 o
  10   1   1          3.04          3.63         3.58 o
  11   1   1          9.48         29.81         8.52 o
 -12   2   1          4.94          8.31         4.47 o
 -11   2   1         56.91         41.48         8.73 o
 -10   2   1         14.68          9.88         5.52 o
  -9   2   1          7.58          8.57         3.21 o
  -8   2   1          0.57          5.52         2.79 o
  -7   2   1        371.33        385.56        13.78 o
  -6   2   1        339.06        306.95         8.69 o
  -5   2   1       1392.19       1375.98        19.55 o
  -4   2   1        224.30        226.79         7.44 o
  -3   2   1      16525.29      16955.07       157.92 o
  -2   2   1        648.48        496.71        20.93 o
  -1   2   1        151.99        179.60         6.05 o
   0   2   1          0.01          1.21         0.89 o
   1   2   1      18307.47      18447.42       348.51 o
   2   2   1         85.78         61.33         5.34 o
   3   2   1        501.23        564.41        11.35 o
   4   2   1          0.95          0.81         0.95 o
   5   2   1        153.21        187.29         8.80 o
   6   2   1          5.09          6.65         2.33 o
   7   2   1        160.14        177.66        15.62 o
   8   2   1          2.86          4.78         3.73 o
   9   2   1          7.88          9.41         5.52 o
  10   2   1          0.12          2.37         3.73 o
 -12   3   1          0.65         12.78         5.73 o
 -11   3   1         39.53         21.77         6.57 o
 -10   3   1         36.91         40.48         9.20 o
  -9   3   1         15.56         17.67         5.47 o
  -8   3   1         24.25         22.00         3.67 o
  -7   3   1       1001.19        917.15        16.84 o
  -6   3   1          2.13          7.04         1.51 o
  -5   3   1        997.87        985.77        15.19 o
  -4   3   1         46.97         34.93         2.26 o
  -3   3   1       2375.21       2601.98        33.64 o
  -2   3   1        105.76        124.82         5.52 o
  -1   3   1        100.92        112.36         5.63 o
   0   3   1        387.76        357.10        12.67 o
   1   3   1       1448.09       1375.33        22.73 o
   2   3   1         47.60         42.14         3.74 o
   3   3   1        211.36        240.14         7.41 o
   4   3   1          3.76          3.26         1.27 o
   5   3   1         29.59         40.88         3.47 o
   6   3   1         23.95         23.93         4.60 o
   7   3   1          1.07         -1.10         2.73 o
   8   3   1          7.65          6.41         4.36 o
   9   3   1          0.42         -0.37         2.47 o
  10   3   1          0.31          0.84         2.42 o
 -12   4   1          0.09          0.74         3.47 o
 -11   4   1          1.56          0.79         3.89 o
 -10   4   1         67.76         60.04        10.62 o
  -9   4   1         20.62         15.16         4.21 o
  -8   4   1         58.77         54.72         5.39 o
  -7   4   1          2.39          3.16         1.23 o
  -6   4   1        415.65        404.94        11.61 o
  -5   4   1        107.66        133.98         4.68 o
  -4   4   1         40.28         53.29         4.27 o
  -3   4   1        168.25        150.45         4.87 o
  -2   4   1         42.88         34.54         3.42 o
  -1   4   1        657.35        833.61        21.24 o
   0   4   1        210.92        169.46         9.31 o
   2   4   1        105.61         92.62         6.94 o
   3   4   1       1333.41       1347.21        26.32 o
   4   4   1         15.43         16.94         2.49 o
   5   4   1        639.78        634.12        17.14 o
   6   4   1         20.90         27.38         6.31 o
   7   4   1        352.00        324.56        21.40 o
   8   4   1          0.00          2.16         3.10 o
   9   4   1          5.33          2.94         3.26 o
 -12   5   1          0.45         -3.26         3.36 o
 -11   5   1          0.68          2.16         2.68 o
 -10   5   1          0.19          1.85         1.78 o
  -9   5   1         49.20         49.89         5.25 o
  -8   5   1          1.56          3.02         2.76 o
  -7   5   1         93.61         91.61         4.62 o
  -6   5   1          5.87          6.14         1.41 o
  -5   5   1        373.00        384.94         8.56 o
  -4   5   1        482.17        461.04        10.43 o
  -3   5   1       2254.98       2341.06        56.44 o
  -2   5   1         31.60         26.34         3.52 o
  -1   5   1        801.16        786.81        22.29 o
   0   5   1        128.51        117.46         8.52 o
   1   5   1       1361.07       1462.11        37.38 o
   2   5   1         39.95         40.14         4.04 o
   3   5   1          0.28          0.03         1.53 o
   4   5   1         21.33         21.61         3.46 o
   5   5   1        592.08        575.98        17.71 o
   6   5   1         24.83         22.75         3.84 o
   7   5   1        111.35        120.56        12.99 o
   8   5   1         13.92         15.77         5.57 o
   9   5   1          1.41         10.41         5.10 o
 -12   6   1          0.06         -1.42         3.26 o
 -11   6   1         30.05         28.46         4.58 o
 -10   6   1        105.16        100.08         8.19 o
  -9   6   1       1108.47       1158.02        28.31 o
  -8   6   1         18.09         21.22         3.54 o
  -7   6   1         18.85         28.83         2.73 o
  -6   6   1          1.86          2.48         2.33 o
  -5   6   1        104.64        139.57         5.03 o
  -4   6   1        559.21        577.03        12.78 o
  -3   6   1        135.13        135.18         7.89 o
  -2   6   1        217.44        199.90        10.52 o
  -1   6   1         62.12         92.43         7.36 o
   0   6   1         85.89         61.88         6.68 o
   1   6   1         97.50         88.28         8.10 o
   2   6   1          0.03          0.32         2.16 o
   3   6   1         26.24         39.12         4.22 o
   4   6   1         12.38         14.45         2.27 o
   5   6   1        485.92        445.01        15.83 o
   6   6   1          2.53          5.09         2.71 o
   7   6   1          6.29          5.42         3.21 o
   8   6   1          2.92          0.21         2.21 o
 -12   7   1          2.59          4.94         6.81 o
 -11   7   1          4.28          5.99         7.62 o
 -10   7   1         12.86         14.90         3.58 o
  -9   7   1         24.69         31.36         6.49 o
  -8   7   1        377.60        360.64        14.08 o
  -7   7   1        209.98        214.29         7.37 o
  -6   7   1        130.18        128.61         5.48 o
  -5   7   1         11.16         26.64         3.18 o
  -4   7   1         18.76         23.05         2.79 o
  -3   7   1          8.64         18.30         3.36 o
  -2   7   1        432.03        467.20        17.88 o
  -1   7   1        524.40        554.21        20.66 o
   0   7   1        246.26        231.23        13.72 o
   1   7   1        661.99        698.01        26.03 o
   2   7   1          5.45          9.20         3.79 o
   3   7   1        102.69        101.05         9.73 o
   4   7   1          5.00          1.80         1.52 o
   5   7   1          0.04          1.75         1.69 o
   6   7   1          1.60          2.80         1.73 o
   7   7   1         62.06         43.59         7.89 o
 -12   8   1          6.79          8.44         5.28 o
 -11   8   1         27.77         26.94         4.77 o
 -10   8   1         64.26         56.26         6.40 o
  -9   8   1         60.17         59.01         6.11 o
  -8   8   1        232.98        229.55        11.32 o
  -7   8   1         30.85         43.58         3.39 o
  -6   8   1         36.57         36.50         3.09 o
  -5   8   1          1.95         17.82         4.34 o
  -4   8   1         27.05         36.25         5.44 o
  -3   8   1         44.21         58.15         6.05 o
  -2   8   1          0.03          1.10         2.42 o
  -1   8   1          0.27         16.04         3.84 o
   0   8   1         92.60         79.55         8.73 o
   1   8   1        322.40        269.82        15.93 o
   2   8   1          7.89          7.20         3.52 o
   3   8   1         26.54         17.88         4.52 o
   4   8   1          1.03         -4.26         4.26 o
   5   8   1          3.13          2.05         2.42 o
   6   8   1          1.12          0.00         2.84 o
 -11   9   1          0.31         -0.06         1.93 o
 -10   9   1          4.99          5.36         2.20 o
  -9   9   1          7.26         12.14         3.03 o
  -8   9   1         91.23         85.84         7.13 o
  -7   9   1         41.36         53.74         3.93 o
  -6   9   1         89.95         85.26         4.80 o
  -5   9   1          0.43          2.76         1.32 o
  -4   9   1         13.21         13.72         2.38 o
  -3   9   1         29.45         42.01         5.47 o
  -2   9   1         42.91         43.90         6.26 o
  -1   9   1        210.36        223.82        14.14 o
   0   9   1         47.99         51.53         7.62 o
   1   9   1         25.38         31.18         5.68 o
   2   9   1         27.69         31.86         6.20 o
   3   9   1         16.01         11.57         3.73 o
   4   9   1          0.01         -1.10         2.79 o
   5   9   1          2.41         -2.73         3.10 o
 -11  10   1          4.08         11.58         6.20 o
 -10  10   1          9.51          8.04         2.78 o
  -9  10   1          2.85          5.26         2.16 o
  -8  10   1         10.35         11.33         2.89 o
  -7  10   1          3.22          2.20         1.13 o
  -6  10   1         83.27         68.75         5.15 o
  -5  10   1          1.09          4.02         2.00 o
  -4  10   1          6.18          5.59         1.88 o
  -3  10   1        121.09        145.85        11.04 o
  -2  10   1        279.75        279.50        16.35 o
  -1  10   1         10.52         10.46         3.63 o
   0  10   1          2.81          5.31         3.05 o
   1  10   1          8.89         18.51         4.63 o
   2  10   1          0.81         -1.21         2.16 o
   3  10   1          0.01         -1.42         3.00 o
   4  10   1          6.23          7.52         3.73 o
 -10  11   1          0.01          2.66         2.39 o
  -9  11   1          1.33          1.66         1.94 o
  -8  11   1          0.03          2.86         1.91 o
  -7  11   1          1.21          1.98         3.84 o
  -6  11   1          3.59          0.65         2.26 o
  -5  11   1         15.38         17.74         3.04 o
  -4  11   1        104.73         99.97         6.75 o
  -3  11   1        309.30        288.33        16.67 o
  -2  11   1          0.82          5.94         3.63 o
  -1  11   1         66.20         75.66         8.94 o
   0  11   1         12.75         10.78         4.05 o
   1  11   1         47.78         52.05         7.94 o
   2  11   1         17.35         26.08         5.94 o
   3  11   1         78.55         72.03         9.62 o
  -9  12   1         11.69         11.25         4.00 o
  -8  12   1          3.50          3.68         3.05 o
  -7  12   1          2.38          3.52         2.52 o
  -6  12   1         32.09         26.70         3.72 o
  -5  12   1         57.07         60.16         5.43 o
  -4  12   1         11.77         18.94         3.49 o
  -3  12   1        101.64         96.95        10.09 o
  -2  12   1          0.09          1.26         2.94 o
  -1  12   1         13.83         10.25         3.47 o
   0  12   1         19.37         25.08         5.84 o
   1  12   1          0.03         -2.52         2.84 o
  -7  13   1          0.23          3.68         2.94 o
  -6  13   1          0.00          3.36         1.84 o
  -5  13   1        149.21        131.67         8.39 o
  -4  13   1          6.01          8.02         4.31 o
  -3  13   1         63.71         54.73         7.94 o
  -2  13   1          3.80          5.84         3.89 o
  -1  13   1          2.44          5.31         3.36 o
   1 -14   2          0.28          1.16         2.05 o
   2 -14   2          0.21          0.42         2.26 o
   3 -14   2          3.37          4.81         4.02 o
   4 -14   2          4.12          9.15         2.74 o
   5 -14   2          0.24          4.73         3.15 o
   6 -14   2          2.79          2.63         2.31 o
  -1 -13   2          2.19          7.47         3.79 o
   0 -13   2          0.35          2.47         3.05 o
   1 -13   2          8.79         13.99         4.52 o
   2 -13   2         35.02         27.23         5.78 o
   3 -13   2          0.10          6.83         3.36 o
   4 -13   2         77.71         70.51         6.11 o
   5 -13   2         15.02          9.62         3.36 o
   6 -13   2          8.22          7.31         3.26 o
   7 -13   2          0.00         -3.05         3.05 o
   8 -13   2          4.78          5.36         2.79 o
  -3 -12   2          0.63          1.31         2.68 o
  -2 -12   2         10.59         23.40         5.63 o
  -1 -12   2          1.13         -2.94         2.94 o
   0 -12   2          0.68          0.74         3.00 o
   1 -12   2          1.69          9.31         4.05 o
   2 -12   2         12.44         12.30         3.42 o
   3 -12   2          2.30          1.68         2.31 o
   4 -12   2         66.70         57.19         5.26 o
   5 -12   2          0.52         -1.42         2.68 o
   6 -12   2          2.78         -0.21         2.26 o
   7 -12   2          5.07          6.15         2.94 o
   8 -12   2          1.84          2.89         2.31 o
   9 -12   2          1.90          3.05         3.26 o
  -4 -11   2         48.96         55.94         9.10 o
  -3 -11   2          0.00         -4.21         4.21 o
  -2 -11   2          4.82          7.68         3.52 o
  -1 -11   2          1.77          4.68         3.36 o
   0 -11   2         51.82         45.27         6.94 o
   1 -11   2          3.28         -0.37         2.05 o
   2 -11   2          1.23          8.20         3.58 o
   3 -11   2         31.53         22.45         4.68 o
   4 -11   2         18.40         12.24         3.36 o
   5 -11   2          4.22          2.84         2.26 o
   6 -11   2          9.36          8.62         3.10 o
   7 -11   2          9.85          6.68         2.89 o
   8 -11   2          0.00         -0.05         2.00 o
   9 -11   2         26.33         29.71         6.26 o
  10 -11   2         18.97         21.98         5.89 o
  -6 -10   2         33.98         41.85         8.10 o
  -5 -10   2          5.16          5.84         3.68 o
  -4 -10   2          5.90         12.57         5.21 o
  -3 -10   2          0.18          5.99         3.63 o
  -2 -10   2         49.31         45.85         7.89 o
  -1 -10   2          6.79          2.89         3.15 o
   0 -10   2        366.99        288.59        17.25 o
   1 -10   2         16.62         25.66         5.21 o
   2 -10   2         24.16         19.98         4.31 o
   3 -10   2         32.96         27.20         3.79 o
   4 -10   2          0.54          7.26         3.55 o
   5 -10   2         16.59         11.46         3.15 o
   6 -10   2          1.75          2.94         2.52 o
   7 -10   2          0.00          1.05         2.16 o
   8 -10   2         26.58         23.61         5.31 o
   9 -10   2         13.75         14.30         4.52 o
  10 -10   2         39.74         36.35         5.38 o
  -7  -9   2          3.07         10.46         4.42 o
  -6  -9   2          0.01          4.73         3.94 o
  -5  -9   2         15.24         20.56         6.05 o
  -4  -9   2        103.58         92.59        10.88 o
  -3  -9   2          4.29         13.51         4.52 o
  -2  -9   2        167.74        177.97        14.14 o
  -1  -9   2         23.49         18.72         5.10 o
   0  -9   2        164.56        157.94        12.20 o
   1  -9   2         12.45          6.52         2.58 o
   2  -9   2         32.46         31.86         4.99 o
   3  -9   2         36.53         29.99         3.34 o
   4  -9   2         81.44         83.13         5.16 o
   5  -9   2         17.55         16.93         3.10 o
   6  -9   2         36.04         46.74         4.81 o
   7  -9   2          6.90          4.53         2.19 o
   8  -9   2         24.41         25.37         4.12 o
   9  -9   2        130.92        117.73         9.14 o
  10  -9   2         97.00         98.97         8.72 o
  11  -9   2         14.89         15.84         3.97 o
  -7  -8   2          0.04          2.21         2.42 o
  -6  -8   2        470.88        447.27        25.03 o
  -5  -8   2          4.50         16.04         5.52 o
  -4  -8   2        930.58        810.53        32.44 o
  -3  -8   2         69.76         68.03         8.99 o
  -2  -8   2         47.82         66.09         8.46 o
  -1  -8   2          0.05          4.68         3.47 o
   0  -8   2        739.30        693.28        26.03 o
   1  -8   2        222.28        196.95        12.30 o
   2  -8   2         24.34         41.75         5.21 o
   3  -8   2        145.34        170.33         7.29 o
   4  -8   2        161.39        151.73         5.49 o
   5  -8   2          9.07          9.44         2.29 o
   6  -8   2          1.51          2.70         1.84 o
   7  -8   2         55.74         60.10         5.85 o
   8  -8   2         24.23         28.86         4.24 o
   9  -8   2         16.85         13.05         3.20 o
  10  -8   2         54.27         50.94         6.18 o
  11  -8   2          2.26          0.87         2.04 o
  -8  -7   2          6.11          4.10         2.79 o
  -7  -7   2         10.31         10.78         4.84 o
  -6  -7   2        301.89        272.98        18.93 o
  -5  -7   2         19.33         16.77         5.36 o
  -4  -7   2         90.87         75.18         9.15 o
  -3  -7   2         29.44         28.76         5.73 o
  -2  -7   2         20.83         28.97         5.36 o
  -1  -7   2         55.90         52.84         6.94 o
   0  -7   2        271.45        251.63        14.04 o
   1  -7   2         90.13        102.68         8.57 o
   2  -7   2        663.84        728.65        13.70 o
   3  -7   2         99.40        109.58         4.48 o
   4  -7   2        270.46        257.78         6.89 o
   5  -7   2         94.49         87.01        10.09 o
   6  -7   2        124.76        137.37         7.75 o
   7  -7   2          4.47          9.60         2.57 o
   8  -7   2          1.87          0.16         1.60 o
   9  -7   2         16.39         13.62         3.29 o
  10  -7   2         46.28         64.11         6.85 o
  11  -7   2          0.67          1.51         1.81 o
  -8  -6   2          2.06          3.79         4.00 o
  -7  -6   2          3.36         10.20         4.36 o
  -6  -6   2        403.73        395.66        15.26 o
  -5  -6   2         35.65         39.82         4.76 o
  -4  -6   2         71.83         56.97         5.04 o
  -3  -6   2          7.77         12.93         2.49 o
  -2  -6   2          8.78         20.61         2.58 o
  -1  -6   2         14.91         20.82         4.36 o
   0  -6   2        407.19        438.91        18.14 o
   1  -6   2        430.77        449.53        17.61 o
   2  -6   2        238.83        317.90         9.28 o
   3  -6   2        485.46        428.34         9.96 o
   4  -6   2         21.61         28.34         1.69 o
   5  -6   2          1.61          1.61         1.09 o
   6  -6   2         15.99          9.80         2.21 o
   7  -6   2          1.83          4.55         2.63 o
   8  -6   2          6.36          5.47         2.81 o
   9  -6   2        108.94         96.81         8.13 o
  10  -6   2         55.59         58.71         6.45 o
  11  -6   2         14.13         15.73         4.04 o
  -9  -5   2         16.21         21.45         6.26 o
  -8  -5   2          0.85          7.37         2.85 o
  -7  -5   2          0.03         -2.29         2.29 o
  -6  -5   2          1.07         19.73         3.46 o
  -5  -5   2         92.89         78.68         6.29 o
  -4  -5   2         21.96         25.38         3.23 o
  -3  -5   2          3.51          5.13         1.76 o
  -1  -5   2          1.99         10.57         3.26 o
   0  -5   2       1059.95       1347.28        34.17 o
   1  -5   2         10.44         10.25         2.73 o
   2  -5   2         11.58         11.81         1.14 o
   3  -5   2        140.58        127.38         4.52 o
   4  -5   2        344.50        428.91         6.86 o
   5  -5   2          8.20          6.98         1.35 o
   6  -5   2        433.28        446.37        14.13 o
   7  -5   2         10.85         13.70         3.01 o
   8  -5   2         14.48         33.79         8.18 o
   9  -5   2          0.97          0.55         5.02 o
  10  -5   2         10.22         10.80         3.12 o
  11  -5   2         13.87         12.25         5.99 o
 -10  -4   2         41.95         38.54         8.46 o
  -9  -4   2          9.91          4.99         4.15 o
  -8  -4   2         15.50         15.50         3.52 o
  -7  -4   2          0.03          1.01         2.07 o
  -6  -4   2         21.24         34.56         4.34 o
  -5  -4   2         86.15         83.33         6.31 o
  -4  -4   2         98.00         75.86         3.85 o
  -3  -4   2         23.08         17.28         2.46 o
  -2  -4   2        389.74        462.50        11.44 o
  -1  -4   2        142.39        144.69         9.62 o
   0  -4   2       1279.82       1456.91        34.33 o
   1  -4   2          2.81          2.59         0.87 o
   2  -4   2        598.62        618.04        13.77 o
   3  -4   2        684.27        609.20        11.72 o
   4  -4   2       1152.50       1135.98        19.84 o
   5  -4   2        233.48        235.56         9.60 o
   6  -4   2         51.66         44.95         4.33 o
   7  -4   2         56.65         53.63         5.52 o
   8  -4   2         36.74         40.19         7.18 o
   9  -4   2         73.80         65.30        11.04 o
  10  -4   2         13.50         13.62         5.57 o
  11  -4   2        106.63        107.94        15.41 o
 -11  -3   2          7.68         12.25         5.31 o
 -10  -3   2         11.18         11.36         5.05 o
  -9  -3   2         25.56         21.82         6.31 o
  -8  -3   2         11.34         12.31         3.06 o
  -7  -3   2         22.28         23.16         4.11 o
  -6  -3   2         46.02         64.79         5.76 o
  -5  -3   2          8.54          7.91         2.38 o
  -4  -3   2        105.29        106.33         4.33 o
  -3  -3   2          1.51          0.67         0.97 o
  -2  -3   2        342.92        278.26         8.05 o
  -1  -3   2        330.85        291.59        12.46 o
   0  -3   2      18053.04      18925.73       307.21 o
   1  -3   2         27.72         19.59         1.52 o
   2  -3   2       1134.55       1132.37        17.51 o
   3  -3   2        381.40        299.86         6.65 o
   4  -3   2        133.41        131.57         6.45 o
   5  -3   2         16.62         12.19         2.73 o
   6  -3   2       1243.73       1408.45        28.59 o
   7  -3   2         18.58         18.05         3.38 o
   8  -3   2         25.47         18.98         5.68 o
   9  -3   2         72.24         73.03        11.99 o
  10  -3   2         56.46         55.89        10.25 o
  11  -3   2         56.36         61.30        11.99 o
 -11  -2   2          1.08          5.52         4.94 o
 -10  -2   2         17.47         26.71         7.20 o
  -9  -2   2          0.89          1.52         3.21 o
  -8  -2   2         81.19         87.92        10.49 o
  -7  -2   2          9.23          7.75         2.75 o
  -6  -2   2        294.83        321.24        12.70 o
  -5  -2   2         20.95         20.67         3.29 o
  -4  -2   2         78.81        106.19         8.23 o
  -3  -2   2         64.56         48.13         5.65 o
  -2  -2   2         14.71         37.91         4.47 o
  -1  -2   2        111.22         98.53         6.57 o
   1  -2   2          3.05          5.07         0.82 o
   2  -2   2       1207.63       1395.73        16.91 o
   3  -2   2         60.27         56.97         2.83 o
   4  -2   2         50.16         34.77         3.13 o
   5  -2   2          0.00          0.91         1.28 o
   6  -2   2        157.00        200.21        15.25 o
   7  -2   2         30.51         17.03         5.21 o
   8  -2   2         31.59         40.12         7.62 o
   9  -2   2          3.02         -0.42         3.21 o
  10  -2   2         12.82          5.57         4.21 o
  11  -2   2          1.57          1.26         3.15 o
 -11  -1   2         14.68         10.83         4.52 o
 -10  -1   2        215.64        166.83        16.98 o
  -9  -1   2         76.47         64.46        10.46 o
  -8  -1   2          4.72         10.86         3.26 o
  -7  -1   2         33.41         26.69         4.22 o
  -6  -1   2        613.42        713.56        19.31 o
  -5  -1   2         37.94         28.17         3.68 o
  -4  -1   2         81.09         90.99         5.35 o
  -3  -1   2         17.27         14.75         2.19 o
  -2  -1   2       1658.92       1743.87        37.75 o
   1  -1   2         30.05         17.98         2.00 o
   2  -1   2       1849.17       1685.72        20.15 o
   3  -1   2          2.17          3.94         0.93 o
   4  -1   2        150.71        171.09        11.72 o
   5  -1   2          0.85          1.77         1.74 o
   6  -1   2        214.81        203.68        15.62 o
   7  -1   2          1.03         -3.68         3.84 o
   8  -1   2         36.37         37.38         8.25 o
   9  -1   2          2.63          1.42         3.63 o
  10  -1   2          5.96         13.72         5.89 o
  11  -1   2          0.17         -2.47         3.05 o
 -12   0   2          0.08          3.94         4.00 o
 -11   0   2          8.09         12.09         6.15 o
 -10   0   2          1.98          2.94         3.21 o
  -9   0   2         28.41         32.33         7.62 o
  -8   0   2          5.57          9.83         2.82 o
  -7   0   2         49.71         37.43         5.15 o
  -6   0   2        219.45        299.89        20.27 o
  -5   0   2         40.71         52.16         4.89 o
  -4   0   2       3204.49       3546.77        50.21 o
  -3   0   2        608.62        571.90        29.81 o
  -2   0   2       5955.23       6487.57       109.73 o
   1   0   2         30.11         18.42         1.71 o
   2   0   2       1888.98       2040.90        24.56 o
   3   0   2          0.14          0.12         0.62 o
   4   0   2         94.22        109.82         5.48 o
   5   0   2          7.30          7.35         2.01 o
   6   0   2         63.64         72.24         9.41 o
   7   0   2          0.63         -3.05         3.58 o
   8   0   2          1.94         -3.47         4.00 o
   9   0   2          4.91         12.93         6.36 o
  10   0   2          0.01         -0.58         3.58 o
  11   0   2          0.14          2.89         3.89 o
 -12   1   2         21.20         32.81         8.62 o
 -11   1   2         12.86         11.51         4.78 o
 -10   1   2         20.94         24.08         6.94 o
  -9   1   2          8.15          7.15         3.68 o
  -8   1   2         39.28         36.66         4.72 o
  -7   1   2          4.73         13.25         3.19 o
  -6   1   2         29.49         29.85         3.61 o
  -5   1   2          2.20         -1.18         1.37 o
  -4   1   2       5055.50       5618.16       109.69 o
  -3   1   2        746.19        659.60        21.61 o
  -2   1   2       8319.05       8564.56       140.38 o
  -1   1   2         15.10          5.05         1.10 o
   0   1   2       4109.92       3801.20        63.93 o
   1   1   2          1.36          4.20         0.75 o
   2   1   2      19636.47      19894.80       187.85 o
   3   1   2        115.29         95.88         4.38 o
   4   1   2        991.47        982.59        16.84 o
   5   1   2         28.44         21.60         2.97 o
   6   1   2        269.77        300.90        19.35 o
   7   1   2          2.15          5.31         3.89 o
   8   1   2        376.99        379.24        24.82 o
   9   1   2         14.40         14.98         5.78 o
  10   1   2         56.20         70.51        11.88 o
 -12   2   2          0.01          0.47         3.10 o
 -11   2   2         20.93         22.19         6.94 o
 -10   2   2         51.06         51.53         8.78 o
  -9   2   2          0.16          1.10         2.63 o
  -8   2   2        109.43        104.35         7.75 o
  -7   2   2        132.94        147.75         8.15 o
  -6   2   2       1978.28       2032.57        27.40 o
  -5   2   2          5.23         16.84         1.90 o
  -4   2   2         41.06         33.72         2.02 o
  -3   2   2        911.44        787.00        12.81 o
  -2   2   2      12424.26      12489.06       202.00 o
  -1   2   2          3.78          8.99         1.58 o
   0   2   2        384.24        354.31        11.51 o
   1   2   2        142.73        102.25         4.64 o
   2   2   2        132.46        127.16         5.61 o
   3   2   2          2.84          4.12         1.41 o
   4   2   2        117.37        145.37         6.11 o
   5   2   2          4.10          5.13         1.41 o
   6   2   2          0.04         -0.26         2.52 o
   7   2   2          0.30          6.20         3.84 o
   8   2   2         96.07        102.84        12.72 o
   9   2   2          2.89          4.84         3.73 o
  10   2   2          2.11          2.73         3.94 o
 -12   3   2          5.98          6.05         4.36 o
 -11   3   2          4.23          1.31         3.26 o
 -10   3   2          3.00         -0.47         3.68 o
  -9   3   2          3.94          5.42         3.84 o
  -8   3   2          0.51          0.95         1.09 o
  -7   3   2        113.87        120.04         5.60 o
  -6   3   2       4392.07       4381.50        62.63 o
  -5   3   2        656.52        569.79        10.93 o
  -4   3   2         26.26         56.18         3.01 o
  -3   3   2         27.10         36.98         2.25 o
  -2   3   2       4415.03       4369.66        75.97 o
  -1   3   2         42.27         46.22         3.84 o
   1   3   2        123.54        108.27         5.34 o
   2   3   2       5375.55       5660.67        74.43 o
   3   3   2          2.62          3.52         1.37 o
   4   3   2        222.72        214.04         7.59 o
   5   3   2         13.37         14.25         2.41 o
   6   3   2       1275.73       1203.01        42.48 o
   7   3   2         15.26         21.29         5.99 o
   8   3   2          5.66          3.47         2.47 o
   9   3   2          1.43          3.73         2.47 o
 -12   4   2          4.73          2.94         4.57 o
 -11   4   2          2.98          3.52         3.73 o
 -10   4   2         47.90         45.11         8.36 o
  -9   4   2         54.86         49.67         5.41 o
  -8   4   2         98.39         90.14         5.04 o
  -7   4   2        125.48        132.70         6.93 o
  -6   4   2       1130.07       1147.82        18.04 o
  -5   4   2        253.54        278.00         7.89 o
  -4   4   2       1246.80       1355.18        21.02 o
  -3   4   2        854.29        925.59        15.61 o
  -2   4   2        113.09        155.84         7.36 o
  -1   4   2        122.27        108.62         6.89 o
   0   4   2       2645.61       2784.10        55.36 o
   1   4   2        101.69        112.72         8.15 o
   2   4   2        215.24        279.66         9.78 o
   3   4   2          2.08          3.94         2.13 o
   4   4   2         36.28         57.99         4.11 o
   5   4   2          0.06          4.43         1.83 o
   6   4   2          9.57         10.04         3.58 o
   7   4   2          1.38          0.89         3.26 o
   8   4   2         35.34         36.02         7.94 o
   9   4   2          0.27         -0.95         2.68 o
 -12   5   2          0.00         12.78         6.10 o
 -11   5   2         10.50          9.74         2.87 o
 -10   5   2         90.47         91.76         7.49 o
  -9   5   2       1058.92       1039.91        26.34 o
  -8   5   2         23.80         28.85         2.91 o
  -7   5   2         24.46         25.93         2.63 o
  -6   5   2         30.15         36.68         2.78 o
  -5   5   2          0.22          0.39         0.80 o
  -4   5   2       1489.31       1632.56        25.00 o
  -3   5   2          3.76         15.25         2.68 o
  -2   5   2        232.48        245.80        10.57 o
  -1   5   2          0.55          1.95         1.89 o
   0   5   2       2242.55       2505.18        53.10 o
   1   5   2          1.53         -0.05         1.63 o
   2   5   2         23.28         25.76         4.23 o
   3   5   2         14.73         13.14         2.92 o
   4   5   2          0.11          1.38         1.20 o
   5   5   2          0.01          0.71         1.37 o
   6   5   2        169.45        190.68        10.27 o
   7   5   2          6.29          9.73         4.63 o
   8   5   2          6.78          8.41         4.05 o
 -12   6   2          0.03          0.15         1.66 o
 -11   6   2          0.34          4.26         4.00 o
 -10   6   2         37.30         46.51         5.37 o
  -9   6   2         17.50         20.31         3.58 o
  -8   6   2        142.28        157.82         6.68 o
  -7   6   2        139.66        144.20         6.09 o
  -6   6   2        116.38        125.26         5.14 o
  -5   6   2          9.37         11.81         1.93 o
  -4   6   2        390.73        411.18        10.48 o
  -3   6   2          7.52          7.68         2.21 o
  -2   6   2        301.92        319.93        13.41 o
  -1   6   2        496.36        490.23        18.45 o
   0   6   2          7.73         27.08         4.31 o
   1   6   2        354.91        353.95        16.98 o
   2   6   2         92.61         76.76         7.78 o
   3   6   2         16.34         20.79         3.97 o
   4   6   2        266.28        282.25         9.86 o
   5   6   2          3.04          1.45         1.56 o
   6   6   2          4.30          8.33         3.44 o
   7   6   2          0.01          3.15         3.00 o
 -12   7   2          9.09         11.05         3.36 o
 -11   7   2         51.20         51.68         6.21 o
 -10   7   2        173.00        158.72        10.04 o
  -9   7   2         78.14         78.77         6.81 o
  -8   7   2        359.68        376.69        14.07 o
  -7   7   2        165.20        165.27         6.62 o
  -6   7   2         18.98         29.36         2.99 o
  -5   7   2          0.70          2.46         1.18 o
  -4   7   2         21.12         13.28         1.87 o
  -3   7   2        141.41        148.21         9.46 o
  -2   7   2         64.65         64.83         6.26 o
  -1   7   2         29.34         20.56         4.21 o
   0   7   2         31.14         54.89         6.52 o
   1   7   2          4.25          7.57         3.21 o
   2   7   2        368.04        380.45        18.72 o
   3   7   2         25.61         32.33         5.68 o
   4   7   2          3.34          1.80         1.73 o
   5   7   2          4.98          8.32         2.44 o
   6   7   2         53.07         53.28         5.70 o
   7   7   2          7.06         13.51         5.26 o
 -12   8   2          2.90         10.32         3.33 o
 -11   8   2          3.93          7.04         5.13 o
 -10   8   2         17.44         19.89         3.68 o
  -9   8   2          4.97          4.15         1.98 o
  -8   8   2         98.90        105.00         7.35 o
  -7   8   2        156.61        150.06         7.41 o
  -6   8   2          1.27          8.33         1.82 o
  -5   8   2          4.50          4.66         1.37 o
  -4   8   2          4.63          9.96         2.60 o
  -3   8   2        173.66        179.02        11.09 o
  -2   8   2         57.53         74.97         7.31 o
  -1   8   2        123.29        121.61        10.20 o
   0   8   2        370.56        370.09        18.09 o
   1   8   2         62.45         61.94         7.68 o
   2   8   2          0.01          2.94         2.84 o
   3   8   2          0.70          5.15         3.26 o
   4   8   2        191.31        172.82        13.62 o
   5   8   2          2.65          0.37         1.84 o
   6   8   2         16.97         20.14         5.05 o
 -11   9   2         11.94         17.10         3.98 o
 -10   9   2         14.77         12.20         3.36 o
  -9   9   2          8.55         11.58         2.86 o
  -8   9   2         95.87        108.13         9.83 o
  -7   9   2         95.71         92.23         5.25 o
  -6   9   2        232.93        209.99         9.52 o
  -5   9   2         51.49         48.12         4.21 o
  -4   9   2         87.11         73.56         7.20 o
  -3   9   2         12.35         30.18         5.26 o
  -2   9   2         78.66        105.78         9.52 o
  -1   9   2         29.98         32.55         6.20 o
   0   9   2          8.10         14.88         4.26 o
   1   9   2         64.48         63.04         8.20 o
   2   9   2         31.68         31.13         5.73 o
   3   9   2          3.82          4.89         3.31 o
   4   9   2         14.92          8.68         3.63 o
   5   9   2          0.85          8.73         4.10 o
 -11  10   2          5.69          7.53         2.89 o
 -10  10   2          1.13          3.84         2.48 o
  -9  10   2          0.13          0.25         1.51 o
  -8  10   2          3.28          4.94         2.06 o
  -7  10   2         28.35         25.89         6.60 o
  -6  10   2         34.22         47.79         4.35 o
  -5  10   2         86.07         77.37         5.68 o
  -4  10   2        373.48        378.08        18.30 o
  -3  10   2        176.96        203.79        13.51 o
  -2  10   2          4.77         10.09         3.63 o
  -1  10   2         11.35         12.67         4.47 o
   0  10   2          0.08          3.84         3.00 o
   1  10   2         55.03         48.58         7.52 o
   2  10   2         11.82          4.15         2.84 o
   3  10   2         38.53         41.33         7.20 o
   4  10   2          0.06          1.42         2.10 o
 -10  11   2         10.17         10.85         3.12 o
  -9  11   2         25.01         25.90         4.46 o
  -8  11   2         11.79         16.19         3.35 o
  -7  11   2          6.81          5.61         5.02 o
  -6  11   2         56.00         57.44         4.99 o
  -5  11   2        210.59        206.73        21.29 o
  -4  11   2         34.17         43.53         6.73 o
  -3  11   2         17.46         24.55         5.05 o
  -2  11   2          5.16         10.36         3.79 o
  -1  11   2          4.74          4.26         3.15 o
   0  11   2         80.01         75.13         9.36 o
   1  11   2          7.87          9.52         4.42 o
   2  11   2         16.83         14.72         4.73 o
  -9  12   2          0.84          0.58         1.95 o
  -8  12   2          4.37         -0.16         1.89 o
  -7  12   2          0.02          2.48         2.58 o
  -6  12   2         13.67         17.55         3.07 o
  -5  12   2        100.00        110.79         7.69 o
  -4  12   2         83.86         91.96         9.67 o
  -3  12   2        102.43        117.77        11.36 o
  -2  12   2         39.66         45.32         7.26 o
  -1  12   2         63.98         75.45         9.41 o
   0  12   2          0.19          7.62         3.47 o
  -7  13   2          9.56          9.28         2.57 o
  -6  13   2          3.40          2.53         3.65 o
  -5  13   2         12.14         14.28         3.14 o
  -4  13   2          0.80          6.73         3.52 o
  -3  13   2          5.33          0.16         2.47 o
  -2  13   2          9.37          7.62         3.47 o
   1 -14   3         13.45         17.46         5.15 o
   2 -14   3          2.85          2.94         2.94 o
   3 -14   3          0.22          1.67         3.13 o
   4 -14   3          1.58          3.05         2.89 o
   5 -14   3         16.62         16.67         4.89 o
   6 -14   3          0.33         -1.52         2.10 o
  -2 -13   3          0.71         -1.47         2.79 o
  -1 -13   3          9.50         13.99         4.68 o
   0 -13   3          8.90          7.57         3.84 o
   1 -13   3         13.07         12.41         3.58 o
   2 -13   3          1.51          4.78         2.68 o
   3 -13   3          0.10          2.56         2.37 o
   4 -13   3          4.26          6.41         3.36 o
   5 -13   3          3.22          3.84         3.52 o
   6 -13   3          3.53          3.94         3.36 o
   7 -13   3          5.30          4.36         3.26 o
   8 -13   3          0.00          3.58         3.21 o
  -3 -12   3          0.45          8.99         4.42 o
  -2 -12   3          2.98          4.05         3.15 o
  -1 -12   3          0.12         -3.68         3.68 o
   0 -12   3         15.36         11.67         4.26 o
   1 -12   3          9.01         12.20         3.79 o
   2 -12   3          0.06         -1.52         2.10 o
   3 -12   3          3.34         11.14         2.84 o
   4 -12   3          5.20          6.05         2.94 o
   5 -12   3          6.99         17.51         5.15 o
   6 -12   3          3.90          5.52         3.31 o
   7 -12   3          2.01         -1.05         2.31 o
   8 -12   3          0.66          2.94         3.47 o
   9 -12   3         27.03         33.60         6.73 o
  -5 -11   3         28.79         20.35         5.99 o
  -4 -11   3          6.98         17.51         5.52 o
  -3 -11   3         84.04         89.22        10.99 o
  -2 -11   3          5.01          7.57         3.89 o
  -1 -11   3         48.09         35.59         6.57 o
   0 -11   3          0.11         -4.63         4.63 o
   1 -11   3          3.20          1.26         2.58 o
   2 -11   3          0.55         -0.11         1.68 o
   3 -11   3         51.35         53.43         4.77 o
   4 -11   3          0.76          5.92         1.91 o
   5 -11   3         28.31         23.61         5.42 o
   6 -11   3          0.06         -0.42         2.21 o
   7 -11   3          0.11          2.16         2.68 o
   8 -11   3          5.95         15.93         4.94 o
   9 -11   3         83.33         94.74        11.30 o
  10 -11   3          3.25          6.47         4.05 o
  -6 -10   3          2.44          1.68         2.89 o
  -5 -10   3         23.68         25.66         6.41 o
  -4 -10   3          0.16          1.37         2.84 o
  -3 -10   3        204.95        218.56        16.46 o
  -2 -10   3          0.35          0.11         2.47 o
  -1 -10   3         15.75         18.93         5.15 o
   0 -10   3         26.20         14.20         4.00 o
   1 -10   3          3.00          2.94         2.84 o
   2 -10   3          0.03          2.68         2.00 o
   3 -10   3        162.56        173.23         8.27 o
   4 -10   3         41.54         37.42         5.76 o
   5 -10   3        437.06        352.53        17.88 o
   6 -10   3          3.40          4.63         3.00 o
   7 -10   3         28.98         27.92         5.36 o
   8 -10   3         17.11         27.39         5.89 o
   9 -10   3         29.77         18.24         4.84 o
  10 -10   3         32.66         31.28         6.78 o
  -7  -9   3         12.88          6.83         3.73 o
  -6  -9   3         16.95         23.03         6.31 o
  -5  -9   3        133.22        124.40        12.83 o
  -4  -9   3          1.74          6.52         4.15 o
  -3  -9   3         20.38         51.21         8.36 o
  -2  -9   3         31.42         25.39         6.05 o
  -1  -9   3         41.47         52.00         7.73 o
   0  -9   3         44.09         41.06         6.31 o
   1  -9   3         72.33         98.16         9.10 o
   2  -9   3         16.61         13.04         3.47 o
   3  -9   3         89.84        119.99        18.95 o
   4  -9   3          2.05          1.72         1.42 o
   5  -9   3         82.78         79.65         7.78 o
   6  -9   3          1.83          5.68         3.36 o
   7  -9   3         41.19         29.62         4.05 o
   8  -9   3          8.16          3.26         1.77 o
   9  -9   3         22.06         23.90         4.86 o
  10  -9   3         17.51         14.09         3.72 o
  11  -9   3          7.46          3.16         2.19 o
  -8  -8   3          0.48          3.58         3.31 o
  -7  -8   3         17.07         21.71         5.89 o
  -6  -8   3         28.01         20.19         5.99 o
  -5  -8   3        362.78        376.40        22.45 o
  -4  -8   3         93.06         87.96        10.99 o
  -3  -8   3        375.71        312.99        18.88 o
  -2  -8   3         12.44          7.20         3.84 o
  -1  -8   3          0.60          0.37         2.31 o
   0  -8   3         12.08         13.51         3.79 o
   1  -8   3         12.06         25.82         4.63 o
   2  -8   3          1.40         -0.21         2.31 o
   3  -8   3         59.59         65.33         4.36 o
   4  -8   3          4.83          4.10         1.09 o
   5  -8   3         58.52         53.87         4.64 o
   6  -8   3         60.79         52.48         5.17 o
   7  -8   3          0.31          0.39         2.58 o
   8  -8   3          0.00          1.56         3.13 o
   9  -8   3         11.71          8.37         2.70 o
  10  -8   3         17.96         20.33         4.19 o
  11  -8   3          2.27         -0.32         2.05 o
  -9  -7   3         19.53         21.35         6.94 o
  -8  -7   3          0.95         -0.84         2.42 o
  -7  -7   3         50.75         42.85         7.83 o
  -6  -7   3         39.31         49.11         8.57 o
  -5  -7   3        395.89        371.30        22.08 o
  -4  -7   3         44.16         33.65         6.36 o
  -3  -7   3         11.87         10.04         3.36 o
  -2  -7   3          4.33          4.99         3.05 o
  -1  -7   3          0.05          0.58         2.37 o
   0  -7   3          8.13         10.94         3.36 o
   1  -7   3        336.39        329.87        15.41 o
   2  -7   3        208.60        184.29         6.51 o
   3  -7   3         42.44         74.74         2.86 o
   4  -7   3         20.45         18.36         1.84 o
   5  -7   3         53.65         53.53         4.56 o
   6  -7   3         20.80         20.74         3.28 o
   7  -7   3         29.68         32.66         4.34 o
   8  -7   3          5.50         10.65         3.26 o
   9  -7   3         57.94         54.82         9.86 o
  10  -7   3         45.26         49.81         6.49 o
  11  -7   3          2.72          3.82         3.65 o
  -9  -6   3          2.97         12.20         5.99 o
  -8  -6   3          1.05          7.10         3.73 o
  -7  -6   3        289.08        275.77        19.45 o
  -6  -6   3         16.25          9.15         4.10 o
  -5  -6   3         87.05         86.91        10.41 o
  -4  -6   3         42.92         32.02         6.36 o
  -3  -6   3         34.36         79.23         8.99 o
  -2  -6   3          2.87          7.78         1.43 o
   0  -6   3         12.58         25.87         4.94 o
   1  -6   3        155.51        187.02        10.62 o
   2  -6   3        357.24        284.05         8.61 o
   4  -6   3        250.53        229.91         5.04 o
   5  -6   3         79.27         96.92         4.35 o
   6  -6   3         47.78         53.75         4.01 o
   7  -6   3         15.02         22.75         3.70 o
   8  -6   3         10.61         16.79         3.50 o
   9  -6   3         17.92         11.13         3.07 o
  10  -6   3         27.56         35.02         5.50 o
  11  -6   3          0.11         -1.84         3.47 o
  -9  -5   3         50.45         47.37         8.52 o
  -8  -5   3          1.90          1.58         2.94 o
  -7  -5   3         65.21         59.56         6.01 o
  -6  -5   3         60.16         61.43         5.94 o
  -5  -5   3          5.01          7.79         4.23 o
  -4  -5   3        268.34        232.25         9.73 o
  -3  -5   3          1.35          4.59         2.31 o
  -2  -5   3        143.54        131.34         8.96 o
  -1  -5   3        812.16        772.30        25.18 o
   0  -5   3         90.74         87.28         7.47 o
   1  -5   3        890.43        871.79        30.68 o
   2  -5   3        244.65        245.17         6.24 o
   3  -5   3        132.93        144.03         3.54 o
   4  -5   3        280.72        248.61         6.76 o
   5  -5   3          7.86         13.54         2.40 o
   6  -5   3         10.05         10.81         2.70 o
   7  -5   3         38.59         55.52         8.39 o
   8  -5   3          0.00         -0.38         2.10 o
   9  -5   3        147.96        131.44         9.46 o
  10  -5   3          6.69         11.46         6.31 o
  11  -5   3        120.17        111.88        15.46 o
 -10  -4   3          2.15          5.10         4.68 o
  -9  -4   3         46.96         45.19         5.93 o
  -8  -4   3          9.06          8.27         2.54 o
  -7  -4   3         20.19         25.32         4.12 o
  -6  -4   3          3.51          5.41         2.33 o
  -4  -4   3        167.99        133.77         7.26 o
  -3  -4   3        429.53        429.02        11.82 o
  -2  -4   3         13.69         13.91         4.71 o
  -1  -4   3        907.09       1013.79        28.29 o
   0  -4   3          0.19         -0.63         1.58 o
   1  -4   3       5376.64       5486.07        71.49 o
   2  -4   3         77.97         73.71         2.48 o
   3  -4   3         39.89         41.09         2.36 o
   4  -4   3        367.10        312.20        10.16 o
   5  -4   3        327.02        396.15         9.49 o
   6  -4   3        132.65        136.37        11.80 o
   7  -4   3         42.43         47.12         5.00 o
   8  -4   3          3.28          2.54         2.36 o
   9  -4   3         43.87         45.01         8.94 o
  10  -4   3          4.50          4.21         3.89 o
  11  -4   3         69.20         72.82        12.62 o
 -11  -3   3         19.93         25.34         7.41 o
 -10  -3   3          0.04          3.63         3.31 o
  -9  -3   3         67.25         69.86         7.15 o
  -8  -3   3         18.93         21.36         4.50 o
  -7  -3   3         74.57         86.80         7.13 o
  -6  -3   3         11.12         13.68         3.05 o
  -5  -3   3       1880.36       2054.54        54.31 o
  -4  -3   3        744.24        688.57        33.49 o
  -3  -3   3        357.76        427.32        11.52 o
  -2  -3   3        126.04        109.10         8.73 o
  -1  -3   3      13970.67      14602.28       243.33 o
   0  -3   3        212.85        201.26         9.36 o
   1  -3   3      31881.54      31075.14       349.43 o
   2  -3   3        210.96        163.97         4.68 o
   3  -3   3        250.18        251.86         6.23 o
   4  -3   3        280.05        236.97         6.85 o
   5  -3   3       1137.06       1084.99        17.77 o
   6  -3   3          9.77         10.06         2.49 o
   7  -3   3        126.83        132.60        13.41 o
   8  -3   3         37.51         34.07         7.73 o
   9  -3   3         70.34         74.66        11.51 o
  10  -3   3         22.26         20.03         7.36 o
  11  -3   3         23.08         15.35         6.36 o
 -11  -2   3         29.19         26.18         7.20 o
 -10  -2   3         22.12         13.04         5.26 o
  -9  -2   3        292.52        265.54        13.95 o
  -8  -2   3         29.24         24.40         4.30 o
  -7  -2   3          0.03          3.72         1.62 o
  -6  -2   3          6.06          1.09         1.53 o
  -5  -2   3        134.62        114.42        10.49 o
  -4  -2   3        111.97         98.32         5.96 o
  -3  -2   3        626.17        646.29        14.39 o
  -2  -2   3         87.39         55.52         6.26 o
  -1  -2   3       2031.66       2256.44        46.16 o
   0  -2   3        148.71         99.74         5.21 o
   1  -2   3       8416.32       8508.53       203.97 o
   2  -2   3         33.52         29.77         2.00 o
   3  -2   3        193.85        209.26         5.77 o
   4  -2   3         88.26         73.54         3.86 o
   5  -2   3        410.67        422.49        13.53 o
   6  -2   3          2.29          3.89         2.94 o
   7  -2   3        107.13        112.88        12.46 o
   8  -2   3          9.79          2.79         3.10 o
   9  -2   3         15.23         23.87         6.73 o
  10  -2   3          2.80          3.15         3.68 o
  11  -2   3          7.85          2.79         4.78 o
 -12  -1   3          2.31          6.99         4.73 o
 -11  -1   3         13.44          9.25         5.10 o
 -10  -1   3          0.50          0.32         2.47 o
  -9  -1   3          4.31          1.85         2.16 o
  -8  -1   3          8.38          5.41         2.44 o
  -7  -1   3         96.84         97.72         7.19 o
  -6  -1   3        354.78        359.56        13.53 o
  -5  -1   3       3337.07       3560.94        53.37 o
  -4  -1   3         19.38         16.13         2.67 o
  -3  -1   3        511.94        533.33        12.37 o
  -2  -1   3        136.61         87.07         6.68 o
  -1  -1   3       1298.68       1278.25        27.66 o
   0  -1   3        133.06         86.19         3.61 o
   1  -1   3       6420.31       6211.07        85.82 o
   2  -1   3          0.82          1.52         0.88 o
   3  -1   3        327.41        368.07        10.18 o
   4  -1   3        128.25        123.35        10.94 o
   5  -1   3        107.01        113.83        10.94 o
   6  -1   3         20.81         23.34         5.94 o
   7  -1   3          1.42          0.00         3.05 o
   8  -1   3          0.05          1.58         4.10 o
   9  -1   3          0.31         -2.63         2.63 o
  10  -1   3          5.70          2.63         3.47 o
 -12   0   3          4.35          6.73         5.10 o
 -11   0   3         38.62         27.13         7.26 o
 -10   0   3         12.20         10.83         4.42 o
  -9   0   3        104.09        107.19         8.41 o
  -8   0   3         11.04          9.69         3.01 o
  -7   0   3        273.49        259.99        11.67 o
  -6   0   3        174.86        153.18         8.66 o
  -5   0   3        158.14        171.68        10.12 o
  -4   0   3          0.37          1.56         1.17 o
  -3   0   3       1857.49       1886.37        45.90 o
  -2   0   3         35.80         18.82         2.89 o
  -1   0   3        503.80        516.91         9.06 o
   0   0   3          5.56          3.68         1.10 o
   1   0   3       4698.19       4819.27        60.32 o
   2   0   3         32.45         25.38         2.65 o
   3   0   3         87.80        168.33         8.23 o
   4   0   3          1.96          1.55         1.29 o
   5   0   3        148.52        151.58        12.62 o
   6   0   3          0.02         -2.00         2.63 o
   7   0   3        121.82        150.11        14.56 o
   8   0   3          2.31          6.10         4.36 o
   9   0   3         30.73         31.97         7.94 o
  10   0   3          0.11         -0.84         3.21 o
 -12   1   3          5.43          8.62         5.21 o
 -11   1   3         14.95          9.04         5.05 o
 -10   1   3          2.68         -1.31         3.00 o
  -9   1   3          0.11         -0.12         1.67 o
  -8   1   3        108.52         94.26        11.93 o
  -7   1   3        872.62        858.10        22.29 o
  -6   1   3         51.06         38.77         4.12 o
  -5   1   3       3096.09       3187.32        46.82 o
  -4   1   3        377.07        300.81         6.84 o
  -3   1   3       2334.85       2456.18        47.74 o
  -2   1   3        404.95        381.34        11.57 o
  -1   1   3        647.98        713.99        11.24 o
   0   1   3         42.87         23.78         1.74 o
   1   1   3       3220.78       3062.97        32.54 o
   2   1   3         30.59         28.24         1.84 o
   3   1   3         39.37         27.88         2.28 o
   4   1   3         10.94          7.65         1.60 o
   5   1   3          0.26          4.63         2.94 o
   6   1   3          2.98          1.79         2.31 o
   7   1   3        185.39        167.98        15.41 o
   8   1   3          4.00          2.58         3.21 o
   9   1   3          0.15         -4.31         4.94 o
  10   1   3          0.93          3.36         3.42 o
 -12   2   3          4.37          9.83         4.42 o
 -11   2   3         31.71         27.18         7.20 o
 -10   2   3          0.43         -1.42         3.26 o
  -9   2   3         91.06        104.58        11.88 o
  -8   2   3          5.74          6.25         5.21 o
  -7   2   3        499.40        521.16        12.24 o
  -6   2   3       1526.19       1497.28        32.70 o
  -5   2   3        439.38        545.02        10.43 o
  -4   2   3        304.88        220.73         7.97 o
  -3   2   3       1264.73       1312.83        32.41 o
  -2   2   3        398.67        373.51        11.83 o
  -1   2   3       3465.42       3241.30        40.10 o
   0   2   3        155.79        102.32         3.75 o
   1   2   3       1033.59        960.12        13.64 o
   2   2   3         10.39          8.93         1.63 o
   3   2   3       2206.94       2202.55        43.84 o
   4   2   3          0.01          1.40         0.89 o
   5   2   3       2577.23       2481.95        34.45 o
   6   2   3          2.44          4.47         3.79 o
   7   2   3       1011.22       1016.89        41.01 o
   8   2   3          0.11         -2.21         3.94 o
   9   2   3          7.29          7.99         3.94 o
 -12   3   3         48.00         57.31        11.04 o
 -11   3   3          1.31          0.32         3.00 o
 -10   3   3         53.43         53.00         9.78 o
  -8   3   3        156.80        146.24         6.76 o
  -7   3   3        509.06        492.80        11.52 o
  -6   3   3        476.33        508.01        10.98 o
  -5   3   3       7084.95       7221.40        87.87 o
  -4   3   3        937.31        851.48        39.67 o
  -3   3   3       9857.97      10265.25       267.01 o
  -2   3   3          0.03          2.26         1.21 o
  -1   3   3        973.32       1023.66        15.73 o
   0   3   3        322.32        289.83        13.56 o
   1   3   3         42.80         42.33         3.23 o
   2   3   3          0.11          0.40         1.24 o
   3   3   3       1573.27       1771.03        26.03 o
   4   3   3         61.08         58.32         4.19 o
   5   3   3        317.32        342.27        14.42 o
   6   3   3          4.24          5.37         2.42 o
   7   3   3         11.75         11.83         4.94 o
   8   3   3          0.47         -1.95         2.79 o
   9   3   3         36.75         57.05        10.31 o
 -12   4   3          8.67         10.67         5.26 o
 -11   4   3          1.39         -1.31         3.10 o
 -10   4   3         21.74         22.50         7.31 o
  -9   4   3       2026.44       1874.62        36.98 o
  -8   4   3          0.31         -0.04         1.08 o
  -7   4   3          0.02         -0.38         0.99 o
  -6   4   3        174.13        163.13         8.18 o
  -5   4   3        129.15        109.51         4.84 o
  -4   4   3        412.08        375.66         9.02 o
  -3   4   3       1323.37       1381.72        30.86 o
  -2   4   3         37.39         23.98         3.26 o
  -1   4   3        690.18        671.41        18.93 o
   0   4   3        265.99        299.43        12.41 o
   1   4   3       1655.03       1871.32        41.69 o
   2   4   3         71.09         72.16         5.15 o
   3   4   3        506.15        526.72        12.68 o
   4   4   3         19.11         18.74         2.61 o
   5   4   3        744.41        696.41        20.48 o
   6   4   3          2.84          5.93         2.60 o
   7   4   3          0.86          0.95         3.15 o
   8   4   3          4.87          7.31         4.15 o
 -12   5   3          1.61         11.57         5.68 o
 -11   5   3         14.86         18.74         3.62 o
 -10   5   3         21.65         19.88         3.90 o
  -9   5   3        829.36        732.50        20.72 o
  -8   5   3         51.66         48.88         3.88 o
  -7   5   3          3.89          2.95         1.08 o
  -6   5   3          3.86          5.86         1.38 o
  -5   5   3        269.97        319.58         8.93 o
  -4   5   3          1.50         13.20         5.18 o
  -3   5   3        463.10        500.01        16.35 o
  -2   5   3        107.13        125.29         7.99 o
  -1   5   3        360.84        433.34        15.72 o
   0   5   3         19.17         24.66         4.05 o
   1   5   3        594.47        618.04        21.08 o
   2   5   3          2.30         11.57         3.31 o
   3   5   3        273.61        305.36        14.75 o
   4   5   3         13.37         13.77         2.35 o
   5   5   3         27.84         29.49         3.21 o
   6   5   3          7.61          9.99         4.15 o
   7   5   3        106.40        100.42        12.30 o
   8   5   3          0.06          4.26         3.84 o
 -12   6   3         36.41         41.01         8.78 o
 -11   6   3         38.93         37.93         5.01 o
 -10   6   3        140.97        133.82         9.10 o
  -9   6   3         39.15        168.70        26.60 o
  -8   6   3        441.40        435.92        11.72 o
  -7   6   3         84.93         93.70         4.80 o
  -6   6   3         19.16         21.03         2.56 o
  -5   6   3         92.50        117.11         5.39 o
  -4   6   3          3.11         11.05         1.86 o
  -3   6   3         21.12         31.97         4.21 o
  -2   6   3          3.25          4.99         1.89 o
  -1   6   3          9.14         27.45         4.26 o
   0   6   3         23.28         21.24         4.00 o
   1   6   3          0.01          8.73         3.00 o
   2   6   3         21.05         22.40         4.63 o
   4   6   3          0.34          0.03         1.64 o
   5   6   3         87.92         95.99         7.22 o
   6   6   3          6.62         12.99         4.94 o
   7   6   3          7.39          9.73         4.57 o
 -12   7   3         29.88         40.64        10.52 o
 -11   7   3          3.63          7.18         5.65 o
 -10   7   3         11.05          9.59         4.84 o
  -9   7   3          2.91          1.59         1.51 o
  -8   7   3         94.10        101.00         5.59 o
  -7   7   3         20.05         22.03         2.50 o
  -6   7   3         65.62         62.65         7.60 o
  -5   7   3          5.98         13.87         2.12 o
  -4   7   3          0.98          1.46         2.47 o
  -3   7   3        640.79        687.60        22.66 o
  -2   7   3         85.71         93.01         8.04 o
  -1   7   3         21.23         33.70         4.84 o
   0   7   3          2.77         12.20         3.26 o
   1   7   3          1.67         16.56         3.73 o
   2   7   3         18.07         11.46         3.58 o
   3   7   3         33.16         33.96         5.42 o
   4   7   3         17.83         16.34         3.36 o
   5   7   3         14.64         16.23         3.34 o
   6   7   3          0.64         -0.89         2.37 o
 -12   8   3          0.88          2.05         4.05 o
 -11   8   3         15.73         17.19         5.78 o
 -10   8   3          5.30          7.19         2.58 o
  -9   8   3          7.94          8.20         2.46 o
  -8   8   3         62.64         62.47         4.46 o
  -7   8   3         52.65         57.20         8.81 o
  -6   8   3        531.41        542.74        14.42 o
  -5   8   3         38.65         42.26         4.18 o
  -4   8   3         80.94         87.59         7.83 o
  -3   8   3         43.48         53.94         6.10 o
  -2   8   3          1.33          1.52         2.16 o
  -1   8   3        389.19        365.57        17.51 o
   0   8   3        177.35        182.86        12.67 o
   1   8   3        198.57        176.71        12.67 o
   2   8   3         41.87         47.53         6.99 o
   3   8   3        217.50        179.76        13.46 o
   4   8   3          7.13          7.78         3.47 o
   5   8   3          4.29          3.42         3.00 o
 -11   9   3          0.98          2.94         4.15 o
 -10   9   3         13.42         20.66         7.52 o
  -9   9   3         15.28         25.25         4.10 o
  -8   9   3          7.67         13.55         2.43 o
  -7   9   3         45.50         51.78        11.01 o
  -6   9   3        221.64        209.28        12.62 o
  -5   9   3        197.53        197.14         8.56 o
  -4   9   3        137.07        146.74        10.73 o
  -3   9   3        712.43        756.48        26.66 o
  -2   9   3        150.65        179.23        12.67 o
  -1   9   3         11.01         13.14         4.15 o
   0   9   3         12.32         15.67         4.73 o
   1   9   3         64.91         63.46         7.83 o
   2   9   3          2.16         -1.42         2.21 o
   3   9   3         67.72         71.29         8.83 o
   4   9   3          0.00         -1.68         1.95 o
 -11  10   3          0.16          1.21         3.15 o
 -10  10   3         26.45         22.92         7.83 o
  -9  10   3          6.44         10.25         4.99 o
  -8  10   3         20.46         17.90         2.64 o
  -7  10   3          3.44          2.59         5.42 o
  -6  10   3        134.60        118.80         7.01 o
  -5  10   3          7.06         22.82         3.27 o
  -4  10   3         74.63         74.82         8.36 o
  -3  10   3         51.05         54.73         7.10 o
  -2  10   3          3.76         -3.10         3.47 o
  -1  10   3         37.66         51.37         7.05 o
   0  10   3         30.07         41.01         6.89 o
   1  10   3         50.96         45.90         6.94 o
   2  10   3         35.98         34.28         6.36 o
   3  10   3         27.98         33.86         6.15 o
 -10  11   3          3.56          8.83         5.26 o
  -9  11   3         20.14         27.02         7.62 o
  -8  11   3         18.60         16.94         2.67 o
  -7  11   3          6.54          6.22         2.07 o
  -6  11   3         14.74         16.24         2.91 o
  -5  11   3        101.68         85.37         6.28 o
  -4  11   3        152.85        139.33        12.04 o
  -3  11   3        173.59        191.75        13.88 o
  -2  11   3         17.64         15.25         4.15 o
  -1  11   3         35.26         28.97         5.78 o
   0  11   3          6.72         13.25         4.78 o
   1  11   3         21.08         29.08         5.94 o
  -8  12   3          0.40         11.43         5.18 o
  -7  12   3          9.09          9.89         2.27 o
  -6  12   3          0.72          2.59         1.64 o
  -5  12   3         63.32         77.82         6.39 o
  -4  12   3         38.03         44.53         7.05 o
  -3  12   3         12.36         10.78         3.26 o
  -2  12   3          9.87          6.99         3.42 o
  -1  12   3          0.33         -0.79         2.10 o
   0 -14   4         11.97          5.99         3.36 o
   1 -14   4          1.64          5.15         3.42 o
   2 -14   4          0.15          2.94         3.05 o
   3 -14   4          0.66          9.62         4.31 o
   4 -14   4         13.18          9.25         4.05 o
   5 -14   4          0.13          5.31         3.36 o
   6 -14   4          0.93         -0.53         2.26 o
  -2 -13   4         10.02          7.78         4.21 o
  -1 -13   4          1.41          0.37         2.16 o
   0 -13   4          6.25          3.73         2.73 o
   1 -13   4          3.83          4.84         3.31 o
   2 -13   4         13.01          9.57         3.52 o
   3 -13   4          4.70          5.39         2.16 o
   4 -13   4          5.88         13.41         4.47 o
   5 -13   4         24.55         31.39         6.26 o
   6 -13   4          8.75          5.10         2.89 o
   7 -13   4          9.76         10.99         4.21 o
   8 -13   4          0.42          1.58         2.58 o
  -4 -12   4         27.48         37.65         7.99 o
  -3 -12   4         13.84         16.04         5.42 o
  -2 -12   4        100.76        103.52        11.93 o
  -1 -12   4          7.78          6.73         3.52 o
   0 -12   4          0.41         -3.15         3.15 o
   1 -12   4          4.67          2.94         2.47 o
   2 -12   4         13.94         12.36         3.58 o
   3 -12   4          1.40          6.84         2.01 o
   4 -12   4         44.02         44.37         6.94 o
   5 -12   4         10.77         14.35         4.42 o
   6 -12   4          5.47          2.16         2.26 o
   7 -12   4          0.99          1.05         2.10 o
   8 -12   4         12.41         10.62         4.63 o
   9 -12   4         43.67         46.64         8.46 o
  -5 -11   4          0.00         10.94         4.84 o
  -4 -11   4          8.79         13.14         5.89 o
  -3 -11   4          2.33          6.68         4.63 o
  -2 -11   4        103.64        123.35        12.67 o
  -1 -11   4          0.01          1.31         3.05 o
   0 -11   4         38.61         35.12         6.15 o
   1 -11   4          3.26          4.63         3.10 o
   2 -11   4          0.00         -2.42         2.42 o
   3 -11   4          2.03          2.63         2.26 o
   4 -11   4         75.64         58.10         7.47 o
   5 -11   4          5.38          5.99         3.36 o
   6 -11   4          8.31         13.25         4.52 o
   7 -11   4          3.27          2.10         2.42 o
   8 -11   4         16.22          4.63         3.15 o
   9 -11   4          0.56          6.57         4.10 o
  -6 -10   4         56.39         53.47         9.62 o
  -5 -10   4          0.11          8.10         5.05 o
  -4 -10   4        133.17        141.75        13.88 o
  -3 -10   4          0.97          3.79         3.21 o
  -2 -10   4        109.70        110.10        11.51 o
  -1 -10   4          1.55         10.04         4.52 o
   0 -10   4         73.96         70.08         8.41 o
   1 -10   4          8.52          7.36         2.94 o
   2 -10   4         67.49         69.40         7.52 o
   3 -10   4          1.23          1.14         2.87 o
   4 -10   4         11.47          8.68         3.00 o
   5 -10   4         12.39         15.83         4.57 o
   6 -10   4         10.05         24.03         5.21 o
   7 -10   4          8.44         10.41         3.63 o
   8 -10   4          5.04          4.52         3.26 o
   9 -10   4          7.12          8.57         3.84 o
  10 -10   4         56.81         64.67         9.67 o
  -7  -9   4          0.48          6.57         3.63 o
  -6  -9   4          0.08          1.58         3.58 o
  -5  -9   4          2.72          3.05         3.47 o
  -4  -9   4          0.01          3.42         3.79 o
  -3  -9   4          0.09          5.63         3.79 o
  -2  -9   4         34.27         40.38         7.05 o
  -1  -9   4          1.28         -1.47         2.47 o
   0  -9   4         32.69         28.29         5.26 o
   1  -9   4         27.18         37.12         5.89 o
   2  -9   4        178.92        162.53         7.83 o
   3  -9   4          1.39          3.71         1.28 o
   4  -9   4         39.08         47.63         6.36 o
   5  -9   4         15.24         10.94         3.79 o
   6  -9   4         31.86         24.61         4.94 o
   7  -9   4          0.75          5.31         3.26 o
   8  -9   4          2.89          3.42         2.58 o
   9  -9   4          1.73          2.21         2.79 o
  10  -9   4          0.80          0.64         2.05 o
  -8  -8   4          8.48         16.82         5.68 o
  -7  -8   4          0.00         -3.63         3.63 o
  -6  -8   4         66.92         55.73         9.10 o
  -5  -8   4         56.64         58.04         9.04 o
  -4  -8   4          2.43          1.68         3.42 o
  -3  -8   4          1.05          0.89         2.42 o
  -2  -8   4        117.49        116.83        11.09 o
  -1  -8   4          1.26          0.42         2.31 o
   0  -8   4         38.60         27.29         4.94 o
   1  -8   4         15.24         11.20         3.42 o
   2  -8   4          6.41          9.03         1.31 o
   3  -8   4          0.07         -0.05         1.06 o
   4  -8   4         39.61         44.48         5.57 o
   5  -8   4          8.37          4.68         2.63 o
   6  -8   4          4.34          1.06         1.48 o
   7  -8   4          0.01          2.09         1.67 o
   8  -8   4          0.06         -0.72         1.90 o
   9  -8   4          0.69          2.49         2.18 o
  10  -8   4          2.65          5.12         2.48 o
  11  -8   4          0.02          1.67         2.31 o
  -9  -7   4          0.17          1.52         3.42 o
  -8  -7   4         22.87         21.56         6.20 o
  -7  -7   4          1.02          7.36         4.42 o
  -6  -7   4        112.57         94.11        11.46 o
  -5  -7   4          2.84         -0.89         2.84 o
  -4  -7   4         77.57         51.26         7.89 o
  -3  -7   4          1.36         -3.42         4.26 o
  -2  -7   4        369.20        316.30        17.98 o
  -1  -7   4        132.36        127.18        10.88 o
   0  -7   4        135.87        117.72         9.57 o
   1  -7   4         76.34         65.51         6.89 o
   2  -7   4        135.74        121.58         4.40 o
   3  -7   4        235.88        210.67         5.19 o
   4  -7   4        270.20        240.15         6.90 o
   5  -7   4         58.72         63.85         4.56 o
   6  -7   4          2.73          4.89         1.91 o
   7  -7   4          2.45          2.52         2.03 o
   8  -7   4         14.87         15.82         3.47 o
   9  -7   4          0.41          2.92         2.47 o
  10  -7   4          1.24          3.84         2.48 o
  11  -7   4          6.89         14.36         5.23 o
  -9  -6   4          0.61         -1.16         3.15 o
  -8  -6   4        136.12        156.21        15.62 o
  -7  -6   4          3.44          4.78         4.10 o
  -6  -6   4         66.65         72.50        10.04 o
  -5  -6   4         95.76         75.34         9.99 o
  -4  -6   4          5.07          5.63         3.31 o
  -3  -6   4         78.56         74.92         8.68 o
  -2  -6   4        374.24        363.94        18.45 o
  -1  -6   4          7.61          2.16         2.79 o
   1  -6   4         20.46         17.02         3.05 o
   2  -6   4        321.06        298.71         5.90 o
   3  -6   4         64.08         55.18         2.45 o
   4  -6   4         60.33         69.79         3.95 o
   5  -6   4         22.69         16.75         2.09 o
   6  -6   4         19.08         20.82         2.46 o
   7  -6   4         58.55         67.90         7.78 o
   8  -6   4         29.51         33.52         4.80 o
   9  -6   4         27.28         24.00         4.30 o
  10  -6   4         24.98         32.83         5.34 o
  11  -6   4         53.04         58.94        11.72 o
 -10  -5   4         18.25         28.13         7.57 o
  -9  -5   4          0.10         -1.10         2.58 o
  -8  -5   4          9.29         17.98         5.73 o
  -7  -5   4          0.00          1.89         3.10 o
  -6  -5   4          3.92          6.89         3.52 o
  -5  -5   4         82.25         59.37         5.37 o
  -3  -5   4        107.65         96.12         9.20 o
  -2  -5   4        188.04        221.56        13.67 o
  -1  -5   4         52.35         46.48         5.94 o
   0  -5   4       2985.38       2934.42        60.99 o
   1  -5   4          0.74          4.72         1.30 o
   2  -5   4       1354.41       1396.26        15.64 o
   3  -5   4        377.53        329.16         8.67 o
   4  -5   4        163.28        212.46         6.48 o
   5  -5   4         84.61         80.99         4.36 o
   6  -5   4       1056.89       1063.37        18.92 o
   7  -5   4         10.40          8.30         2.47 o
   8  -5   4          7.12          2.95         1.89 o
   9  -5   4         14.43         10.94         3.26 o
  10  -5   4          9.73          1.31         3.94 o
  11  -5   4         23.65         20.24         7.31 o
 -10  -4   4         25.42         34.23         7.89 o
  -9  -4   4         45.47         43.96         5.78 o
  -8  -4   4         28.53         37.06         5.07 o
  -7  -4   4         19.07         19.59         3.79 o
  -6  -4   4        125.74        144.85         8.64 o
  -5  -4   4         10.28         15.91         3.58 o
  -4  -4   4       1356.64       1437.48        27.42 o
  -3  -4   4        100.99         79.22         8.83 o
  -1  -4   4          2.21          7.10         2.73 o
   0  -4   4       3901.49       3804.67        73.13 o
   1  -4   4         20.62         27.18         1.85 o
   2  -4   4        239.92        219.77         5.54 o
   3  -4   4        181.28        178.10         5.61 o
   5  -4   4         93.43         86.99         4.58 o
   6  -4   4        155.34        157.74         6.48 o
   7  -4   4          5.86          4.28         2.36 o
   8  -4   4         66.57         83.18        11.57 o
   9  -4   4          3.19         21.61         7.20 o
  10  -4   4         16.95         18.30         7.41 o
  11  -4   4          2.09          3.31         3.63 o
 -11  -3   4         40.04         35.96         8.52 o
 -10  -3   4         64.76         48.09         8.54 o
  -9  -3   4        110.95        101.58         8.78 o
  -8  -3   4          9.07         13.78         3.40 o
  -7  -3   4          0.21          2.30         3.05 o
  -6  -3   4         27.81         28.83         4.00 o
  -5  -3   4         69.29         64.86         5.70 o
  -4  -3   4        241.97        294.51        10.30 o
  -3  -3   4        352.82        286.51        21.14 o
  -2  -3   4       1032.88        992.81        29.23 o
  -1  -3   4         92.70         87.75         7.20 o
   0  -3   4       5478.62       5293.33        52.88 o
   1  -3   4          8.22          5.46         0.93 o
   2  -3   4        100.15        110.24         3.89 o
   3  -3   4         41.59         40.18         2.70 o
   4  -3   4          0.16         38.97         7.81 o
   5  -3   4        104.45         93.40         4.84 o
   6  -3   4          0.57          4.29         2.92 o
   7  -3   4          5.87          0.89         2.47 o
   8  -3   4          0.07          3.73         2.89 o
   9  -3   4          4.89         -3.10         3.68 o
  10  -3   4         13.06         24.71         7.68 o
 -11  -2   4          4.16          8.31         4.31 o
 -10  -2   4         80.72         74.80         7.73 o
  -9  -2   4          2.70          6.60         2.65 o
  -8  -2   4        196.56        188.93        10.94 o
  -7  -2   4          7.26          5.23         2.19 o
  -6  -2   4        192.66        271.82        11.52 o
  -5  -2   4        141.68        144.35         8.00 o
  -4  -2   4        126.23        121.07         6.25 o
  -3  -2   4        334.64        321.01        23.95 o
  -2  -2   4       4736.83       5182.61        97.48 o
  -1  -2   4          4.11          3.89         1.79 o
   0  -2   4        729.75        836.36        19.98 o
   1  -2   4          4.15          5.16         0.85 o
   2  -2   4       1369.83       1341.05        18.02 o
   3  -2   4          5.56          1.79         0.79 o
   4  -2   4       1101.29       1064.05        17.51 o
   5  -2   4        160.79        130.91         7.12 o
   6  -2   4         39.09         30.39         6.62 o
   7  -2   4         14.18          9.73         4.94 o
   8  -2   4         55.82         73.77        11.09 o
   9  -2   4          0.03          1.00         3.94 o
  10  -2   4          2.38          8.99         4.89 o
 -12  -1   4         11.44         16.61         6.41 o
 -11  -1   4          0.08          1.37         3.42 o
 -10  -1   4         47.19         41.19         5.71 o
  -9  -1   4          2.37         -0.97         2.06 o
  -8  -1   4         23.43         20.86         3.84 o
  -7  -1   4         27.06         27.69         4.22 o
  -6  -1   4        183.57        192.96         9.55 o
  -5  -1   4          9.05          5.76         1.85 o
  -4  -1   4        303.29        310.50         9.78 o
  -3  -1   4        324.55        278.86        15.98 o
  -2  -1   4       4279.39       4071.87        76.39 o
  -1  -1   4          0.67          0.63         0.55 o
   0  -1   4         17.92         15.07         1.29 o
   1  -1   4         21.15         16.77         1.57 o
   2  -1   4        428.76        376.66        10.04 o
   3  -1   4          8.62          3.90         1.97 o
   4  -1   4         30.59         37.64         5.73 o
   5  -1   4         66.91         48.21         8.10 o
   6  -1   4        536.21        502.27        26.18 o
   7  -1   4          8.90         11.78         5.31 o
   8  -1   4         13.41         14.30         5.47 o
   9  -1   4         30.29         38.43         9.20 o
  10  -1   4          7.82         15.93         5.68 o
 -12   0   4          2.49          4.05         3.31 o
 -11   0   4         13.10         12.36         5.73 o
 -10   0   4          2.81          5.02         3.92 o
  -9   0   4          3.06          3.49         2.31 o
  -8   0   4         82.84         84.87         7.44 o
  -7   0   4         11.23         13.13         2.98 o
  -6   0   4          9.26         10.62         2.26 o
  -5   0   4          3.73          1.14         1.95 o
  -4   0   4         84.07         95.41         5.12 o
  -3   0   4          5.51          5.10         2.00 o
  -2   0   4       1268.42       1202.33        27.55 o
  -1   0   4        175.84        131.30         5.63 o
   0   0   4        625.43        598.32        13.42 o
   1   0   4         36.93         34.52         1.94 o
   2   0   4       1695.04       1662.92        20.51 o
   3   0   4          5.50          6.42         1.00 o
   4   0   4        160.11        173.71        13.25 o
   5   0   4          1.29          2.10         2.21 o
   6   0   4        367.93        334.44        21.19 o
   7   0   4         19.04         18.09         5.63 o
   8   0   4        203.84        245.53        20.45 o
   9   0   4          1.12         -0.84         3.05 o
  10   0   4          7.91         10.15         6.15 o
 -12   1   4          1.24          4.94         3.73 o
 -11   1   4          2.54          4.78         4.26 o
 -10   1   4          0.08          0.91         2.26 o
  -9   1   4         25.74         24.97         4.76 o
  -8   1   4         43.11         39.23         5.09 o
  -7   1   4         69.44         68.30         5.95 o
  -6   1   4        347.43        367.83        12.31 o
  -5   1   4         82.19         73.74         5.24 o
  -4   1   4        201.07        278.99         7.29 o
  -3   1   4         38.25         55.94         4.84 o
  -2   1   4       2009.53       2053.70        27.91 o
  -1   1   4          7.24         15.15         2.26 o
   0   1   4        379.86        637.16        27.10 o
   1   1   4        405.39        340.07         7.11 o
   2   1   4       3818.13       3799.66        36.71 o
   3   1   4         13.44         10.08         1.83 o
   4   1   4         21.44         37.14         2.84 o
   5   1   4          9.82         10.67         4.52 o
   6   1   4        882.49        806.00        34.44 o
   7   1   4          7.78         12.30         5.26 o
   8   1   4          6.27          2.42         3.10 o
   9   1   4          2.01         -1.84         3.84 o
 -12   2   4          2.03          4.68         4.31 o
 -11   2   4         14.62         11.20         6.05 o
 -10   2   4        121.09        128.76        13.93 o
  -9   2   4        129.75        126.71         8.70 o
  -8   2   4        773.80        713.94        20.32 o
  -7   2   4         93.37        104.51         5.32 o
  -6   2   4       1905.83       1862.16        35.49 o
  -5   2   4        259.39        302.40        13.30 o
  -4   2   4        832.46        959.17        15.95 o
  -3   2   4        391.89        428.29         8.86 o
  -2   2   4        523.65        552.25        10.26 o
  -1   2   4         32.84         40.93         3.00 o
   0   2   4       1107.93       1101.77        21.79 o
   1   2   4         47.39         37.42         2.44 o
   2   2   4        246.94        284.93         7.69 o
   3   2   4         10.04         10.99         1.88 o
   4   2   4        618.30        610.89        13.37 o
   5   2   4         25.21         21.45         3.94 o
   6   2   4         20.83         12.78         5.47 o
   7   2   4          0.63          2.52         2.89 o
   8   2   4         59.95         71.56        11.25 o
   9   2   4          2.28         -1.37         2.58 o
 -12   3   4          2.14          4.73         4.52 o
 -11   3   4         18.36         11.57         4.94 o
 -10   3   4         19.16         26.71         6.73 o
  -9   3   4        675.79        690.93        21.06 o
  -8   3   4          1.94         12.11         2.04 o
  -7   3   4         44.86         42.28         3.32 o
  -6   3   4        239.69        252.26        12.33 o
  -5   3   4         97.44         81.66         6.41 o
  -4   3   4        259.39        231.12         6.43 o
  -3   3   4          1.65          2.01         0.55 o
  -2   3   4        112.89         93.40         6.94 o
  -1   3   4         50.81         39.07         2.59 o
   0   3   4       5206.78       5299.01        65.60 o
   1   3   4         39.91         55.47         4.94 o
   2   3   4        369.27        316.43        10.03 o
   3   3   4         13.81         17.28         2.30 o
   4   3   4        262.41        248.84         8.53 o
   5   3   4          0.48          1.94         2.50 o
   6   3   4        327.34        321.17        15.00 o
   7   3   4          0.53         -2.94         2.94 o
   8   3   4         54.17         47.00         9.15 o
 -11   4   4          3.65          4.31         4.10 o
 -10   4   4          8.02         10.44         3.18 o
  -9   4   4       1192.48       1271.48        24.71 o
  -8   4   4         11.81         15.67         3.22 o
  -7   4   4         30.85         32.23         2.91 o
  -6   4   4         39.33         31.93         2.87 o
  -5   4   4        281.83        276.22         8.14 o
  -4   4   4         68.97         92.67         4.17 o
  -3   4   4        978.82        896.54        24.03 o
  -2   4   4         21.39         14.86         1.52 o
  -1   4   4         20.18         25.70         2.24 o
   0   4   4        704.50        670.25        19.82 o
   1   4   4         57.01         60.83         5.73 o
   2   4   4        847.43        876.50        19.60 o
   3   4   4         37.79         38.58         3.52 o
   4   4   4        185.70        234.34         8.62 o
   5   4   4         11.63          6.50         2.64 o
   6   4   4          1.46          5.65         2.63 o
   7   4   4          0.09          1.00         2.89 o
   8   4   4          0.51          1.00         2.42 o
 -12   5   4         70.17         72.61        12.20 o
 -11   5   4         12.54         10.52         5.68 o
 -10   5   4        114.57        100.16        12.88 o
  -9   5   4          0.00         -0.14         1.20 o
  -8   5   4        620.33        588.85        13.56 o
  -7   5   4         23.92         27.83         2.73 o
  -6   5   4         11.77         15.25         2.05 o
  -5   5   4         56.56         65.40         4.04 o
  -4   5   4        791.53        812.05        15.61 o
  -3   5   4          4.41         14.83         3.00 o
  -2   5   4         29.23         35.49         4.10 o
  -1   5   4         28.78         31.86         4.26 o
   0   5   4        216.74        186.49        10.41 o
   1   5   4         95.90         80.28         7.15 o
   2   5   4          5.37          5.36         2.37 o
   3   5   4          0.57          1.72         1.26 o
   4   5   4        228.06        240.28         9.03 o
   5   5   4         16.66         18.40         3.88 o
   6   5   4          1.36          7.57         3.73 o
   7   5   4          0.48          3.31         3.63 o
 -12   6   4         66.47         54.89        10.67 o
 -11   6   4         14.97         10.83         5.47 o
 -10   6   4         18.50         24.76         7.10 o
  -9   6   4         10.29         12.25         2.97 o
  -8   6   4         73.46         73.54         4.52 o
  -7   6   4         31.83         33.02         4.29 o
  -6   6   4        103.35        120.32         5.82 o
  -5   6   4         28.49         33.84         3.20 o
  -4   6   4         22.25         25.78         2.60 o
  -3   6   4        425.26        414.20        16.46 o
  -2   6   4          8.22          5.94         2.05 o
  -1   6   4         46.89         44.16         5.57 o
   0   6   4        300.54        297.64        14.35 o
   1   6   4          1.95          1.84         2.00 o
   2   6   4         52.07         41.64         5.68 o
   3   6   4         16.06         16.51         4.05 o
   4   6   4        158.95        129.45         6.92 o
   5   6   4          5.60          8.68         2.89 o
   6   6   4         15.23         22.61         6.10 o
 -12   7   4          5.39          7.62         5.21 o
 -11   7   4         76.19         79.65        13.04 o
 -10   7   4          5.38          0.79         3.15 o
  -9   7   4         10.69         12.57         3.05 o
  -8   7   4         19.99         19.34         3.73 o
  -7   7   4         23.95         23.94         2.98 o
  -6   7   4        246.95        242.59         8.85 o
  -5   7   4         21.83         27.50         3.76 o
  -4   7   4         52.99         62.51         6.26 o
  -3   7   4         72.33         86.80         7.89 o
  -2   7   4          6.28          8.52         3.00 o
  -1   7   4        139.79        159.68        10.83 o
   0   7   4         86.36         87.59         8.20 o
   1   7   4         88.21         89.91         8.78 o
   2   7   4        149.98        163.88        11.83 o
   3   7   4         51.47         52.47         6.99 o
   4   7   4         14.79         17.61         3.22 o
 -12   8   4         13.12         27.55         8.25 o
 -11   8   4          4.39          3.05         4.00 o
 -10   8   4          3.52          6.83         4.78 o
  -9   8   4         13.64         10.82         2.89 o
  -8   8   4          1.69          3.71         2.32 o
  -7   8   4         58.82         58.37         6.10 o
  -6   8   4        298.65        317.50        10.67 o
  -5   8   4        223.06        222.11         8.78 o
  -4   8   4        266.85        250.21        13.72 o
  -3   8   4        241.57        271.40        14.88 o
  -2   8   4        301.08        294.27        15.46 o
  -1   8   4         54.23         48.84         6.20 o
   0   8   4          0.37          5.47         3.15 o
   1   8   4         44.78         43.32         6.52 o
   2   8   4         12.78         19.87         4.63 o
   3   8   4          0.03          4.94         3.42 o
   4   8   4         24.33         53.47         7.41 o
 -11   9   4          0.96         -4.15         4.47 o
 -10   9   4         14.88         13.20         6.36 o
  -9   9   4          1.60          4.56         1.97 o
  -8   9   4         13.95         14.09         3.06 o
  -7   9   4          0.43          6.83         3.36 o
  -6   9   4         78.45         75.57         5.28 o
  -5   9   4         23.77         17.30         2.57 o
  -4   9   4         63.35        104.58         9.31 o
  -3   9   4        106.74        118.30        10.31 o
  -2   9   4          0.65         -1.47         2.84 o
  -1   9   4         54.00         52.10         6.94 o
   0   9   4         15.31         15.83         3.89 o
   1   9   4          5.00          8.41         3.68 o
   2   9   4         13.74          4.78         3.00 o
   3   9   4          0.04          5.63         2.79 o
 -10  10   4          6.36          7.20         4.99 o
  -9  10   4         73.21         64.48         6.50 o
  -8  10   4         30.93         27.29         5.26 o
  -7  10   4          1.69          5.05         2.94 o
  -6  10   4         66.01         71.87         8.04 o
  -5  10   4         27.95         35.51         6.15 o
  -4  10   4        664.50        632.50        25.50 o
  -3  10   4         32.08         30.34         5.84 o
  -2  10   4        165.35        156.73        12.46 o
  -1  10   4         16.22          5.31         3.00 o
   0  10   4          5.61          4.52         3.00 o
   1  10   4         16.71         28.02         5.78 o
   2  10   4         39.85         29.71         5.84 o
  -9  11   4         11.95          7.33         2.84 o
  -8  11   4          4.26         13.41         4.21 o
  -7  11   4         12.96         15.93         4.57 o
  -6  11   4         23.49         30.18         5.73 o
  -5  11   4        160.66        164.41        13.04 o
  -4  11   4         14.90         34.54         6.20 o
  -3  11   4          5.05          4.68         3.10 o
  -2  11   4         48.75         60.88         8.20 o
  -1  11   4          1.01          3.00         2.63 o
   0  11   4          1.37         -2.58         2.73 o
  -7  12   4          5.52          6.94         3.52 o
  -6  12   4          3.01         15.83         4.42 o
  -5  12   4          2.18          3.05         2.37 o
  -4  12   4         22.04         26.45         5.84 o
  -3  12   4         16.42         11.99         4.31 o
  -2  12   4         24.87         19.87         4.99 o
   0 -14   5          3.57         -1.52         3.47 o
   1 -14   5          8.07          6.94         3.68 o
   2 -14   5         11.61          7.97         3.44 o
   3 -14   5          0.83         -1.00         2.26 o
   4 -14   5          0.06          5.10         3.68 o
   5 -14   5          1.11          7.15         4.26 o
   6 -14   5          0.47          0.89         3.21 o
  -2 -13   5          1.86          7.83         4.73 o
  -1 -13   5         18.20         15.88         5.42 o
   0 -13   5          0.80          1.47         2.26 o
   1 -13   5          0.01         -1.47         2.21 o
   2 -13   5          0.01          0.18         1.97 o
   3 -13   5         16.66         16.40         4.94 o
   4 -13   5          1.20          3.73         3.21 o
   5 -13   5         41.34         39.22         7.20 o
   6 -13   5          0.01          6.15         3.68 o
   7 -13   5          4.70          4.47         3.00 o
  -4 -12   5          0.57         15.41         5.63 o
  -3 -12   5         15.21         24.13         6.47 o
  -2 -12   5          2.33          6.99         4.47 o
  -1 -12   5          6.49          3.68         3.00 o
   0 -12   5          0.13          2.58         2.58 o
   1 -12   5         21.13         31.91         6.05 o
   2 -12   5          0.78         -1.91         1.91 o
   3 -12   5         24.84         21.40         5.10 o
   4 -12   5          1.65          1.26         2.37 o
   5 -12   5         95.07         71.82         8.99 o
   6 -12   5          0.01          0.26         2.16 o
   7 -12   5         45.26         40.54         7.57 o
   8 -12   5          4.21         18.56         5.52 o
  -5 -11   5        218.48        205.00        18.24 o
  -4 -11   5         12.07         17.82         6.26 o
  -3 -11   5          7.27          9.46         4.36 o
  -2 -11   5          0.84          1.68         2.26 o
  -1 -11   5         36.89         49.79         7.94 o
   0 -11   5          7.24          8.94         3.89 o
   1 -11   5        126.91         92.54         9.88 o
   2 -11   5         89.97         84.05         6.46 o
   3 -11   5          9.78         10.83         3.68 o
   4 -11   5          8.37          3.58         3.00 o
   5 -11   5          4.84         16.30         4.52 o
   6 -11   5         34.15         46.11         7.36 o
   7 -11   5         16.34         28.55         6.10 o
   8 -11   5         13.12         16.77         4.84 o
   9 -11   5          7.06         12.41         4.68 o
  -6 -10   5          0.15          2.58         3.31 o
  -5 -10   5          0.27          7.94         4.10 o
  -4 -10   5          1.35          1.26         3.42 o
  -3 -10   5         54.30         45.22         7.78 o
  -2 -10   5          7.74         10.04         4.31 o
  -1 -10   5        210.36        194.85        14.88 o
   0 -10   5          4.53          6.20         3.52 o
   1 -10   5        253.94        209.89        14.20 o
   2 -10   5          0.27         -1.44         1.44 o
   3 -10   5          0.15         -0.37         1.79 o
   4 -10   5          2.27          6.99         3.05 o
   5 -10   5         13.10         23.87         5.15 o
   6 -10   5         24.69         35.28         6.31 o
   7 -10   5        121.98        122.03        11.78 o
   8 -10   5          2.58          2.89         2.73 o
   9 -10   5          3.33          3.31         2.84 o
  10 -10   5          0.01          3.73         3.73 o
  -7  -9   5         17.91         10.78         4.89 o
  -6  -9   5          0.16         -3.94         3.94 o
  -5  -9   5        139.67        147.53        14.67 o
  -4  -9   5          0.19         -2.31         2.47 o
  -3  -9   5         28.68         22.98         5.63 o
  -2  -9   5          2.98          7.47         4.21 o
  -1  -9   5        438.42        394.38        20.72 o
   0  -9   5          0.76          3.42         3.21 o
   1  -9   5          8.09          8.94         3.58 o
   2  -9   5          0.13          0.59         2.37 o
   3  -9   5          3.66          3.15         2.21 o
   4  -9   5          0.02          0.84         1.89 o
   5  -9   5         26.87         34.44         5.52 o
   6  -9   5         15.25         18.88         4.63 o
   7  -9   5          3.26          7.26         3.31 o
   8  -9   5          2.41          0.89         3.00 o
   9  -9   5          2.51          8.15         3.89 o
  10  -9   5          0.05          2.58         3.00 o
  -8  -8   5          0.02          2.16         3.36 o
  -7  -8   5         33.02         29.86         6.62 o
  -6  -8   5          0.77          3.00         3.05 o
  -5  -8   5          0.13          5.42         2.94 o
  -4  -8   5         11.67          8.31         3.05 o
  -3  -8   5          5.61          8.04         3.89 o
  -2  -8   5         12.67          6.62         3.00 o
  -1  -8   5         70.39         72.71         8.36 o
   0  -8   5          0.29         -1.63         2.05 o
   1  -8   5        117.59        133.66         8.62 o
   2  -8   5         32.07         30.26         2.49 o
   3  -8   5         58.50         71.08         4.39 o
   4  -8   5          2.71          2.89         2.31 o
   5  -8   5         87.97         87.07         8.57 o
   6  -8   5          3.05          3.15         2.42 o
   7  -8   5         90.16         71.24         8.46 o
   8  -8   5          3.52          6.45         5.26 o
   9  -8   5          1.31          3.35         2.02 o
  10  -8   5          0.02          4.03         2.13 o
  -9  -7   5          0.10         -0.58         2.73 o
  -8  -7   5         12.76         10.94         4.73 o
  -7  -7   5         23.70         27.08         7.10 o
  -6  -7   5          2.73          1.31         2.68 o
  -5  -7   5         13.22         12.67         4.63 o
  -4  -7   5         33.62         21.92         5.78 o
  -3  -7   5          6.00          9.99         4.47 o
  -2  -7   5         26.82         31.70         6.20 o
  -1  -7   5         42.20         41.17         6.36 o
   0  -7   5          2.52          1.52         2.00 o
   1  -7   5         45.13         45.00         2.92 o
   2  -7   5         39.03         42.48         2.80 o
   3  -7   5        162.43        176.54         6.79 o
   4  -7   5          0.04          0.15         0.79 o
   5  -7   5        149.72        165.48        10.13 o
   6  -7   5          0.57          1.57         1.07 o
   7  -7   5         26.62         26.78         2.94 o
   8  -7   5          0.72          3.41         2.04 o
   9  -7   5         16.59         25.49         4.62 o
  10  -7   5          0.86          7.40         3.15 o
 -10  -6   5          3.09          4.36         4.21 o
  -9  -6   5         16.71         16.72         5.68 o
  -8  -6   5          5.60          9.73         4.84 o
  -7  -6   5          2.31         -0.68         3.52 o
  -6  -6   5          3.99          5.78         3.00 o
  -5  -6   5         56.10         53.00         8.73 o
  -4  -6   5        206.65        213.94        16.19 o
  -3  -6   5          3.71          7.68         3.63 o
  -2  -6   5        156.11        151.53        11.99 o
  -1  -6   5        708.38        676.56        25.08 o
   0  -6   5         76.35         69.45         7.47 o
   1  -6   5       6086.98       5764.35        60.12 o
   2  -6   5         14.41         12.67         1.27 o
   3  -6   5         27.81         33.17         2.44 o
   4  -6   5         69.33         63.85         3.77 o
   5  -6   5        226.88        260.01         8.15 o
   6  -6   5         16.28         19.89         2.52 o
   7  -6   5         24.68         37.81         3.45 o
   8  -6   5         12.82          7.13         6.13 o
   9  -6   5          8.43          8.01         3.71 o
  10  -6   5          0.04          4.05         2.47 o
 -10  -5   5         11.50         19.24         6.31 o
  -9  -5   5        296.31        298.01        22.40 o
  -8  -5   5         19.88         19.98         6.15 o
  -7  -5   5          9.22         11.09         4.42 o
  -6  -5   5          0.62          7.57         5.05 o
  -5  -5   5          3.86          7.26         3.94 o
  -4  -5   5        366.64        370.40        21.08 o
  -3  -5   5         39.78         75.24         8.62 o
  -2  -5   5         36.95         31.97         5.84 o
  -1  -5   5        131.89        163.09        10.83 o
   1  -5   5        150.35        147.54         5.74 o
   2  -5   5         26.08         24.15         1.68 o
   3  -5   5         18.72         49.34         8.10 o
   4  -5   5        213.87        188.09         6.52 o
   5  -5   5        114.28        147.96        11.34 o
   6  -5   5         24.88         25.69         2.82 o
   7  -5   5          0.34         13.16         3.32 o
   8  -5   5         14.30         19.51         3.99 o
   9  -5   5          4.79          7.99         4.68 o
  10  -5   5         14.33         11.83         5.73 o
 -10  -4   5          0.06          7.73         4.84 o
  -9  -4   5         67.14         81.07        11.51 o
  -8  -4   5          6.36          3.89         3.31 o
  -7  -4   5          3.44          2.29         2.01 o
  -6  -4   5         27.56         26.58         3.99 o
  -5  -4   5          8.53         15.52         5.02 o
  -4  -4   5        144.80        117.76        13.28 o
  -3  -4   5          8.91         32.06         9.33 o
  -2  -4   5        459.41        421.25        19.03 o
  -1  -4   5         32.49         36.91         5.05 o
   0  -4   5         43.53         46.63         2.56 o
   1  -4   5        607.89        682.04         9.41 o
   2  -4   5         69.04         53.38         2.99 o
   3  -4   5        826.80        783.11        18.33 o
   4  -4   5        122.74        115.98         5.18 o
   5  -4   5          8.48         26.20         4.89 o
   6  -4   5         45.57         43.89         3.68 o
   7  -4   5         27.39         29.76         4.27 o
   8  -4   5          3.36          2.52         3.36 o
   9  -4   5          2.54         10.94         5.21 o
  10  -4   5          6.69          2.10         4.05 o
 -11  -3   5          5.51          5.47         3.63 o
 -10  -3   5         72.17         84.84         8.48 o
  -9  -3   5          3.81          9.37         3.16 o
  -8  -3   5         23.37         26.65         4.56 o
  -7  -3   5         36.85         57.33         5.81 o
  -6  -3   5        125.91        120.43         8.03 o
  -5  -3   5        813.20        896.57        49.11 o
  -4  -3   5         23.07         22.42         3.03 o
  -3  -3   5         67.81        101.60         5.00 o
  -2  -3   5        393.48        388.18        17.72 o
  -1  -3   5        333.35        418.62        16.72 o
   0  -3   5          0.62          4.09         0.88 o
   2  -3   5          1.97          3.75         1.77 o
   3  -3   5         37.13         65.03         5.82 o
   4  -3   5         96.65         88.04         4.94 o
   5  -3   5         28.86         20.28         2.39 o
   6  -3   5         62.47         38.75         7.26 o
   7  -3   5         18.75         21.08         6.41 o
   8  -3   5          0.08          5.57         3.94 o
   9  -3   5          3.87         12.04         5.36 o
  10  -3   5          0.75         -0.21         3.31 o
 -12  -2   5          0.11          5.21         3.21 o
 -11  -2   5          0.05          0.68         4.42 o
 -10  -2   5         39.12         34.56         5.49 o
  -9  -2   5          2.32          2.76         2.97 o
  -8  -2   5          0.00          3.34         2.25 o
  -7  -2   5        234.84        239.96        11.59 o
  -6  -2   5        134.14        135.77         8.36 o
  -5  -2   5        219.57        245.66        11.51 o
  -4  -2   5          1.54          1.25         1.87 o
  -3  -2   5          8.00         21.96         7.83 o
  -2  -2   5        123.98        102.10         7.89 o
  -1  -2   5         76.86         86.80         3.90 o
   0  -2   5         92.12         69.26         2.80 o
   2  -2   5         14.64         15.28         1.76 o
   3  -2   5       1566.23       1570.58        22.40 o
   4  -2   5         11.14          8.58         2.04 o
   5  -2   5        216.01        252.26        15.62 o
   6  -2   5         37.53         43.01         8.20 o
   7  -2   5         26.64         37.38         7.73 o
   8  -2   5          3.42          6.41         4.78 o
   9  -2   5        229.79        233.23        20.87 o
  10  -2   5          1.66          6.73         4.73 o
 -12  -1   5          0.40          1.95         3.00 o
 -11  -1   5          0.76          7.89         4.84 o
 -10  -1   5          9.68         11.44         8.83 o
  -9  -1   5         12.64         26.50         4.70 o
  -8  -1   5          0.10         -0.82         2.35 o
  -7  -1   5         23.71         19.64         3.35 o
  -6  -1   5        186.73        170.63         9.23 o
  -5  -1   5          9.70         12.94         2.21 o
  -4  -1   5          5.76          3.80         1.95 o
  -3  -1   5         95.46         91.96         7.36 o
  -2  -1   5        316.32        241.96        11.83 o
  -1  -1   5        925.30        978.07        14.10 o
   0  -1   5          2.38          5.87         0.80 o
   1  -1   5         54.38         49.67         3.88 o
   2  -1   5          2.91          4.02         0.77 o
   3  -1   5        169.38        182.93         6.91 o
   4  -1   5          3.89          4.78         1.90 o
   5  -1   5        170.99        171.30        14.46 o
   6  -1   5          5.24          4.05         3.10 o
   7  -1   5        121.28        125.97        14.04 o
   8  -1   5          1.46          0.26         3.05 o
   9  -1   5         32.40         28.71         7.89 o
  10  -1   5          0.62          0.05         2.84 o
 -12   0   5         21.42         27.92         7.68 o
 -11   0   5          6.89         11.88         4.84 o
 -10   0   5          0.11          9.59         3.35 o
  -9   0   5          5.52          6.86         4.21 o
  -8   0   5         27.57         26.49         4.73 o
  -7   0   5         77.45         80.07         6.50 o
  -6   0   5         71.36         70.04         5.62 o
  -5   0   5       1167.21       1115.98        22.68 o
  -4   0   5        216.92        198.85        11.67 o
  -3   0   5       2623.04       2512.23        52.37 o
  -2   0   5          2.74          4.10         1.11 o
  -1   0   5       1207.89       1187.17        19.58 o
   0   0   5        257.30        213.79         5.57 o
   1   0   5        256.26        343.00         6.97 o
   2   0   5         20.98         17.52         1.95 o
   3   0   5       1141.85       1095.04        14.65 o
   4   0   5          3.32          3.20         1.60 o
   5   0   5         96.55        102.52        11.15 o
   6   0   5         37.48         41.22         8.46 o
   7   0   5        484.95        506.79        28.86 o
   8   0   5          4.90          5.78         4.68 o
   9   0   5          0.27          2.00         3.79 o
 -12   1   5         37.02         39.75         9.04 o
 -11   1   5          3.46         14.77         5.78 o
 -10   1   5         31.80         26.86         5.02 o
  -9   1   5        346.28        329.05        15.02 o
  -8   1   5        292.75        278.72        12.68 o
  -7   1   5         24.75         37.80         4.16 o
  -6   1   5          0.02          1.87         2.66 o
  -5   1   5        504.76        512.62        19.72 o
  -4   1   5       1503.54       1495.13        36.86 o
  -3   1   5       5323.68       5164.57        93.80 o
  -2   1   5        284.40        249.83        14.62 o
  -1   1   5        898.51        888.16        15.09 o
   0   1   5         10.89         13.41         1.71 o
   1   1   5         27.19         57.16         6.13 o
   2   1   5         38.60         34.11         3.09 o
   3   1   5        122.38        152.41         4.71 o
   4   1   5         48.10         39.38         5.30 o
   5   1   5         46.49         41.80         7.62 o
   6   1   5          7.79          5.42         4.31 o
   7   1   5         27.72         26.60         6.83 o
   8   1   5          0.02          4.63         3.21 o
   9   1   5          4.26         14.46         5.99 o
 -12   2   5         19.71         14.25         5.78 o
 -11   2   5          6.61          8.57         4.42 o
 -10   2   5          3.26         16.90         4.33 o
  -9   2   5        343.79        296.58        13.47 o
  -8   2   5         37.27         33.83         4.55 o
  -7   2   5        104.13        100.27         8.04 o
  -6   2   5        143.14        135.27         6.00 o
  -5   2   5         36.09         27.33         2.32 o
  -4   2   5        115.80         86.94         5.34 o
  -3   2   5        397.84        424.01         9.43 o
  -2   2   5          2.77          4.07         1.16 o
  -1   2   5         67.61         90.04         3.84 o
   0   2   5        165.92        153.45         5.56 o
   1   2   5       2818.26       3009.96        40.65 o
   2   2   5          6.06          6.93         1.18 o
   3   2   5        889.96        914.42        23.37 o
   4   2   5         17.65         12.46         2.87 o
   5   2   5        562.62        566.31        19.70 o
   6   2   5          2.86          3.84         3.42 o
   7   2   5         41.06         45.85         8.78 o
   8   2   5          0.00         -0.58         2.31 o
 -12   3   5          2.23          2.31         3.89 o
 -11   3   5          2.45          7.20         4.47 o
 -10   3   5        106.38         99.67         8.43 o
  -9   3   5       1667.82       1582.21        70.90 o
  -8   3   5         38.50         25.99         4.12 o
  -7   3   5        141.06        141.38         7.98 o
  -6   3   5         19.83         23.59         5.10 o
  -5   3   5         28.20         65.79         3.86 o
  -4   3   5         15.95         11.84         2.08 o
  -3   3   5        381.38        477.99        10.02 o
  -2   3   5         76.63         61.44         4.39 o
  -1   3   5        179.97        252.94         7.06 o
   0   3   5         22.11         18.71         2.11 o
   1   3   5         46.47         62.03         3.60 o
   2   3   5        318.80        265.67         8.38 o
   3   3   5        109.61        120.39         9.40 o
   4   3   5         32.51         24.28         4.35 o
   5   3   5         72.65         78.14         8.83 o
   6   3   5          3.28          2.39         2.26 o
   7   3   5         17.50         16.30         5.42 o
   8   3   5          3.01          6.68         4.57 o
 -12   4   5          6.38          5.89         4.47 o
 -11   4   5         46.37         64.25        10.83 o
 -10   4   5        297.34        291.57        16.33 o
  -9   4   5          1.92          0.72         1.81 o
  -8   4   5        375.42        394.43        14.75 o
  -7   4   5         14.16          9.72         2.32 o
  -6   4   5         23.27         25.38         2.61 o
  -5   4   5        181.33        187.90         6.41 o
  -4   4   5         50.74         57.73         3.44 o
  -3   4   5        996.25        871.17        19.16 o
  -2   4   5         34.16         26.28         2.29 o
  -1   4   5         36.87         19.71         2.01 o
   0   4   5          6.06          7.83         2.37 o
   1   4   5         98.07         81.55         6.47 o
   2   4   5          1.38          1.31         1.63 o
   3   4   5        581.06        582.26        13.90 o
   4   4   5          1.44          3.78         2.35 o
   5   4   5        894.60        817.68        44.69 o
   6   4   5         12.90         19.43         4.31 o
   7   4   5         22.47         25.71         6.57 o
 -12   5   5        195.49        171.93        18.93 o
 -11   5   5          9.11          1.42         3.58 o
 -10   5   5          1.15          3.58         2.25 o
  -9   5   5         16.35         13.20         3.01 o
  -8   5   5          8.50          4.12         1.80 o
  -7   5   5          5.31          7.94         2.68 o
  -6   5   5         69.06         79.44         7.57 o
  -5   5   5         16.75         25.59         2.56 o
  -4   5   5         22.76         18.26         2.12 o
  -3   5   5        147.83        148.79         8.99 o
  -2   5   5          0.16          4.05         2.16 o
  -1   5   5       1484.17       1454.17        35.80 o
   0   5   5         14.05         14.77         3.15 o
   1   5   5         18.85         22.82         3.79 o
   2   5   5          0.96          1.95         1.68 o
   3   5   5        189.33        179.00         9.01 o
   4   5   5         54.69         45.86         5.94 o
   5   5   5        141.10        131.78        10.33 o
   6   5   5          1.80          0.96         4.34 o
 -12   6   5         33.62         36.38         9.36 o
 -11   6   5        127.43        108.31        14.41 o
 -10   6   5         44.50         44.45         6.39 o
  -9   6   5         28.21         34.59         4.70 o
  -8   6   5          0.19         -0.32         1.69 o
  -7   6   5         83.40         64.56         6.99 o
  -6   6   5         49.60         51.00         6.15 o
  -5   6   5         97.92         89.59         7.62 o
  -4   6   5          1.07          6.05         2.31 o
  -3   6   5        416.50        409.42        16.51 o
  -2   6   5        365.91        326.34        15.04 o
  -1   6   5          2.21          8.73         2.73 o
   0   6   5          0.01          5.57         2.42 o
   1   6   5         53.22         67.46         6.78 o
   2   6   5         61.11         68.98         7.36 o
   3   6   5        143.59        133.66        11.57 o
   4   6   5          3.48          3.42         3.47 o
   5   6   5         48.44         43.62         5.65 o
   6   6   5          3.44          2.58         3.26 o
 -12   7   5         54.22         49.74        10.78 o
 -11   7   5          0.03          4.47         4.15 o
 -10   7   5          6.34         11.31         4.31 o
  -9   7   5         10.45          2.68         3.73 o
  -8   7   5          5.55          0.16         2.26 o
  -7   7   5         65.48         59.78         6.99 o
  -6   7   5        349.26        349.27        16.88 o
  -5   7   5         64.11         60.25         6.62 o
  -4   7   5        202.95        196.06        11.99 o
  -3   7   5        662.32        602.37        22.08 o
  -2   7   5        126.95        106.36         8.94 o
  -1   7   5         42.59         40.43         5.26 o
   0   7   5         33.69         36.23         5.21 o
   1   7   5         45.88         46.53         6.10 o
   2   7   5         21.59         33.33         5.63 o
   3   7   5         20.23         24.09         5.57 o
   4   7   5          4.07          1.74         3.21 o
 -11   8   5          2.16          1.84         3.89 o
 -10   8   5         22.14         35.87         5.20 o
  -9   8   5          0.56          1.37         1.92 o
  -8   8   5          3.42          8.31         3.36 o
  -7   8   5          0.71          4.42         2.94 o
  -6   8   5         38.75         45.69         6.62 o
  -5   8   5          7.80          3.63         2.52 o
  -4   8   5        154.60        137.28        10.88 o
  -3   8   5        373.67        356.00        17.14 o
  -2   8   5         14.93         20.14         4.31 o
  -1   8   5          7.17         10.62         2.94 o
   0   8   5          2.12          9.57         3.52 o
   1   8   5        192.57        178.45        12.78 o
   2   8   5         11.49          6.78         3.21 o
   3   8   5         64.25         58.44         6.11 o
 -11   9   5          4.02         18.14         7.05 o
 -10   9   5          2.61          2.16         2.73 o
  -9   9   5         62.95         61.30         6.44 o
  -8   9   5         37.80         31.91         5.78 o
  -7   9   5          2.04          4.42         2.73 o
  -6   9   5         88.29         82.49         8.57 o
  -5   9   5         22.05         28.39         4.99 o
  -4   9   5        767.65        791.28        28.65 o
  -3   9   5         99.38        117.93        10.36 o
  -2   9   5        108.11        117.09        10.62 o
  -1   9   5         59.28         56.26         7.15 o
   0   9   5         19.72         23.55         4.89 o
   1   9   5         33.54         28.18         5.68 o
   2   9   5         63.15         64.25         8.36 o
 -10  10   5          1.66          9.57         5.99 o
  -9  10   5          0.06          2.18         1.87 o
  -8  10   5          0.77          4.73         3.15 o
  -7  10   5          0.01          6.99         3.26 o
  -6  10   5         15.89         16.35         4.31 o
  -5  10   5        192.48        209.57        14.51 o
  -4  10   5         20.62         18.51         4.84 o
  -3  10   5          1.07         15.88         4.84 o
  -2  10   5         31.78         31.18         5.99 o
  -1  10   5          0.11          0.58         2.26 o
   0  10   5          9.00         11.20         3.68 o
   1  10   5         10.25         11.67         3.89 o
  -9  11   5          1.91          2.84         2.16 o
  -8  11   5         17.76         23.82         5.42 o
  -7  11   5          2.00          7.78         3.84 o
  -6  11   5          0.05          0.58         2.05 o
  -5  11   5          0.31          6.20         3.47 o
  -4  11   5        112.21        110.25        11.30 o
  -3  11   5          0.00         -1.84         2.26 o
  -2  11   5          4.03          8.15         4.42 o
  -1  11   5         41.95         34.12         5.94 o
  -5  12   5          0.02          0.26         2.16 o
   0 -14   6          2.68          0.00         1.95 o
   1 -14   6          4.15          6.68         3.36 o
   2 -14   6         15.20         17.03         5.73 o
   3 -14   6          0.00         -2.84         2.84 o
   4 -14   6          3.55          9.20         4.47 o
   5 -14   6          0.12         -2.89         2.89 o
  -3 -13   6          0.02          7.99         4.78 o
  -2 -13   6         10.22          9.25         4.57 o
  -1 -13   6          0.55          8.15         4.26 o
   0 -13   6         37.18         29.71         6.20 o
   1 -13   6          0.31          0.95         2.05 o
   2 -13   6          3.45          7.41         3.52 o
   3 -13   6         12.81          8.20         3.94 o
   4 -13   6          6.28         12.72         4.26 o
   5 -13   6          2.05          1.21         2.16 o
   6 -13   6          9.21          2.42         3.26 o
   7 -13   6          4.85         14.93         4.89 o
  -4 -12   6        104.82         96.01        12.41 o
  -3 -12   6         16.46         21.71         6.57 o
  -2 -12   6        143.79        127.24        13.41 o
  -1 -12   6          0.51          5.42         3.68 o
   0 -12   6         26.85         44.22         7.62 o
   1 -12   6          5.70          6.41         3.15 o
   2 -12   6         17.69         15.35         4.36 o
   3 -12   6          4.54          2.05         2.37 o
   4 -12   6          3.72         11.51         4.15 o
   5 -12   6          6.76         10.15         4.21 o
   6 -12   6          0.24          5.47         3.84 o
   7 -12   6         35.04         30.34         6.41 o
   8 -12   6          0.06          2.26         2.52 o
  -5 -11   6          1.01         -0.68         2.84 o
  -4 -11   6          9.79         20.93         6.31 o
  -3 -11   6          7.02          7.26         3.79 o
  -2 -11   6         75.45         62.30         9.10 o
  -1 -11   6          7.06          4.52         3.42 o
   0 -11   6          1.54          5.68         3.58 o
   1 -11   6          1.56          3.52         2.84 o
   2 -11   6          0.58          4.73         2.31 o
   3 -11   6          0.54          1.05         1.95 o
   4 -11   6         11.95          8.57         3.47 o
   5 -11   6          2.82          9.20         3.84 o
   6 -11   6        172.76        142.43        12.67 o
   7 -11   6         36.60         50.05         7.89 o
   8 -11   6         23.95         20.56         5.42 o
   9 -11   6          1.24          7.36         3.94 o
  -7 -10   6          1.71          6.31         4.89 o
  -6 -10   6         22.32         23.50         6.57 o
  -5 -10   6          0.85         -5.42         5.42 o
  -4 -10   6         76.50         86.44        11.57 o
  -3 -10   6          4.15          0.11         2.94 o
  -2 -10   6        199.35        165.25        14.62 o
  -1 -10   6         66.80         49.21         7.94 o
   0 -10   6        100.81         94.22         9.99 o
   1 -10   6          7.94         10.15         2.42 o
   2 -10   6          0.09          4.10         2.68 o
   3 -10   6          2.18          5.73         3.00 o
   4 -10   6         33.26         35.86         6.20 o
   5 -10   6          2.58          8.57         3.52 o
   6 -10   6         19.78         19.56         4.84 o
   7 -10   6         14.87         13.93         4.42 o
   8 -10   6          4.54          2.73         2.68 o
   9 -10   6          4.02          4.63         2.47 o
  -8  -9   6          3.66          5.36         4.42 o
  -7  -9   6          1.14          7.52         4.84 o
  -6  -9   6         10.10         13.09         3.05 o
  -5  -9   6          0.44         -3.26         5.15 o
  -4  -9   6          1.99         -0.79         3.26 o
  -3  -9   6          8.32         11.62         4.36 o
  -2  -9   6          0.75          0.89         3.15 o
  -1  -9   6          3.46          1.79         2.52 o
   1  -9   6          4.94          7.92         1.67 o
   2  -9   6         50.94         66.92         6.26 o
   3  -9   6         88.58         82.28         8.20 o
   4  -9   6        199.18        204.00        12.99 o
   5  -9   6         11.50         17.35         4.73 o
   6  -9   6         18.26         25.03         5.36 o
   7  -9   6          0.63          4.42         2.73 o
   8  -9   6          3.99         -0.95         2.63 o
   9  -9   6          3.55          8.04         3.84 o
  -8  -8   6          4.22          5.05         3.36 o
  -7  -8   6          3.76          0.05         4.36 o
  -6  -8   6          1.17         -1.42         2.73 o
  -5  -8   6          0.63          2.00         3.26 o
  -4  -8   6         51.62         59.73         9.46 o
  -3  -8   6          2.23          0.37         2.84 o
  -2  -8   6         38.29         35.07         6.57 o
  -1  -8   6         49.23         56.57         7.73 o
   0  -8   6        387.70        436.86        20.72 o
   1  -8   6         11.12         11.60         1.78 o
   2  -8   6         28.31         35.72         3.25 o
   3  -8   6         15.97         11.30         2.13 o
   4  -8   6        151.07        145.99         6.86 o
   5  -8   6          5.86          6.21         1.72 o
   6  -8   6         82.89         85.60         8.94 o
   7  -8   6          0.91         -1.21         2.16 o
   8  -8   6         12.40         13.04         4.31 o
   9  -8   6          7.42          9.36         4.10 o
  10  -8   6         20.03         18.98         5.42 o
  -9  -7   6          2.73          7.68         5.26 o
  -8  -7   6          7.37          7.83         4.68 o
  -7  -7   6          1.32          5.68         4.15 o
  -6  -7   6         45.23         37.38         7.57 o
  -5  -7   6          0.56         -0.42         2.68 o
  -4  -7   6         80.31         79.60        10.20 o
  -3  -7   6         11.21         11.51         4.47 o
  -2  -7   6          6.52         15.35         4.31 o
  -1  -7   6          0.01          5.63         3.58 o
   0  -7   6       2449.87       2320.27        55.84 o
   1  -7   6         27.51         30.98         3.23 o
   2  -7   6        638.56        647.67        14.74 o
   3  -7   6         17.44         15.83         2.26 o
   4  -7   6         37.25         36.18         3.89 o
   5  -7   6          2.65          3.50         1.61 o
   6  -7   6         97.25         82.69         4.93 o
   7  -7   6          5.83          5.19         1.62 o
   8  -7   6          2.45          5.43         2.47 o
   9  -7   6          0.23          1.29         2.07 o
  10  -7   6          0.78          2.28         2.05 o
 -10  -6   6          7.39         17.19         6.31 o
  -9  -6   6         47.18         58.26        10.83 o
  -8  -6   6          5.77          8.04         4.68 o
  -7  -6   6          0.68          7.36         5.05 o
  -6  -6   6         60.89         62.25         9.78 o
  -5  -6   6          3.86          4.99         3.52 o
  -4  -6   6        454.92        469.35        24.50 o
  -3  -6   6          5.81         14.14         4.99 o
  -2  -6   6        255.97        226.76        14.77 o
  -1  -6   6          6.11          8.62         3.58 o
   0  -6   6       1094.18       1474.57        86.33 o
   1  -6   6        141.35        137.27         5.01 o
   2  -6   6        941.60        924.15        26.34 o
   3  -6   6        107.04        102.69         4.68 o
   4  -6   6         71.09         54.89         4.41 o
   5  -6   6         29.69         22.32         2.51 o
   6  -6   6          4.47         16.76         2.52 o
   7  -6   6          1.35          4.16         1.49 o
   8  -6   6          3.80         11.54         3.12 o
   9  -6   6          0.34         -0.08         1.77 o
  10  -6   6         54.58         46.32         9.88 o
 -10  -5   6          9.76          2.58         3.94 o
  -9  -5   6         65.47         55.00        10.31 o
  -8  -5   6          2.66          9.83         4.57 o
  -7  -5   6          1.13          2.26         4.10 o
  -6  -5   6         73.82         68.24        10.20 o
  -5  -5   6         11.43          4.99         2.84 o
  -4  -5   6        205.53        239.33        16.82 o
  -3  -5   6        207.45        206.84        15.14 o
  -2  -5   6        599.94        508.73        22.45 o
  -1  -5   6         87.94         97.74         9.15 o
   0  -5   6       3476.74       3361.48        60.86 o
   1  -5   6         27.18         24.47         1.70 o
   2  -5   6        655.99        671.37        15.83 o
   3  -5   6          3.01          3.70         1.08 o
   4  -5   6         47.02         57.89         3.72 o
   5  -5   6         61.01         47.46         3.78 o
   6  -5   6        119.99        122.06         6.13 o
   7  -5   6         13.42         14.07         2.50 o
   8  -5   6          0.37          2.80         2.47 o
   9  -5   6          0.01          0.11         2.73 o
  10  -5   6          7.33          2.10         3.89 o
 -11  -4   6         13.53         19.66         6.99 o
 -10  -4   6        154.47        149.00        16.30 o
  -9  -4   6         20.27         24.87         7.41 o
  -8  -4   6         39.65         42.22         9.10 o
  -7  -4   6          0.33          2.21         3.36 o
  -6  -4   6        404.51        427.19        24.24 o
  -5  -4   6        112.21        110.83        12.15 o
  -4  -4   6        137.18        156.69        14.17 o
  -3  -4   6        540.16        466.93        57.02 o
  -2  -4   6        176.97        195.80        12.67 o
  -1  -4   6        113.50        103.24         4.80 o
   0  -4   6        137.80        121.13         6.69 o
   1  -4   6          0.04          0.35         0.55 o
   2  -4   6        109.50        150.11         6.16 o
   3  -4   6          2.58          2.69         1.06 o
   4  -4   6        353.76        329.87         9.20 o
   5  -4   6        104.94         95.67         5.24 o
   6  -4   6         10.07         10.57         2.08 o
   7  -4   6          9.61          6.89         3.73 o
   8  -4   6          2.18          7.05         5.31 o
   9  -4   6         11.51          7.99         4.99 o
  10  -4   6          1.90          6.94         4.47 o
 -11  -3   6          4.96         10.41         5.57 o
 -10  -3   6         95.65         86.12        12.51 o
  -9  -3   6         30.74         23.35         4.41 o
  -8  -3   6         68.48         78.69        10.57 o
  -7  -3   6         51.08         48.07         5.55 o
  -6  -3   6        105.94        154.20         8.87 o
  -5  -3   6         32.13         38.87         4.21 o
  -4  -3   6         19.46         27.91         3.16 o
  -3  -3   6        595.35        562.46        50.05 o
  -2  -3   6        174.36        177.18        11.88 o
  -1  -3   6        166.51        149.68        10.77 o
   0  -3   6        112.28        147.77         9.21 o
   1  -3   6          6.50          7.66         1.79 o
   3  -3   6         16.92         14.93         1.93 o
   4  -3   6         16.55         33.44         2.89 o
   5  -3   6         85.43         79.27         5.98 o
   7  -3   6          5.37         -1.58         2.58 o
   8  -3   6          5.71         19.72         6.89 o
   9  -3   6          9.67         13.67         6.62 o
  10  -3   6          2.06         10.09         5.84 o
 -12  -2   6          1.56          0.89         2.58 o
 -11  -2   6          4.18          5.77         3.18 o
 -10  -2   6         40.99         57.82         6.81 o
  -9  -2   6         67.69         75.86        12.46 o
  -8  -2   6          2.78          4.55         5.02 o
  -7  -2   6         22.01         18.03         3.47 o
  -6  -2   6        118.55        114.13         7.31 o
  -5  -2   6         21.40         20.39         3.15 o
  -4  -2   6         89.53         90.12         5.41 o
  -3  -2   6        304.89        248.84        29.26 o
  -2  -2   6         98.27        175.30         6.85 o
  -1  -2   6        641.76        542.15        10.74 o
   0  -2   6       1059.40       1059.57        17.36 o
   1  -2   6          6.36          5.01         1.21 o
   2  -2   6        170.47        170.92         5.56 o
   3  -2   6          2.88          1.86         1.55 o
   4  -2   6         22.51         32.04         3.60 o
   5  -2   6         70.88         63.66         9.15 o
   6  -2   6        253.43        252.74        19.09 o
   7  -2   6         18.86         24.50         6.94 o
   8  -2   6        205.53        207.57        19.45 o
   9  -2   6          1.40          3.94         3.89 o
 -12  -1   6          5.33          2.89         3.89 o
 -11  -1   6          1.09          3.66         2.63 o
 -10  -1   6          0.00          0.40         2.40 o
  -9  -1   6         44.80         52.85         6.36 o
  -8  -1   6        174.35        182.29        10.72 o
  -7  -1   6         43.35         40.35         5.04 o
  -6  -1   6         94.68         95.99         6.53 o
  -5  -1   6         33.51         35.97         5.02 o
  -4  -1   6        143.52        144.48        10.36 o
  -3  -1   6        393.38        371.67        16.72 o
  -1  -1   6        622.86        540.49        17.75 o
   0  -1   6       4368.09       4267.42        46.28 o
   1  -1   6          3.19          0.64         0.71 o
   2  -1   6       1754.45       1745.63        29.60 o
   3  -1   6          2.27          2.08         1.26 o
   4  -1   6        216.85        204.76         9.24 o
   5  -1   6          1.14          1.28         1.73 o
   6  -1   6       1276.89       1221.89        45.27 o
   7  -1   6         40.62         31.49         8.04 o
   8  -1   6         17.07         17.25         5.47 o
   9  -1   6          0.06          3.26         3.79 o
 -12   0   6          0.08         28.39         7.78 o
 -11   0   6          0.26          2.84         1.94 o
 -10   0   6         45.08         50.39         6.17 o
  -9   0   6        380.08        392.05        16.97 o
  -8   0   6        389.10        356.26        14.95 o
  -7   0   6         48.55         54.14         5.42 o
  -5   0   6         43.28         36.49         5.99 o
  -4   0   6       2689.99       2881.16        62.15 o
  -3   0   6        620.61        649.90        21.92 o
  -2   0   6        575.86        596.92        12.75 o
  -1   0   6        112.67         80.84         4.24 o
   0   0   6        994.33       1023.60        15.37 o
   1   0   6          7.62          7.92         1.23 o
   2   0   6        459.96        450.52         9.22 o
   3   0   6         37.87         37.03         3.45 o
   4   0   6        300.03        286.66        11.20 o
   5   0   6          8.04          8.78         4.52 o
   6   0   6       1358.41       1368.05        49.00 o
   7   0   6          7.35         13.99         5.94 o
   8   0   6          7.82         14.14         5.52 o
   9   0   6          3.24          3.21         3.36 o
 -12   1   6          9.70         14.46         5.42 o
 -11   1   6          2.90          7.95         3.13 o
 -10   1   6         41.88         50.01         6.34 o
  -9   1   6         26.94         35.73         4.85 o
  -8   1   6         28.71         33.72         4.25 o
  -7   1   6          0.68          2.03         1.72 o
  -6   1   6         28.28         39.54         4.03 o
  -5   1   6         24.78         28.76         4.99 o
  -4   1   6          9.32         17.40         3.47 o
  -3   1   6        218.03        175.98         6.61 o
  -2   1   6         44.85         46.39         3.02 o
  -1   1   6        125.91         99.13         4.55 o
   0   1   6       1843.87       1854.51        27.53 o
   1   1   6        242.47        230.75         7.20 o
   2   1   6        459.22        459.97         8.79 o
   3   1   6         28.22         24.28         2.80 o
   4   1   6        232.64        244.08        12.34 o
   5   1   6         34.99         33.12         6.94 o
   6   1   6         13.34         10.15         4.73 o
   7   1   6          0.02         -3.94         3.94 o
   8   1   6         21.93         19.93         6.73 o
 -12   2   6         14.44         31.76         7.99 o
 -11   2   6         20.58         19.83         4.64 o
 -10   2   6         93.01         70.50         7.15 o
  -9   2   6        777.47        831.29        50.55 o
  -8   2   6        544.90        487.63        16.86 o
  -7   2   6         25.85         23.97         3.85 o
  -6   2   6          3.22          6.41         2.79 o
  -5   2   6         76.71         76.66         7.62 o
  -4   2   6       1766.03       1673.65        26.30 o
  -3   2   6        298.03        235.95        20.37 o
  -2   2   6        825.01        740.15        14.16 o
  -1   2   6         53.70         57.72         5.70 o
   0   2   6         34.28         60.27         4.29 o
   1   2   6         52.70         47.37         3.04 o
   2   2   6          6.33         22.13         2.01 o
   3   2   6          0.10          4.54         2.51 o
   4   2   6        234.09        244.68        12.55 o
   5   2   6         27.21         24.80         4.54 o
   6   2   6          4.63          9.31         4.73 o
   7   2   6          4.09         14.35         5.63 o
   8   2   6          5.07          7.15         4.63 o
 -12   3   6         26.61         68.46        11.51 o
 -11   3   6          4.36          1.48         2.20 o
 -10   3   6         25.08         17.31         3.88 o
  -9   3   6          0.81          1.55         2.31 o
  -8   3   6        163.51        146.87         8.87 o
  -7   3   6         58.19         51.89         6.94 o
  -6   3   6        102.51        144.11        10.57 o
  -5   3   6          0.67         -0.79         1.74 o
  -4   3   6        251.46        212.74         6.81 o
  -3   3   6         54.42         37.28         2.80 o
  -2   3   6         25.76         33.93         2.61 o
  -1   3   6          5.23          8.90         1.56 o
   0   3   6        606.12        575.99        12.75 o
   1   3   6          5.37          9.77         1.80 o
   2   3   6         25.92         27.47         3.02 o
   3   3   6          6.13         10.74         3.31 o
   4   3   6         51.55         63.54         6.56 o
   5   3   6          3.00          6.96         3.18 o
   7   3   6          2.76         11.46         5.57 o
 -12   4   6         42.55         35.17         8.68 o
 -11   4   6         21.48         20.28         4.03 o
 -10   4   6         23.83         35.29         5.13 o
  -9   4   6          2.78          4.30         2.49 o
  -8   4   6          3.38          3.01         4.07 o
  -7   4   6         25.32         25.50         4.73 o
  -6   4   6         28.61         40.27         5.26 o
  -5   4   6         95.91         99.63         8.36 o
  -4   4   6         64.94         60.36         5.89 o
  -3   4   6        313.90        282.23        12.93 o
  -2   4   6        573.74        547.66        12.10 o
  -1   4   6        180.99        175.98         6.65 o
   0   4   6         12.28         20.16         2.32 o
   1   4   6         52.29         56.84         5.63 o
   2   4   6         17.52         18.92         2.75 o
   3   4   6          3.09          2.24         1.39 o
   4   4   6         16.38         14.56         6.02 o
   5   4   6          0.00          5.67         2.93 o
   6   4   6         84.50        106.36         9.23 o
 -12   5   6         49.23         45.27         9.52 o
 -11   5   6         77.56         80.23        10.31 o
 -10   5   6          0.63          6.47         2.64 o
  -9   5   6          5.25          3.03         4.34 o
  -8   5   6         13.81         14.21         3.17 o
  -7   5   6        129.52        124.29        10.25 o
  -6   5   6          1.84          2.68         1.74 o
  -5   5   6        138.82        140.54        10.04 o
  -4   5   6          1.55          4.47         2.16 o
  -3   5   6         63.73         70.87         6.68 o
  -2   5   6        352.70        341.01        14.62 o
  -1   5   6        133.47        120.14         8.57 o
   0   5   6         31.86         35.49         4.68 o
   1   5   6         35.45         36.28         4.89 o
   2   5   6        916.55        806.95        25.50 o
   3   5   6         15.68         21.96         3.41 o
   4   5   6          1.94          0.47         2.68 o
   5   5   6         11.72         16.77         4.26 o
   6   5   6         73.38         78.85         8.08 o
 -12   6   6         27.26         33.65         8.68 o
 -11   6   6         11.70          3.47         3.68 o
 -10   6   6         29.29         34.59         5.17 o
  -9   6   6        105.65         95.52         7.94 o
  -8   6   6         41.25         29.76         5.36 o
  -7   6   6         65.93         45.43         6.36 o
  -6   6   6        232.99        253.53        14.30 o
  -5   6   6          0.95          3.58         3.05 o
  -4   6   6        566.04        534.71        20.24 o
  -3   6   6        131.85        126.71         9.46 o
  -2   6   6         25.11         29.50         4.36 o
  -1   6   6          2.26          0.00         1.89 o
   0   6   6        151.38        156.36        10.52 o
   1   6   6         48.26         45.32         5.94 o
   2   6   6          5.94          7.94         2.94 o
   3   6   6         14.26         15.67         3.03 o
   4   6   6          4.78          3.89         3.52 o
   5   6   6          0.17         -0.74         2.84 o
 -12   7   6         16.91         26.55         8.10 o
 -11   7   6          2.38         -0.47         3.00 o
 -10   7   6          4.54          9.06         3.14 o
  -9   7   6          8.82          5.25         2.23 o
  -8   7   6          1.93          4.26         2.94 o
  -7   7   6         33.43         34.23         5.78 o
  -6   7   6         12.49         19.77         4.52 o
  -5   7   6          0.09          6.62         3.42 o
  -4   7   6        738.51        721.25        25.45 o
  -3   7   6        348.52        336.18        16.56 o
  -2   7   6        652.67        643.86        23.55 o
  -1   7   6         35.04         27.08         4.99 o
   0   7   6        137.21        140.54        10.52 o
   1   7   6         43.85         46.37         6.31 o
   2   7   6         39.83         34.91         5.52 o
   3   7   6         24.58         21.73         3.75 o
   4   7   6         24.41         30.23         7.10 o
 -11   8   6         18.91         28.60         8.36 o
 -10   8   6          0.05          2.02         2.06 o
  -9   8   6        169.12        150.10        10.78 o
  -8   8   6         23.85         19.24         4.47 o
  -7   8   6          1.81          2.47         2.52 o
  -6   8   6         28.84         38.28         5.94 o
  -5   8   6         21.95         14.25         3.89 o
  -4   8   6        449.71        440.12        20.19 o
  -3   8   6        136.23        144.32        11.36 o
  -2   8   6        153.89        143.32        11.09 o
  -1   8   6        107.87        124.87        10.62 o
   0   8   6          1.43          4.36         2.58 o
   1   8   6         32.28         33.33         5.84 o
   2   8   6         19.55         22.82         5.05 o
   3   8   6          5.86          8.39         2.76 o
 -10   9   6          1.27         -0.16         3.55 o
  -9   9   6          0.98          3.10         2.63 o
  -8   9   6          0.05          2.63         3.00 o
  -7   9   6         13.99         17.61         4.84 o
  -6   9   6         17.02         40.01         6.62 o
  -5   9   6        100.23        117.77        10.73 o
  -4   9   6          7.80         12.09         3.94 o
  -3   9   6         12.72         15.83         4.36 o
  -2   9   6         94.04         98.16         9.62 o
  -1   9   6          1.02         -2.21         2.21 o
   0   9   6          0.06          0.68         2.31 o
   1   9   6          1.68          4.15         2.42 o
  -9  10   6          0.06          4.21         2.63 o
  -8  10   6         18.99         16.93         4.78 o
  -7  10   6         17.83         26.66         5.68 o
  -6  10   6          0.05          8.10         3.84 o
  -5  10   6          0.26          5.52         3.47 o
  -4  10   6        159.98        199.21        14.35 o
  -3  10   6          1.44          1.84         2.52 o
  -2  10   6          0.02          3.10         2.31 o
  -1  10   6         34.77         42.27         7.10 o
   0  10   6          0.28          6.94         2.94 o
  -7  11   6          1.10          0.37         2.42 o
  -6  11   6         17.04         14.56         4.63 o
  -5  11   6          2.18          2.37         2.79 o
  -4  11   6         20.64         24.87         5.73 o
  -3  11   6        137.45        148.00        13.35 o
   0 -14   7          0.25          9.04         4.21 o
   1 -14   7          0.48          5.36         4.15 o
   2 -14   7          4.02          3.36         3.84 o
   3 -14   7          1.44          1.05         2.21 o
   4 -14   7          0.00          0.26         2.37 o
  -3 -13   7          0.47         11.15         5.05 o
  -2 -13   7          9.08          6.36         3.89 o
  -1 -13   7         30.12         29.86         6.78 o
   0 -13   7          0.97          5.26         3.73 o
   1 -13   7          0.05          6.20         3.52 o
   2 -13   7          0.23          7.26         4.31 o
   3 -13   7          0.58         12.57         4.26 o
   4 -13   7          1.54          2.58         2.63 o
   5 -13   7          0.68         -1.00         2.00 o
   6 -13   7          0.61         -0.21         2.31 o
  -4 -12   7          0.00         -3.10         3.10 o
  -3 -12   7          6.90          4.10         4.05 o
  -2 -12   7          0.54          1.58         2.73 o
  -1 -12   7         50.18         53.58         8.73 o
   0 -12   7          1.48          3.79         3.05 o
   1 -12   7         43.74         51.45         5.50 o
   2 -12   7          1.45          5.26         3.31 o
   3 -12   7          0.06         -0.32         2.16 o
   4 -12   7          0.75          2.63         2.63 o
   5 -12   7          0.53          3.84         3.00 o
   6 -12   7          7.54          3.94         3.05 o
   7 -12   7         24.42         20.93         5.84 o
  -6 -11   7          0.04          4.00         3.52 o
  -5 -11   7          0.59          2.31         3.52 o
  -4 -11   7          4.53          6.68         5.10 o
  -3 -11   7         10.99         14.88         5.15 o
  -2 -11   7         11.68          9.20         5.10 o
  -1 -11   7        174.82        147.06        13.51 o
   0 -11   7         10.97         18.30         4.99 o
   1 -11   7         42.80         36.76         4.38 o
   2 -11   7          2.01          5.89         2.68 o
   3 -11   7          0.12          3.26         2.47 o
   4 -11   7         18.17         19.40         5.42 o
   5 -11   7         48.21         43.90         7.26 o
   6 -11   7          2.70         -2.84         2.84 o
   7 -11   7          7.26          3.15         2.10 o
   8 -11   7          3.78          4.15         3.21 o
  -7 -10   7          5.59          2.05         3.00 o
  -6 -10   7          0.41          0.32         3.52 o
  -5 -10   7          3.49          2.10         4.15 o
  -4 -10   7          1.52          4.21         2.73 o
  -3 -10   7          1.86         -2.37         4.10 o
  -2 -10   7          1.22          4.99         2.94 o
  -1 -10   7         16.14         49.00         7.78 o
   0 -10   7          3.88          8.46         3.79 o
   1 -10   7         33.98         47.51         4.73 o
   2 -10   7         33.08         26.92         5.21 o
   3 -10   7        195.37        181.81        12.72 o
   4 -10   7        117.76        146.06        12.04 o
   5 -10   7         53.58         60.25         8.04 o
   6 -10   7          2.52          5.21         3.31 o
   7 -10   7         56.47         57.78         8.41 o
   8 -10   7          0.15          5.52         3.15 o
   9 -10   7          0.03         10.73         4.36 o
  -8  -9   7          0.77          1.47         2.68 o
  -7  -9   7         41.44         35.44         8.31 o
  -6  -9   7          0.86          1.52         3.10 o
  -5  -9   7          5.55          7.73         4.26 o
  -4  -9   7          0.00          4.84         4.05 o
  -3  -9   7          1.24          0.16         3.79 o
  -2  -9   7          0.29         -2.58         3.21 o
  -1  -9   7        160.20        140.70        12.62 o
   0  -9   7          4.10          2.69         1.74 o
   1  -9   7          8.69         37.49         4.76 o
   2  -9   7         10.67         17.68         3.94 o
   3  -9   7        162.64        148.28         7.19 o
   4  -9   7         15.31         19.77         4.52 o
   5  -9   7         15.78         20.98         5.10 o
   6  -9   7          6.10          6.15         3.21 o
   7  -9   7          0.35          0.95         2.05 o
   8  -9   7          0.24          8.20         3.89 o
   9  -9   7         43.04         49.37         8.36 o
  -8  -8   7          0.06          0.89         4.89 o
  -7  -8   7          3.54          3.79         4.31 o
  -6  -8   7         10.46         19.72         6.26 o
  -5  -8   7          3.53         -0.16         3.31 o
  -4  -8   7          1.20         -1.10         2.73 o
  -3  -8   7          0.54          1.16         2.47 o
  -2  -8   7          0.01         -0.47         3.52 o
  -1  -8   7          0.05          3.31         3.05 o
   0  -8   7         34.07         25.57         2.73 o
   1  -8   7         29.24         15.28         2.20 o
   2  -8   7          2.70          4.91         1.68 o
   3  -8   7        295.17        292.33        10.09 o
   4  -8   7         11.11         14.04         3.18 o
   5  -8   7        109.62         98.21         6.19 o
   6  -8   7          0.58          3.50         1.63 o
   7  -8   7         10.39          4.89         3.36 o
   8  -8   7          3.78         10.41         4.05 o
   9  -8   7          5.02          4.15         3.84 o
  -9  -7   7         35.67         28.65         7.41 o
  -8  -7   7          9.01         13.51         6.20 o
  -7  -7   7          8.14          8.52         5.26 o
  -6  -7   7          1.75          6.05         5.21 o
  -5  -7   7         71.21         85.02        11.62 o
  -4  -7   7         62.28         53.84         9.36 o
  -3  -7   7        153.22        166.93        14.20 o
  -2  -7   7         43.27         47.00         7.57 o
  -1  -7   7         11.93         36.07         6.05 o
   0  -7   7          0.19        148.15        48.03 o
   1  -7   7         12.16         12.09         1.76 o
   2  -7   7         19.94         17.24         2.47 o
   3  -7   7          5.29          5.99         1.80 o
   4  -7   7          0.11          1.34         1.39 o
   5  -7   7         14.10         12.79         4.57 o
   6  -7   7          0.00          1.24         1.52 o
   7  -7   7         75.85         79.36         8.83 o
   8  -7   7          1.17          2.15         1.84 o
   9  -7   7          9.07          7.08         2.79 o
 -10  -6   7          0.61         -2.05         3.00 o
  -9  -6   7          3.08          9.04         4.94 o
  -8  -6   7          0.33         -3.63         3.63 o
  -7  -6   7         17.10         15.51         5.36 o
  -6  -6   7         38.10         37.65         8.94 o
  -5  -6   7        140.90        125.82        13.46 o
  -4  -6   7         14.43         22.08         7.15 o
  -3  -6   7          0.05          1.00         3.26 o
  -2  -6   7         35.99         29.50         6.10 o
  -1  -6   7        125.15        115.51        10.04 o
   0  -6   7         45.14         40.11         2.91 o
   1  -6   7       2410.98       2288.90        56.34 o
   2  -6   7         25.01         25.49         2.88 o
   3  -6   7          6.92         19.74         2.51 o
   4  -6   7         14.29          9.72         1.77 o
   5  -6   7          1.33          1.81         1.69 o
   6  -6   7          5.93          8.35         1.92 o
   7  -6   7         14.75         18.53         2.78 o
   8  -6   7          0.12          0.83         1.75 o
   9  -6   7          0.92          4.94         3.58 o
 -10  -5   7         54.78         49.74        10.36 o
  -9  -5   7          4.72          7.05         4.73 o
  -8  -5   7         24.27         24.87         7.20 o
  -7  -5   7          6.69          1.52         3.10 o
  -6  -5   7         30.62         24.08         7.10 o
  -5  -5   7         48.80         57.78         9.36 o
  -4  -5   7          7.04         11.67         5.26 o
  -3  -5   7         14.85         19.72         4.94 o
  -2  -5   7        126.33        118.09        11.15 o
  -1  -5   7        112.91        109.70         5.31 o
   0  -5   7         65.02         58.88         3.31 o
   1  -5   7         31.41         46.56         6.75 o
   2  -5   7          0.01          1.79         0.86 o
   3  -5   7        183.26        154.99         5.93 o
   4  -5   7          0.98          1.35         1.18 o
   5  -5   7         62.82         76.60         4.77 o
   6  -5   7          0.74          1.62         1.82 o
   7  -5   7         14.83         20.89         3.03 o
   8  -5   7          1.78         10.88         5.21 o
   9  -5   7          4.40          9.94         5.26 o
 -11  -4   7         13.80         19.40         6.47 o
 -10  -4   7         22.72         21.61         6.83 o
  -9  -4   7         38.71         43.90         8.73 o
  -8  -4   7         41.13         40.54         8.04 o
  -7  -4   7        242.25        250.06        19.40 o
  -6  -4   7         53.70         64.04        10.09 o
  -5  -4   7         32.91         19.51         5.36 o
  -4  -4   7          3.68          2.21         2.63 o
  -3  -4   7        848.38        845.91        31.70 o
  -2  -4   7        118.83        110.88        10.57 o
  -1  -4   7       1317.56       1219.01        17.48 o
   0  -4   7         31.44         31.11         2.34 o
   1  -4   7        317.68        286.40         6.21 o
   2  -4   7         12.13          8.14         1.41 o
   3  -4   7        215.31        193.07         6.77 o
   4  -4   7          0.18          1.17         1.24 o
   5  -4   7         10.07          8.65         6.34 o
   6  -4   7         13.79         12.96         2.84 o
   7  -4   7         67.40         71.66        10.99 o
   8  -4   7          5.55          5.31         4.68 o
   9  -4   7          2.68          6.10         3.94 o
 -11  -3   7          0.50          1.89         4.36 o
 -10  -3   7         12.55          7.05         4.99 o
  -9  -3   7        108.47        131.49        14.88 o
  -8  -3   7         45.88         43.22         8.68 o
  -7  -3   7         17.30         29.54         4.63 o
  -6  -3   7         23.06         19.53         3.39 o
  -5  -3   7         50.74         58.87         4.86 o
  -4  -3   7         57.19         64.60         9.36 o
  -3  -3   7          2.73          4.57         3.42 o
  -2  -3   7        237.97        196.89        25.89 o
  -1  -3   7        416.22        496.55         9.08 o
   0  -3   7         12.62         12.08         1.48 o
   1  -3   7        801.08        786.44        15.56 o
   2  -3   7          4.36          4.80         1.57 o
   3  -3   7        163.04        137.87         5.73 o
   4  -3   7          0.22          0.48         1.11 o
   5  -3   7        173.62        200.81         9.78 o
   6  -3   7         66.28         72.35         9.60 o
   7  -3   7        491.68        514.36        29.65 o
   8  -3   7         14.34         11.72         5.99 o
   9  -3   7          0.00          2.79         3.42 o
 -12  -2   7          5.88         13.62         5.78 o
 -11  -2   7         16.75         15.22         5.34 o
 -10  -2   7          0.78          3.51         2.45 o
  -9  -2   7         97.68        109.06         8.74 o
  -8  -2   7        149.08        167.67        10.68 o
  -7  -2   7         42.42         56.27         6.86 o
  -6  -2   7          3.71          3.42         1.74 o
  -5  -2   7        145.64        131.57         7.29 o
  -4  -2   7        177.13        198.32        14.20 o
  -3  -2   7        631.66        739.89        25.13 o
  -2  -2   7         25.40         19.26         2.24 o
   0  -2   7        180.17        159.19         4.56 o
   1  -2   7        171.11        228.70         7.98 o
   2  -2   7         56.82         62.87         4.87 o
   3  -2   7          4.18         31.61        12.04 o
   4  -2   7          0.05          1.00         2.63 o
   5  -2   7          0.47         23.26         8.44 o
   6  -2   7         16.14         18.72         6.47 o
   7  -2   7         31.89         59.78        10.09 o
   8  -2   7          0.13          1.63         4.57 o
   9  -2   7          5.21          5.36         4.94 o
 -12  -1   7          0.62          3.68         6.86 o
 -11  -1   7          0.01          4.70         2.68 o
 -10  -1   7          5.15          2.85         2.00 o
  -9  -1   7        549.85        550.04        20.66 o
  -8  -1   7        105.89        128.79         9.34 o
  -7  -1   7        230.08        248.40        13.62 o
  -6  -1   7          0.23          1.80         2.79 o
  -5  -1   7          2.38          2.63         2.47 o
  -4  -1   7        435.22        486.23        21.45 o
  -3  -1   7       1774.41       1727.20        43.27 o
  -2  -1   7          5.56         13.33         2.96 o
  -1  -1   7        124.38        206.53        12.50 o
   0  -1   7         26.45         20.35         2.38 o
   1  -1   7        111.82        138.50         9.33 o
   2  -1   7          4.83          2.94         1.52 o
   3  -1   7          0.24         58.04        11.25 o
   4  -1   7          0.09          1.47         1.95 o
   5  -1   7          3.32         35.67         9.33 o
   6  -1   7         38.62         37.33         8.15 o
   7  -1   7         66.49         58.15         9.94 o
   8  -1   7          7.88          5.36         3.94 o
 -12   0   7          0.00          2.29         4.31 o
 -11   0   7          6.85          6.06         5.10 o
 -10   0   7          0.20          3.40         2.42 o
  -9   0   7          0.07         -0.61         2.07 o
  -8   0   7         47.63         42.59         5.34 o
  -6   0   7         10.86          9.69         2.29 o
  -4   0   7          2.85          7.73         3.10 o
  -3   0   7       1828.37       1784.52        28.78 o
  -2   0   7          5.23          1.43         2.42 o
  -1   0   7        152.80        129.47         5.54 o
   0   0   7          5.60          3.68         1.28 o
   1   0   7        668.23        719.64        12.95 o
   2   0   7         45.59         42.15         3.79 o
   3   0   7         46.59         45.74         3.99 o
   4   0   7          0.91          4.62         2.63 o
   5   0   7        120.03        111.62        12.41 o
   6   0   7          2.05          6.68         4.42 o
   7   0   7         85.70         89.38        12.57 o
   8   0   7          6.61         -0.53         3.31 o
 -12   1   7          0.01         -0.36         2.56 o
 -11   1   7          1.42          1.11         2.07 o
 -10   1   7        244.02        241.58        14.03 o
  -9   1   7        468.62        484.09        18.14 o
  -8   1   7        801.98        819.33        41.06 o
  -7   1   7          6.09         14.21         2.91 o
  -6   1   7          0.93          4.15         3.47 o
  -5   1   7         27.51         45.48         6.10 o
  -4   1   7         91.20        100.63         6.15 o
  -3   1   7         66.56         85.34         4.62 o
  -2   1   7         38.17         30.96         2.84 o
  -1   1   7       1033.40        901.57        31.70 o
   0   1   7        129.64        113.76         4.77 o
   1   1   7        726.77        671.98        12.65 o
   2   1   7         46.56         37.78         2.66 o
   3   1   7       1411.98       1355.85        23.98 o
   4   1   7          0.28          0.85         4.23 o
   5   1   7          1.30          2.73         2.73 o
   6   1   7          3.87          4.26         3.26 o
   7   1   7         30.29         35.02         8.20 o
   8   1   7          6.78          5.99         5.05 o
 -12   2   7         13.78          8.30         4.34 o
 -11   2   7         15.17         26.96         5.16 o
 -10   2   7         60.39         61.29         6.80 o
  -9   2   7          5.11          5.76         2.91 o
  -8   2   7         42.44         42.01         5.28 o
  -7   2   7         14.27          5.78         3.36 o
  -6   2   7          8.21          9.46         3.31 o
  -5   2   7         44.36         61.20         6.73 o
  -4   2   7         80.07         61.00         7.36 o
  -3   2   7          7.26         12.81         2.10 o
  -2   2   7        108.66         85.02         4.63 o
  -1   2   7         91.35         86.15         9.02 o
   0   2   7         76.05         66.37         4.71 o
   1   2   7        144.59        156.15         5.60 o
   2   2   7        135.02        121.48         5.68 o
   3   2   7         83.52         78.43         7.04 o
   4   2   7         37.42         31.23         8.15 o
   5   2   7        238.25        235.99        13.43 o
   6   2   7         11.21         15.04         6.20 o
   7   2   7         12.73         10.99         5.78 o
 -12   3   7         77.70         75.08        12.62 o
 -11   3   7         30.69         38.26        10.36 o
 -10   3   7         17.94         15.78         5.78 o
  -9   3   7         14.50         25.08         4.86 o
  -8   3   7          4.19          1.79         1.92 o
  -7   3   7         93.53        100.95         9.46 o
  -6   3   7         30.15         24.82         4.89 o
  -5   3   7        458.39        455.68        18.93 o
  -4   3   7          1.51          3.10         1.13 o
  -3   3   7         44.57         59.27         3.68 o
  -2   3   7         19.27         18.27         2.63 o
  -1   3   7        235.40        220.13         7.55 o
   0   3   7          5.07          9.47         1.75 o
   1   3   7          0.35         14.56         1.88 o
   2   3   7         30.66         31.85         3.94 o
   3   3   7        263.45        246.76        12.86 o
   4   3   7          0.81          2.23         2.48 o
   5   3   7        151.83        157.40        11.21 o
   6   3   7          7.23          5.63         4.21 o
 -12   4   7         28.71         30.18         8.20 o
 -11   4   7         71.61         74.27        11.83 o
 -10   4   7        169.80        153.93        10.74 o
  -9   4   7          4.72          9.16         2.79 o
  -8   4   7          0.52          4.99         3.47 o
  -7   4   7         23.62         22.45         4.63 o
  -6   4   7         15.67         11.25         3.52 o
  -5   4   7        135.91        127.50         9.67 o
  -4   4   7         43.38         35.59         5.05 o
  -3   4   7       1328.57       1211.06        32.28 o
  -2   4   7        362.16        304.84        13.99 o
  -1   4   7         93.34        100.36         5.03 o
   0   4   7          0.73          9.21         3.18 o
   1   4   7         55.18         71.66         6.41 o
   2   4   7        103.46         94.61         6.47 o
   3   4   7         96.18         96.11        12.30 o
   4   4   7         37.87         35.23         8.20 o
   5   4   7         61.89         63.08         7.32 o
   6   4   7          3.58          9.22         3.31 o
 -12   5   7         69.30         63.41        11.51 o
 -11   5   7          0.00          0.58         2.22 o
 -10   5   7          1.49          0.43         1.81 o
  -9   5   7         22.94         16.55         3.70 o
  -8   5   7          0.97          2.26         3.00 o
  -7   5   7         20.34          9.10         2.16 o
  -6   5   7        100.83        108.36         9.73 o
  -5   5   7         42.21         33.91         5.47 o
  -4   5   7        279.50        270.61        14.30 o
  -3   5   7        199.51        164.51        10.46 o
  -2   5   7         97.92         92.90         8.15 o
  -1   5   7          7.48          6.20         2.47 o
   0   5   7         10.51         10.73         3.05 o
   1   5   7          2.46          1.47         1.63 o
   2   5   7         18.78         16.83         3.01 o
   3   5   7          0.22          2.79         3.36 o
   4   5   7          0.01         -0.26         2.84 o
   5   5   7         74.07         69.40        11.09 o
 -12   6   7          0.15          9.15         5.36 o
 -11   6   7          0.12          4.73         2.25 o
 -10   6   7          6.31          9.90         3.15 o
  -9   6   7          1.44         12.00         5.52 o
  -8   6   7         97.49         91.33         9.88 o
  -7   6   7         55.11         47.16         6.26 o
  -6   6   7          1.83          6.57         3.42 o
  -5   6   7          6.58          6.62         3.21 o
  -4   6   7        669.85        688.44        24.97 o
  -3   6   7        448.27        428.82        18.35 o
  -2   6   7        320.03        343.06        16.46 o
  -1   6   7         30.22         30.18         4.89 o
   0   6   7         32.44         41.48         5.63 o
   1   6   7         44.23         38.96         5.42 o
   2   6   7         30.13         28.82         4.02 o
   3   6   7         86.65         72.50        11.36 o
   4   6   7          0.29          5.15         3.89 o
 -11   7   7          7.82         10.87         3.55 o
 -10   7   7          0.27          4.57         2.60 o
  -9   7   7        169.34        135.54        12.51 o
  -8   7   7        141.16        120.77        11.30 o
  -7   7   7          0.41         31.70         5.89 o
  -6   7   7          7.47          7.73         3.47 o
  -5   7   7          1.41          2.73         2.63 o
  -4   7   7         41.78         40.90         5.89 o
  -3   7   7        392.92        394.01        18.35 o
  -2   7   7          4.56          7.10         2.94 o
  -1   7   7        156.20        143.22        10.94 o
   0   7   7         42.00         51.00         6.73 o
   1   7   7         10.77          8.52         3.00 o
   2   7   7          0.59          6.15         2.37 o
   3   7   7         13.47          7.05         3.89 o
 -11   8   7         17.91         22.33         4.63 o
 -10   8   7          7.34          4.64         4.02 o
  -9   8   7          3.13          1.05         2.52 o
  -8   8   7          1.10          2.21         2.58 o
  -7   8   7         33.40         31.49         5.68 o
  -6   8   7          7.08          6.83         3.05 o
  -5   8   7         23.91         17.61         4.73 o
  -4   8   7          2.78          6.05         3.21 o
  -3   8   7          0.54          5.10         2.94 o
  -2   8   7         51.49         60.78         7.47 o
  -1   8   7          0.63          0.68         1.95 o
   0   8   7          0.95          5.42         2.73 o
   1   8   7          1.10          0.42         1.79 o
   2   8   7          7.95          8.89         2.46 o
 -10   9   7          1.85          0.01         3.94 o
  -9   9   7          0.37          0.26         2.16 o
  -8   9   7         38.06         34.28         6.52 o
  -7   9   7          0.06          2.89         2.79 o
  -6   9   7          2.68          4.78         3.00 o
  -5   9   7          1.24          9.15         3.94 o
  -4   9   7        240.55        274.56        17.09 o
  -3   9   7          7.79         21.71         4.94 o
  -2   9   7          6.21         10.78         4.31 o
  -1   9   7         19.58         17.77         4.31 o
   0   9   7          2.36          9.67         3.58 o
  -8  10   7          7.06          9.88         4.10 o
  -7  10   7          8.41          5.10         3.15 o
  -6  10   7          9.11         15.04         4.52 o
  -5  10   7          1.09          3.68         2.94 o
  -4  10   7         10.56         13.93         4.63 o
  -3  10   7         94.22         99.79        10.62 o
  -2  10   7          0.00          2.47         2.26 o
   0 -14   8          0.16          1.26         2.52 o
   1 -14   8          4.80          8.94         4.57 o
   2 -14   8          0.15          2.63         2.52 o
   3 -14   8          9.08         13.25         4.78 o
   4 -14   8          3.19          4.31         3.21 o
  -3 -13   8          0.01          1.31         3.10 o
  -2 -13   8         10.05          4.73         3.84 o
  -1 -13   8          0.23         -2.00         3.00 o
   0 -13   8         11.41         15.25         5.15 o
   1 -13   8          0.26          4.00         2.89 o
   2 -13   8         12.83         17.77         4.89 o
   3 -13   8          0.59          0.11         2.31 o
   4 -13   8          1.02         -2.37         2.94 o
   5 -13   8          0.50          0.16         2.05 o
   6 -13   8          2.79          4.99         3.05 o
  -4 -12   8         29.01         40.80         8.62 o
  -3 -12   8          0.02          3.36         2.79 o
  -2 -12   8         12.80         17.61         5.57 o
  -1 -12   8          9.20         13.14         4.84 o
   0 -12   8         13.66         48.26        18.48 o
   1 -12   8          0.17         -2.10         2.10 o
   2 -12   8          1.73          0.11         2.00 o
   3 -12   8          0.73          1.37         1.95 o
   4 -12   8          2.07          3.94         2.94 o
   5 -12   8          5.14          7.73         3.42 o
   6 -12   8          1.49          3.68         3.21 o
   7 -12   8          6.32          2.79         3.21 o
  -6 -11   8          6.75          5.57         4.15 o
  -5 -11   8          0.82          0.68         2.94 o
  -4 -11   8          3.68         -1.58         3.58 o
  -3 -11   8          2.49          2.58         3.52 o
  -2 -11   8          4.97          1.68         2.73 o
  -1 -11   8         18.70         20.82         5.63 o
   0 -11   8         39.15         55.11         5.65 o
   1 -11   8          0.08          3.26         2.31 o
   2 -11   8          3.24          0.21         1.74 o
   3 -11   8         23.63         16.19         4.47 o
   4 -11   8         54.53         51.00         7.52 o
   5 -11   8          3.44          5.26         2.94 o
   6 -11   8          2.59          6.57         3.68 o
   7 -11   8          1.23          5.73         3.15 o
  -7 -10   8          0.69         -1.79         3.58 o
  -6 -10   8          7.59          1.16         3.05 o
  -5 -10   8          0.35         -3.31         4.36 o
  -4 -10   8         20.44         20.14         6.41 o
  -3 -10   8          0.19          0.95         3.58 o
  -2 -10   8          4.55         17.93         5.10 o
  -1 -10   8         10.21          7.94         3.94 o
   0 -10   8        318.54        315.52        14.14 o
   1 -10   8          1.56          0.48         1.57 o
   2 -10   8         64.82         69.87         7.73 o
   3 -10   8          4.21          7.94         3.79 o
   4 -10   8        168.30        148.06        11.99 o
   5 -10   8         10.79          7.78         3.36 o
   6 -10   8         66.64         53.63         7.83 o
   7 -10   8          0.02          2.68         2.68 o
   8 -10   8         10.83          6.20         4.05 o
  -8  -9   8          0.04          6.99         4.57 o
  -7  -9   8          7.85          9.52         4.78 o
  -6  -9   8         30.07         21.98         6.52 o
  -5  -9   8         11.74          9.20         5.42 o
  -4  -9   8         64.01         67.46        10.31 o
  -3  -9   8         24.30         20.03         5.57 o
  -2  -9   8         72.92         61.94         9.04 o
  -1  -9   8         62.98         49.42         7.73 o
   0  -9   8       1570.48       1609.57        38.72 o
   1  -9   8        190.63        195.97         8.75 o
   2  -9   8       1105.27       1020.45        21.98 o
   3  -9   8          8.00         13.27         2.79 o
   4  -9   8         69.87         68.78         5.23 o
   5  -9   8          7.39          5.78         2.63 o
   6  -9   8         20.92         17.77         4.68 o
   7  -9   8          1.78          2.47         2.63 o
   8  -9   8          5.89         14.93         5.26 o
  -8  -8   8          4.20         12.67         5.63 o
  -7  -8   8          2.42          5.42         4.26 o
  -6  -8   8         15.06         11.67         5.42 o
  -5  -8   8         10.64          2.79         4.21 o
  -4  -8   8         15.19         16.61         5.36 o
  -3  -8   8          0.70          0.42         3.10 o
  -2  -8   8          0.22         -2.00         3.26 o
  -1  -8   8         30.89         25.60         5.63 o
   0  -8   8        189.08        200.92        20.66 o
   1  -8   8          5.15          4.09         3.73 o
   2  -8   8         74.21         82.39         5.60 o
   3  -8   8          3.84          8.15         2.10 o
   4  -8   8         11.91         15.10         2.66 o
   5  -8   8         12.96         14.33         2.53 o
   6  -8   8        117.86        118.94         7.43 o
   7  -8   8          1.08          2.48         1.66 o
   8  -8   8          2.53         -1.31         2.52 o
   9  -8   8          0.01          2.31         3.21 o
  -9  -7   8          7.65          8.04         4.68 o
  -8  -7   8          0.17          5.68         4.47 o
  -7  -7   8          0.35          5.99         3.79 o
  -6  -7   8          4.50         10.52         5.78 o
  -5  -7   8          3.28          7.20         4.84 o
  -4  -7   8         49.51         45.01         8.15 o
  -3  -7   8         27.95         23.61         6.10 o
  -2  -7   8         46.62         67.77         8.94 o
  -1  -7   8          0.61          1.28         2.94 o
   0  -7   8         28.67         46.71         3.40 o
   1  -7   8          6.50          6.43         1.76 o
   2  -7   8        101.30        115.71         6.15 o
   3  -7   8         12.70         12.82         2.33 o
   4  -7   8         55.88         50.09         4.36 o
   5  -7   8          1.92          0.99         1.68 o
   6  -7   8         16.50         18.17         3.18 o
   7  -7   8          4.18          7.83         2.30 o
   8  -7   8          7.26         12.02         3.94 o
   9  -7   8          0.00          4.15         3.94 o
 -10  -6   8         41.70         52.58        10.52 o
  -9  -6   8          0.48         -2.84         3.73 o
  -8  -6   8         94.49        109.47        14.20 o
  -7  -6   8          0.30          3.84         5.26 o
  -6  -6   8          0.24          0.00         3.73 o
  -5  -6   8          0.10          4.05         4.36 o
  -4  -6   8          0.35         16.19         5.57 o
  -3  -6   8         28.16         37.91         6.89 o
  -2  -6   8         40.57         26.71         5.63 o
  -1  -6   8          9.20          9.49         1.58 o
   1  -6   8         12.72         23.09         2.78 o
   2  -6   8         12.09         59.37         7.54 o
   3  -6   8          1.92          1.83         1.06 o
   4  -6   8          3.03          0.92         1.08 o
   5  -6   8          3.44          2.42         1.26 o
   6  -6   8         45.43         41.83         3.83 o
   7  -6   8          0.97          1.81         1.30 o
   8  -6   8          2.62          2.00         2.42 o
   9  -6   8          3.65          9.73         4.89 o
 -10  -5   8         48.11         61.46        11.67 o
  -9  -5   8         19.75         21.03         6.99 o
  -8  -5   8          3.71         19.77         6.94 o
  -7  -5   8         39.63         51.21         9.46 o
  -6  -5   8         10.35         10.94         4.68 o
  -5  -5   8          2.93          6.47         4.21 o
  -4  -5   8         26.04         27.39         6.31 o
  -3  -5   8         70.49         73.08         9.73 o
  -2  -5   8        134.35        155.54         6.81 o
  -1  -5   8        108.56        101.18         4.45 o
   0  -5   8         31.51         58.58         5.01 o
   1  -5   8          0.37         -0.29         0.82 o
   2  -5   8         75.18        107.22         5.75 o
   3  -5   8          0.27          1.59         0.91 o
   4  -5   8         57.22         52.88         3.94 o
   5  -5   8         16.86         13.83         2.96 o
   6  -5   8         50.14         51.27         5.44 o
   7  -5   8          1.87          0.33         1.47 o
   8  -5   8         49.57         42.69         9.10 o
   9  -5   8          0.04         -4.63         4.63 o
 -11  -4   8          0.02         -1.16         5.26 o
 -10  -4   8         10.85          6.52         5.26 o
  -9  -4   8         39.38         43.59         9.57 o
  -8  -4   8         34.30         35.38         8.25 o
  -7  -4   8         11.86          7.78         4.21 o
  -6  -4   8          0.02         -3.68         4.89 o
  -5  -4   8          3.28          1.52         3.21 o
  -4  -4   8          1.76          4.21         3.31 o
  -3  -4   8          6.14          6.47         3.42 o
  -2  -4   8          0.00         14.35         4.00 o
  -1  -4   8        162.37        166.36         5.46 o
   0  -4   8         16.62         15.68         1.75 o
   1  -4   8          1.70          2.63         0.89 o
   2  -4   8         51.05         60.85         4.28 o
   3  -4   8          7.79          6.21         1.40 o
   4  -4   8         13.36         17.17         3.32 o
   5  -4   8         22.11         28.56         3.27 o
   6  -4   8        254.39        278.30        18.88 o
   7  -4   8         30.32         31.20         4.80 o
   8  -4   8         41.53         42.17         8.89 o
 -11  -3   8         12.97         10.04         4.94 o
 -10  -3   8          0.00         -0.16         3.73 o
  -9  -3   8        101.08        106.63        14.04 o
  -8  -3   8         49.07         55.68        10.04 o
  -7  -3   8         75.82         61.83        10.52 o
  -6  -3   8         31.96         32.65         7.83 o
  -5  -3   8          1.32          5.68         4.21 o
  -4  -3   8       1088.39       1199.23        40.80 o
  -3  -3   8        214.43        243.69        16.67 o
  -2  -3   8        720.80        723.39        19.32 o
  -1  -3   8        420.82        361.47         8.00 o
   0  -3   8         11.91         17.67         1.91 o
   1  -3   8          0.09          0.10         0.66 o
   2  -3   8         14.05         25.13         2.36 o
   3  -3   8          9.53         13.32         2.18 o
   4  -3   8        176.16        174.52         9.06 o
   5  -3   8          0.13          2.26         3.00 o
   6  -3   8          5.13         11.15         4.99 o
   7  -3   8          5.83         -0.21         2.94 o
   8  -3   8          2.72          8.41         5.84 o
 -11  -2   8          1.07          3.47         3.94 o
 -10  -2   8          0.70         -0.58         3.00 o
  -9  -2   8        247.20        260.27        18.40 o
  -8  -2   8         41.23         37.59         5.18 o
  -7  -2   8        379.66        385.41        15.31 o
  -6  -2   8        166.07        160.72         8.90 o
  -5  -2   8          0.28         -0.68         2.23 o
  -4  -2   8        267.66        271.77        16.35 o
  -3  -2   8        183.14        151.30         7.63 o
  -2  -2   8        141.50        202.60         7.48 o
  -1  -2   8        567.97        530.12        11.89 o
   0  -2   8        205.40        184.35         7.34 o
   1  -2   8        188.46        208.57        11.78 o
   2  -2   8        133.45        162.58         7.99 o
   3  -2   8         28.95         28.71         3.80 o
   4  -2   8         48.80         90.91        16.72 o
   5  -2   8         23.06         23.82         3.94 o
   6  -2   8        323.68        322.93        22.98 o
   7  -2   8          4.06          5.57         3.84 o
   8  -2   8          4.03          4.10         4.26 o
 -12  -1   8          3.81         12.59         3.78 o
 -11  -1   8          7.68          4.66         2.87 o
 -10  -1   8          1.90          2.19         2.22 o
  -9  -1   8          1.51          2.08         2.18 o
  -8  -1   8        491.95        491.54        18.11 o
  -7  -1   8         76.32         74.91         6.51 o
  -6  -1   8         56.56         75.32         5.79 o
  -5  -1   8          7.55         12.46         3.89 o
  -3  -1   8        257.19        264.26         8.19 o
  -2  -1   8         11.62         22.63         2.37 o
  -1  -1   8        100.45         93.80         8.68 o
   0  -1   8        477.22        467.74        11.02 o
   1  -1   8        267.28        232.74         7.33 o
   2  -1   8        718.24        748.36        16.30 o
   3  -1   8          0.01          1.93         2.76 o
   4  -1   8        106.16        133.45        14.64 o
   5  -1   8          7.12          8.97         2.75 o
   6  -1   8          2.91          8.10         4.21 o
   7  -1   8         20.22         19.40         6.47 o
   8  -1   8         32.55         35.28         8.62 o
 -12   0   8          8.19          7.59         3.03 o
 -11   0   8          4.46          3.96         3.11 o
 -10   0   8         50.35         46.16         7.18 o
  -9   0   8        318.65        309.46        15.98 o
  -8   0   8        786.08        792.66        23.04 o
  -7   0   8          0.40          2.35         1.89 o
  -6   0   8          6.96         17.82         4.52 o
  -5   0   8          4.85         12.93         4.31 o
  -4   0   8        106.49        192.88        11.33 o
  -3   0   8         39.96         34.13         3.47 o
  -2   0   8        253.10        306.10        12.36 o
  -1   0   8        165.76        137.36         6.83 o
   0   0   8         67.27        117.14         4.96 o
   1   0   8         98.31         89.60         4.54 o
   2   0   8        238.96        240.68         8.78 o
   3   0   8        130.15        122.94         6.76 o
   4   0   8        107.80        111.33         7.35 o
   5   0   8          0.17          3.84         2.58 o
   6   0   8          4.39          3.00         3.73 o
   7   0   8          0.09          4.89         4.26 o
 -12   1   8          0.04         -0.41         4.23 o
 -11   1   8          5.49          8.30         3.56 o
 -10   1   8          3.09          4.79         2.39 o
  -9   1   8          0.55         -1.97         2.19 o
  -8   1   8          4.41          8.87         2.78 o
  -7   1   8          5.00          5.59         2.73 o
  -6   1   8        170.29        190.33        13.67 o
  -5   1   8         28.43         30.65         6.15 o
  -4   1   8         23.33         33.76         3.24 o
  -3   1   8         89.89         82.72         5.00 o
  -2   1   8         32.09         37.05         3.86 o
  -1   1   8         21.19         22.05         2.58 o
   0   1   8         62.65         87.46         5.76 o
   1   1   8         43.45         43.04         3.33 o
   2   1   8        294.79        320.72        12.34 o
   3   1   8          5.13          5.75         1.90 o
   4   1   8        264.18        245.43        13.39 o
   5   1   8          1.55          2.37         3.36 o
   6   1   8         47.02         43.69         8.57 o
   7   1   8          6.95          6.94         4.31 o
 -12   2   8          4.16          0.70         1.84 o
 -11   2   8          8.92         14.10         3.81 o
 -10   2   8         14.68         21.51         3.86 o
  -9   2   8         11.49          5.62         2.75 o
  -8   2   8          2.64          6.18         2.15 o
  -7   2   8         16.98         20.08         5.57 o
  -6   2   8          0.38          8.25         4.05 o
  -5   2   8        136.94        140.50         6.71 o
  -4   2   8          4.24          4.22         1.27 o
  -3   2   8        101.34         92.94         5.15 o
  -2   2   8         82.24         88.67         4.84 o
  -1   2   8         31.37         33.24         3.12 o
   0   2   8        597.49        586.96        12.37 o
   1   2   8         60.65         58.57         3.77 o
   2   2   8          0.67         15.12         5.07 o
   3   2   8         27.96         24.93         4.57 o
   4   2   8         46.78         37.23         5.58 o
   5   2   8          2.71          4.23         2.58 o
   6   2   8         38.53         24.92         6.94 o
 -12   3   8          7.89          8.18         3.02 o
 -11   3   8          0.07          1.78         3.36 o
 -10   3   8          5.10          2.22         2.08 o
  -9   3   8          9.83          1.80         2.15 o
  -8   3   8         21.17         29.44         6.36 o
  -7   3   8          0.01          3.52         3.21 o
  -6   3   8        210.18        188.86        13.25 o
  -5   3   8         15.49         13.88         3.84 o
  -4   3   8          1.68          1.21         2.00 o
  -3   3   8        316.54        293.32         9.32 o
  -2   3   8          8.57          5.61         1.37 o
  -1   3   8         97.28         90.19         5.55 o
   0   3   8        976.86        957.77        25.82 o
   1   3   8         24.17         25.84         2.98 o
   2   3   8        118.46        106.84        12.83 o
   3   3   8         36.29         27.39         7.05 o
   4   3   8         27.21         33.41         5.38 o
   5   3   8          0.53          4.52         3.29 o
   6   3   8         34.25         37.80         8.15 o
 -12   4   8         19.81         19.85         4.51 o
 -11   4   8          3.21          0.29         2.12 o
 -10   4   8         36.61         41.08         5.37 o
  -9   4   8        209.55        224.11        16.69 o
  -8   4   8         10.70         14.77         4.57 o
  -7   4   8          5.46          1.26         2.42 o
  -6   4   8         29.38         23.55         4.84 o
  -5   4   8         30.46         24.76         4.68 o
  -4   4   8        130.99        110.78         8.83 o
  -3   4   8          8.98          5.94         2.58 o
  -2   4   8         10.11         13.04         3.52 o
  -1   4   8        205.83        202.37        11.57 o
   0   4   8         13.01         16.87         2.42 o
   1   4   8         37.78         33.70         4.68 o
   2   4   8          0.13          2.79         2.94 o
   3   4   8         34.95         20.40         6.47 o
   4   4   8          0.18          4.63         4.36 o
   5   4   8          3.66          2.63         3.05 o
 -12   5   8          1.69          3.31         4.86 o
 -11   5   8          5.98          4.19         2.54 o
 -10   5   8         29.00         36.44         5.31 o
  -9   5   8         10.91          8.63         2.88 o
  -8   5   8          4.56          1.89         2.26 o
  -7   5   8         50.25         50.58         7.31 o
  -6   5   8         42.25         37.17         5.78 o
  -5   5   8         39.39         36.38         5.78 o
  -4   5   8        339.37        321.88        16.19 o
  -3   5   8        844.35        852.85        28.02 o
  -2   5   8       1047.27        928.14        28.81 o
  -1   5   8         42.49         40.12         5.47 o
   0   5   8        179.25        179.18        10.99 o
   1   5   8          7.36          6.99         2.73 o
   2   5   8         39.94         41.27         8.31 o
   3   5   8          2.88          4.99         4.68 o
   4   5   8         59.35         55.84        10.15 o
 -11   6   8         22.27         22.80         4.70 o
 -10   6   8         10.53         17.58         3.99 o
  -9   6   8         53.34         45.95         7.73 o
  -8   6   8         22.71         14.04         4.73 o
  -7   6   8          5.12          9.88         3.79 o
  -6   6   8          0.33          3.10         2.94 o
  -5   6   8         14.42         13.72         4.10 o
  -4   6   8          3.06          9.36         3.42 o
  -3   6   8        272.00        251.11        14.51 o
  -2   6   8        105.63        114.78         9.36 o
  -1   6   8        246.13        218.67        13.20 o
   0   6   8          4.47         10.36         3.05 o
   1   6   8          2.26          2.47         1.47 o
   2   6   8          4.93          6.57         4.52 o
   3   6   8          4.44         10.09         5.36 o
 -11   7   8          6.95          8.15         4.71 o
 -10   7   8          0.36          4.99         2.69 o
  -9   7   8        101.15         92.06        10.67 o
  -8   7   8         28.08         28.34         5.94 o
  -7   7   8          5.88          2.10         2.84 o
  -6   7   8          2.31          7.94         3.79 o
  -5   7   8          3.88          1.84         2.89 o
  -4   7   8         64.66         66.93         7.83 o
  -3   7   8          2.39          4.94         2.63 o
  -2   7   8         33.56         35.49         5.84 o
  -1   7   8          4.12          6.15         3.10 o
   0   7   8         33.24         38.22         5.78 o
   1   7   8          0.20         -0.63         1.58 o
   2   7   8          4.39          2.84         2.68 o
 -10   8   8          0.01          1.66         4.31 o
  -9   8   8          0.56          2.26         2.68 o
  -8   8   8         23.80         40.33         7.15 o
  -7   8   8         69.29         70.14         8.94 o
  -6   8   8          5.82         10.20         4.31 o
  -5   8   8          2.07          0.74         2.16 o
  -4   8   8        229.06        220.98        14.77 o
  -3   8   8          3.20         17.67         4.84 o
  -2   8   8          0.06         -0.16         1.89 o
  -1   8   8          7.73         10.09         3.79 o
   0   8   8         64.39         73.40         8.52 o
   1   8   8          8.23          9.36         3.36 o
  -9   9   8          5.22         11.25         4.10 o
  -8   9   8          4.69          6.41         3.47 o
  -7   9   8          3.88          4.84         3.89 o
  -6   9   8          1.32          4.84         3.42 o
  -5   9   8         21.83         26.29         6.05 o
  -4   9   8          1.48          4.57         3.21 o
  -3   9   8         74.89         91.80        10.20 o
  -2   9   8         14.68         16.93         4.78 o
  -1   9   8          6.71          7.26         3.36 o
  -6  10   8          1.44          7.62         3.63 o
  -5  10   8         42.82         48.79         7.73 o
  -4  10   8          1.78          4.26         3.68 o
   1 -14   9          5.03          4.21         3.52 o
   2 -14   9          3.79          9.67         4.36 o
  -2 -13   9          0.08          0.74         2.47 o
  -1 -13   9          6.38          0.74         2.63 o
   0 -13   9          0.48          3.15         2.63 o
   1 -13   9          0.65          6.78         3.47 o
   2 -13   9          0.04          4.89         3.00 o
   3 -13   9          0.03         -2.00         2.58 o
   4 -13   9          1.32          3.10         2.37 o
   5 -13   9          4.21          6.15         4.00 o
  -4 -12   9          0.15         16.14         5.52 o
  -3 -12   9          3.83         11.36         4.73 o
  -2 -12   9          3.43          2.47         2.94 o
  -1 -12   9         13.08         18.51         5.52 o
   0 -12   9          1.96          3.52         2.94 o
   1 -12   9         20.38         22.45         5.47 o
   2 -12   9          5.03          8.46         3.26 o
   3 -12   9          1.39         30.18         6.10 o
   4 -12   9          1.46          3.52         2.73 o
   5 -12   9          1.24          4.94         3.31 o
   6 -12   9          3.41          5.63         3.26 o
  -5 -11   9          7.17          3.73         4.10 o
  -4 -11   9          1.23         -2.73         4.42 o
  -3 -11   9          1.27          1.05         3.10 o
  -2 -11   9          0.06          7.52         4.36 o
  -1 -11   9          0.00          1.05         2.10 o
   0 -11   9          0.36          1.68         2.47 o
   1 -11   9         14.68          9.57         3.36 o
   2 -11   9          2.47          3.47         2.52 o
   3 -11   9          3.01          5.15         3.05 o
   4 -11   9          2.68          6.89         3.26 o
   5 -11   9          6.22          8.73         3.73 o
   6 -11   9          0.00          0.84         2.31 o
   7 -11   9         10.18         10.36         4.31 o
  -7 -10   9          0.09          6.26         4.78 o
  -6 -10   9          0.66          4.31         3.94 o
  -5 -10   9          0.57         -4.10         4.10 o
  -4 -10   9          5.11          8.89         4.15 o
  -3 -10   9         24.64         21.87         6.31 o
  -2 -10   9          1.01         -0.47         3.05 o
  -1 -10   9          0.26         -1.83         2.92 o
   0 -10   9         33.36         33.75         4.10 o
   1 -10   9          7.22         14.99         2.56 o
   2 -10   9          0.21          1.79         1.37 o
   3 -10   9         30.65         38.12         6.15 o
   4 -10   9          8.45         12.67         4.05 o
   5 -10   9         10.77         14.83         4.31 o
   6 -10   9          1.51          3.21         3.15 o
   7 -10   9          7.45          6.47         3.31 o
  -7  -9   9         24.19         17.67         6.57 o
  -6  -9   9          7.43         10.09         4.89 o
  -5  -9   9          0.27          6.10         4.78 o
  -4  -9   9          0.01         -2.05         2.63 o
  -2  -9   9          0.78          3.63         4.10 o
  -1  -9   9          1.11          0.17         1.58 o
   0  -9   9          2.53          7.01         4.57 o
   1  -9   9          5.34         75.91        13.85 o
   2  -9   9          9.28         10.64         2.45 o
   4  -9   9          7.73          7.83         2.23 o
   5  -9   9          2.14          4.43         1.97 o
   6  -9   9          3.43          4.73         2.84 o
   7  -9   9          2.93          9.57         4.15 o
   8  -9   9          0.04          3.94         3.10 o
  -8  -8   9          2.41         10.73         5.10 o
  -7  -8   9          2.38         10.36         5.57 o
  -6  -8   9         10.40         15.04         7.05 o
  -5  -8   9         76.63         66.04        10.41 o
  -4  -8   9         13.40          5.73         3.73 o
  -3  -8   9         12.75          8.20         4.21 o
  -2  -8   9          0.10         -1.05         2.42 o
  -1  -8   9          3.50          6.47         1.50 o
   0  -8   9         30.60         22.61         3.10 o
   1  -8   9       2101.87       2026.49        43.51 o
   2  -8   9         75.33         79.76         5.54 o
   3  -8   9        176.39        185.21         8.54 o
   4  -8   9          0.29         -1.32         1.32 o
   5  -8   9          5.17          7.53         2.29 o
   6  -8   9          0.09          1.28         1.53 o
   7  -8   9         40.13         34.67         4.39 o
   8  -8   9          0.14          3.45         2.23 o
  -9  -7   9         19.33         27.50         8.68 o
  -8  -7   9          6.54         20.77         8.68 o
  -7  -7   9         31.17         22.71         7.05 o
  -6  -7   9         12.96         10.57         5.73 o
  -5  -7   9        100.34         93.22        12.62 o
  -4  -7   9         88.73         94.53        12.51 o
  -3  -7   9        273.26        269.14        19.30 o
  -2  -7   9         24.07         32.65         7.10 o
  -1  -7   9        225.92        223.43         7.52 o
   0  -7   9          7.96          3.18         1.49 o
   1  -7   9          7.53         19.93         2.68 o
   2  -7   9         37.90         32.88         3.64 o
   3  -7   9        107.89        109.27         6.50 o
   4  -7   9          0.59         -1.08         1.97 o
   5  -7   9         29.37         29.85         3.76 o
   6  -7   9          5.22          7.28         2.15 o
   7  -7   9          4.52          4.45         1.87 o
   8  -7   9          0.18         -0.18         2.60 o
 -10  -6   9          0.98         -2.73         3.73 o
  -9  -6   9          2.26         14.30         6.89 o
  -8  -6   9          1.67          2.73         3.47 o
  -7  -6   9          4.58          4.57         4.47 o
  -6  -6   9          9.58         10.78         5.26 o
  -5  -6   9          7.24         14.62         5.26 o
  -4  -6   9          5.83          9.10         5.10 o
  -3  -6   9        213.49        267.93        18.72 o
  -2  -6   9          1.46          1.47         2.94 o
  -1  -6   9        163.44        193.30         9.27 o
   0  -6   9         20.94         18.45         2.50 o
   1  -6   9          0.16          6.17         1.74 o
   2  -6   9         16.20         15.68         2.54 o
   4  -6   9          0.34          2.08         2.71 o
   5  -6   9          5.28          8.42         2.37 o
   6  -6   9          0.61         -0.68         2.71 o
   7  -6   9          6.64          8.64         2.40 o
 -10  -5   9          0.03         -0.89         3.15 o
  -9  -5   9          9.36         14.72         6.26 o
  -8  -5   9         19.16         21.77         7.52 o
  -7  -5   9          0.05          3.26         3.52 o
  -6  -5   9          0.36          1.79         3.94 o
  -5  -5   9         11.92         15.14         6.05 o
  -4  -5   9         88.17        108.20        12.25 o
  -3  -5   9        163.07        171.82        14.30 o
  -2  -5   9          9.55         10.82         2.86 o
  -1  -5   9        204.06        195.03         8.97 o
   0  -5   9          1.04          3.21         2.26 o
   1  -5   9         25.59         26.30         3.10 o
   2  -5   9          5.08          3.86         1.48 o
   3  -5   9        187.08        189.04         8.49 o
   4  -5   9          2.92          3.29         1.41 o
   5  -5   9          0.08          2.40         1.91 o
   6  -5   9          3.06          3.35         2.44 o
   7  -5   9        113.67        104.65         8.18 o
   8  -5   9          0.28         -2.05         3.26 o
 -11  -4   9          0.17          3.31         4.31 o
 -10  -4   9          0.34          3.31         4.78 o
  -9  -4   9        113.55        114.25        15.14 o
  -8  -4   9          8.98          3.42         4.42 o
  -7  -4   9         43.84         48.32         9.36 o
  -6  -4   9          0.28          0.05         3.58 o
  -5  -4   9         13.76         20.45         6.62 o
  -4  -4   9        136.51        146.95        14.20 o
  -3  -4   9        214.58        273.29        18.14 o
  -2  -4   9         17.36         17.86         3.11 o
  -1  -4   9         17.29         15.57         2.79 o
   0  -4   9         23.96         17.09         3.89 o
   1  -4   9        364.03        376.03        12.75 o
   2  -4   9          7.84          8.69         1.59 o
   3  -4   9        142.08        130.70         6.07 o
   4  -4   9          0.03         -0.21         1.23 o
   5  -4   9         96.34         97.43        10.28 o
   6  -4   9          3.69          5.83         2.55 o
   7  -4   9         32.72         44.01         5.58 o
   8  -4   9          0.67          6.31         4.05 o
 -11  -3   9          0.85         11.72         7.05 o
 -10  -3   9          0.83          0.68         3.21 o
  -9  -3   9        274.24        293.38        23.34 o
  -8  -3   9         17.48         21.82         6.78 o
  -7  -3   9        305.82        329.60        23.66 o
  -6  -3   9         35.14         45.85         8.62 o
  -5  -3   9         17.80         21.50         5.94 o
  -4  -3   9         25.61         28.71         6.78 o
  -3  -3   9        151.05        135.81         7.50 o
  -2  -3   9          1.63          5.00         1.84 o
  -1  -3   9        146.14        169.87         7.82 o
   0  -3   9         32.96         24.42         3.08 o
   1  -3   9        635.10        615.41        22.24 o
   2  -3   9          5.19          5.24         1.96 o
   3  -3   9        134.33        207.73        12.17 o
   4  -3   9          1.91          3.53         1.77 o
   5  -3   9        371.16        354.60        14.41 o
   6  -3   9         14.54         16.63         3.64 o
   7  -3   9        323.91        301.79        23.82 o
   8  -3   9          7.87          8.46         5.15 o
 -11  -2   9          0.05          1.00         3.00 o
 -10  -2   9          3.01          7.73         5.21 o
  -9  -2   9          0.80         -0.32         4.63 o
  -8  -2   9        335.07        346.17        24.82 o
  -7  -2   9         99.38        130.68         8.88 o
  -6  -2   9         45.99         42.43         4.47 o
  -5  -2   9         14.46         17.03         4.47 o
  -4  -2   9         19.60         18.03         4.63 o
  -3  -2   9        442.20        407.76        26.64 o
  -2  -2   9         34.24         35.06         3.81 o
  -1  -2   9         11.62         11.61         1.85 o
   0  -2   9         37.87         23.74         2.65 o
   1  -2   9        820.49        751.90        25.08 o
   2  -2   9         16.66         22.95         3.35 o
   3  -2   9         18.48         27.27         3.62 o
   4  -2   9         24.93         26.93         3.96 o
   5  -2   9         26.52         31.59         4.33 o
   6  -2   9          4.22          3.73         1.88 o
   7  -2   9          6.82          5.42         3.79 o
 -12  -1   9          0.16         15.67         7.05 o
 -11  -1   9          0.11          0.16         4.26 o
 -10  -1   9         28.57         37.96         5.78 o
  -9  -1   9        232.17        207.43        12.34 o
  -8  -1   9        562.87        593.09        38.33 o
  -7  -1   9          3.58          4.17         5.99 o
  -6  -1   9        154.59        135.39        13.14 o
  -5  -1   9          6.98         23.87         5.31 o
  -4  -1   9          0.14          5.03         1.93 o
  -3  -1   9        629.39        600.71        15.73 o
  -2  -1   9          1.28          4.12         2.76 o
  -1  -1   9         59.52         74.89         4.23 o
   0  -1   9         52.43         39.21         3.50 o
   1  -1   9         37.79        111.81        27.08 o
   2  -1   9          0.01          0.66         1.49 o
   3  -1   9         11.27         15.39         3.06 o
   4  -1   9          0.11          0.91         1.50 o
   5  -1   9         26.89         29.42         4.26 o
   6  -1   9          0.67         -1.84         3.31 o
   7  -1   9          5.28         12.46         5.63 o
 -12   0   9         10.77         12.37         4.36 o
 -11   0   9         21.64         29.20         5.42 o
 -10   0   9          1.71          1.63         6.18 o
  -9   0   9          2.93         14.76         3.49 o
  -8   0   9         29.10         31.46         4.77 o
  -7   0   9        131.92        119.64         8.05 o
  -6   0   9        310.88        301.63        19.09 o
  -5   0   9        208.73        243.12        15.88 o
  -4   0   9          0.87          2.18         1.29 o
  -3   0   9          0.23         12.78         2.34 o
  -2   0   9          3.05          3.45         1.46 o
  -1   0   9        158.67        169.28         7.77 o
   0   0   9         87.03         70.89         4.38 o
   1   0   9        253.30        279.11        24.50 o
   2   0   9         30.86         26.35         3.93 o
   3   0   9          7.17         48.61         9.57 o
   4   0   9          1.01          1.39         3.08 o
   5   0   9        134.93        155.47        15.72 o
   6   0   9          0.03          0.63         2.58 o
 -12   1   9         13.06         11.29         3.77 o
 -11   1   9         15.35         10.08         4.89 o
 -10   1   9          6.42          5.69         2.50 o
  -9   1   9          0.02         -1.36         4.21 o
  -8   1   9         21.78         23.96         4.20 o
  -7   1   9         32.83         52.37         8.10 o
  -6   1   9        140.80        148.85        13.14 o
  -5   1   9        135.54        125.19         6.83 o
  -4   1   9          2.23          4.06         1.67 o
  -3   1   9         52.25         48.63         3.95 o
  -2   1   9         20.41         19.32         2.62 o
  -1   1   9         52.56         62.00         3.89 o
   0   1   9         60.87         64.10         4.13 o
   1   1   9         77.27        108.65        11.17 o
   2   1   9          1.31          0.91         2.89 o
   3   1   9        110.17        101.19         7.34 o
   4   1   9         13.76         17.19         4.22 o
   5   1   9          1.41          4.42         3.26 o
   6   1   9          1.56          3.89         3.73 o
 -12   2   9          0.99          1.97         4.26 o
 -11   2   9          1.65         -1.03         2.16 o
 -10   2   9         63.89         53.71         6.76 o
  -9   2   9          8.29         15.10         4.36 o
  -8   2   9          4.99          5.05         4.00 o
  -7   2   9         19.37         11.88         3.89 o
  -6   2   9        244.86        237.44        15.88 o
  -5   2   9         31.34         34.60         3.48 o
  -4   2   9          1.56          4.93         2.26 o
  -3   2   9        933.04        837.08        18.20 o
  -2   2   9        150.05        143.36         6.77 o
  -1   2   9        567.73        570.45        19.03 o
   0   2   9        225.59        211.10         7.63 o
   1   2   9        210.24        195.37        15.09 o
   2   2   9          7.50          6.30         3.00 o
   3   2   9        183.73        177.93        11.70 o
   4   2   9         12.46          7.47         4.63 o
   5   2   9         72.46         69.98        10.99 o
 -12   3   9         20.70         27.76         7.54 o
 -11   3   9          2.07          0.16         2.11 o
 -10   3   9          1.24          1.39         2.37 o
  -9   3   9         44.11         52.47         6.27 o
  -8   3   9          2.82          5.52         3.36 o
  -7   3   9          9.35         12.78         4.78 o
  -6   3   9         14.06         18.14         5.10 o
  -5   3   9          1.53          4.15         2.52 o
  -4   3   9         14.53         21.03         4.31 o
  -3   3   9         70.70         85.54         7.89 o
  -2   3   9         10.08         23.96         3.01 o
  -1   3   9        168.98        174.25         7.47 o
   0   3   9         32.65         30.00         2.98 o
   1   3   9         78.45         74.23         6.07 o
   2   3   9         16.63         14.96         3.18 o
   3   3   9         92.97        106.99        13.72 o
   4   3   9          7.11         11.30         5.63 o
   5   3   9          0.50         -3.84         3.84 o
 -12   4   9          1.84          3.70         3.47 o
 -11   4   9          0.74          0.52         2.21 o
 -10   4   9          3.16          3.02         2.53 o
  -9   4   9         82.55         95.47         8.23 o
  -8   4   9        155.31        130.92        12.62 o
  -7   4   9        132.57        128.18        11.51 o
  -6   4   9          6.69          0.05         2.26 o
  -5   4   9         70.32         69.14         7.73 o
  -4   4   9        180.95        164.20        11.78 o
  -3   4   9       2019.53       1867.48        46.48 o
  -2   4   9        341.67        305.52        15.14 o
  -1   4   9         46.66         58.99         6.36 o
   0   4   9         13.98         17.09         3.68 o
   1   4   9         42.71         46.00         9.25 o
   2   4   9         32.09         31.70         8.31 o
   3   4   9        100.05         80.76        12.09 o
   4   4   9         13.25          8.78         4.94 o
 -11   5   9          5.18          3.07         2.23 o
 -10   5   9          0.72         -0.64         2.97 o
  -9   5   9         64.75         69.14         9.46 o
  -8   5   9        224.65        174.77        14.67 o
  -7   5   9          0.11         -1.84         2.68 o
  -6   5   9         13.45         10.78         3.68 o
  -5   5   9          1.79          3.79         2.79 o
  -4   5   9         23.23         22.61         4.73 o
  -3   5   9          8.41          8.10         2.94 o
  -2   5   9         56.88         54.84         6.73 o
  -1   5   9          5.36          9.57         3.05 o
   0   5   9          0.42          6.99         2.89 o
   1   5   9        109.63         95.32        13.14 o
   2   5   9          0.37          1.74         3.84 o
   3   5   9          0.82          2.68         4.21 o
 -11   6   9          5.98          1.72         2.65 o
 -10   6   9          4.48          7.51         2.77 o
  -9   6   9          3.61         10.73         4.42 o
  -8   6   9          0.33         -1.63         3.79 o
  -7   6   9          2.66         -0.42         2.10 o
  -6   6   9         21.09         25.39         5.26 o
  -5   6   9          0.20          7.57         3.31 o
  -4   6   9         52.63         52.73         7.20 o
  -3   6   9          3.90         24.76         5.05 o
  -2   6   9          0.93          3.42         2.42 o
  -1   6   9          5.50         12.67         3.68 o
   0   6   9          2.24          7.83         2.84 o
   1   6   9          0.93          8.83         4.94 o
   2   6   9          0.11          6.05         5.21 o
 -10   7   9          5.85         11.39         5.13 o
  -9   7   9          7.46          7.68         3.79 o
  -8   7   9          0.82          0.74         2.37 o
  -7   7   9          6.85          1.52         3.05 o
  -6   7   9         20.39         20.19         4.73 o
  -5   7   9         19.11         23.24         4.99 o
  -4   7   9        171.58        198.79        14.04 o
  -3   7   9          1.57          4.31         2.73 o
  -2   7   9          8.01         11.78         3.79 o
  -1   7   9          2.16          5.57         2.94 o
   0   7   9          6.07          7.41         3.00 o
   1   7   9          0.18         -1.26         3.26 o
  -9   8   9          0.76          0.16         2.37 o
  -8   8   9          0.44          0.16         2.31 o
  -7   8   9          0.42          5.31         3.21 o
  -6   8   9          7.89         11.20         4.00 o
  -5   8   9         14.65         17.88         4.94 o
  -4   8   9         34.95         46.16         7.26 o
  -3   8   9         38.53         37.01         6.47 o
  -2   8   9         71.37         89.75         9.67 o
  -1   8   9          9.86         13.78         4.00 o
  -7   9   9         61.35         66.93         9.20 o
  -6   9   9          2.72          5.89         3.63 o
  -5   9   9          8.83          2.05         2.84 o
  -4   9   9          0.12          8.73         3.68 o
  -3   9   9          9.07         10.88         3.89 o
  -2 -13  10          0.01          4.52         3.73 o
  -1 -13  10          0.60         -3.00         3.21 o
   0 -13  10          0.44         11.20         4.42 o
   1 -13  10          1.61          4.94         2.94 o
   2 -13  10          3.21         -1.00         2.10 o
   3 -13  10          8.61         11.25         3.79 o
   4 -13  10          0.06          2.68         3.52 o
  -4 -12  10          0.90          0.74         2.94 o
  -3 -12  10          0.38          4.89         2.68 o
  -2 -12  10          0.64          5.63         3.89 o
  -1 -12  10          2.93          1.47         2.10 o
   0 -12  10         28.43         22.08         5.10 o
   1 -12  10          1.25          4.42         2.58 o
   2 -12  10         10.12          8.83         3.52 o
   3 -12  10          0.70          8.62         3.36 o
   4 -12  10          2.11          7.62         3.84 o
   5 -12  10          0.94          3.36         3.47 o
  -5 -11  10          0.08         -3.84         3.84 o
  -4 -11  10         13.74         11.04         5.21 o
  -3 -11  10          0.18         -2.68         3.63 o
  -2 -11  10          8.09          8.83         3.84 o
  -1 -11  10          0.06         -1.27         1.49 o
   0 -11  10         69.85         62.95         5.72 o
   1 -11  10          5.20          7.73         2.94 o
   2 -11  10        114.24         83.81         9.41 o
   3 -11  10          0.53          8.36         3.52 o
   4 -11  10          0.31          1.00         2.42 o
   5 -11  10          0.01          2.26         2.16 o
   6 -11  10          0.38          1.68         2.21 o
  -6 -10  10         10.45         13.88         5.78 o
  -5 -10  10          2.11          5.42         4.84 o
  -4 -10  10          3.71          6.73         4.94 o
  -3 -10  10          1.73          7.99         4.57 o
  -2 -10  10          4.51          4.57         3.42 o
  -1 -10  10          1.89          0.68         1.84 o
   0 -10  10          6.88          7.35         2.31 o
   1 -10  10          0.21          2.85         2.50 o
   2 -10  10          5.62          3.63         1.82 o
   3 -10  10          0.81          4.05         1.79 o
   4 -10  10          0.01          0.00         2.00 o
   5 -10  10          0.30          4.52         3.05 o
   6 -10  10         13.14         14.41         4.36 o
   7 -10  10          0.00          4.52         3.63 o
  -7  -9  10          3.54          7.20         6.05 o
  -6  -9  10          2.59         -1.79         2.94 o
  -5  -9  10          1.41          1.68         4.31 o
  -4  -9  10         20.21         19.93         6.41 o
  -3  -9  10         19.99         23.61         6.41 o
  -2  -9  10         69.76         56.63         8.83 o
  -1  -9  10          0.04          1.63         1.78 o
   0  -9  10          0.91          6.52         3.10 o
   1  -9  10          4.05          4.28         1.68 o
   2  -9  10         21.59         29.76         3.77 o
   3  -9  10          1.51          1.36         1.15 o
   4  -9  10          2.98          5.08         1.94 o
   5  -9  10          0.77          1.00         1.41 o
   6  -9  10          0.42          3.49         1.71 o
   7  -9  10          0.70         -0.58         2.42 o
  -8  -8  10         10.79         15.35         6.78 o
  -7  -8  10          1.08          5.31         5.21 o
  -6  -8  10         18.64         15.88         6.99 o
  -5  -8  10          4.07         19.66         7.05 o
  -4  -8  10         36.08         27.81         7.26 o
  -3  -8  10          0.89         -0.63         2.58 o
  -2  -8  10         66.49         57.05         8.83 o
  -1  -8  10          9.43         10.11         2.76 o
   0  -8  10         44.38         39.59         6.41 o
   1  -8  10         58.55         60.93         5.02 o
   2  -8  10        122.78        140.21         7.61 o
   3  -8  10          8.39         11.78         2.48 o
   4  -8  10         78.21         78.31         6.07 o
   5  -8  10          0.70          2.56         1.84 o
   6  -8  10          1.45          1.15         1.68 o
   7  -8  10          0.01          2.05         2.29 o
  -9  -7  10          0.02          0.42         4.63 o
  -8  -7  10         11.16         10.99         5.99 o
  -7  -7  10          0.65         -0.53         3.84 o
  -6  -7  10          0.06          9.04         6.20 o
  -5  -7  10          1.77          0.58         3.58 o
  -4  -7  10          2.96          2.10         3.89 o
  -3  -7  10          0.87          2.89         3.84 o
  -2  -7  10        775.00        827.22        54.47 o
  -1  -7  10          6.37          8.59         2.54 o
   0  -7  10         76.02         75.24         8.31 o
   1  -7  10          0.18         -2.47         2.47 o
   2  -7  10         24.68         41.70         3.96 o
   3  -7  10          0.97          1.17         1.65 o
   4  -7  10         13.56         10.56         2.73 o
   5  -7  10          0.39          0.92         1.26 o
   6  -7  10          6.02         13.44         3.12 o
   7  -7  10          0.11          1.23         3.42 o
  -9  -6  10          1.02          7.05         5.57 o
  -8  -6  10          1.47          2.00         4.73 o
  -7  -6  10          1.08          6.31         5.47 o
  -6  -6  10         17.25         21.29         7.36 o
  -5  -6  10          0.01          2.42         4.31 o
  -4  -6  10         25.79         33.33         7.57 o
  -3  -6  10          3.68          6.73         4.10 o
  -2  -6  10         70.94         93.29         7.06 o
  -1  -6  10         16.40         19.01         3.47 o
   0  -6  10         19.22         28.81         5.10 o
   1  -6  10          3.27          3.31         2.68 o
   2  -6  10        480.24        467.78        20.29 o
   3  -6  10         25.65         28.69         3.62 o
   4  -6  10        232.00        231.26        14.96 o
   5  -6  10          1.07         -0.91         2.39 o
   6  -6  10         94.80        107.61         7.66 o
   7  -6  10          0.05         -0.21         2.63 o
 -10  -5  10          3.07         12.09         6.31 o
  -9  -5  10         20.08         12.88         5.63 o
  -8  -5  10          3.00          5.57         5.68 o
  -7  -5  10         20.34         11.46         5.21 o
  -6  -5  10        124.89        100.74        13.09 o
  -5  -5  10          1.14         19.77         6.26 o
  -4  -5  10         43.98         35.12         7.83 o
  -3  -5  10          0.34          3.89         3.94 o
  -2  -5  10        106.58        114.77         7.64 o
  -1  -5  10         38.00         40.50         4.50 o
   0  -5  10         57.64         76.39         7.89 o
   1  -5  10          0.36          4.42         2.37 o
   2  -5  10         39.62         47.16         6.26 o
   3  -5  10         26.02         26.97         5.10 o
   4  -5  10          1.64          6.20         1.98 o
   5  -5  10          3.80          1.31         2.10 o
   6  -5  10         25.74         24.88         4.07 o
   7  -5  10          0.01          3.66         2.06 o
 -10  -4  10          3.04          2.37         3.26 o
  -9  -4  10         36.20         31.97         9.15 o
  -8  -4  10          0.17         16.56         7.15 o
  -7  -4  10        194.60        206.31        19.45 o
  -6  -4  10         12.43         12.25         5.84 o
  -5  -4  10          2.51          0.42         3.26 o
  -4  -4  10        119.10        120.66        12.99 o
  -3  -4  10          0.22          2.26         1.81 o
  -2  -4  10          3.63          7.50         2.25 o
  -1  -4  10         59.18         62.35         5.56 o
   0  -4  10        149.11        163.41        11.30 o
   1  -4  10         58.93         58.36         7.36 o
   2  -4  10        160.29        166.36         8.62 o
   3  -4  10          0.00          0.45         1.92 o
   4  -4  10          5.25          6.23         7.62 o
   5  -4  10          0.23          1.09         2.73 o
   6  -4  10         60.87         63.17         6.50 o
   7  -4  10          0.10          0.37         1.98 o
 -11  -3  10          1.75         -0.53         3.36 o
 -10  -3  10          0.64          7.73         5.73 o
  -9  -3  10         47.19         48.06        10.31 o
  -8  -3  10        254.48        273.82        22.56 o
  -7  -3  10          1.33          3.68         4.52 o
  -6  -3  10         71.65         72.19        10.67 o
  -5  -3  10          0.11         -3.05         4.00 o
  -4  -3  10        215.05        188.96        14.88 o
  -3  -3  10        187.93        186.46         9.48 o
  -2  -3  10        419.46        452.94        14.30 o
  -1  -3  10         16.42         12.26         2.53 o
   0  -3  10         59.74         48.21         5.94 o
   1  -3  10         67.75         60.52         7.36 o
   2  -3  10         19.17         16.76         3.71 o
   3  -3  10          9.54          9.17         4.50 o
   4  -3  10         35.09         41.14         4.73 o
   5  -3  10          2.08          2.30         1.66 o
   6  -3  10          9.68         11.60         2.88 o
   7  -3  10          1.55          6.15         4.21 o
 -11  -2  10          1.59          9.57         5.57 o
 -10  -2  10          4.24          1.00         4.00 o
  -9  -2  10        186.47        200.00        19.66 o
  -8  -2  10        352.12        393.28        26.55 o
  -7  -2  10          4.88         17.25         6.31 o
  -6  -2  10         66.26         80.13        10.20 o
  -5  -2  10         10.96          8.36         4.31 o
  -4  -2  10         19.68         14.89         2.81 o
  -3  -2  10         68.03         60.31         5.26 o
  -2  -2  10         87.67         89.89         6.09 o
  -1  -2  10         15.62          8.77         1.75 o
   0  -2  10        104.36        103.01         8.20 o
   1  -2  10          3.90          4.99         2.47 o
   2  -2  10        228.05        223.92        13.88 o
   3  -2  10          3.10          4.20         2.19 o
   4  -2  10        163.59        172.87         9.97 o
   5  -2  10          0.27          2.42         1.78 o
   6  -2  10         21.40         20.95         3.97 o
 -11  -1  10         35.31         36.59         9.15 o
 -10  -1  10          2.47          3.05         3.36 o
  -9  -1  10         10.03          3.14         3.58 o
  -8  -1  10          5.58          3.12         3.52 o
  -7  -1  10         35.09         35.71         4.71 o
  -6  -1  10        278.63        259.83        17.82 o
  -5  -1  10         63.87         57.20         8.73 o
  -4  -1  10         37.46         36.45         4.01 o
  -3  -1  10          0.14          1.15         1.14 o
  -2  -1  10         25.84         28.32         2.87 o
  -1  -1  10         15.91         13.98         2.96 o
   0  -1  10         16.12         29.33         8.46 o
   1  -1  10        286.30        270.07        12.12 o
   2  -1  10        207.83        201.14        10.46 o
   3  -1  10         35.04         35.05         4.66 o
   4  -1  10          0.74          4.84         2.92 o
   5  -1  10         18.41         18.30         5.84 o
   6  -1  10          6.44          8.25         4.99 o
 -11   0  10          9.73          8.66         3.60 o
 -10   0  10          0.28         15.01         6.20 o
  -9   0  10          6.27          4.78         2.37 o
  -8   0  10          7.78         10.96         2.91 o
  -7   0  10         23.27         31.97         7.15 o
  -6   0  10        459.51        487.23        24.87 o
  -5   0  10          0.24          2.02         1.69 o
  -4   0  10         48.27         60.37         4.94 o
  -3   0  10          0.59          3.56         1.86 o
  -2   0  10         22.74         31.26         2.99 o
  -1   0  10          1.07          4.02         1.27 o
   0   0  10          0.07         15.24         4.71 o
   1   0  10         21.89         16.41         3.19 o
   2   0  10          1.16          6.21         2.39 o
   3   0  10         12.80          6.65         5.21 o
   4   0  10         42.61         55.50         5.77 o
   5   0  10          0.72          1.58         3.79 o
   6   0  10          1.87          1.63         2.47 o
 -12   1  10          2.53          6.07         2.70 o
 -11   1  10          0.01          1.12         2.79 o
 -10   1  10          1.36          3.92         2.36 o
  -9   1  10          6.70          6.73         3.05 o
  -8   1  10         55.52         51.99         5.78 o
  -7   1  10         22.30         24.50         6.68 o
  -6   1  10        188.01        187.72         9.03 o
  -5   1  10         39.25         31.22         3.76 o
  -4   1  10          0.68         18.84         2.95 o
  -3   1  10         90.17         82.08        12.15 o
  -2   1  10        547.59        591.17        13.50 o
  -1   1  10         10.93         18.53         2.51 o
   0   1  10        230.32        244.90        11.00 o
   1   1  10         20.94         16.80         3.22 o
   2   1  10         11.88         10.64         2.55 o
   3   1  10         15.64         18.00         3.61 o
   4   1  10          1.00          4.57         4.73 o
   5   1  10          9.87         21.14         6.57 o
 -11   2  10          1.37          0.15         4.86 o
 -10   2  10         32.51         42.80         5.97 o
  -9   2  10         64.89         73.68         9.96 o
  -8   2  10          0.67          5.21         4.73 o
  -7   2  10         16.57         12.51         4.57 o
  -6   2  10         78.06         68.35         8.62 o
  -5   2  10          4.02          6.83         2.84 o
  -4   2  10         65.69         68.46        10.94 o
  -3   2  10          1.72          4.85         1.54 o
  -2   2  10        220.17        244.31         9.38 o
  -1   2  10         86.97         82.04         4.91 o
   0   2  10          0.80         -0.35         1.41 o
   1   2  10          3.31          2.75         1.65 o
   2   2  10        102.50         82.32         6.87 o
   3   2  10          0.85          1.41         2.22 o
   4   2  10         26.71         28.34         7.73 o
 -11   3  10         25.74         18.82         7.49 o
 -10   3  10          9.20         10.54         3.68 o
  -9   3  10         25.73         26.94         4.98 o
  -8   3  10          2.42          7.31         4.21 o
  -7   3  10         59.36         50.58         8.15 o
  -6   3  10          6.68         16.04         4.57 o
  -5   3  10          5.07          2.58         2.10 o
  -4   3  10         55.17         60.73         7.41 o
  -3   3  10       1281.69       1242.60        36.59 o
  -2   3  10        253.34        219.30        12.99 o
  -1   3  10        181.44        173.61         8.05 o
   0   3  10         24.45         21.77         2.59 o
   1   3  10         36.77         34.71         4.49 o
   2   3  10          0.08          0.11         2.21 o
   3   3  10          9.51         10.67         5.73 o
   4   3  10         13.09         10.36         6.20 o
 -11   4  10         20.12         30.89         5.61 o
 -10   4  10          2.36          3.93         2.25 o
  -9   4  10          1.69          5.94         3.89 o
  -8   4  10         14.82          8.68         4.36 o
  -7   4  10          1.04          3.52         2.37 o
  -6   4  10          0.00          2.52         2.63 o
  -5   4  10         11.65         13.67         4.26 o
  -4   4  10         73.99         79.39         8.15 o
  -3   4  10         68.99         70.98         7.83 o
  -2   4  10        254.95        227.82        13.46 o
  -1   4  10         38.09         41.59         5.73 o
   0   4  10         62.47         54.99         6.02 o
   1   4  10         47.05         42.11         9.31 o
   2   4  10         29.14         34.81         8.36 o
   3   4  10         20.00         17.93         6.83 o
 -11   5  10          0.25          3.18         2.77 o
 -10   5  10          2.19          3.00         2.34 o
  -9   5  10        107.08        100.32        11.88 o
  -8   5  10         33.80         35.96         6.57 o
  -7   5  10         60.25         60.04         8.57 o
  -6   5  10         31.94         32.18         5.84 o
  -5   5  10          3.88          5.99         3.84 o
  -4   5  10         21.09         15.67         4.21 o
  -3   5  10          8.93          9.10         3.68 o
  -2   5  10          0.81          6.41         3.10 o
  -1   5  10         27.48         32.91         5.42 o
   0   5  10         38.00         46.49         5.07 o
   1   5  10         51.15         56.15        10.62 o
   2   5  10          1.82          4.10         4.63 o
 -10   6  10          2.79          1.58         2.94 o
  -9   6  10          2.78          3.58         3.58 o
  -8   6  10         38.29         29.44         6.36 o
  -7   6  10         96.31         78.08         9.73 o
  -6   6  10         32.14         41.48         6.94 o
  -5   6  10         41.23         41.38         6.73 o
  -4   6  10         38.16         41.90         6.68 o
  -3   6  10          5.70         12.20         4.21 o
  -2   6  10         68.13         66.51         7.89 o
  -1   6  10          0.35          5.47         3.26 o
   0   6  10         37.73         39.59         5.73 o
   1   6  10          7.87          4.52         5.21 o
  -9   7  10          7.23          9.31         4.15 o
  -8   7  10         12.64         23.71         6.41 o
  -7   7  10         30.92         23.55         5.84 o
  -6   7  10          4.71          3.42         2.58 o
  -5   7  10          0.00         -2.58         2.58 o
  -4   7  10         32.67         33.75         5.94 o
  -3   7  10         49.66         54.05         7.68 o
  -2   7  10         36.00         40.06         6.47 o
  -1   7  10          5.43         12.04         4.05 o
  -8   8  10          1.72          3.89         3.31 o
  -7   8  10          5.80          8.36         4.05 o
  -6   8  10          1.41          7.10         3.63 o
  -5   8  10         69.13         65.35         8.94 o
  -4   8  10          7.08         10.52         3.68 o
  -3   8  10          0.61          0.84         2.47 o
   2 -13  11          0.50         -2.84         2.84 o
  -3 -12  11          2.58         -2.05         3.05 o
  -2 -12  11          5.84          2.94         3.00 o
   2 -12  11          8.40          9.83         3.84 o
   3 -12  11         20.92         27.29         6.20 o
   4 -12  11          0.61          5.10         3.31 o
  -5 -11  11          1.90          8.36         5.15 o
  -4 -11  11          0.84         -0.37         2.79 o
  -3 -11  11          0.27          4.26         3.84 o
  -2 -11  11          0.07          0.95         1.58 o
  -1 -11  11         30.20         29.34         6.10 o
   0 -11  11         14.55         30.02         6.10 o
   1 -11  11        107.71         81.02         9.57 o
   2 -11  11         10.02         15.56         4.36 o
   3 -11  11         65.97         48.48         7.52 o
   4 -11  11          7.03          5.15         2.89 o
   5 -11  11         11.43          7.31         3.42 o
  -6 -10  11          3.21          7.26         4.36 o
  -5 -10  11         15.25          9.88         5.52 o
  -4 -10  11          7.87          8.31         4.73 o
  -3 -10  11          8.10          6.41         3.89 o
  -2 -10  11          2.05          1.66         4.29 o
  -1 -10  11          0.22         -1.63         2.05 o
   0 -10  11          5.98          6.89         3.26 o
   1 -10  11        103.29         75.55         9.10 o
   2 -10  11         10.74          9.36         3.47 o
   3 -10  11         10.96         17.72         4.21 o
   4 -10  11          0.70          1.20         1.28 o
   5 -10  11          9.67          7.83         3.58 o
   6 -10  11          0.04          0.79         2.31 o
  -7  -9  11          0.19          3.52         4.47 o
  -6  -9  11          1.24          2.79         4.42 o
  -5  -9  11          7.83         14.46         6.15 o
  -4  -9  11          3.37          2.42         3.36 o
  -3  -9  11          7.60          6.31         4.57 o
  -2  -9  11          0.34          1.47         2.17 o
  -1  -9  11          2.63          2.63         2.94 o
   0  -9  11          0.05          2.31         2.84 o
   1  -9  11          0.40          8.57         3.31 o
   2  -9  11          4.79          2.42         2.42 o
   3  -9  11         24.29         22.98         5.05 o
   4  -9  11          0.59          3.31         1.70 o
   5  -9  11          1.75          0.14         1.55 o
   6  -9  11          1.77          3.86         2.07 o
  -8  -8  11          3.72          6.62         4.78 o
  -7  -8  11          1.24          2.00         4.73 o
  -6  -8  11         13.01         18.35         7.52 o
  -5  -8  11         18.10         16.51         6.73 o
  -4  -8  11          4.67         16.09         6.94 o
  -3  -8  11         22.83         25.39         6.89 o
  -2  -8  11          1.48         -1.74         2.52 o
  -1  -8  11         47.23         45.79         7.15 o
   0  -8  11          1.87          4.47         2.94 o
   1  -8  11         23.64         34.49         5.84 o
   2  -8  11          9.78          9.57         3.79 o
   3  -8  11         31.88         55.63         7.41 o
   4  -8  11          0.02          2.21         2.16 o
   5  -8  11          7.09         10.36         2.66 o
   6  -8  11          0.18          3.00         1.96 o
  -9  -7  11          0.39          3.47         5.52 o
  -8  -7  11          0.43          1.10         5.10 o
  -7  -7  11          9.36         12.30         5.94 o
  -6  -7  11          0.59         -2.63         4.31 o
  -5  -7  11          5.25         12.04         5.68 o
  -4  -7  11         27.00         32.12         8.41 o
  -3  -7  11         87.35         77.13        11.04 o
  -2  -7  11          1.93          0.97         2.52 o
  -1  -7  11          8.31          7.78         3.00 o
   0  -7  11          1.35          3.47         2.31 o
   1  -7  11         21.01         12.99         3.73 o
   2  -7  11          4.26          2.63         2.47 o
   3  -7  11         45.27         48.79         6.89 o
   4  -7  11          0.73         -1.05         2.21 o
   5  -7  11          4.61          3.63         2.73 o
   6  -7  11          1.94          4.77         2.37 o
  -9  -6  11         21.83         26.87         8.31 o
  -8  -6  11         20.03         27.60         8.78 o
  -7  -6  11         28.47         29.34         7.68 o
  -6  -6  11          2.99          2.21         4.26 o
  -5  -6  11        380.07        319.25        23.61 o
  -4  -6  11         23.80         15.14         6.10 o
  -3  -6  11        275.80        263.87        12.73 o
  -2  -6  11        121.71        137.76         9.12 o
  -1  -6  11          1.37         -0.74         2.79 o
   0  -6  11          7.34          5.31         3.00 o
   1  -6  11         43.54         34.17         5.68 o
   2  -6  11          5.61          1.42         2.31 o
   3  -6  11         44.21         72.40         8.31 o
   4  -6  11          6.44          4.89         2.37 o
   5  -6  11         99.12         87.23         9.67 o
   6  -6  11          2.18          2.52         2.63 o
 -10  -5  11          0.17          4.89         4.42 o
  -9  -5  11         32.49         37.91        10.09 o
  -8  -5  11         11.74         18.45         6.94 o
  -7  -5  11         18.05         38.12         9.25 o
  -6  -5  11         12.91         14.62         6.52 o
  -5  -5  11        140.13        172.72        16.98 o
  -4  -5  11          9.34          3.79         4.00 o
  -3  -5  11         29.07         44.66         5.29 o
  -2  -5  11          3.20          2.50         2.09 o
  -1  -5  11        128.36        126.39        10.41 o
   0  -5  11          1.68          4.42         2.05 o
   1  -5  11          1.49          1.84         2.89 o
   2  -5  11         23.53         36.70         5.94 o
   3  -5  11         46.55         43.11         6.47 o
   4  -5  11         19.68         17.98         4.68 o
   5  -5  11          6.00          5.26         3.00 o
   6  -5  11          5.19          8.94         4.26 o
 -10  -4  11          9.03         12.78         6.52 o
  -9  -4  11         83.59         76.71        13.14 o
  -8  -4  11        105.70        125.03        16.93 o
  -7  -4  11         81.97         76.71        12.25 o
  -6  -4  11         70.07         56.41        10.83 o
  -5  -4  11         33.02         36.44         8.15 o
  -4  -4  11         33.44         39.70         8.12 o
  -3  -4  11         93.97        114.59         7.93 o
  -2  -4  11          8.90          7.45         2.84 o
  -1  -4  11         20.54         21.03         4.15 o
   0  -4  11         14.17         20.50         4.52 o
   1  -4  11        222.72        203.31        13.25 o
   2  -4  11         14.54         15.67         4.15 o
   3  -4  11        174.68        173.61        13.04 o
   4  -4  11          8.03          8.87         2.91 o
   5  -4  11         41.65         58.93        10.12 o
   6  -4  11          1.78          5.54         2.30 o
 -11  -3  11          1.47          9.83         5.57 o
 -10  -3  11          1.09         10.73         5.68 o
  -9  -3  11          4.10          2.21         5.21 o
  -8  -3  11        188.77        195.11        19.72 o
  -7  -3  11         60.75         76.18        12.51 o
  -6  -3  11        105.01         93.27        13.30 o
  -5  -3  11         13.68         14.14         5.26 o
  -4  -3  11          1.89          0.68         1.76 o
  -3  -3  11          1.05         13.06         2.86 o
  -2  -3  11         10.84          8.76         2.29 o
  -1  -3  11         11.68         20.82         3.79 o
   0  -3  11         10.66          8.15         2.94 o
   1  -3  11         50.31         49.69         6.73 o
   2  -3  11          2.29          4.42         2.58 o
   3  -3  11         34.78         40.22         6.07 o
   4  -3  11         10.25         19.79         3.82 o
   5  -3  11          2.52          4.32         2.76 o
   6  -3  11          0.40          3.75         1.80 o
 -11  -2  11          1.61          0.21         4.31 o
 -10  -2  11          0.35          8.89         5.57 o
  -9  -2  11          6.54          3.31         3.73 o
  -8  -2  11          2.04          0.95         3.63 o
  -7  -2  11         61.90         75.82        11.25 o
  -6  -2  11        170.14        168.40        15.56 o
  -5  -2  11          9.79         10.26         2.66 o
  -4  -2  11          1.77         -0.01         1.70 o
  -3  -2  11         25.57         25.61         3.70 o
  -2  -2  11          4.32          4.54         1.60 o
  -1  -2  11          1.36         -0.10         1.68 o
   0  -2  11          4.76         -0.65         3.86 o
   1  -2  11         45.72         45.74         6.68 o
   2  -2  11          4.76          4.36         2.94 o
   3  -2  11         48.31         52.79         7.31 o
   4  -2  11          1.03          1.76         1.66 o
   5  -2  11         68.18         74.76         7.10 o
   6  -2  11          0.95          3.90         4.89 o
 -11  -1  11          5.40         -0.37         4.99 o
 -10  -1  11          0.00         -2.58         3.42 o
  -9  -1  11          0.23          6.10         6.31 o
  -8  -1  11          0.16         -0.11         3.00 o
  -7  -1  11        151.42        170.14        15.77 o
  -6  -1  11        201.13        198.95        16.56 o
  -5  -1  11         65.45         83.34         6.37 o
  -4  -1  11         43.62         42.45         4.56 o
  -3  -1  11        124.45        128.10         6.36 o
  -2  -1  11          4.98          4.00         1.41 o
  -1  -1  11        268.38        247.40         8.88 o
   0  -1  11          9.63          6.08         3.05 o
   1  -1  11        130.83        126.51         8.40 o
   2  -1  11          4.21          4.62         4.29 o
   3  -1  11        116.87        102.84        10.15 o
   4  -1  11          0.14          1.79         3.13 o
   5  -1  11          7.44          9.75         3.12 o
 -11   0  11          2.14         26.34         8.25 o
 -10   0  11          0.18          1.26         2.12 o
  -9   0  11          2.40          1.85         2.21 o
  -8   0  11         26.63         26.71         4.37 o
  -7   0  11         23.68         26.13         6.47 o
  -6   0  11         69.44         69.07         5.95 o
  -5   0  11         83.71         89.08         8.68 o
  -4   0  11         21.64         20.83         3.06 o
  -3   0  11         88.91         92.21         5.32 o
  -2   0  11        330.01        324.07        12.17 o
  -1   0  11        158.95        147.97         6.77 o
   0   0  11          0.21          2.39         6.68 o
   1   0  11         51.67         60.08        10.38 o
   2   0  11          2.85          4.12         2.22 o
   3   0  11         11.42         14.57         3.48 o
   4   0  11          8.31          7.89         3.52 o
   5   0  11         23.80         27.81         7.41 o
 -11   1  11          0.73          3.20         2.24 o
 -10   1  11         15.11         11.19         3.13 o
  -9   1  11          1.96          3.08         2.34 o
  -8   1  11          1.20          3.36         4.00 o
  -7   1  11          7.11          6.10         4.00 o
  -6   1  11         45.65         40.53         4.55 o
  -5   1  11        117.00        112.26         7.09 o
  -4   1  11        210.96        202.59         9.32 o
  -3   1  11         12.18         29.88         4.13 o
  -2   1  11        230.53        230.45         8.62 o
  -1   1  11         59.48         60.45         4.33 o
   0   1  11         31.23         20.59         3.79 o
   1   1  11          1.59          8.02         2.47 o
   2   1  11        195.61        188.72        13.07 o
   3   1  11          1.01          1.00         1.51 o
 -11   2  11         32.66         24.70         4.81 o
 -10   2  11          0.13          2.97         2.25 o
  -9   2  11         33.38         26.57         6.13 o
  -8   2  11         45.77         45.64         8.31 o
  -7   2  11         36.55         24.71         6.10 o
  -6   2  11         26.73         18.88         5.57 o
  -5   2  11        121.27        134.81        12.09 o
  -4   2  11        279.27        289.23        17.46 o
  -3   2  11        563.37        523.48        48.21 o
  -2   2  11        269.65        269.54        14.41 o
  -1   2  11        147.77        128.67         9.53 o
   0   2  11         16.59         14.69         3.29 o
   1   2  11          0.29          4.10         2.31 o
   2   2  11          1.23          2.60         1.83 o
   3   2  11         45.99         51.32         9.99 o
 -11   3  11         12.27         13.47         3.83 o
 -10   3  11          1.35          1.19         4.44 o
  -9   3  11         16.57         25.66         6.36 o
  -8   3  11         46.01         58.62         9.31 o
  -7   3  11          0.14         11.09         4.78 o
  -6   3  11          9.46         15.19         4.78 o
  -5   3  11         17.13         27.08         5.73 o
  -4   3  11         37.90         38.96         6.41 o
  -3   3  11        133.70        124.45        10.52 o
  -2   3  11         50.68         53.42         6.83 o
  -1   3  11          5.30          8.19         2.43 o
   0   3  11          2.78          4.42         3.94 o
   1   3  11         31.59         31.07         4.33 o
   2   3  11          5.18          7.47         4.42 o
   3   3  11         19.97         17.93         6.20 o
 -10   4  11          1.19          5.49         2.97 o
  -9   4  11          1.48         11.83         5.42 o
  -8   4  11         17.73         26.18         6.41 o
  -7   4  11          9.81          9.57         4.42 o
  -6   4  11         83.29         78.39         9.62 o
  -5   4  11         13.88         23.03         5.31 o
  -4   4  11          3.35          7.05         3.52 o
  -3   4  11          0.16          0.84         2.21 o
  -2   4  11          2.89          3.52         2.42 o
  -1   4  11         16.92         11.38         2.78 o
   0   4  11          2.61          1.52         3.10 o
   1   4  11          4.92          0.32         3.00 o
   2   4  11          0.16         -4.63         4.68 o
 -10   5  11          4.71          5.94         5.05 o
  -9   5  11          4.81         14.04         5.73 o
  -8   5  11          0.28         11.30         4.68 o
  -7   5  11          4.50         11.04         4.42 o
  -6   5  11         40.68         41.06         6.94 o
  -5   5  11        102.07         99.90        10.31 o
  -4   5  11         61.64         59.31         8.10 o
  -3   5  11          4.67          6.15         2.89 o
  -2   5  11         53.52         61.20         7.57 o
  -1   5  11          4.24          6.47         2.73 o
   0   5  11          3.48          9.62         5.42 o
  -9   6  11          0.25          9.41         4.42 o
  -8   6  11          2.38         -4.26         4.42 o
  -7   6  11          1.14         13.14         4.57 o
  -6   6  11        117.21        128.76        12.51 o
  -5   6  11          1.47         -1.37         2.00 o
  -4   6  11         22.77         28.08         5.78 o
  -3   6  11         46.87         41.96         6.52 o
  -2   6  11          8.35         11.67         3.58 o
  -1   6  11         29.81         22.50         4.68 o
  -8   7  11          4.09          5.15         3.47 o
  -7   7  11         26.28         31.60         6.68 o
  -6   7  11          5.16          9.99         3.79 o
  -5   7  11         17.56         13.46         4.42 o
  -4   7  11          7.76          8.78         3.68 o
  -3   7  11          0.40         -0.74         2.05 o
  -2 -12  12          4.51          8.89         4.36 o
  -1 -12  12          0.44          5.15         3.58 o
  -4 -11  12          0.01         13.30         5.21 o
  -3 -11  12          5.68          7.45         2.87 o
  -2 -11  12          3.75          3.21         3.73 o
  -1 -11  12          0.10          8.99         4.78 o
   0 -11  12          2.50         -1.10         1.95 o
   1 -11  12          0.01          9.41         3.68 o
   2 -11  12         21.57         17.82         4.84 o
   3 -11  12          1.76          0.16         1.68 o
  -6 -10  12          0.24          1.10         3.73 o
  -5 -10  12          0.00         -3.63         3.63 o
  -4 -10  12          1.94         -1.10         2.42 o
  -3 -10  12          7.87          7.81         3.23 o
  -2 -10  12          3.79          0.37         2.42 o
  -1 -10  12          5.17          6.47         4.00 o
   0 -10  12          4.94          4.15         3.05 o
   1 -10  12          0.00          0.37         2.21 o
   2 -10  12         10.66          6.94         3.21 o
   3 -10  12          0.05         -1.26         2.26 o
   4 -10  12          0.16          1.79         2.37 o
   5 -10  12          0.00         -0.68         1.84 o
  -7  -9  12          1.22          0.68         4.15 o
  -6  -9  12          0.35          7.99         5.31 o
  -5  -9  12          1.81          4.21         3.89 o
  -4  -9  12         23.23         19.72         6.57 o
  -3  -9  12          0.45          4.52         2.34 o
  -2  -9  12          0.51         -0.63         2.47 o
  -1  -9  12          0.34          2.21         2.31 o
   0  -9  12         15.81         50.68         8.20 o
   1  -9  12          9.74         10.36         4.10 o
   2  -9  12         79.34         89.22         9.83 o
   3  -9  12          2.76          9.31         3.79 o
   4  -9  12         32.08         31.23         6.10 o
   5  -9  12          1.08          0.37         1.79 o
  -7  -8  12          1.70          3.21         3.89 o
  -6  -8  12          0.00         -1.89         3.36 o
  -5  -8  12          3.36          1.95         4.21 o
  -4  -8  12          0.05          7.26         5.68 o
  -3  -8  12          0.59          3.54         1.99 o
  -2  -8  12          1.71          3.21         3.15 o
  -1  -8  12          2.20          6.41         3.73 o
   0  -8  12          2.21          9.15         3.63 o
   1  -8  12          0.92          2.68         2.47 o
   2  -8  12         21.79         24.92         5.36 o
   3  -8  12         14.71         17.30         4.57 o
   4  -8  12         25.12         31.44         5.99 o
   5  -8  12          1.03          1.52         2.47 o
  -8  -7  12         28.91         29.55         8.73 o
  -7  -7  12          4.54          8.15         4.84 o
  -6  -7  12          5.59          9.31         5.21 o
  -5  -7  12          0.80         13.20         5.68 o
  -4  -7  12         26.45         24.45         7.10 o
  -3  -7  12          0.04         -0.42         1.79 o
  -2  -7  12         25.86         23.40         5.52 o
  -1  -7  12          2.04          1.05         2.05 o
   0  -7  12          0.02          7.89         3.68 o
   1  -7  12          1.49          2.10         2.47 o
   2  -7  12         69.12         66.46         8.31 o
   3  -7  12         15.81         14.14         4.57 o
   4  -7  12         39.14         61.15         8.20 o
   5  -7  12          0.23         -0.26         2.05 o
  -9  -6  12          0.14          4.99         4.99 o
  -8  -6  12          1.43          1.16         3.94 o
  -7  -6  12          8.42         10.67         6.10 o
  -6  -6  12         61.85        109.78        15.04 o
  -5  -6  12         40.80         45.48         9.83 o
  -4  -6  12          4.90         18.48         4.16 o
  -3  -6  12         25.33         35.15         5.03 o
  -2  -6  12         30.22         39.43         6.57 o
  -1  -6  12          0.34         -0.53         2.47 o
   0  -6  12         93.09        100.42        10.09 o
   1  -6  12          3.52          3.31         3.10 o
   2  -6  12         55.16         41.22         6.73 o
   3  -6  12          0.02         -1.37         2.21 o
   4  -6  12         10.26          9.57         4.05 o
   5  -6  12          0.63         -3.05         3.05 o
  -9  -5  12         44.59         51.89        11.25 o
  -8  -5  12          3.47         22.98         8.46 o
  -7  -5  12         76.63        109.57        15.77 o
  -6  -5  12          5.83          9.52         6.26 o
  -5  -5  12          3.93          6.36         4.52 o
  -4  -5  12        120.97        101.54         8.32 o
  -3  -5  12         58.15         48.41         7.52 o
  -2  -5  12         47.62         41.64         6.47 o
  -1  -5  12          6.63          5.42         2.84 o
   0  -5  12          3.50          7.20         3.31 o
   1  -5  12          4.41         12.57         3.84 o
   2  -5  12         16.90         10.52         3.26 o
   3  -5  12          0.07          5.42         3.26 o
   4  -5  12          9.30         11.09         4.00 o
   5  -5  12          0.89          3.73         3.00 o
 -10  -4  12          4.23         -3.89         5.68 o
  -9  -4  12          5.22          4.94         5.26 o
  -8  -4  12        198.40        192.80        20.19 o
  -7  -4  12          9.50         15.83         7.68 o
  -6  -4  12         36.68         38.07         8.31 o
  -5  -4  12          4.32          4.26         4.63 o
  -4  -4  12         30.89         25.60         4.32 o
  -3  -4  12          5.42          4.93         2.44 o
  -2  -4  12         68.99         60.46         7.78 o
  -1  -4  12          2.16         -2.21         2.21 o
   0  -4  12          0.03          7.26         3.47 o
   1  -4  12          1.68         -1.47         2.10 o
   2  -4  12         52.86         45.64         7.10 o
   3  -4  12          0.82          0.58         2.58 o
   4  -4  12         22.43         29.29         5.78 o
   5  -4  12          1.50          1.47         2.10 o
 -10  -3  12          2.09         11.09         6.62 o
  -9  -3  12          2.06          5.36         6.10 o
  -8  -3  12         52.24         30.23         8.36 o
  -7  -3  12          0.00          7.31         4.52 o
  -6  -3  12          8.21         75.03        12.51 o
  -5  -3  12          2.93          1.80         2.39 o
  -4  -3  12          5.33          9.96         2.61 o
  -3  -3  12          4.49          1.27         1.79 o
  -2  -3  12         97.37        113.00         7.73 o
  -1  -3  12          6.76          5.26         2.68 o
   0  -3  12         57.21         57.31         7.31 o
   1  -3  12          9.91          9.94         3.89 o
   2  -3  12         34.58         42.75         6.78 o
   3  -3  12          2.78          4.36         2.52 o
   4  -3  12         22.68         29.80         4.63 o
   5  -3  12          3.67          4.27         3.55 o
 -10  -2  12          8.56         24.29         8.62 o
  -9  -2  12          7.79         16.72         7.15 o
  -8  -2  12          1.07          3.52         4.10 o
  -7  -2  12         14.89         11.78         5.99 o
  -6  -2  12        102.88        116.80         8.99 o
  -5  -2  12         13.44          8.58         4.36 o
  -4  -2  12         38.30         38.86         4.53 o
  -3  -2  12          8.22          3.98         4.89 o
  -2  -2  12          0.02          1.39         1.95 o
  -1  -2  12          4.50          4.02         2.31 o
   0  -2  12        114.85        117.19         8.14 o
   1  -2  12         40.30         40.54         6.83 o
   2  -2  12         29.61         22.56         4.89 o
   3  -2  12         20.10         24.45         5.63 o
   4  -2  12         12.72         11.67         4.42 o
   5  -2  12          6.94         14.72         3.80 o
 -11  -1  12          3.25          5.94         4.57 o
 -10  -1  12          0.12         -2.00         3.79 o
  -9  -1  12          4.51          5.31         4.31 o
  -8  -1  12         10.61         10.62         4.63 o
  -7  -1  12         10.07         10.31         4.52 o
  -6  -1  12        112.53        118.78         8.10 o
  -5  -1  12         31.32         20.34         3.60 o
  -4  -1  12          3.26          4.45         2.13 o
  -3  -1  12         17.13         18.55         2.82 o
  -2  -1  12        296.88        300.07        13.72 o
  -1  -1  12          1.46          0.52         1.42 o
   0  -1  12         34.98         43.91         5.28 o
   1  -1  12          3.76          8.83         2.50 o
   2  -1  12         25.26         27.66         5.42 o
   3  -1  12          0.74         -1.74         2.42 o
   4  -1  12         29.35         45.43         7.41 o
 -11   0  12          0.00          4.47         4.63 o
 -10   0  12         12.28          5.36         3.52 o
  -9   0  12          0.05          1.63         3.42 o
  -8   0  12          2.67          5.57         3.15 o
  -7   0  12          0.01          1.41         1.95 o
  -6   0  12         39.63         37.80         5.76 o
  -5   0  12         26.97         22.33         3.68 o
  -4   0  12         36.89         43.53         3.99 o
  -3   0  12         73.26         91.28         5.76 o
  -2   0  12        138.03        152.89         7.25 o
  -1   0  12         46.60         41.14         4.98 o
   0   0  12         30.59         37.96         6.70 o
   1   0  12          0.27          1.36         2.31 o
   2   0  12        120.25        113.29         8.67 o
   3   0  12          0.44          5.84         3.10 o
   4   0  12        100.74         94.48        10.36 o
 -11   1  12         36.36         32.03         5.77 o
 -10   1  12          1.38          4.08         2.41 o
  -9   1  12         30.50         31.44         5.15 o
  -8   1  12         16.45          9.88         4.78 o
  -7   1  12         76.16         73.98        10.62 o
  -6   1  12         59.37         59.67         8.89 o
  -5   1  12         74.30         81.44        10.04 o
  -4   1  12        645.61        636.88        18.11 o
  -3   1  12        119.28        118.30         6.47 o
  -2   1  12        500.98        498.97        13.56 o
  -1   1  12        128.51        123.57         8.48 o
   0   1  12         46.48         42.03         5.09 o
   1   1  12          0.80          0.22         1.54 o
   2   1  12         46.49         47.27         5.77 o
   3   1  12          0.13          0.34         1.46 o
 -10   2  12          2.74          1.12         3.05 o
  -9   2  12          0.01         -2.73         2.73 o
  -8   2  12          0.80          1.79         2.94 o
  -7   2  12          3.95          3.21         3.00 o
  -6   2  12          2.53         10.78         4.63 o
  -5   2  12          0.60          7.78         4.36 o
  -4   2  12         14.74         18.14         4.78 o
  -3   2  12         98.37         91.12         9.62 o
  -2   2  12          0.34          2.02         1.86 o
  -1   2  12         59.55         52.22         5.63 o
   0   2  12         41.33         33.74         4.62 o
   1   2  12          9.43         11.69         5.07 o
   2   2  12          7.19          5.22         2.81 o
 -10   3  12         13.92         16.02         3.94 o
  -9   3  12         23.18         18.66         5.78 o
  -8   3  12         51.86         43.48         8.36 o
  -7   3  12         24.75         25.50         6.68 o
  -6   3  12          6.33         19.98         5.52 o
  -5   3  12          6.69          4.47         3.31 o
  -4   3  12         52.89         61.09         8.20 o
  -3   3  12         13.39         14.25         4.05 o
  -2   3  12          1.04          4.89         6.39 o
  -1   3  12         14.82         13.04         6.36 o
   0   3  12         33.75         44.43         9.25 o
   1   3  12          0.07          0.05         3.63 o
 -10   4  12          0.88          2.94         3.36 o
  -9   4  12          2.54          1.74         3.00 o
  -8   4  12          6.06         10.99         4.47 o
  -7   4  12         12.24         12.15         4.73 o
  -6   4  12         27.36         24.24         5.68 o
  -5   4  12         30.16         28.76         5.68 o
  -4   4  12         59.72         63.62         8.31 o
  -3   4  12          3.90          1.74         2.00 o
  -2   4  12         13.12         13.83         3.79 o
  -1   4  12          0.01          1.95         3.52 o
   0   4  12          0.56          6.68         5.26 o
  -9   5  12          1.80          9.73         4.78 o
  -8   5  12          9.45         15.04         6.47 o
  -7   5  12         34.49         22.40         5.73 o
  -6   5  12         29.70         23.61         5.52 o
  -5   5  12         38.06         31.70         6.20 o
  -4   5  12         13.92         10.31         3.79 o
  -3   5  12         65.07         63.36         8.31 o
  -2   5  12          5.03          3.21         2.31 o
  -1   5  12         38.29         34.07         8.89 o
  -7   6  12          2.43          6.41         4.05 o
  -6   6  12          3.81          7.68         3.68 o
  -5   6  12         77.62         76.18         9.67 o
  -4   6  12          0.11          4.99         3.36 o
  -3   6  12          0.58          8.78         3.58 o
  -3 -11  13          1.10          2.47         3.68 o
  -2 -11  13          4.24          9.36         4.47 o
  -1 -11  13          0.32          0.68         2.47 o
   0 -11  13          3.75          3.42         3.21 o
   1 -11  13          9.74          3.63         2.52 o
   2 -11  13          3.54          4.15         3.36 o
  -5 -10  13          1.85          8.10         5.21 o
  -4 -10  13          0.02          2.63         3.42 o
  -3 -10  13          4.50         11.30         4.89 o
  -2 -10  13          1.92          2.94         3.10 o
  -1 -10  13         13.97         14.46         5.26 o
   0 -10  13          0.15          4.21         2.94 o
   1 -10  13          1.85          7.68         3.15 o
   2 -10  13          0.85          1.47         2.68 o
   3 -10  13          3.06          4.42         3.05 o
  -6  -9  13          3.24          9.15         5.94 o
  -5  -9  13          2.56          0.05         2.94 o
  -4  -9  13         10.80          6.78         3.21 o
  -3  -9  13         31.73         16.35         5.78 o
  -2  -9  13          2.08         -2.05         2.31 o
  -1  -9  13          0.90          1.37         2.52 o
   0  -9  13          0.50         -2.68         2.68 o
   1  -9  13          4.10          1.16         2.21 o
   2  -9  13          0.33          2.89         2.58 o
   3  -9  13          2.30          2.79         2.31 o
   4  -9  13          0.18         -3.42         3.42 o
  -7  -8  13          0.41          1.42         3.94 o
  -6  -8  13         10.74          6.89         6.83 o
  -5  -8  13          7.98         10.88         5.68 o
  -4  -8  13          1.60          3.03         2.11 o
  -3  -8  13          1.74          2.84         3.10 o
  -2  -8  13          2.76          3.00         2.37 o
  -1  -8  13          5.16          5.84         3.89 o
   0  -8  13          0.77          0.47         2.26 o
   1  -8  13          2.99         14.72         4.57 o
   2  -8  13          0.40         -0.89         2.21 o
   3  -8  13          3.07          9.36         3.79 o
   4  -8  13          0.13          2.52         2.58 o
  -8  -7  13          0.38         11.67         5.99 o
  -7  -7  13          1.54          6.20         6.68 o
  -6  -7  13         11.70         12.72         6.68 o
  -5  -7  13         10.15         12.78         6.10 o
  -4  -7  13          1.12          5.15         2.38 o
  -3  -7  13          2.16          4.89         3.47 o
  -2  -7  13          0.11          2.68         3.42 o
  -1  -7  13          1.07          6.78         3.68 o
   0  -7  13          0.09          3.05         2.89 o
   1  -7  13         25.69         31.97         6.10 o
   2  -7  13         22.50         18.19         4.94 o
   3  -7  13        145.86        126.76        12.20 o
   4  -7  13         10.80         13.46         4.21 o
  -8  -6  13         32.64         39.27         9.88 o
  -7  -6  13         75.64         61.51        11.36 o
  -6  -6  13         19.55         30.02         8.52 o
  -5  -6  13          2.59         -1.79         3.47 o
  -4  -6  13          5.09          6.21         2.92 o
  -3  -6  13          5.92          7.47         2.78 o
  -2  -6  13          0.89          3.47         2.84 o
  -1  -6  13         16.85         24.19         5.99 o
   0  -6  13          1.46          5.78         3.89 o
   1  -6  13          8.23          6.41         3.00 o
   2  -6  13          2.20          2.63         3.10 o
   3  -6  13          5.83          1.10         3.05 o
   4  -6  13         10.24          9.20         3.94 o
  -9  -5  13          4.39         12.72         6.62 o
  -8  -5  13         55.84         57.68        12.04 o
  -7  -5  13          4.83         19.87         7.52 o
  -6  -5  13          7.18          3.52         3.36 o
  -5  -5  13          1.68          6.78         3.23 o
  -4  -5  13         14.80         17.23         7.60 o
  -3  -5  13         53.33         42.43         5.60 o
  -2  -5  13          5.30          1.68         2.21 o
  -1  -5  13         53.04         63.67         8.52 o
   0  -5  13          0.99          3.52         2.94 o
   1  -5  13          0.35         -0.05         2.42 o
   2  -5  13          0.36          0.74         1.95 o
   3  -5  13         85.49         94.01        10.57 o
   4  -5  13          6.58          9.20         4.47 o
  -9  -4  13          0.25         -0.63         3.79 o
  -8  -4  13         54.09         58.57        12.04 o
  -7  -4  13          3.47          2.89         4.52 o
  -6  -4  13          1.60          3.26         3.47 o
  -5  -4  13          5.21          1.93         2.71 o
  -4  -4  13          0.39          0.66         2.52 o
  -3  -4  13          0.01          0.97         5.44 o
  -2  -4  13         25.18         25.34         5.84 o
  -1  -4  13          4.29          9.31         3.73 o
   0  -4  13          1.51          2.52         2.05 o
   1  -4  13          2.39          4.47         2.58 o
   2  -4  13         10.32          8.41         3.42 o
   3  -4  13         16.13         25.39         5.52 o
   4  -4  13          8.30         10.25         3.94 o
 -10  -3  13          0.44         16.46         7.05 o
  -9  -3  13          0.65         -1.74         4.47 o
  -8  -3  13          6.00          5.84         6.31 o
  -7  -3  13         12.74         23.29         7.57 o
  -6  -3  13          9.73         11.89         3.22 o
  -5  -3  13          4.03          2.43         1.95 o
  -4  -3  13          8.21          9.72         4.00 o
  -3  -3  13         57.49         52.75         5.71 o
  -2  -3  13         22.32         22.66         5.36 o
  -1  -3  13         15.60         13.99         3.94 o
   0  -3  13          7.23          6.99         3.31 o
   1  -3  13          0.02          0.00         2.37 o
   2  -3  13          2.20          4.36         3.31 o
   3  -3  13         25.25         30.18         6.20 o
   4  -3  13          2.18          5.89         3.63 o
 -10  -2  13          5.55          2.84         4.63 o
  -9  -2  13          5.76         -1.16         5.42 o
  -8  -2  13         12.72         10.99         5.52 o
  -7  -2  13         24.97         25.24         4.46 o
  -6  -2  13          2.08          1.01         1.95 o
  -5  -2  13        106.27        114.59         8.39 o
  -4  -2  13         17.56         12.87         2.87 o
  -3  -2  13         79.08         80.11         6.67 o
  -2  -2  13         32.24         34.42         4.82 o
  -1  -2  13          7.65         11.53         3.15 o
   0  -2  13          0.40          0.47         1.89 o
   1  -2  13          0.07          6.20         2.94 o
   2  -2  13         22.70         24.76         5.84 o
   3  -2  13          0.60          1.84         2.16 o
 -10  -1  13          6.26          1.89         3.73 o
  -9  -1  13          0.16         -1.58         3.31 o
  -8  -1  13          4.40         -0.11         2.94 o
  -7  -1  13          1.82          2.78         1.92 o
  -6  -1  13          4.19          1.07         4.47 o
  -5  -1  13         17.64         27.36         5.05 o
  -4  -1  13        100.67        110.28         7.87 o
  -3  -1  13        142.57        118.01         6.71 o
  -2  -1  13        113.57        120.98         8.51 o
  -1  -1  13        167.45        169.91        10.09 o
   0  -1  13          3.64          2.67         1.87 o
   1  -1  13         17.40         17.62         3.60 o
   2  -1  13         14.96         17.14         5.10 o
   3  -1  13         62.39         62.88         8.78 o
 -10   0  13          0.05         -0.58         3.31 o
  -9   0  13         14.46         18.45         6.20 o
  -8   0  13         15.83          8.15         4.84 o
  -7   0  13          8.31          6.73         4.00 o
  -6   0  13         35.03         30.20         6.26 o
  -5   0  13        201.63        208.96        14.59 o
  -4   0  13        227.00        215.20        12.54 o
  -3   0  13          2.20         14.88         2.46 o
  -2   0  13        266.61        279.42        13.20 o
  -1   0  13          9.51         10.54         2.63 o
   0   0  13         37.47         34.29         5.36 o
   1   0  13         44.11         46.96         9.36 o
   2   0  13         34.53         34.61         5.37 o
 -10   1  13          1.93          1.38         2.19 o
  -9   1  13          0.53         -3.84         3.84 o
  -8   1  13         10.23          5.26         3.31 o
  -7   1  13          1.74          1.58         2.73 o
  -6   1  13          1.59          4.15         4.31 o
  -5   1  13         20.15         38.49         7.36 o
  -4   1  13          0.18          1.57         1.91 o
  -3   1  13         37.50         47.37         4.22 o
  -2   1  13         12.79         12.09         3.03 o
  -1   1  13         24.48         19.18         3.61 o
   0   1  13          8.45          7.36         2.87 o
   1   1  13         27.91         36.44         5.07 o
   2   1  13         25.13         28.34         4.73 o
  -9   2  13          0.80         -2.37         3.63 o
  -8   2  13         83.71         71.98        10.88 o
  -7   2  13          6.97         11.99         4.94 o
  -6   2  13          0.43         10.41         4.52 o
  -5   2  13          1.65         13.56         4.99 o
  -4   2  13         59.47         60.07         6.49 o
  -3   2  13         40.30         43.62         5.36 o
  -2   2  13          2.66          7.57         4.94 o
  -1   2  13          7.24          5.57         4.36 o
   0   2  13         15.05         21.46         4.05 o
   1   2  13          1.86          7.94         2.83 o
  -9   3  13          3.02         15.77         6.05 o
  -8   3  13          1.91         10.67         5.15 o
  -7   3  13          1.60          5.26         4.05 o
  -6   3  13         27.49         21.08         5.78 o
  -5   3  13          0.27          6.52         3.68 o
  -4   3  13         67.02         66.14         9.04 o
  -3   3  13        113.85        110.83         8.69 o
  -2   3  13          1.20          1.47         3.00 o
  -1   3  13         33.11         37.43         9.15 o
   0   3  13          5.02          9.78         5.10 o
  -8   4  13          5.69         15.72         5.42 o
  -7   4  13         12.95         17.93         5.73 o
  -6   4  13         31.22         33.28         7.20 o
  -5   4  13          5.47          4.78         3.79 o
  -4   4  13         38.60         35.49         6.68 o
  -3   4  13         48.74         46.37         7.20 o
  -2   4  13          5.92          4.47         3.47 o
  -6   5  13         17.93         21.87         5.84 o
  -5   5  13          7.53          4.68         3.47 o
  -4   5  13          0.49         -1.89         1.89 o
  -4 -10  14          3.72          4.00         3.31 o
  -3 -10  14          1.27          0.79         3.84 o
  -2 -10  14          0.34          3.47         4.05 o
  -1 -10  14          0.83          4.57         3.94 o
   0 -10  14          1.50          5.21         3.21 o
   1 -10  14          0.00          3.73         3.05 o
  -5  -9  14          0.04          1.54         2.20 o
  -4  -9  14          5.05         17.88         6.15 o
  -3  -9  14          0.84          2.00         4.00 o
  -2  -9  14          3.63          2.63         3.84 o
  -1  -9  14         13.76         21.29         5.47 o
   0  -9  14          1.63          4.10         3.05 o
   1  -9  14          1.46          6.83         3.73 o
   2  -9  14         15.08         11.51         4.68 o
  -6  -8  14          0.02          3.68         5.21 o
  -5  -8  14          4.39          4.26         4.65 o
  -4  -8  14         28.45         18.93         5.60 o
  -3  -8  14          9.63          3.52         3.68 o
  -2  -8  14         51.12         38.85         7.52 o
  -1  -8  14          0.43          0.89         2.42 o
   0  -8  14          1.95          5.99         3.21 o
   1  -8  14          2.10          4.94         3.26 o
   2  -8  14          0.51          6.73         3.26 o
   3  -8  14          0.00         -2.00         2.63 o
  -7  -7  14         52.95         92.96        15.14 o
  -6  -7  14         14.17          8.41         5.26 o
  -5  -7  14         12.93         13.01         4.65 o
  -4  -7  14         17.13         16.84         4.17 o
  -3  -7  14         19.98         20.56         6.20 o
  -2  -7  14         28.42         21.35         5.73 o
  -1  -7  14          8.35          6.94         4.10 o
   0  -7  14          0.37          0.68         2.52 o
   1  -7  14          0.80          1.79         2.79 o
   2  -7  14          5.42          9.25         3.89 o
   3  -7  14          0.00          5.10         3.42 o
  -8  -6  14          4.87          1.05         4.00 o
  -7  -6  14          3.86          8.31         5.94 o
  -6  -6  14         11.31         14.88         5.73 o
  -5  -6  14         10.95         10.19         3.67 o
  -4  -6  14          2.15          7.51         3.22 o
  -3  -6  14          0.42         -2.47         2.73 o
  -2  -6  14          0.58          5.10         2.94 o
  -1  -6  14          0.06          3.15         3.47 o
   0  -6  14         15.62         20.40         5.68 o
   1  -6  14          0.10          4.99         3.58 o
   2  -6  14          0.23          5.84         3.68 o
   3  -6  14          3.75          0.11         2.16 o
  -8  -5  14         37.74         45.69        11.09 o
  -7  -5  14          0.02         -6.20         6.20 o
  -6  -5  14          6.04         10.10         3.84 o
  -5  -5  14          0.80          4.56         2.93 o
  -4  -5  14          0.20          1.73         2.02 o
  -3  -5  14          1.38         -2.21         2.73 o
  -2  -5  14          2.51          1.74         2.68 o
  -1  -5  14          3.37          3.52         3.42 o
   0  -5  14         14.06         14.14         4.63 o
   1  -5  14          5.70          1.84         2.73 o
   2  -5  14          0.01          5.15         3.52 o
   3  -5  14          0.00         -1.58         2.79 o
  -9  -4  14          6.56          3.31         4.57 o
  -8  -4  14          0.69         -4.73         4.73 o
  -7  -4  14         10.95          6.52         5.57 o
  -6  -4  14          1.86          7.36         2.79 o
  -5  -4  14          1.62          6.41         2.84 o
  -4  -4  14         10.84         14.82         3.75 o
  -3  -4  14          1.79          1.79         2.58 o
  -2  -4  14         16.03         22.61         5.57 o
  -1  -4  14          0.00          2.26         2.42 o
   0  -4  14         45.69         49.53         7.62 o
   1  -4  14          0.20          1.52         2.63 o
   2  -4  14         72.39         67.67         9.15 o
   3  -4  14          0.20         -2.42         2.68 o
  -9  -3  14          7.10          9.36         5.99 o
  -8  -3  14          1.15          3.47         3.84 o
  -7  -3  14          2.75          3.86         4.92 o
  -6  -3  14          5.44          5.94         3.15 o
  -5  -3  14         10.21          7.08         2.68 o
  -4  -3  14          0.04          0.03         2.39 o
  -3  -3  14          0.35          5.26         3.00 o
  -2  -3  14          1.98         -1.21         1.84 o
  -1  -3  14          3.24          4.21         2.63 o
   0  -3  14         95.32         92.38        10.36 o
   1  -3  14          0.01         -0.05         2.42 o
   2  -3  14         72.51         70.66         9.31 o
  -9  -2  14          1.22          1.10         4.63 o
  -8  -2  14          0.30          3.95         2.77 o
  -7  -2  14          3.26          2.74         3.63 o
  -6  -2  14          0.00          0.24         2.05 o
  -5  -2  14          0.72         -1.93         1.93 o
  -4  -2  14         15.76         20.44         8.10 o
  -3  -2  14         78.58         93.17        10.09 o
  -2  -2  14        117.68        108.31        10.62 o
  -1  -2  14        165.20        172.51        10.76 o
   0  -2  14          0.64         -3.47         3.47 o
   1  -2  14         30.79         27.92         5.89 o
   2  -2  14          8.21          6.26         3.15 o
  -9  -1  14          0.82         -1.21         3.94 o
  -8  -1  14          1.08          4.36         3.71 o
  -7  -1  14         39.67         33.37         5.60 o
  -6  -1  14         11.11         10.61         2.76 o
  -5  -1  14          6.54          9.37         6.23 o
  -4  -1  14         86.87         90.18         7.22 o
  -3  -1  14          7.96          9.10         3.58 o
  -2  -1  14         91.50         80.28         7.16 o
  -1  -1  14         57.76         58.43         7.28 o
   0  -1  14          6.90          5.37         2.17 o
   1  -1  14          0.04          0.37         2.00 o
  -9   0  14          3.44          1.79         3.26 o
  -8   0  14          0.05          0.47         3.47 o
  -7   0  14          0.32          3.21         3.47 o
  -6   0  14          5.92          7.05         4.94 o
  -5   0  14          0.03          0.60         1.65 o
  -4   0  14         22.74         33.77         4.57 o
  -3   0  14         87.62         80.35         7.68 o
  -2   0  14          5.00          4.11         2.18 o
  -1   0  14          0.08          0.68         5.31 o
   0   0  14          0.56          6.17         3.73 o
   1   0  14          5.73         11.01         3.34 o
  -9   1  14          4.45         -3.68         3.68 o
  -8   1  14         32.48         36.96         8.46 o
  -7   1  14          0.01          3.58         3.31 o
  -6   1  14          8.16         10.99         4.84 o
  -5   1  14          0.33          2.84         3.26 o
  -4   1  14         66.61         68.40         9.52 o
  -3   1  14         18.64         21.29         6.78 o
  -2   1  14          0.98          0.49         1.42 o
  -1   1  14          0.90          7.04         2.69 o
   0   1  14          8.61          5.27         4.89 o
  -8   2  14          1.35          0.68         2.79 o
  -7   2  14          4.15          7.10         4.73 o
  -6   2  14          5.79         13.62         5.15 o
  -5   2  14          2.94          7.94         4.89 o
  -4   2  14        106.73        114.68         9.15 o
  -3   2  14         43.08         37.70         8.89 o
  -2   2  14         30.11         29.18         7.31 o
  -1   2  14         71.36         72.35        12.30 o
  -7   3  14          7.77         12.20         6.15 o
  -6   3  14          0.51          4.21         3.21 o
  -5   3  14          0.60          8.25         4.52 o
  -4   3  14          1.83          2.02         9.65 o
  -3   3  14         21.34         22.35         7.57 o
  -3  -9  15          0.94          0.58         2.42 o
  -2  -9  15          4.90         12.78         5.26 o
  -1  -9  15          3.98          6.52         4.21 o
   0  -9  15          3.17         16.19         5.26 o
  -5  -8  15          0.01          1.15         2.52 o
  -4  -8  15          1.63          9.67         4.47 o
  -3  -8  15          1.33          1.10         2.94 o
  -2  -8  15          1.05         -0.58         2.47 o
  -1  -8  15         10.09          7.78         4.31 o
   0  -8  15          0.19          0.74         3.31 o
   1  -8  15          1.27         -1.26         2.79 o
  -6  -7  15          0.12          5.16         3.92 o
  -5  -7  15          5.28         -1.39         3.84 o
  -4  -7  15          2.45         -0.26         2.79 o
  -3  -7  15          1.96          8.10         4.42 o
  -2  -7  15          4.37          7.62         4.36 o
  -1  -7  15          0.58          1.79         3.00 o
   0  -7  15          0.62         -2.47         2.47 o
   1  -7  15         19.48         17.03         5.15 o
  -7  -6  15          1.35          2.00         2.41 o
  -6  -6  15          0.63          2.94         3.39 o
  -5  -6  15          0.67          9.44         4.31 o
  -4  -6  15          1.53         -1.68         2.47 o
  -3  -6  15         12.21         14.30         5.84 o
  -2  -6  15          5.39          8.68         4.63 o
  -1  -6  15         50.20         48.11         8.25 o
   0  -6  15          0.82          7.05         3.58 o
   1  -6  15         35.05         35.28         7.20 o
  -7  -5  15          0.82          1.97         2.03 o
  -6  -5  15          3.11          4.43         2.71 o
  -5  -5  15          1.78          4.63         2.65 o
  -4  -5  15          4.87          2.00         2.68 o
  -3  -5  15         27.68         32.70         6.68 o
  -2  -5  15         18.90         19.45         5.31 o
  -1  -5  15         11.16         18.03         5.78 o
   0  -5  15         10.96         14.04         4.73 o
   1  -5  15         30.51         32.55         6.78 o
  -7  -4  15          0.22          0.27         4.44 o
  -6  -4  15          1.92          7.21         3.13 o
  -5  -4  15          0.15          2.79         8.94 o
  -4  -4  15          0.50          4.05         3.10 o
  -3  -4  15          1.51          5.42         3.36 o
  -2  -4  15          4.58          2.58         3.36 o
  -1  -4  15          4.82         11.36         4.42 o
   0  -4  15          0.06          4.10         3.84 o
   1  -4  15         11.50          9.83         3.84 o
  -8  -3  15         13.06         11.97         3.91 o
  -7  -3  15          2.87          7.74         3.44 o
  -6  -3  15          0.59          0.59         5.76 o
  -5  -3  15          0.51         -1.95         1.95 o
  -4  -3  15         18.24         15.09         4.57 o
  -3  -3  15         14.19         14.30         4.26 o
  -2  -3  15         91.74         93.59        10.67 o
  -1  -3  15          6.44         13.25         4.68 o
   0  -3  15          4.73         -0.42         2.84 o
   1  -3  15         11.37         16.67         4.99 o
  -8  -2  15         13.37         19.26         3.80 o
  -7  -2  15          3.88          3.34         3.79 o
  -6  -2  15         20.60         24.98         4.42 o
  -5  -2  15          0.44         -0.71         2.39 o
  -4  -2  15          3.77          4.68         2.68 o
  -3  -2  15         45.06         51.53         7.73 o
  -2  -2  15          9.23         20.50         5.15 o
  -1  -2  15         47.11         48.58         7.68 o
   0  -2  15          0.80          4.52         3.47 o
  -8  -1  15          0.42          0.47         5.05 o
  -7  -1  15          2.47          5.57         4.00 o
  -6  -1  15          0.00          1.58         1.76 o
  -5  -1  15          2.51          0.84         3.47 o
  -4  -1  15          3.97          4.89         3.05 o
  -3  -1  15         60.02         52.31         7.52 o
  -2  -1  15          3.08          7.86         2.63 o
  -1  -1  15         63.95         46.29         8.20 o
  -7   0  15          1.05         -2.73         3.94 o
  -6   0  15         12.10          6.73         4.15 o
  -5   0  15          0.07          2.21         3.05 o
  -4   0  15         11.43         11.99         4.57 o
  -3   0  15         12.70         31.39         5.94 o
  -2   0  15          1.36          2.35         4.78 o
  -1   0  15          1.58          9.11         3.06 o
  -7   1  15          0.00          7.78         4.78 o
  -6   1  15          5.26          7.05         4.05 o
  -5   1  15          1.66          3.89         3.36 o
  -4   1  15          9.26          5.84         3.21 o
  -3   1  15         51.98         43.69         8.99 o
  -3  -7  16          0.24          2.58         3.26 o
  -2  -7  16          0.24          3.36         3.68 o
  -4  -6  16          0.03          8.15         3.73 o
  -3  -6  16          0.45          3.21         3.79 o
  -2  -6  16          0.47          2.63         3.36 o
  -1  -6  16          0.75          0.68         2.94 o
  -5  -5  16          0.00          4.15         3.73 o
  -4  -5  16         19.26         31.23         7.41 o
  -3  -5  16         10.95         15.67         5.36 o
  -2  -5  16          1.86          3.79         3.52 o
  -1  -5  16          7.06          8.89         4.10 o
  -6  -4  16          0.67          4.97         3.01 o
  -5  -4  16          4.67          9.78         4.47 o
  -4  -4  16          4.99          4.42         3.79 o
  -3  -4  16         26.27         25.08         6.26 o
  -2  -4  16        134.71        115.83        12.57 o
  -1  -4  16         46.96         58.36         8.99 o
  -6  -3  16          2.44          4.16         2.83 o
  -5  -3  16          0.61          2.69         1.92 o
  -4  -3  16          1.45          0.68         2.26 o
  -3  -3  16          8.53         12.41         4.57 o
  -2  -3  16          5.92          9.36         4.00 o
  -5  -2  16          0.94          3.14         2.06 o
  -4  -2  16          0.59          4.10         2.79 o
  -3  -2  16         43.29         33.54         6.68 o
                                                
