# Supplementary material for: Isomorphism: ‘molecular similarity to crystal structure similarity’ in multicomponent forms of analgesic drugs tolfenamic and mefenamic acid
Source: IUCrJ. 2020 Jan 7;7(Pt 2):173–83. doi: 10.1107/S205225251901604X (PMC7055380; doi:10.1107/S205225251901604X)
Supplement: Supplementary file 5 [file m-07-00173-tfa_form-visup5.hkl]

#
# h,k,l, Fc-squared, Fo-squared, sigma(Fo-squared), status flag
#
data_tfa_form-vi
_shelx_title ' tfa_form-vi_a.res in P-1'
_shelx_refln_list_code          4
_shelx_F_calc_maximum      114.36
_exptl_crystal_F_000       272.00
_reflns_d_resolution_high  0.8400

loop_
 _space_group_symop_operation_xyz
 'x, y, z'
 '-x, -y, -z'

_cell_length_a     6.7049
_cell_length_b     7.2778
_cell_length_c    14.1630
_cell_angle_alpha  77.167
_cell_angle_beta   79.908
_cell_angle_gamma  65.487

_shelx_F_squared_multiplier     1.000

loop_
 _refln_index_h
 _refln_index_k
 _refln_index_l
 _refln_F_squared_calc
 _refln_F_squared_meas
 _refln_F_squared_sigma
 _refln_observed_status
   1   0   0       1440.73       1902.62        19.19 o
   2   0   0        298.54        226.89         3.81 o
   3   0   0        236.07        237.94         5.93 o
   4   0   0          0.06          5.70         1.84 o
   5   0   0         11.37          7.89         1.40 o
   6   0   0         16.56         21.15         1.79 o
   7   0   0        125.69        123.35         4.70 o
  -6   1   0          0.61          1.04         0.48 o
  -5   1   0          0.66          1.04         0.51 o
  -4   1   0         55.44         46.79         2.00 o
  -3   1   0        273.19        320.24         3.93 o
  -2   1   0         82.73         41.43         0.73 o
   0   1   0         29.53         35.81         0.55 o
   1   1   0        551.76        407.37         3.87 o
   2   1   0         12.17         35.06         0.87 o
   3   1   0       2121.96       2555.82        20.99 o
   4   1   0         14.68         22.82         1.04 o
   5   1   0          2.70          3.08         0.74 o
   6   1   0          2.02          1.16         0.56 o
   7   1   0          1.14          1.58         1.27 o
  -6   2   0         25.52         21.44         1.82 o
  -5   2   0         60.02         72.42         2.89 o
  -4   2   0        102.10         95.58         3.02 o
  -3   2   0         14.04          5.73         0.82 o
  -2   2   0        425.46        425.01         5.47 o
  -1   2   0        893.42        875.73         7.40 o
   0   2   0       1125.01        946.95         7.58 o
   1   2   0        314.45        353.89         3.86 o
   2   2   0          0.77         11.53         0.54 o
   3   2   0         65.73         92.29         2.05 o
   4   2   0         40.25         34.28         1.40 o
   5   2   0         70.05         69.30         3.49 o
   6   2   0          2.93          2.55         0.73 o
   7   2   0          1.28          0.89         0.80 o
  -5   3   0          0.11          1.29         0.58 o
  -4   3   0        283.53        290.14         5.93 o
  -3   3   0          6.34          5.06         0.65 o
  -2   3   0        278.67        251.08         3.66 o
  -1   3   0        152.10         91.52         1.55 o
   0   3   0          3.51          6.84         0.42 o
   1   3   0        424.46        346.07         3.99 o
   2   3   0       1004.76       1100.62        11.14 o
   3   3   0          3.15         17.05         0.94 o
   4   3   0         46.79         63.14         1.87 o
   5   3   0         23.75         28.02         2.29 o
   6   3   0         31.39         33.11         2.03 o
   7   3   0         25.66         27.22         2.58 o
  -4   4   0         14.66         15.52         1.33 o
  -3   4   0          1.86          3.06         0.61 o
  -2   4   0          1.07          0.26         0.37 o
  -1   4   0         24.13         37.70         1.31 o
   0   4   0        359.29        352.89         4.08 o
   1   4   0        343.08        378.67         4.09 o
   2   4   0        597.28        678.79         7.96 o
   3   4   0        101.59        115.12         2.74 o
   4   4   0         51.64         43.79         1.72 o
   5   4   0         42.02         46.04         2.01 o
   6   4   0          2.01          4.10         0.71 o
   7   4   0         40.74         39.65         2.41 o
  -4   5   0        106.13        128.46         5.14 o
  -3   5   0          1.23          3.14         0.79 o
  -2   5   0        345.22        323.54         7.80 o
  -1   5   0          7.28          5.56         0.72 o
   0   5   0         28.37         32.39         1.06 o
   1   5   0        253.57        258.67         3.43 o
   2   5   0          0.35          0.23         0.24 o
   3   5   0         21.22         34.55         1.72 o
   4   5   0         10.49          7.12         0.90 o
   5   5   0        401.27        367.82         6.43 o
   6   5   0         44.91         45.55         2.23 o
   7   5   0          1.36          0.73         0.62 o
  -2   6   0          0.86          1.33         0.67 o
  -1   6   0         54.70         68.08         2.78 o
   0   6   0         53.91         63.90         2.97 o
   1   6   0        600.21        625.13         7.37 o
   2   6   0         37.28         39.88         1.37 o
   3   6   0         14.82         23.54         1.20 o
   4   6   0         61.23         78.75         2.62 o
   5   6   0          9.38          9.84         0.98 o
   6   6   0        138.76        169.01         4.94 o
   7   6   0         40.49         35.73         2.57 o
  -1   7   0          1.31          2.13         0.90 o
   0   7   0        130.77        153.75         4.54 o
   1   7   0        149.60        130.12         3.27 o
   2   7   0          3.51          8.41         0.81 o
   3   7   0          5.61          3.30         0.56 o
   4   7   0         37.27         23.12         1.42 o
   5   7   0          0.34          1.51         0.52 o
   6   7   0          3.04          1.97         0.66 o
   1   8   0         10.76          7.06         1.31 o
   2   8   0          6.69          6.53         1.21 o
   3   8   0          1.24          7.83         0.92 o
   4   8   0         66.38         63.49         2.57 o
   5   8   0         12.09         10.46         1.12 o
  -4  -8   1         58.94         57.60         3.17 o
  -3  -8   1          0.00          2.74         0.80 o
  -2  -8   1         13.58         12.78         1.60 o
  -1  -8   1         13.20          7.86         1.83 o
  -6  -7   1         18.00         15.15         1.46 o
  -5  -7   1          0.00          1.53         0.53 o
  -4  -7   1         33.42         49.40         2.11 o
  -3  -7   1         13.91         16.78         1.21 o
  -2  -7   1          7.99         16.45         1.09 o
  -1  -7   1        195.32        228.11         4.51 o
   0  -7   1         50.38         55.91         3.27 o
   1  -7   1         33.87         39.22         2.92 o
  -7  -6   1         39.60         39.43         2.71 o
  -6  -6   1         41.30         32.11         2.49 o
  -5  -6   1         92.89         91.82         3.32 o
  -4  -6   1         33.61         36.73         1.77 o
  -3  -6   1         79.73         65.50         2.03 o
  -2  -6   1          0.17          0.47         0.34 o
  -1  -6   1        705.82        753.54         8.44 o
   0  -6   1         83.33         78.56         2.55 o
   1  -6   1          6.73          4.77         1.01 o
   2  -6   1          0.13          0.71         1.01 o
  -7  -5   1          3.74          9.54         1.24 o
  -6  -5   1         55.09         50.52         2.38 o
  -5  -5   1        101.49         75.93         2.71 o
  -4  -5   1        907.57       1010.76        12.62 o
  -3  -5   1         31.71         41.56         1.68 o
  -2  -5   1          6.06         12.34         0.73 o
  -1  -5   1          0.08          0.40         0.24 o
   0  -5   1        378.13        416.82         5.66 o
   1  -5   1          0.12          0.29         0.47 o
   2  -5   1         47.51         34.11         2.75 o
   3  -5   1        246.52        221.02         5.75 o
  -7  -4   1         50.44         46.04         2.62 o
  -6  -4   1          3.92          0.55         0.52 o
  -5  -4   1          4.24          6.47         0.81 o
  -4  -4   1        103.49         90.35         2.41 o
  -3  -4   1        140.57        160.86         3.35 o
  -2  -4   1          8.70         17.19         0.89 o
  -1  -4   1        350.17        420.93         5.53 o
   0  -4   1          4.93          0.37         0.25 o
   1  -4   1        142.91        124.24         2.52 o
   2  -4   1         87.60        100.84         2.66 o
   3  -4   1        292.47        271.30         5.10 o
   4  -4   1        147.90        144.70         4.14 o
  -7  -3   1         44.06         33.17         2.84 o
  -6  -3   1          5.01          5.61         0.94 o
  -5  -3   1          7.08         10.60         0.98 o
  -4  -3   1         12.94         15.49         0.79 o
  -3  -3   1         37.86         48.75         1.32 o
  -2  -3   1         48.71         64.27         1.63 o
  -1  -3   1        518.70        496.78         5.30 o
   0  -3   1        278.34        334.50         3.61 o
   1  -3   1        498.89        500.23         7.18 o
   2  -3   1          3.77          0.57         0.25 o
   3  -3   1         44.94         48.34         1.84 o
   4  -3   1         79.84         80.36         3.93 o
   5  -3   1          0.50         -0.20         0.51 o
  -7  -2   1         69.18         40.02         4.15 o
  -6  -2   1         43.56         37.20         2.80 o
  -5  -2   1        315.41        377.11         6.51 o
  -4  -2   1          2.66          0.75         0.36 o
  -3  -2   1        558.01        571.37         8.50 o
  -2  -2   1        487.10        414.90         4.88 o
  -1  -2   1          9.31          4.53         0.36 o
   0  -2   1        257.73        168.96         3.05 o
   1  -2   1         11.23         41.94         0.91 o
   2  -2   1        757.45       1089.11        11.04 o
   3  -2   1        269.17        232.95         3.52 o
   4  -2   1         41.31         48.54         2.11 o
   5  -2   1         16.49         22.97         1.62 o
   6  -2   1         21.64         21.43         1.89 o
  -7  -1   1          6.03          7.15         1.35 o
  -6  -1   1        101.30         88.09         3.64 o
  -5  -1   1         58.87         60.55         1.92 o
  -4  -1   1         58.71         62.82         1.87 o
  -3  -1   1        192.34        234.95         3.96 o
  -2  -1   1        133.11        125.14         1.73 o
  -1  -1   1        303.06        215.00         2.53 o
   0  -1   1       3120.33       3712.53        30.51 o
   1  -1   1         39.20          8.32         0.40 o
   2  -1   1        406.71        386.14         3.87 o
   3  -1   1        328.25        339.62         3.44 o
   4  -1   1         30.50         34.73         1.38 o
   5  -1   1        547.69        560.05        12.15 o
   6  -1   1          1.25          2.64         0.80 o
  -7   0   1         79.42         85.25         3.88 o
  -6   0   1         11.74         13.04         1.38 o
  -5   0   1         12.45         15.09         1.20 o
  -4   0   1          1.19          3.32         0.42 o
  -3   0   1        327.86        282.23         4.85 o
  -2   0   1        261.90        220.09         3.30 o
  -1   0   1         22.07          7.92         0.27 o
   1   0   1         61.95        114.71         2.66 o
   2   0   1          1.88          8.76         0.44 o
   3   0   1         99.40         68.45         1.75 o
   4   0   1         16.13         12.76         0.94 o
   5   0   1        836.13        874.97        15.97 o
   6   0   1         52.73         51.29         2.44 o
   7   0   1          1.21          0.17         0.53 o
  -6   1   1         40.31         49.05         2.81 o
  -5   1   1         13.26         15.30         1.28 o
  -4   1   1        171.85        161.88         3.90 o
  -3   1   1          9.53          7.69         0.39 o
  -2   1   1         84.70        146.42         2.04 o
  -1   1   1       1121.55       1074.34         9.84 o
   0   1   1       1683.83       1905.13        13.87 o
   1   1   1       3816.80       3828.26        32.83 o
   2   1   1       1136.95       1087.74        13.19 o
   3   1   1        468.56        552.03         6.40 o
   4   1   1          4.57          6.94         0.60 o
   5   1   1         49.90         51.87         1.91 o
   6   1   1         16.56         14.41         1.26 o
   7   1   1          8.73          6.98         1.06 o
  -6   2   1         42.98         46.11         2.50 o
  -5   2   1         65.76         77.10         2.99 o
  -4   2   1       1072.96       1040.78        13.80 o
  -3   2   1         60.83         44.53         1.59 o
  -2   2   1          3.22         15.53         0.68 o
  -1   2   1          3.08         11.64         0.44 o
   0   2   1        473.71        320.63         2.90 o
   1   2   1         14.75         23.65         0.70 o
   2   2   1         88.30         64.81         1.43 o
   3   2   1       1868.92       2060.18        17.24 o
   4   2   1        790.39        932.32        10.25 o
   5   2   1         12.37         13.53         1.19 o
   6   2   1         17.23         12.61         1.39 o
   7   2   1          1.71          3.60         1.01 o
  -5   3   1          1.40          0.60         0.53 o
  -4   3   1          4.47          4.04         0.90 o
  -3   3   1         11.74         18.21         1.12 o
  -2   3   1          0.04          2.98         0.41 o
  -1   3   1         74.35         36.31         0.93 o
   0   3   1        167.53        231.72         2.63 o
   1   3   1        117.26         62.63         1.27 o
   2   3   1         12.09         27.09         0.93 o
   3   3   1         33.23         18.93         0.93 o
   4   3   1         62.10         77.45         2.07 o
   5   3   1          5.09          3.26         0.69 o
   6   3   1         17.03         14.88         1.35 o
   7   3   1        105.83        113.93         8.64 o
  -4   4   1         13.84         10.73         1.42 o
  -3   4   1         41.35         42.40         1.97 o
  -2   4   1         35.47         35.55         1.52 o
  -1   4   1        212.27        247.92         3.19 o
   0   4   1        325.62        306.36         3.53 o
   1   4   1         69.64         70.67         1.51 o
   2   4   1        285.50        349.80         6.28 o
   3   4   1        265.13        313.62         7.83 o
   4   4   1         24.10         30.13         1.58 o
   5   4   1        125.69        123.80         3.64 o
   6   4   1         24.21         16.72         1.44 o
   7   4   1          2.05          4.54         0.94 o
  -4   5   1          5.80         10.25         1.40 o
  -3   5   1          7.16          8.18         1.03 o
  -2   5   1        147.89        148.18         4.26 o
  -1   5   1         19.14         27.79         1.53 o
   0   5   1         22.16         23.94         0.91 o
   1   5   1         46.47         46.48         1.27 o
   2   5   1        184.64        214.13         3.29 o
   3   5   1        629.36        647.58         8.34 o
   4   5   1          8.38         12.78         0.91 o
   5   5   1        296.18        343.70         5.60 o
   6   5   1        430.40        438.69         8.21 o
   7   5   1          5.12          2.45         0.68 o
  -2   6   1          9.92          7.60         1.37 o
  -1   6   1          3.13          7.17         0.91 o
   0   6   1          5.99          7.28         0.77 o
   1   6   1         24.21         29.15         1.11 o
   2   6   1         17.69         19.17         0.95 o
   3   6   1        534.47        614.03         7.64 o
   4   6   1        210.78        191.48         4.24 o
   5   6   1          8.56         10.76         1.04 o
   6   6   1        264.89        221.12         6.24 o
   7   6   1          4.69          1.87         1.07 o
  -1   7   1          1.69          3.17         0.88 o
   0   7   1         64.07         61.24         2.68 o
   1   7   1          5.44         11.70         1.07 o
   2   7   1        123.45        104.17         2.81 o
   3   7   1         85.46         80.04         2.22 o
   4   7   1         68.48         74.02         2.39 o
   5   7   1         41.23         30.12         1.77 o
   6   7   1          5.05          1.81         0.58 o
   1   8   1          1.40          3.03         0.73 o
   2   8   1         31.90         44.69         2.27 o
   3   8   1         43.73         65.03         2.38 o
   4   8   1         43.28         34.70         1.88 o
   5   8   1         34.39         27.97         1.59 o
  -4  -8   2         51.46         55.67         3.16 o
  -3  -8   2          1.81          1.36         0.75 o
  -2  -8   2          4.84          5.43         1.25 o
  -6  -7   2         24.80         22.09         2.22 o
  -5  -7   2          9.84          6.69         1.91 o
  -4  -7   2          0.27          3.02         0.96 o
  -3  -7   2          4.54          6.43         1.15 o
  -2  -7   2        129.05        103.32         3.48 o
  -1  -7   2         14.76          8.91         1.05 o
   0  -7   2          5.02          7.19         1.37 o
   1  -7   2          9.02         11.78         1.65 o
  -6  -6   2         12.13         19.93         1.55 o
  -5  -6   2          2.23          3.80         0.64 o
  -4  -6   2         91.64         97.93         2.95 o
  -3  -6   2         38.79         28.42         1.42 o
  -2  -6   2         50.28         62.57         1.98 o
  -1  -6   2        221.04        242.37         4.06 o
   0  -6   2         95.41        104.63         3.24 o
   1  -6   2        231.23        243.66         6.94 o
   2  -6   2         12.24         11.44         1.59 o
  -7  -5   2          0.32          1.73         0.61 o
  -6  -5   2         21.56         20.45         1.54 o
  -5  -5   2        149.78        178.43         4.31 o
  -4  -5   2          0.46          2.26         0.50 o
  -3  -5   2         65.35         81.80         2.08 o
  -2  -5   2         26.91         28.60         1.04 o
  -1  -5   2          6.94          6.62         0.59 o
   0  -5   2          0.52          0.35         0.33 o
   1  -5   2        124.97        104.21         3.97 o
   2  -5   2        321.29        331.42         8.02 o
   3  -5   2         21.46         15.94         1.39 o
  -7  -4   2          0.82          2.28         0.58 o
  -6  -4   2          8.04          3.62         0.64 o
  -5  -4   2        390.84        363.31         6.40 o
  -4  -4   2        164.53        148.14         3.23 o
  -3  -4   2          0.19          0.80         0.33 o
  -2  -4   2        128.50        126.29         2.32 o
  -1  -4   2         18.37          9.55         0.54 o
   0  -4   2         22.05         44.73         1.20 o
   1  -4   2        261.78        239.45         4.52 o
   2  -4   2         28.84         20.93         1.55 o
   3  -4   2          0.45          0.27         0.44 o
   4  -4   2          6.40          6.25         0.94 o
  -7  -3   2          3.66          6.35         1.38 o
  -6  -3   2          5.68          2.58         0.71 o
  -5  -3   2         64.41         51.54         2.15 o
  -4  -3   2        133.05        140.42         2.47 o
  -3  -3   2         97.74         81.16         1.80 o
  -2  -3   2        435.11        529.57         6.05 o
  -1  -3   2       1035.47       1061.73        10.26 o
   0  -3   2          3.80         11.95         0.61 o
   1  -3   2          2.75         19.81         0.80 o
   2  -3   2        276.41        251.76         3.54 o
   3  -3   2         34.61         33.17         1.52 o
   4  -3   2         24.03         26.55         1.62 o
   5  -3   2          0.01         -0.31         0.53 o
  -7  -2   2         40.56         36.29         3.84 o
  -6  -2   2         70.94         56.71         3.46 o
  -5  -2   2          0.01          0.95         0.44 o
  -4  -2   2         13.00         13.17         0.82 o
  -3  -2   2         79.96         68.92         1.54 o
  -2  -2   2        557.08        509.13         5.40 o
  -1  -2   2        122.76        129.34         1.91 o
   0  -2   2       2451.58       2406.92        17.70 o
   1  -2   2        314.83        254.43         4.09 o
   2  -2   2        754.65        786.66         8.24 o
   3  -2   2       1000.04        984.47        10.00 o
   4  -2   2          7.23          5.27         0.83 o
   5  -2   2         36.93         48.38         2.35 o
   6  -2   2         11.73         15.65         1.56 o
  -7  -1   2          1.98          0.41         0.90 o
  -6  -1   2         60.69         59.19         2.96 o
  -5  -1   2         71.87         80.97         3.16 o
  -4  -1   2        146.24        160.52         2.94 o
  -3  -1   2         25.53         36.18         1.08 o
  -2  -1   2        312.87        421.07         5.08 o
  -1  -1   2        732.33        566.05         6.05 o
   0  -1   2        615.46        607.84         5.73 o
   1  -1   2         62.35         22.54         0.59 o
   3  -1   2         25.25         31.53         0.82 o
   4  -1   2        435.26        450.06         8.22 o
   5  -1   2        668.98        688.30        10.35 o
   6  -1   2         25.31         27.27         1.87 o
  -7   0   2        102.43        115.92         8.74 o
  -6   0   2         76.46         81.75         3.58 o
  -5   0   2         57.80         48.30         2.48 o
  -4   0   2        105.93        132.15         2.84 o
  -3   0   2          3.00         20.94         0.76 o
  -2   0   2       3284.35       3434.68        25.06 o
  -1   0   2       3583.48       3948.89        32.38 o
   0   0   2         93.77         26.31         0.83 o
   1   0   2         12.43          3.42         0.17 o
   2   0   2       1409.84       1379.34        12.83 o
   3   0   2         34.02         14.82         0.55 o
   4   0   2          0.01          0.20         0.29 o
   5   0   2        514.61        497.54         7.67 o
   6   0   2        118.46        112.09         3.37 o
   7   0   2         48.46         46.39         2.54 o
  -6   1   2          0.01          1.28         0.60 o
  -5   1   2         11.78         10.94         1.10 o
  -4   1   2         70.46         76.57         2.25 o
  -3   1   2         12.81         11.43         0.47 o
  -2   1   2        133.07        236.32         2.79 o
  -1   1   2      13079.10      13805.64        96.10 o
   0   1   2        262.80        355.11         2.86 o
   1   1   2        570.35        448.38         4.03 o
   2   1   2        243.84        210.88         2.61 o
   3   1   2        116.70        108.12         1.69 o
   4   1   2         13.25          9.58         0.63 o
   5   1   2         12.07          9.80         0.81 o
   6   1   2         55.83         55.16         2.25 o
   7   1   2        127.78        139.34         4.41 o
  -6   2   2          7.30          8.00         1.25 o
  -5   2   2          0.63          0.92         0.50 o
  -4   2   2       1210.32       1314.94        21.01 o
  -3   2   2        169.64        151.99         2.77 o
  -2   2   2         22.03          4.72         0.65 o
  -1   2   2        218.29        336.73         2.82 o
   0   2   2        929.90        751.99         8.53 o
   1   2   2        631.98        779.17         6.50 o
   2   2   2       1089.86       1155.64        11.00 o
   3   2   2        306.57        398.32         4.98 o
   4   2   2         13.22         17.82         0.86 o
   5   2   2          5.24          4.62         1.08 o
   6   2   2          2.70          5.89         0.99 o
   7   2   2         12.86          8.40         1.42 o
  -5   3   2        104.35        101.11         3.94 o
  -4   3   2        381.65        405.08         7.28 o
  -3   3   2         50.46         49.11         2.02 o
  -2   3   2        352.59        321.65         4.36 o
  -1   3   2       1973.12       1919.06        13.44 o
   0   3   2        119.30        145.20         1.87 o
   1   3   2        333.17        253.20         2.99 o
   2   3   2        315.73        341.74         3.73 o
   3   3   2        101.85         94.79         2.25 o
   4   3   2          1.52          2.34         0.44 o
   5   3   2          1.93          0.71         0.53 o
   6   3   2          0.14          1.63         0.70 o
   7   3   2         69.50         56.84         3.17 o
  -4   4   2          0.04         -0.05         0.46 o
  -3   4   2          6.22          7.10         0.83 o
  -2   4   2         20.02         13.93         0.96 o
  -1   4   2        424.82        473.32         5.26 o
   0   4   2         51.96         30.17         0.92 o
   1   4   2         68.14         82.41         1.77 o
   2   4   2         33.38         21.11         0.85 o
   3   4   2          4.88          3.96         0.52 o
   4   4   2          3.47          1.57         0.40 o
   5   4   2          0.79          0.80         0.53 o
   6   4   2         28.38         37.06         2.12 o
   7   4   2         35.56         39.02         2.89 o
  -4   5   2          0.27          2.57         1.39 o
  -3   5   2         12.65          8.20         1.08 o
  -2   5   2        113.29        106.06         4.17 o
  -1   5   2        115.43        102.89         2.38 o
   0   5   2         11.62         10.04         0.64 o
   1   5   2          8.67          7.26         0.53 o
   2   5   2         21.26         12.06         0.70 o
   3   5   2         92.04         86.91         2.45 o
   4   5   2         69.18         58.89         2.28 o
   5   5   2         39.86         27.22         1.51 o
   6   5   2        185.65        186.21         4.97 o
   7   5   2          0.20          1.39         0.63 o
  -2   6   2        103.11         91.98         4.22 o
  -1   6   2         89.50        100.99         3.43 o
   0   6   2         51.19         59.96         1.84 o
   1   6   2         79.74         97.46         2.50 o
   2   6   2         10.75         13.17         0.86 o
   3   6   2         29.82         41.64         1.60 o
   4   6   2         45.71         35.02         1.83 o
   5   6   2         60.51         53.37         2.27 o
   6   6   2        167.06        189.22         5.71 o
   7   6   2          5.96          4.03         0.86 o
  -1   7   2         40.75         31.34         2.49 o
   0   7   2         84.21         85.04         3.17 o
   1   7   2         86.02        107.62         3.33 o
   2   7   2         31.93         26.72         1.25 o
   3   7   2          4.13          4.04         0.56 o
   4   7   2         16.71         18.19         1.17 o
   5   7   2         35.15         52.98         2.59 o
   6   7   2          4.55          6.67         1.17 o
   1   8   2         27.26         18.12         1.64 o
   2   8   2        158.74        143.57         4.16 o
   3   8   2         37.08         24.56         1.72 o
   4   8   2          1.62          0.52         0.41 o
   5   8   2          0.02          0.57         0.44 o
  -5  -7   3          1.98          3.00         1.23 o
  -4  -7   3          4.93          1.85         0.94 o
  -3  -7   3         29.58         22.99         1.89 o
  -2  -7   3          0.06          0.88         0.62 o
  -1  -7   3        174.60        190.58         4.96 o
   0  -7   3          3.07          2.21         0.74 o
  -6  -6   3         52.93         50.60         2.46 o
  -5  -6   3          2.48          1.89         0.74 o
  -4  -6   3         58.33         49.41         2.57 o
  -3  -6   3         67.12         70.19         3.60 o
  -2  -6   3         29.24         20.02         1.38 o
  -1  -6   3        129.72        125.97         3.93 o
   0  -6   3         45.63         53.47         2.63 o
   1  -6   3         13.20          8.52         1.35 o
   2  -6   3         30.77         30.89         3.04 o
  -7  -5   3          4.02          0.78         0.53 o
  -6  -5   3        148.94        141.67         4.15 o
  -5  -5   3         10.02          4.69         0.86 o
  -4  -5   3         11.66          6.82         0.76 o
  -3  -5   3         22.28         29.26         1.35 o
  -2  -5   3         62.29         77.41         2.43 o
  -1  -5   3         86.26         90.70         2.46 o
   0  -5   3         73.23         77.27         2.13 o
   1  -5   3         38.66         45.95         2.24 o
   2  -5   3        196.70        213.34         6.27 o
   3  -5   3         27.85         25.23         1.68 o
  -7  -4   3         32.55         34.97         2.62 o
  -6  -4   3         31.93         22.29         1.63 o
  -5  -4   3       1548.42       1660.73        18.12 o
  -4  -4   3        436.23        487.15         6.66 o
  -3  -4   3        113.40        131.91         2.88 o
  -2  -4   3        109.14        109.19         2.24 o
  -1  -4   3          3.82          2.19         0.52 o
   0  -4   3         22.91         30.25         1.14 o
   1  -4   3         77.41         68.18         2.27 o
   2  -4   3        151.56        167.18         3.90 o
   3  -4   3        374.29        368.21         6.78 o
   4  -4   3         12.48         18.30         1.47 o
  -7  -3   3          1.66          0.19         0.64 o
  -6  -3   3          6.16          7.94         1.00 o
  -5  -3   3          2.47          1.09         0.42 o
  -4  -3   3        183.28        173.09         3.08 o
  -3  -3   3          6.40          9.27         0.64 o
  -2  -3   3        971.66       1233.60        17.95 o
  -1  -3   3        162.66        266.81         3.41 o
   1  -3   3          0.03          4.09         0.39 o
   2  -3   3         77.83         65.58         1.72 o
   3  -3   3         20.55         17.13         1.10 o
   4  -3   3         29.36         43.24         2.08 o
   5  -3   3         73.64         71.69         4.11 o
  -7  -2   3          1.34          3.14         2.97 o
  -6  -2   3         43.59         48.65         3.26 o
  -5  -2   3         97.03        113.91         3.57 o
  -4  -2   3         16.71         15.43         0.90 o
  -3  -2   3          0.02          0.25         0.28 o
  -2  -2   3        120.59         88.27         1.99 o
  -1  -2   3        183.44        245.50         2.98 o
   0  -2   3          3.07          3.62         0.21 o
   1  -2   3        360.23        306.66         3.60 o
   2  -2   3          2.17          7.04         0.50 o
   3  -2   3         95.00         72.04         1.58 o
   4  -2   3          2.37          2.52         0.59 o
   5  -2   3          4.99          9.28         1.06 o
   6  -2   3         13.15         20.80         1.70 o
  -7  -1   3          1.45          1.88         0.73 o
  -6  -1   3         16.49         24.95         1.92 o
  -5  -1   3          0.88          0.27         0.43 o
  -4  -1   3        193.57        209.70         3.94 o
  -3  -1   3        427.74        466.03         4.94 o
  -2  -1   3        384.94        355.47         5.12 o
  -1  -1   3       1632.71       1491.37        13.19 o
   0  -1   3         90.54         76.77         1.84 o
   1  -1   3          0.06         12.87         0.56 o
   2  -1   3        573.98        520.77         4.96 o
   3  -1   3        167.47        168.09         2.21 o
   4  -1   3        218.68        232.85         4.28 o
   5  -1   3        307.43        292.33         6.03 o
   6  -1   3          2.35          2.26         0.61 o
  -6   0   3         37.03         33.66         2.30 o
  -5   0   3         74.30         82.75         3.30 o
  -4   0   3         76.19         66.34         2.25 o
  -3   0   3        322.82        351.06         3.93 o
  -2   0   3        304.62        481.20         4.29 o
  -1   0   3       1882.11       2137.03        22.32 o
   0   0   3        325.25        207.46         3.83 o
   1   0   3          2.39         17.32         0.40 o
   2   0   3         56.94         72.90         1.12 o
   3   0   3        220.01        192.44         2.40 o
   4   0   3          9.10          8.91         0.64 o
   5   0   3        210.32        221.72         3.99 o
   6   0   3          1.46          1.66         0.59 o
   7   0   3        161.08        132.28         4.31 o
  -6   1   3         13.02         15.66         1.59 o
  -5   1   3         11.01         12.25         1.33 o
  -4   1   3        376.62        381.95         5.81 o
  -3   1   3        145.84        137.78         2.84 o
  -2   1   3        129.51        232.44         3.06 o
  -1   1   3       1535.19       1430.28        11.72 o
   0   1   3       3549.76       4257.98        39.29 o
   1   1   3       2744.19       3542.16        29.19 o
   2   1   3        159.09        115.72         2.19 o
   3   1   3         30.15         36.11         0.94 o
   4   1   3        308.64        336.61         4.29 o
   5   1   3         22.39         19.95         1.10 o
   6   1   3          0.13         -0.33         0.46 o
   7   1   3        101.89        114.10         3.58 o
  -6   2   3          8.52          9.24         1.30 o
  -5   2   3          7.32          4.46         0.81 o
  -4   2   3        332.43        324.31         6.12 o
  -3   2   3         44.69         58.51         1.82 o
  -2   2   3         50.47         29.86         1.08 o
  -1   2   3         45.33         49.98         0.86 o
   0   2   3        744.34        579.72         5.01 o
   1   2   3       6435.40       7088.85        59.66 o
   2   2   3         66.13         59.85         1.45 o
   3   2   3         15.42         32.39         1.23 o
   4   2   3        319.12        363.51         4.67 o
   5   2   3          0.02          0.06         0.37 o
   6   2   3         22.21         16.12         1.59 o
   7   2   3         26.89         37.13         2.98 o
  -5   3   3        142.27        129.37         4.11 o
  -4   3   3         23.00         20.31         1.44 o
  -3   3   3        159.25        169.70         3.97 o
  -2   3   3         17.86          9.33         0.72 o
   1   3   3        129.82        107.94         1.81 o
   2   3   3        662.60        681.00         6.55 o
   3   3   3        836.20       1018.40        12.65 o
   4   3   3        315.44        333.20         5.14 o
   5   3   3          4.53          6.75         0.84 o
   6   3   3         83.93         92.47         3.66 o
   7   3   3         22.03         30.57         2.33 o
  -4   4   3         10.88          9.38         1.04 o
  -3   4   3         29.74         31.91         1.71 o
  -2   4   3        165.38        152.90         2.97 o
  -1   4   3         31.73         27.14         0.99 o
   0   4   3        505.49        505.12         6.52 o
   1   4   3        209.34        203.87         2.84 o
   2   4   3         80.76         64.24         1.33 o
   3   4   3          8.38         11.52         0.91 o
   4   4   3         14.03         10.16         0.83 o
   5   4   3          0.28          0.64         0.40 o
   6   4   3          2.62          4.25         1.03 o
   7   4   3         36.09         19.65         1.84 o
  -3   5   3         17.87         14.71         1.41 o
  -2   5   3          8.95         12.47         1.44 o
  -1   5   3        173.17        165.13         3.16 o
   0   5   3        127.85        139.83         2.68 o
   1   5   3          4.07          3.26         0.39 o
   2   5   3         46.74         45.19         1.54 o
   3   5   3        140.01        178.68         3.67 o
   4   5   3         10.61         13.18         1.09 o
   5   5   3         45.45         30.85         2.16 o
   6   5   3         14.67         12.02         1.42 o
   7   5   3          0.42          0.82         0.79 o
  -2   6   3        130.82        117.24         4.79 o
  -1   6   3        114.53         97.90         2.82 o
   0   6   3         10.92         13.54         0.88 o
   1   6   3          0.02          0.58         0.30 o
   2   6   3        305.15        321.14         4.76 o
   3   6   3         13.62         26.46         1.27 o
   4   6   3          3.45          0.59         0.47 o
   5   6   3        103.64        109.63         3.55 o
   6   6   3          0.02          2.67         0.77 o
   7   6   3         23.08         27.33         2.25 o
  -1   7   3         61.07         59.94         2.85 o
   0   7   3          3.71          3.72         0.72 o
   1   7   3        389.51        368.93         5.81 o
   2   7   3       1031.10       1151.39        13.17 o
   3   7   3         76.26         72.83         2.24 o
   4   7   3         26.96         21.72         1.37 o
   5   7   3         37.17         27.82         1.80 o
   6   7   3         27.78         29.29         2.19 o
   1   8   3          0.84          0.73         0.80 o
   2   8   3        164.81        188.92         4.86 o
   3   8   3         20.08         25.91         1.41 o
   4   8   3          2.48          0.01         0.83 o
   5   8   3          8.54         12.00         1.12 o
  -5  -7   4         18.50         23.42         2.81 o
  -4  -7   4          0.78          0.82         1.10 o
  -3  -7   4         50.37         49.70         2.84 o
  -2  -7   4          7.05          7.46         1.13 o
  -1  -7   4          1.02         -0.30         0.50 o
   0  -7   4          4.71          2.47         0.76 o
  -6  -6   4         14.85         25.25         2.07 o
  -5  -6   4          2.17         -0.03         0.67 o
  -4  -6   4          0.05         -0.37         0.67 o
  -3  -6   4        224.77        173.26         5.35 o
  -2  -6   4         20.19         29.07         1.81 o
  -1  -6   4          3.20          2.77         0.87 o
   0  -6   4          5.12          3.45         0.79 o
   1  -6   4         69.77         82.70         3.97 o
   2  -6   4          0.19         -0.51         0.61 o
  -6  -5   4         28.06         25.14         1.75 o
  -5  -5   4        251.23        267.90         6.73 o
  -4  -5   4         65.34         54.83         2.05 o
  -3  -5   4         14.50         13.24         1.13 o
  -2  -5   4         16.06         16.34         1.35 o
  -1  -5   4          0.05          0.41         0.43 o
   0  -5   4       1021.89       1064.04        16.80 o
   1  -5   4         28.78         22.08         1.47 o
   2  -5   4        206.97        218.66         9.70 o
   3  -5   4        129.84        104.76         4.59 o
  -7  -4   4          0.01          0.64         0.69 o
  -6  -4   4         46.96         31.14         1.89 o
  -5  -4   4          0.01          0.28         0.51 o
  -4  -4   4          3.87          2.68         0.54 o
  -3  -4   4        187.99        190.27         3.90 o
  -2  -4   4          0.38          0.66         0.33 o
  -1  -4   4         54.41         61.80         1.73 o
   0  -4   4       1034.40       1027.76        10.38 o
   1  -4   4          7.66          4.54         0.90 o
   2  -4   4          4.46          5.23         0.60 o
   3  -4   4        689.81        647.13         9.88 o
   4  -4   4         31.71         25.57         1.85 o
  -7  -3   4          0.18          1.45         0.75 o
  -6  -3   4         10.06          7.11         1.70 o
  -5  -3   4          6.59          4.82         0.83 o
  -4  -3   4        167.68        183.65         3.69 o
  -3  -3   4        303.73        325.45         4.31 o
  -2  -3   4         15.33         17.17         0.80 o
  -1  -3   4         41.67         38.36         1.07 o
   0  -3   4        603.34        622.34         5.80 o
   1  -3   4          0.28          2.90         0.46 o
   2  -3   4         74.53         59.37         1.75 o
   3  -3   4         30.42         26.81         1.38 o
   4  -3   4          1.82          0.32         0.47 o
   5  -3   4          4.60          4.90         0.82 o
  -7  -2   4          4.58          5.14         1.22 o
  -6  -2   4          0.21          2.78         0.94 o
  -5  -2   4          7.85          5.80         1.29 o
  -4  -2   4         10.84         12.89         0.84 o
  -3  -2   4         21.87         26.32         1.07 o
  -2  -2   4        932.95        985.69        10.03 o
  -1  -2   4       1685.88       2091.33        18.61 o
   0  -2   4        365.39        287.52         3.37 o
   1  -2   4        133.27        105.87         1.85 o
   2  -2   4          0.00          0.79         0.28 o
   3  -2   4        116.31         99.07         2.25 o
   4  -2   4         23.47         21.04         1.20 o
   5  -2   4          0.67          2.64         0.68 o
   6  -2   4         33.48         45.11         2.82 o
  -7  -1   4          7.88          6.96         1.93 o
  -6  -1   4          1.12          1.94         0.67 o
  -5  -1   4          0.22          1.73         0.75 o
  -4  -1   4         30.05         34.43         1.83 o
  -3  -1   4         44.16         33.23         1.04 o
  -2  -1   4         46.47         84.68         1.97 o
  -1  -1   4        207.79        138.72         2.17 o
   0  -1   4        400.14        356.19         4.57 o
   1  -1   4        192.79        137.68         1.78 o
   2  -1   4       2687.57       2913.86        33.36 o
   3  -1   4        433.05        526.92         5.13 o
   4  -1   4          3.51          3.37         0.43 o
   5  -1   4         25.99         23.04         1.72 o
   6  -1   4          2.90          1.30         0.67 o
  -6   0   4         92.60         78.79         3.58 o
  -5   0   4        137.91        143.36         4.47 o
  -4   0   4         42.78         46.62         1.96 o
  -3   0   4          0.61          0.28         0.19 o
  -2   0   4       1830.54       1929.57        19.37 o
  -1   0   4        208.16        232.78         2.86 o
   0   0   4         74.00         17.55         0.63 o
   1   0   4         68.68         45.49         0.67 o
   2   0   4         50.13         79.42         1.53 o
   3   0   4         61.45         37.02         0.81 o
   4   0   4         23.36         31.72         1.02 o
   5   0   4        213.93        227.43         4.52 o
   6   0   4         51.87         44.16         1.92 o
   7   0   4         22.70         18.13         1.85 o
  -6   1   4         74.39         66.93         3.63 o
  -5   1   4         13.07         16.30         1.65 o
  -4   1   4          0.79          0.86         0.34 o
  -3   1   4        459.85        489.13         5.67 o
  -2   1   4       2426.94       2632.70        18.67 o
  -1   1   4        269.95        157.52         2.06 o
   0   1   4        146.96        128.73         1.55 o
   1   1   4      12486.95      12868.70       119.58 o
   2   1   4        308.46        249.94         3.44 o
   3   1   4         17.60         12.84         0.82 o
   4   1   4          5.06          5.41         0.43 o
   5   1   4         17.26         16.50         1.02 o
   6   1   4          2.21          3.25         0.60 o
   7   1   4         16.76         10.30         1.21 o
  -6   2   4         35.24         36.02         2.49 o
  -5   2   4         19.99         27.78         2.03 o
  -4   2   4          6.92         11.66         1.09 o
  -3   2   4         54.81         77.32         2.15 o
  -2   2   4       2467.97       2592.48        21.68 o
  -1   2   4        709.82        800.04         6.59 o
   0   2   4        122.52         59.65         0.97 o
   1   2   4       2634.86       3244.28        25.05 o
   2   2   4         84.74        139.67         2.04 o
   3   2   4          1.63          4.42         0.48 o
   4   2   4        167.48        189.28         3.41 o
   5   2   4         28.44         33.29         1.71 o
   6   2   4        201.92        232.08         5.99 o
   7   2   4         17.10         20.34         1.83 o
  -5   3   4         30.12         32.55         2.24 o
  -4   3   4          0.03          1.25         0.43 o
  -3   3   4          2.02          0.79         0.38 o
  -2   3   4          5.64         12.60         0.71 o
  -1   3   4        549.17        442.65         4.71 o
   0   3   4         52.90         65.45         1.26 o
   1   3   4        215.17        178.89         2.51 o
   2   3   4          0.53          0.07         0.15 o
   3   3   4          7.50          5.68         0.55 o
   4   3   4        663.66        761.72         9.00 o
   5   3   4          2.65          6.86         0.85 o
   6   3   4         36.82         45.52         2.56 o
   7   3   4          1.11          4.85         1.01 o
  -4   4   4          1.38          2.59         0.61 o
  -3   4   4        261.10        271.84         5.51 o
  -2   4   4        300.06        274.32         4.30 o
  -1   4   4        281.30        317.09         4.07 o
   0   4   4         13.16          8.12         1.32 o
   1   4   4        116.24        112.07         2.39 o
   2   4   4         56.94         50.88         1.36 o
   3   4   4        288.19        330.68         4.92 o
   4   4   4        146.10        195.10         4.21 o
   5   4   4         44.33         45.07         1.88 o
   6   4   4         47.30         55.21         2.55 o
   7   4   4          1.10          0.32         0.50 o
  -3   5   4         34.26         35.71         2.14 o
  -2   5   4          4.84          9.49         1.28 o
  -1   5   4         50.66         43.57         1.84 o
   0   5   4         12.61          9.46         0.68 o
   1   5   4         72.38         81.87         1.91 o
   2   5   4         34.87         30.31         1.38 o
   3   5   4        314.47        330.96         5.12 o
   4   5   4         48.91         48.59         2.34 o
   5   5   4          5.75          8.52         0.92 o
   6   5   4          7.14          6.31         1.61 o
   7   5   4         28.25         31.03         2.31 o
  -2   6   4         35.35         36.44         3.06 o
  -1   6   4         47.45         46.29         1.93 o
   0   6   4         29.60         33.20         1.38 o
   1   6   4         14.93         21.18         1.39 o
   2   6   4        102.62        112.68         2.70 o
   3   6   4        231.60        223.00         4.64 o
   4   6   4         81.21        106.73         3.27 o
   5   6   4         11.51          8.51         1.01 o
   6   6   4        218.68        181.39         5.54 o
   7   6   4          6.72          9.27         1.38 o
  -1   7   4          5.89          8.69         1.08 o
   0   7   4          0.81          0.72         0.62 o
   1   7   4          4.67          8.32         1.06 o
   2   7   4          2.37          1.94         0.58 o
   3   7   4         52.35         45.46         1.85 o
   4   7   4          3.23          1.73         0.44 o
   5   7   4         52.91         61.14         2.67 o
   6   7   4        140.08        148.59         5.05 o
   1   8   4         22.72         19.20         1.51 o
   2   8   4        228.92        204.05         5.74 o
   3   8   4         68.72         78.00         2.59 o
   4   8   4          0.85          3.03         0.58 o
   5   8   4          0.17          2.56         0.56 o
  -4  -7   5          0.04          0.41         0.71 o
  -3  -7   5         68.24         62.04         3.32 o
  -2  -7   5          0.41          1.07         0.65 o
  -1  -7   5         24.28         33.45         2.93 o
   0  -7   5          0.04          1.40         0.70 o
  -5  -6   5          1.51          8.53         1.52 o
  -4  -6   5         11.47         12.53         1.47 o
  -3  -6   5         24.06         31.33         2.27 o
  -2  -6   5        147.58        152.11         5.63 o
  -1  -6   5         59.56         56.27         2.70 o
   0  -6   5         44.48         52.47         2.95 o
   1  -6   5         23.93         27.86         2.54 o
   2  -6   5         22.08         33.90         3.14 o
  -6  -5   5          0.01          0.51         0.59 o
  -5  -5   5         66.88         56.87         2.86 o
  -4  -5   5          0.36          0.77         0.56 o
  -3  -5   5          4.54          2.19         0.67 o
  -2  -5   5         38.10         31.15         2.28 o
  -1  -5   5          0.22          0.26         0.47 o
   0  -5   5        342.50        325.21         6.85 o
   1  -5   5          7.22          6.71         0.93 o
   2  -5   5         21.77         19.14         1.68 o
   3  -5   5          8.80         12.87         1.58 o
  -6  -4   5        144.74        171.64         4.63 o
  -5  -4   5         44.32         35.67         1.89 o
  -4  -4   5          8.77          5.73         0.68 o
  -3  -4   5        174.64        199.22         4.36 o
  -2  -4   5         31.36         29.30         1.58 o
  -1  -4   5         13.18          7.71         0.77 o
   0  -4   5        197.23        238.53         4.47 o
   1  -4   5       1071.06       1101.24        16.25 o
   2  -4   5          8.76          7.34         0.67 o
   3  -4   5         28.44         22.29         1.45 o
   4  -4   5         11.90         13.94         1.37 o
  -7  -3   5         39.77         21.91         2.73 o
  -6  -3   5        230.15        234.12        10.05 o
  -5  -3   5          0.52          0.76         0.72 o
  -4  -3   5        169.02        181.86         3.77 o
  -3  -3   5          6.56          7.65         0.70 o
  -2  -3   5         13.01         12.91         0.70 o
  -1  -3   5          1.66         13.70         0.60 o
   0  -3   5         13.56          8.50         0.54 o
   1  -3   5          7.41          5.14         0.57 o
   2  -3   5        533.00        500.33         6.53 o
   3  -3   5        208.69        194.37         3.80 o
   4  -3   5        252.38        252.35         5.53 o
   5  -3   5        102.83        110.61         4.25 o
  -7  -2   5          3.66          2.75         0.97 o
  -6  -2   5         27.53         23.95         2.31 o
  -5  -2   5          6.35          8.25         0.97 o
  -4  -2   5         56.63         56.66         1.83 o
  -3  -2   5         43.23         49.33         1.60 o
  -2  -2   5         11.43         20.64         1.02 o
  -1  -2   5          4.78          2.21         0.28 o
   0  -2   5         21.73         48.58         2.03 o
   1  -2   5         66.31         58.11         1.35 o
   2  -2   5         85.15        101.12         2.18 o
   3  -2   5         96.65         86.83         1.90 o
   4  -2   5         18.02         20.58         1.03 o
   5  -2   5         28.29         37.81         2.37 o
   6  -2   5          0.07          0.77         0.93 o
  -6  -1   5        156.42        143.09         6.41 o
  -5  -1   5         62.23         58.69         3.14 o
  -4  -1   5         71.41         77.51         3.29 o
  -3  -1   5        243.89        248.24         5.79 o
  -2  -1   5         95.09         83.76         2.06 o
  -1  -1   5        176.10        113.47         2.35 o
   0  -1   5        111.81         85.72         1.95 o
   1  -1   5          6.96         23.95         0.62 o
   2  -1   5         83.92         46.95         1.06 o
   3  -1   5        169.21        182.08         2.54 o
   4  -1   5          1.80          1.13         0.30 o
   5  -1   5          0.83          1.52         0.43 o
   6  -1   5          3.29          5.88         0.89 o
  -6   0   5          7.90          7.86         1.17 o
  -5   0   5         21.47         17.32         1.55 o
  -4   0   5          8.97          6.85         0.83 o
  -3   0   5          3.56          0.36         0.20 o
  -2   0   5          2.74          2.11         0.28 o
  -1   0   5          2.82          7.01         0.53 o
   0   0   5          4.76          2.20         0.19 o
   1   0   5        624.40        565.47         4.82 o
   2   0   5         56.78         75.84         1.10 o
   3   0   5       1376.64       1492.25        10.99 o
   4   0   5         89.50         77.75         1.55 o
   5   0   5        130.04        134.86         3.12 o
   6   0   5         79.72         91.26         3.45 o
   7   0   5         26.26         25.21         2.13 o
  -6   1   5         77.41         94.85         4.03 o
  -5   1   5         21.93         26.31         1.94 o
  -4   1   5         78.06         83.22         2.74 o
  -3   1   5        142.71        150.89         2.71 o
  -2   1   5        995.15       1065.55         9.09 o
  -1   1   5        178.79        342.63         3.93 o
   0   1   5        218.33        184.29         1.91 o
   1   1   5        765.86        974.24         7.77 o
   2   1   5        137.77        109.91         2.40 o
   3   1   5          0.21          0.72         0.22 o
   4   1   5        191.22        199.91         3.05 o
   5   1   5        204.02        213.77         3.88 o
   6   1   5       1374.69       1342.44        26.19 o
   7   1   5         10.64          8.39         1.77 o
  -5   2   5         53.36         65.18         3.09 o
  -4   2   5         68.32         78.21         3.46 o
  -3   2   5         15.80          8.79         0.80 o
  -2   2   5        850.03        816.32        11.54 o
  -1   2   5        254.25        313.66         3.99 o
   0   2   5         33.18         11.40         0.42 o
   1   2   5       1199.89       1138.72         9.68 o
   2   2   5        104.16        101.61         1.88 o
   3   2   5        703.25        728.81        13.51 o
   4   2   5        186.08        207.60         3.33 o
   5   2   5          4.01          3.72         0.75 o
   6   2   5          4.63         10.81         1.24 o
   7   2   5         60.26         58.08         3.05 o
  -5   3   5         12.46          9.71         1.22 o
  -4   3   5         71.78         80.70         2.91 o
  -3   3   5        286.89        315.28         5.15 o
  -2   3   5          2.73          0.90         0.31 o
  -1   3   5        255.71        194.03         2.56 o
   0   3   5        224.64        227.28         3.18 o
   1   3   5        367.78        364.65         3.92 o
   2   3   5        125.17        183.06         2.60 o
   3   3   5         58.18         73.02         1.91 o
   4   3   5        438.07        459.04         6.52 o
   5   3   5        102.35         94.78         3.00 o
   6   3   5          0.24         -0.03         0.75 o
   7   3   5         25.97         15.58         1.93 o
  -4   4   5          3.18          4.57         0.84 o
  -3   4   5        185.89        172.86         4.22 o
  -2   4   5         41.40         26.81         1.13 o
  -1   4   5          3.98          4.89         0.50 o
   0   4   5          1.42          5.09         0.44 o
   1   4   5        119.37        100.63         1.97 o
   2   4   5        500.34        566.65         7.20 o
   3   4   5          0.96          2.71         0.48 o
   4   4   5         45.06         37.87         1.58 o
   5   4   5          1.09          0.39         0.36 o
   6   4   5          0.46          0.44         0.50 o
   7   4   5          0.04          0.82         0.84 o
  -3   5   5        118.86        123.05         4.09 o
  -2   5   5         68.95         72.26         3.37 o
  -1   5   5        104.08        105.59         2.40 o
   0   5   5        266.96        262.11         4.25 o
   1   5   5          4.75          3.27         0.43 o
   2   5   5        188.14        223.21         3.47 o
   3   5   5         98.14        111.07         2.67 o
   4   5   5          5.51          7.86         0.85 o
   5   5   5         47.76         55.87         2.78 o
   6   5   5          0.93          2.60         1.36 o
   7   5   5         20.91         16.98         1.75 o
  -2   6   5        103.50        102.71         5.10 o
  -1   6   5        121.39        112.62         3.12 o
   0   6   5         41.56         51.68         1.75 o
   1   6   5          0.11          0.13         0.41 o
   2   6   5         35.24         37.18         1.50 o
   3   6   5         36.10         42.97         1.70 o
   4   6   5        165.16        135.25         3.32 o
   5   6   5          1.38          0.72         0.49 o
   6   6   5        194.78        217.03         6.13 o
   7   6   5         75.58         65.91         3.44 o
  -1   7   5         22.81         16.79         1.62 o
   0   7   5         77.91         75.29         2.33 o
   1   7   5        173.17        192.39         4.35 o
   2   7   5          0.00          1.59         0.49 o
   3   7   5         15.70         10.47         0.92 o
   4   7   5         22.89         31.41         1.60 o
   5   7   5         22.66         12.06         1.25 o
   6   7   5         42.55         38.20         2.48 o
   1   8   5        233.75        249.92         4.99 o
   2   8   5         19.97         20.41         1.31 o
   3   8   5         42.19         36.59         1.76 o
   4   8   5          1.85          0.88         0.45 o
   5   8   5          0.02          0.97         0.59 o
  -3  -7   6          1.37         -0.56         0.86 o
  -2  -7   6          1.91          5.32         1.03 o
  -1  -7   6          0.44         -0.18         0.72 o
  -5  -6   6          0.99          4.42         1.10 o
  -4  -6   6         27.61         20.58         1.89 o
  -3  -6   6          1.41          0.57         0.65 o
  -2  -6   6          6.65         10.05         1.37 o
  -1  -6   6          3.19          4.62         0.93 o
   0  -6   6         24.79         36.63         2.33 o
   1  -6   6         17.45         26.64         3.06 o
  -6  -5   6          1.21          3.84         0.94 o
  -5  -5   6         22.80         30.89         2.16 o
  -4  -5   6          1.37          0.72         0.60 o
  -3  -5   6          0.52          1.99         0.77 o
  -2  -5   6         82.61         76.25         4.19 o
  -1  -5   6        203.37        208.59         4.62 o
   0  -5   6        206.67        230.69         5.43 o
   1  -5   6         31.33         30.38         1.92 o
   2  -5   6         20.34         22.97         1.85 o
   3  -5   6         84.91         91.73         5.49 o
  -6  -4   6         78.56         84.40         3.69 o
  -5  -4   6         69.32         64.11         3.37 o
  -4  -4   6          8.29          8.03         0.92 o
  -3  -4   6         23.88         15.62         1.31 o
  -2  -4   6         13.61         10.27         1.27 o
  -1  -4   6         14.57         17.67         1.13 o
   0  -4   6          7.65          5.11         0.72 o
   1  -4   6        175.30        175.48         5.20 o
   2  -4   6        581.57        547.18         8.85 o
   3  -4   6          3.16          6.80         0.88 o
   4  -4   6          7.37         16.02         1.70 o
  -6  -3   6         72.09         81.63         5.13 o
  -5  -3   6         63.59         69.92         2.92 o
  -4  -3   6        700.92        696.25        11.65 o
  -3  -3   6         63.29         75.40         2.21 o
  -2  -3   6        118.74        126.65         3.32 o
  -1  -3   6        302.52        295.25         5.31 o
   0  -3   6        242.79        241.24         4.17 o
   1  -3   6          0.01          0.58         0.39 o
   2  -3   6        492.06        474.67         6.76 o
   3  -3   6         98.87         93.88         2.41 o
   4  -3   6         11.73          5.29         0.98 o
   5  -3   6          9.31          5.66         1.76 o
  -6  -2   6          0.51         -0.02         0.86 o
  -5  -2   6         10.78         15.26         1.28 o
  -4  -2   6        681.27        714.36        13.45 o
  -3  -2   6        515.29        538.43         7.39 o
  -2  -2   6         11.61          1.26         0.33 o
  -1  -2   6        859.59        940.45         9.40 o
   0  -2   6        195.23        154.57         6.86 o
   1  -2   6        233.52        220.52         3.09 o
   2  -2   6          0.25          0.85         0.27 o
   3  -2   6         23.76         20.39         0.97 o
   4  -2   6        116.46        102.43         2.53 o
   5  -2   6         19.29         24.32         1.92 o
  -6  -1   6         22.07         15.16         1.36 o
  -5  -1   6          5.52          2.68         1.00 o
  -4  -1   6         10.18         11.32         1.35 o
  -3  -1   6         42.68         50.92         3.25 o
  -2  -1   6        480.25        478.21         7.63 o
  -1  -1   6        680.98        679.63         8.18 o
   0  -1   6          0.22          4.14         0.43 o
   1  -1   6        923.87        971.60         7.57 o
   2  -1   6        299.75        228.78         2.82 o
   3  -1   6        124.76        152.15         2.89 o
   4  -1   6        143.73        155.50         2.71 o
   5  -1   6         66.86         73.45         2.23 o
   6  -1   6          1.39          3.08         0.68 o
  -6   0   6          1.09         23.78         4.43 o
  -5   0   6         80.30         81.63         3.84 o
  -4   0   6         97.55        110.93         3.20 o
  -3   0   6          9.20         44.58         4.63 o
  -2   0   6         81.15         56.67         1.68 o
  -1   0   6         87.99         86.82         1.72 o
   1   0   6       1056.92       1020.28        10.55 o
   2   0   6        147.11        157.28         2.66 o
   3   0   6         42.67         59.85         1.23 o
   4   0   6         10.70         12.30         0.63 o
   5   0   6         22.39         26.97         1.32 o
   6   0   6         97.96         93.59         3.22 o
  -6   1   6          0.31          1.37         0.73 o
  -5   1   6         51.92         45.64         2.55 o
  -4   1   6          0.25          1.64         0.49 o
  -3   1   6         88.74         92.64         2.10 o
  -2   1   6         75.33        112.19         1.91 o
  -1   1   6        891.76        773.55        10.44 o
   0   1   6         24.29         48.63         0.88 o
   1   1   6          8.06         20.62         0.62 o
   2   1   6        354.36        314.10         3.66 o
   3   1   6         29.47         36.78         1.13 o
   4   1   6         32.76         29.37         1.08 o
   5   1   6         35.18         32.20         1.58 o
   6   1   6        449.17        446.68         7.11 o
   7   1   6          2.02          1.50         0.71 o
  -5   2   6          4.59          1.66         1.13 o
  -4   2   6        191.72        205.62         4.69 o
  -3   2   6        389.00        381.77         5.67 o
  -2   2   6        102.81         87.03         2.24 o
  -1   2   6        290.65        354.26         3.63 o
   0   2   6       1121.96       1044.87        13.04 o
   1   2   6        696.35        659.05         7.75 o
   2   2   6        158.75        139.74         2.02 o
   3   2   6          6.63          6.79         0.56 o
   4   2   6         78.20         88.26         2.23 o
   5   2   6         60.54         58.99         2.56 o
   6   2   6         93.35        107.96         3.87 o
   7   2   6         16.34         14.50         1.57 o
  -5   3   6          0.75          0.98         1.35 o
  -4   3   6         58.70         40.05         2.26 o
  -3   3   6       2186.06       2372.21        22.84 o
  -2   3   6        208.90        212.51         3.48 o
  -1   3   6         74.01         48.33         1.24 o
   0   3   6         48.58         68.78         1.28 o
   1   3   6        233.93        249.69         3.09 o
   2   3   6        581.39        730.46         7.08 o
   3   3   6         20.46         27.09         1.14 o
   4   3   6         87.03        103.19         2.55 o
   5   3   6        102.49        137.92         3.67 o
   6   3   6          3.37          6.72         1.02 o
   7   3   6         17.00         19.77         1.78 o
  -4   4   6         10.46          6.36         0.96 o
  -3   4   6        493.36        529.43         9.33 o
  -2   4   6          0.16          0.66         0.31 o
  -1   4   6         53.67         53.87         1.63 o
   0   4   6        642.41        630.18         7.29 o
   1   4   6          9.24          5.02         0.44 o
   2   4   6          0.37          1.38         0.38 o
   3   4   6         33.33         34.55         1.65 o
   4   4   6          6.35         12.24         1.00 o
   5   4   6          2.02          3.49         0.65 o
   6   4   6          9.78          3.93         0.78 o
   7   4   6          2.26          1.82         0.71 o
  -3   5   6         19.87         19.11         1.58 o
  -2   5   6          8.92         11.06         1.58 o
  -1   5   6          1.38          1.09         0.34 o
   0   5   6        133.85        152.56         2.95 o
   1   5   6         16.81         17.82         0.85 o
   2   5   6          5.32          2.86         0.42 o
   3   5   6         10.48         14.04         0.89 o
   4   5   6          6.07          7.42         0.81 o
   5   5   6         53.68         68.20         2.67 o
   6   5   6          2.89          2.63         0.79 o
   7   5   6          7.45         13.17         1.75 o
  -2   6   6         28.37         29.58         2.67 o
  -1   6   6          5.89          6.24         0.62 o
   0   6   6          1.67          5.07         0.72 o
   1   6   6          6.97          8.97         0.75 o
   2   6   6          5.86          8.34         0.72 o
   3   6   6          4.50          7.35         1.10 o
   4   6   6          2.24          0.32         0.41 o
   5   6   6         21.92         18.43         1.42 o
   6   6   6          0.53         10.89         2.17 o
   7   6   6          6.60         11.09         1.46 o
  -1   7   6        191.07        198.97         5.03 o
   0   7   6          0.60          0.58         0.42 o
   1   7   6        175.65        204.16         4.40 o
   2   7   6         21.22         15.80         1.14 o
   3   7   6         40.08         48.67         1.94 o
   4   7   6          8.12          4.63         0.80 o
   5   7   6          1.13          0.51         0.49 o
   6   7   6          7.82          7.97         1.17 o
   1   8   6         48.17         54.36         2.19 o
   2   8   6        394.03        386.94         6.88 o
   3   8   6         38.44         24.80         1.54 o
   4   8   6          7.89         11.18         1.02 o
   5   8   6          2.85          3.01         0.92 o
  -4  -6   7          1.34          1.71         0.71 o
  -3  -6   7          0.68          2.46         1.41 o
  -2  -6   7         13.68         17.63         1.63 o
  -1  -6   7         14.28         17.96         2.04 o
   0  -6   7         18.61         18.08         1.88 o
   1  -6   7         62.27         75.71         3.95 o
  -5  -5   7         36.69         36.95         3.26 o
  -4  -5   7          2.70          0.59         0.77 o
  -3  -5   7        205.14        198.45         6.30 o
  -2  -5   7        205.33        175.93         5.80 o
  -1  -5   7          5.58          3.22         0.70 o
   0  -5   7         22.99         27.12         2.15 o
   1  -5   7          0.05          0.05         0.43 o
   2  -5   7          1.16          0.33         1.10 o
  -6  -4   7          9.45          5.54         1.11 o
  -5  -4   7         38.66         44.05         2.98 o
  -4  -4   7         22.41         23.89         1.52 o
  -3  -4   7          7.76          5.99         0.98 o
  -2  -4   7          0.05          1.56         0.71 o
  -1  -4   7          5.45          7.55         0.86 o
   0  -4   7        283.70        290.95         5.28 o
   1  -4   7         85.03         87.52         3.00 o
   2  -4   7         23.86         28.83         1.79 o
   3  -4   7          6.49          5.19         0.88 o
  -6  -3   7         13.09         12.49         2.82 o
  -5  -3   7         30.93         35.00         2.52 o
  -4  -3   7        590.60        639.03        14.74 o
  -3  -3   7         16.02         15.06         1.19 o
  -2  -3   7         27.64         29.98         1.92 o
  -1  -3   7          5.34          2.10         0.55 o
   0  -3   7        247.88        254.38         4.87 o
   1  -3   7         63.68         71.31         2.42 o
   2  -3   7        133.66        119.72         2.73 o
   3  -3   7         10.11         11.57         0.96 o
   4  -3   7         14.14         15.98         1.48 o
  -6  -2   7          0.01          2.06         0.87 o
  -5  -2   7          0.03         -0.07         0.58 o
  -4  -2   7        104.16         98.37         2.91 o
  -3  -2   7        186.96        195.93         3.95 o
  -2  -2   7         75.65         92.28         2.92 o
  -1  -2   7         42.93         64.22         2.00 o
   0  -2   7         11.84         25.89         1.48 o
   1  -2   7        535.99        476.56         6.79 o
   2  -2   7          0.11          0.23         0.25 o
   3  -2   7        131.92        132.09         3.19 o
   4  -2   7        100.87         93.57         2.60 o
   5  -2   7          9.44         11.24         1.47 o
  -6  -1   7          2.06          2.61         0.97 o
  -5  -1   7          4.75          5.12         1.45 o
  -4  -1   7         74.68         83.27         3.12 o
  -3  -1   7        186.23        185.93         4.79 o
  -2  -1   7          3.20          3.99         0.54 o
  -1  -1   7        177.74        268.58         4.44 o
   0  -1   7        839.49        928.29         9.67 o
   1  -1   7         18.42         22.26         0.73 o
   2  -1   7        172.58        133.75         1.95 o
   3  -1   7         15.69         12.15         0.73 o
   4  -1   7         48.40         54.04         1.88 o
   5  -1   7          2.57          3.98         0.65 o
   6  -1   7         70.43         73.92         3.97 o
  -6   0   7         18.64         20.57         3.16 o
  -5   0   7          0.86          3.22         0.72 o
  -4   0   7         28.05         34.17         1.75 o
  -3   0   7        148.58        135.89         3.02 o
  -2   0   7        294.47        280.02         5.28 o
  -1   0   7         23.11         19.41         0.71 o
   0   0   7        984.80        947.93        11.17 o
   1   0   7        888.06        834.56        17.15 o
   2   0   7        106.30        130.49         1.81 o
   3   0   7         15.75          8.22         0.53 o
   4   0   7        168.95        167.49         2.90 o
   5   0   7          7.22         10.67         0.84 o
   6   0   7        119.34        120.55         4.07 o
  -5   1   7          2.61          0.86         0.71 o
  -4   1   7         32.26         34.96         1.81 o
  -3   1   7         72.42         80.50         3.00 o
  -2   1   7        114.10        133.48         2.43 o
  -1   1   7        234.50        361.54         4.31 o
   0   1   7         22.58          6.39         0.36 o
   1   1   7          1.81          0.39         0.15 o
   2   1   7        490.46        472.10         4.96 o
   3   1   7         47.55         50.82         1.29 o
   4   1   7        155.98        156.87         3.10 o
   5   1   7         48.72         43.47         1.55 o
   6   1   7          0.54          0.76         0.47 o
   7   1   7          0.56         -0.56         0.78 o
  -5   2   7         31.49         41.55         2.47 o
  -4   2   7         52.01         56.01         2.48 o
  -3   2   7        542.36        555.12         7.41 o
  -2   2   7         56.36         90.20         2.36 o
  -1   2   7        687.03        709.52        14.10 o
   0   2   7          3.64          0.59         0.15 o
   1   2   7        114.20        195.14         2.75 o
   2   2   7        388.13        443.20         9.08 o
   3   2   7         63.27         65.44         2.47 o
   4   2   7         91.54         93.99         2.33 o
   5   2   7        512.52        537.91         9.10 o
   6   2   7         18.12         10.81         1.24 o
   7   2   7          3.34          4.19         0.80 o
  -4   3   7         17.90         10.90         1.22 o
  -3   3   7         64.58         63.63         2.21 o
  -2   3   7        215.16        213.20         3.52 o
  -1   3   7         30.66         20.81         0.93 o
   0   3   7        134.90         96.85         1.51 o
   1   3   7         51.20         70.67         1.41 o
   2   3   7       3908.96       4201.66        33.24 o
   3   3   7         41.91         42.97         1.34 o
   4   3   7         12.25         14.83         0.96 o
   5   3   7        177.30        219.24         4.72 o
   6   3   7         36.93         33.07         2.09 o
   7   3   7         24.11         21.01         1.84 o
  -4   4   7          2.09          0.25         0.67 o
  -3   4   7         43.40         37.62         2.04 o
  -2   4   7        269.61        264.08         4.57 o
  -1   4   7         27.49         30.77         1.25 o
   0   4   7        114.46        101.70         2.00 o
   1   4   7         71.64         88.21         1.86 o
   2   4   7        198.15        223.60         3.26 o
   3   4   7         40.12         34.10         1.32 o
   4   4   7         49.69         37.54         1.93 o
   5   4   7        159.82        159.17         4.04 o
   6   4   7          0.98          4.85         1.04 o
   7   4   7          0.30          0.42         0.69 o
  -3   5   7          5.62          7.00         1.35 o
  -2   5   7         67.97         75.94         3.25 o
  -1   5   7          2.67          2.84         0.43 o
   0   5   7        337.67        317.60         4.67 o
   1   5   7        428.76        475.48         5.49 o
   2   5   7         10.74         10.76         0.68 o
   3   5   7         13.34          9.99         0.78 o
   4   5   7          1.86          1.60         0.43 o
   5   5   7         87.18         67.22         2.67 o
   6   5   7          0.60          0.39         0.61 o
   7   5   7         12.22         11.63         1.98 o
  -2   6   7         10.73         14.84         1.91 o
  -1   6   7          0.04          0.00         0.41 o
   0   6   7         49.94         56.01         1.89 o
   1   6   7         10.19          6.97         0.64 o
   2   6   7          1.08          1.47         0.44 o
   3   6   7         10.44          7.06         0.67 o
   4   6   7        234.82        262.30         4.87 o
   5   6   7          2.03          1.88         0.63 o
   6   6   7         10.94          7.82         1.20 o
   7   6   7          0.77          1.31         0.69 o
  -1   7   7          8.78          1.72         0.65 o
   0   7   7          6.24          7.75         0.89 o
   1   7   7          7.47         10.72         0.92 o
   2   7   7          4.01          1.01         0.36 o
   3   7   7         49.97         42.60         1.73 o
   4   7   7         39.08         48.69         1.92 o
   5   7   7          0.18          2.09         0.62 o
   6   7   7          3.61          2.69         0.71 o
   1   8   7          0.95          3.21         0.60 o
   2   8   7         43.75         47.20         2.13 o
   3   8   7         80.22        105.77         3.29 o
   4   8   7         14.69          7.21         0.82 o
   5   8   7         11.72         12.01         1.15 o
  -4  -6   8          0.04          0.58         0.97 o
  -3  -6   8          2.37          0.22         0.71 o
  -2  -6   8         33.17         23.63         1.94 o
  -1  -6   8         10.84          9.43         1.41 o
   0  -6   8          4.25          4.45         1.03 o
  -5  -5   8          0.45          0.76         0.96 o
  -4  -5   8         15.86          9.55         1.47 o
  -3  -5   8         23.41         29.73         2.43 o
  -2  -5   8         73.93         63.96         3.51 o
  -1  -5   8          6.13          1.69         0.67 o
   0  -5   8         64.79         74.40         3.44 o
   1  -5   8          2.75          4.36         0.96 o
   2  -5   8         80.94         90.55         4.21 o
  -5  -4   8         14.70          9.50         1.42 o
  -4  -4   8         10.54          8.98         1.12 o
  -3  -4   8         10.79          8.00         1.19 o
  -2  -4   8        193.03        186.41         5.62 o
  -1  -4   8         59.69         74.02         2.82 o
   0  -4   8         29.36         33.82         1.85 o
   1  -4   8        241.46        250.74        10.10 o
   2  -4   8         59.66         59.95         3.08 o
   3  -4   8         25.77         25.52         6.13 o
  -6  -3   8        123.41        116.18        19.05 o
  -5  -3   8        108.35         96.06         3.96 o
  -4  -3   8         47.30         42.95         2.17 o
  -3  -3   8         32.84         39.49         2.00 o
  -2  -3   8         59.50         65.55         2.95 o
  -1  -3   8          5.59          5.70         0.94 o
   0  -3   8        333.73        359.66         5.64 o
   1  -3   8       2345.24       2325.37        41.50 o
   2  -3   8         64.54         61.19         2.82 o
   3  -3   8          1.24          0.80         0.50 o
   4  -3   8         45.56         40.66         3.57 o
  -6  -2   8         23.06         14.88         4.19 o
  -5  -2   8          1.48          1.30         0.68 o
  -4  -2   8          1.10          0.98         0.50 o
  -3  -2   8          0.06         -0.08         0.41 o
  -2  -2   8        501.88        500.14         8.39 o
  -1  -2   8        193.62        198.28         4.67 o
   0  -2   8          8.03         10.81         1.04 o
   1  -2   8        312.71        271.23         4.80 o
   2  -2   8         13.79         16.90         1.00 o
   3  -2   8          8.95          7.36         0.76 o
   4  -2   8        102.39         93.17         3.14 o
   5  -2   8         56.17         42.32         2.86 o
  -6  -1   8          1.45          0.43         0.59 o
  -5  -1   8         56.15         47.60         3.96 o
  -4  -1   8         26.01         25.43         2.63 o
  -3  -1   8         18.33         18.37         1.33 o
  -2  -1   8         71.68         66.97         2.17 o
  -1  -1   8        306.35        263.42         4.60 o
   0  -1   8          5.23         19.91         1.14 o
   1  -1   8        219.47        216.20         5.50 o
   2  -1   8         73.94         62.51         1.69 o
   3  -1   8         85.97         78.32         2.27 o
   4  -1   8          0.55          0.73         0.38 o
   5  -1   8         26.14         30.31         1.57 o
   6  -1   8         25.14         21.39         1.87 o
  -5   0   8         36.07         33.14         2.76 o
  -4   0   8        102.21        125.67         5.65 o
  -3   0   8         77.90         69.72         2.62 o
  -2   0   8         32.96         26.29         1.44 o
  -1   0   8         26.25         28.51         1.41 o
   0   0   8         83.14         64.50         2.08 o
   1   0   8        188.15        131.88         2.92 o
   2   0   8         49.86         50.24         1.02 o
   3   0   8        496.28        532.85         6.03 o
   4   0   8          0.65          0.12         0.24 o
   5   0   8         18.58         23.87         1.39 o
   6   0   8         14.92         15.53         1.33 o
  -5   1   8        110.33         99.99         4.22 o
  -4   1   8         49.69         46.29         2.62 o
  -3   1   8        239.80        256.46         4.36 o
  -2   1   8         22.65         28.36         1.03 o
  -1   1   8        321.10        273.24         3.97 o
   0   1   8       1103.45       1076.46         9.98 o
   1   1   8        256.12        266.25         3.10 o
   2   1   8          4.31          1.31         0.28 o
   3   1   8         59.42         70.69         1.65 o
   4   1   8        105.13        121.94         2.56 o
   5   1   8          0.16          0.62         0.35 o
   6   1   8         32.78         34.11         1.87 o
   7   1   8          4.51          4.95         0.83 o
  -5   2   8          6.99         14.10         1.94 o
  -4   2   8         11.81          4.66         0.81 o
  -3   2   8         66.78         66.10         2.30 o
  -2   2   8         16.56         10.34         0.93 o
  -1   2   8        244.70        291.01         3.85 o
   0   2   8         95.21         79.72         1.39 o
   1   2   8        327.81        305.48         3.43 o
   2   2   8        815.91        923.20        10.45 o
   3   2   8        211.80        198.54         3.36 o
   4   2   8          2.21          3.40         0.49 o
   5   2   8          3.55          5.74         0.76 o
   6   2   8        196.01        195.53         4.72 o
   7   2   8         90.20         96.29         4.42 o
  -4   3   8        221.05        209.66         8.89 o
  -3   3   8         34.89         42.01         2.54 o
  -2   3   8         39.93         39.84         1.43 o
  -1   3   8        202.41        193.51         3.51 o
   0   3   8          0.01          2.71         0.27 o
   1   3   8         29.31         24.64         0.84 o
   2   3   8        934.67       1054.91        13.60 o
   3   3   8        135.20        158.39         3.32 o
   4   3   8         33.39         37.18         1.47 o
   5   3   8          5.54          9.46         1.11 o
   6   3   8          0.16          0.39         0.44 o
   7   3   8        118.55        112.21         4.25 o
  -4   4   8        236.08        230.10         8.61 o
  -3   4   8          3.89          4.74         0.71 o
  -2   4   8         56.05         54.58         2.33 o
  -1   4   8          3.50          3.68         0.50 o
   0   4   8         75.16         79.33         1.86 o
   1   4   8         36.28         47.61         1.27 o
   2   4   8        207.50        224.39         3.28 o
   3   4   8         21.35         24.52         1.29 o
   4   4   8         36.32         53.36         2.11 o
   5   4   8        251.21        261.18         5.35 o
   6   4   8          3.65          8.39         1.31 o
   7   4   8          0.38          1.25         0.80 o
  -3   5   8         40.86         39.52         3.15 o
  -2   5   8        195.29        202.46         5.65 o
  -1   5   8        190.08        191.25         3.69 o
   0   5   8          4.17          6.20         0.61 o
   1   5   8         28.01         28.25         1.24 o
   2   5   8          0.01          0.75         0.41 o
   3   5   8          3.22          5.93         0.70 o
   4   5   8         45.43         45.45         2.96 o
   5   5   8        116.00        149.82         4.07 o
   6   5   8         26.75         25.87         1.92 o
   7   5   8         17.38         18.63         2.01 o
  -2   6   8         22.61         12.51         1.90 o
  -1   6   8          0.12          0.11         0.37 o
   0   6   8          7.59          8.90         0.79 o
   1   6   8          0.04          1.39         0.40 o
   2   6   8         14.79         14.81         0.93 o
   3   6   8          0.32          2.83         0.53 o
   4   6   8         25.95         19.69         1.41 o
   5   6   8         16.68         12.11         1.39 o
   6   6   8          3.60          0.73         0.53 o
   7   6   8          0.17          0.31         0.69 o
   0   7   8         12.33         12.02         0.92 o
   1   7   8          9.71          7.57         0.80 o
   2   7   8          4.20          1.41         0.48 o
   3   7   8          2.03          5.35         0.66 o
   4   7   8        173.20        141.13         3.93 o
   5   7   8         69.13         71.22         2.89 o
   6   7   8          1.91          0.41         0.56 o
   2   8   8          3.31          3.42         0.63 o
   3   8   8          4.32          1.26         0.47 o
   4   8   8          2.75          8.09         0.93 o
   5   8   8          7.55          7.52         0.99 o
  -2  -6   9          2.05          2.19         0.83 o
  -1  -6   9         34.95         47.33         3.12 o
  -4  -5   9         40.51         42.48         3.10 o
  -3  -5   9         11.37          4.72         1.03 o
  -2  -5   9         41.73         36.65         2.70 o
  -1  -5   9         17.77         13.81         1.55 o
   0  -5   9          2.51          5.43         1.31 o
   1  -5   9          2.43          1.17         0.89 o
  -5  -4   9         36.68         29.77         2.91 o
  -4  -4   9        128.44        135.47         5.88 o
  -3  -4   9          0.73          0.61         0.69 o
  -2  -4   9          2.42          0.91         0.61 o
  -1  -4   9          0.48          1.51         0.56 o
   0  -4   9         15.69         15.85         1.93 o
   1  -4   9        140.14        124.68         4.54 o
   2  -4   9         27.28         33.39         2.38 o
   3  -4   9          1.85          4.35         1.20 o
  -5  -3   9          6.09          7.37         1.13 o
  -4  -3   9          0.07          0.22         0.46 o
  -3  -3   9         17.90         33.59         1.95 o
  -2  -3   9          4.70          1.28         0.54 o
  -1  -3   9         87.44         88.95         3.48 o
   0  -3   9         58.71         60.42         2.13 o
   1  -3   9        115.09        128.25         4.22 o
   2  -3   9         41.82         48.74         2.73 o
   3  -3   9        169.17        171.42         5.25 o
   4  -3   9         13.08          6.03         1.49 o
  -5  -2   9         16.79         19.95         2.05 o
  -4  -2   9         49.82         46.47         3.47 o
  -3  -2   9         84.51         74.48         2.91 o
  -2  -2   9          1.64          2.36         0.61 o
  -1  -2   9        115.48        122.88         3.72 o
   0  -2   9         78.48         64.13         2.59 o
   1  -2   9        186.81        162.86         4.38 o
   2  -2   9         78.23         77.77         3.05 o
   3  -2   9        100.12         98.87         3.60 o
   4  -2   9        221.43        230.38         7.33 o
   5  -2   9          8.01          8.16         2.34 o
  -5  -1   9          0.03         -0.34         0.78 o
  -4  -1   9         27.49         27.41         2.83 o
  -3  -1   9        413.48        400.68        11.31 o
  -2  -1   9         79.65         76.83         2.46 o
  -1  -1   9          0.03          1.57         0.46 o
   0  -1   9        263.15        230.69         4.70 o
   1  -1   9         23.55         25.66         1.34 o
   2  -1   9         60.99         56.03         2.06 o
   3  -1   9          9.01          6.98         0.80 o
   4  -1   9        144.89        147.05         7.23 o
   5  -1   9        104.37         88.34         5.75 o
  -5   0   9        105.03        107.74         6.45 o
  -4   0   9          2.48          6.02         1.19 o
  -3   0   9         10.20         21.94         2.79 o
  -2   0   9         45.25         40.01         2.40 o
  -1   0   9        150.09        149.64         3.62 o
   0   0   9         21.86         20.59         1.23 o
   1   0   9         94.04         52.81         1.58 o
   2   0   9         55.35         60.18         2.07 o
   3   0   9          1.20          1.09         0.42 o
   4   0   9         96.42         91.72         2.29 o
   5   0   9          1.78          2.07         0.63 o
   6   0   9          0.08          1.22         0.51 o
  -5   1   9          7.27          3.53         0.86 o
  -4   1   9          7.45          8.56         1.19 o
  -3   1   9          0.18          0.62         0.41 o
  -2   1   9          8.38          7.98         0.92 o
  -1   1   9         87.34         60.55         1.89 o
   0   1   9        509.41        495.08         5.20 o
   1   1   9        214.20        243.82         2.90 o
   2   1   9        270.24        239.40         3.38 o
   3   1   9        146.22        149.62         2.54 o
   4   1   9        221.12        240.70         4.12 o
   5   1   9        124.33        133.55         3.20 o
   6   1   9        103.94         99.82         3.64 o
  -4   2   9         12.95         22.71         1.92 o
  -3   2   9          0.03         -0.25         0.48 o
  -2   2   9         31.12         28.21         1.56 o
  -1   2   9          1.01          4.33         0.53 o
   0   2   9         40.79         55.17         1.23 o
   1   2   9        312.72        282.63         3.32 o
   2   2   9         44.83         47.07         1.19 o
   3   2   9         87.28         82.78         1.92 o
   4   2   9        196.26        200.95         3.67 o
   5   2   9          0.95          0.46         0.40 o
   6   2   9        118.85        129.23         4.24 o
   7   2   9        399.48        377.78         8.28 o
  -4   3   9        486.90        460.85        23.43 o
  -3   3   9         48.90         42.10         2.85 o
  -2   3   9         18.05         16.16         0.97 o
  -1   3   9         17.35          9.82         0.84 o
   0   3   9        136.09        142.17         3.42 o
   1   3   9         47.00         48.86         1.15 o
   2   3   9        286.50        291.46         3.86 o
   3   3   9         58.93         95.38         3.37 o
   4   3   9        618.74        647.40         9.86 o
   5   3   9         23.40         18.60         1.46 o
   6   3   9          0.53          1.59         0.60 o
   7   3   9        158.57        147.30         4.86 o
  -3   4   9        380.88        363.78         9.39 o
  -2   4   9         91.35         80.51         2.92 o
  -1   4   9          0.00          0.83         0.39 o
   0   4   9         10.14         12.67         0.77 o
   1   4   9        304.23        308.66         3.91 o
   2   4   9          4.24          4.32         0.43 o
   3   4   9         21.61         19.72         1.23 o
   4   4   9        104.89        130.18         3.54 o
   5   4   9        150.96        153.91         4.24 o
   6   4   9         18.63         14.50         1.64 o
   7   4   9          0.00          2.02         0.94 o
  -2   5   9        460.49        442.54         9.07 o
  -1   5   9        120.82        119.22         3.07 o
   0   5   9         45.55         43.78         1.66 o
   1   5   9          0.02          0.54         0.29 o
   2   5   9         16.00         18.03         1.23 o
   3   5   9         85.99         72.00         2.37 o
   4   5   9         16.49         19.49         1.31 o
   5   5   9         51.90         38.68         1.98 o
   6   5   9         19.72         21.83         1.81 o
   7   5   9          1.58          4.75         1.09 o
  -1   6   9          6.62          2.94         0.50 o
   0   6   9        143.59        156.27         4.35 o
   1   6   9        106.32        119.59         2.91 o
   2   6   9         12.83         13.77         1.02 o
   4   6   9          9.81         15.06         1.22 o
   5   6   9          0.62          1.23         0.53 o
   6   6   9          0.60          1.87         0.65 o
   0   7   9         20.28         15.83         1.07 o
   1   7   9         49.59         52.15         2.08 o
   2   7   9          6.20          1.90         0.50 o
   3   7   9          0.20          1.17         0.55 o
   4   7   9         23.69         25.97         1.64 o
   5   7   9         25.79         18.90         2.12 o
   6   7   9          1.13          0.97         0.69 o
   2   8   9          6.16          7.37         0.89 o
   3   8   9          1.72          0.63         0.49 o
   4   8   9          0.09          0.64         0.55 o
  -3  -5  10          0.76          1.51         0.70 o
  -2  -5  10         11.33         12.78         1.63 o
  -1  -5  10          9.79          9.36         1.62 o
   0  -5  10          1.92          1.64         0.75 o
   1  -5  10          2.29         -0.57         1.13 o
  -4  -4  10          0.45          2.03         0.82 o
  -3  -4  10         29.42         28.42         2.30 o
  -2  -4  10         12.53          3.37         0.92 o
  -1  -4  10        113.30        110.19         4.39 o
   0  -4  10         26.90         20.41         2.16 o
   1  -4  10        172.61        174.45         5.62 o
   2  -4  10         27.97         36.69         2.58 o
  -5  -3  10         11.21          9.81         1.54 o
  -4  -3  10         56.84         58.25         2.74 o
  -3  -3  10         12.11         16.81         1.41 o
  -2  -3  10         71.70         73.43         3.35 o
  -1  -3  10        243.68        238.97         6.16 o
   0  -3  10         83.59         71.45         3.14 o
   1  -3  10         59.39         61.74         2.97 o
   2  -3  10         28.69         30.47         2.13 o
   3  -3  10         19.09         11.88         1.61 o
  -5  -2  10          0.03          1.06         0.83 o
  -4  -2  10          2.62          5.88         1.48 o
  -3  -2  10        281.08        307.16         9.41 o
  -2  -2  10         21.67         23.86         1.68 o
  -1  -2  10        330.21        347.78        10.62 o
   0  -2  10        740.95        715.25        15.06 o
   1  -2  10         27.49         25.06         1.71 o
   2  -2  10          1.16          1.04         0.86 o
   3  -2  10          4.45          7.14         1.03 o
   4  -2  10          2.77          6.54         1.24 o
  -5  -1  10          7.08          6.54         1.66 o
  -4  -1  10          4.23          5.11         2.24 o
  -3  -1  10       1031.54       1069.62        32.46 o
  -2  -1  10         26.17         23.22         2.13 o
  -1  -1  10         59.41         47.98         1.97 o
   0  -1  10        591.61        531.45         9.06 o
   1  -1  10         56.49         57.63         2.33 o
   2  -1  10         18.16         12.93         1.06 o
   3  -1  10          0.26          0.32         0.45 o
   4  -1  10         30.15         23.68         1.68 o
   5  -1  10         44.07         52.09         3.06 o
  -5   0  10         10.54         16.01         2.59 o
  -4   0  10         24.92         14.24         1.74 o
  -3   0  10          7.76          8.84         1.16 o
  -2   0  10         16.22         19.42         1.42 o
  -1   0  10          2.36          4.05         0.67 o
   0   0  10        638.89        684.14         9.96 o
   1   0  10          0.60          1.13         0.39 o
   2   0  10         22.97         28.73         1.51 o
   3   0  10         98.44         93.19         3.47 o
   4   0  10          3.20          1.79         0.48 o
   5   0  10          9.89         12.92         1.32 o
   6   0  10          3.51          6.26         1.21 o
  -5   1  10         56.36         63.26         3.54 o
  -4   1  10        154.34        145.40         5.01 o
  -3   1  10         52.27         60.05         2.49 o
  -2   1  10         54.80         59.07         2.52 o
  -1   1  10        113.14        107.50         2.72 o
   0   1  10          8.47          1.20         0.31 o
   1   1  10          8.14         12.39         0.73 o
   2   1  10          8.16          4.94         0.47 o
   3   1  10         35.62         29.18         1.40 o
   4   1  10          4.27          3.28         0.66 o
   5   1  10          0.03          1.90         0.71 o
   6   1  10          1.30          0.29         0.62 o
  -4   2  10          8.57          3.21         0.91 o
  -3   2  10          9.33          8.01         1.09 o
  -2   2  10         29.93         28.78         1.64 o
  -1   2  10        626.80        661.31        10.68 o
   0   2  10        389.64        394.80         4.64 o
   1   2  10         95.96         81.11         1.61 o
   2   2  10          0.31          0.98         0.23 o
   3   2  10          7.16          7.57         0.59 o
   4   2  10          2.32          0.81         0.34 o
   5   2  10         52.58         53.31         2.48 o
   6   2  10          3.53          4.14         1.05 o
  -4   3  10         18.29         25.85         3.00 o
  -3   3  10          1.50          7.24         1.24 o
  -2   3  10         38.59         41.58         2.28 o
  -1   3  10        160.22        169.49         6.37 o
   0   3  10         28.92         42.55         1.22 o
   1   3  10         90.18        100.36         1.89 o
   2   3  10        431.08        439.94         5.12 o
   3   3  10         11.25         10.33         0.69 o
   4   3  10         27.15         28.25         1.44 o
   5   3  10         20.34         15.07         1.17 o
   6   3  10          4.17          6.54         1.01 o
   7   3  10         84.18         73.63         4.78 o
  -3   4  10         21.86         21.60         2.18 o
  -2   4  10        304.33        354.90         7.20 o
  -1   4  10          0.03          1.06         0.53 o
   0   4  10         12.46         11.73         0.76 o
   1   4  10          5.45          5.05         0.45 o
   2   4  10         59.15         57.78         1.62 o
   3   4  10         91.03         79.87         2.22 o
   4   4  10          9.24         14.95         1.09 o
   5   4  10          3.92          4.41         0.66 o
   6   4  10         16.56         17.68         1.74 o
   7   4  10          0.57          0.43         0.75 o
  -2   5  10        381.92        377.15         8.35 o
  -1   5  10          4.71          6.30         0.73 o
   0   5  10         49.89         46.53         1.77 o
   1   5  10          0.97          0.63         0.38 o
   2   5  10          0.27          0.14         0.33 o
   3   5  10        258.74        288.09         6.72 o
   4   5  10         31.91         27.42         1.56 o
   5   5  10          0.79          3.96         0.67 o
   6   5  10          1.25          1.76         1.01 o
   7   5  10          0.11          1.84         1.07 o
  -1   6  10         51.75         49.52         2.55 o
   0   6  10         37.62         42.44         1.82 o
   1   6  10        124.59         96.65         3.16 o
   2   6  10          2.51          3.15         0.56 o
   3   6  10         25.94         33.94         1.69 o
   4   6  10          5.17         10.63         1.03 o
   5   6  10          2.88          2.07         0.59 o
   6   6  10         36.99         40.77         2.49 o
   1   7  10         48.50         39.09         2.11 o
   2   7  10         18.27         29.29         1.77 o
   3   7  10         47.41         53.68         2.45 o
   4   7  10         42.41         38.23         2.00 o
   5   7  10         14.45          6.81         0.96 o
  -2  -5  11         13.21         15.61         1.86 o
  -1  -5  11         11.63         10.08         2.06 o
  -4  -4  11          8.79         13.38         1.96 o
  -3  -4  11          4.72          3.79         1.52 o
  -2  -4  11         42.00         40.03         2.74 o
  -1  -4  11         19.23          9.53         1.31 o
   0  -4  11          5.03          1.98         1.03 o
   1  -4  11          3.10          2.56         1.44 o
   2  -4  11         25.00         41.26         2.81 o
  -4  -3  11         46.39         52.55         3.00 o
  -3  -3  11          1.89          4.70         0.94 o
  -2  -3  11          0.15          0.51         0.53 o
  -1  -3  11         36.02         24.82         1.96 o
   0  -3  11          1.52          0.48         0.63 o
   1  -3  11          0.84          1.47         0.67 o
   2  -3  11          2.46          1.61         0.90 o
   3  -3  11        107.63        127.67         4.76 o
  -4  -2  11         12.33          9.38         2.98 o
  -3  -2  11        141.30        149.64         6.52 o
  -2  -2  11         48.21         48.06         2.51 o
  -1  -2  11         13.89         12.72         1.51 o
   0  -2  11         46.70         38.22         2.55 o
   1  -2  11         44.87         38.38         2.22 o
   2  -2  11        615.32        618.23        13.25 o
   3  -2  11         27.24         29.39         2.29 o
   4  -2  11         48.32         57.80         3.99 o
  -5  -1  11          0.37          1.15         0.88 o
  -4  -1  11         36.26         34.27         3.36 o
  -3  -1  11         73.89         65.47         2.95 o
  -2  -1  11        268.70        296.73         7.67 o
  -1  -1  11          1.66          2.81         0.59 o
   0  -1  11         43.01         32.39         1.87 o
   1  -1  11         10.02          8.23         1.01 o
   2  -1  11        475.13        465.21        11.88 o
   3  -1  11          2.01          3.69         0.64 o
   4  -1  11          0.17          1.66         0.63 o
   5  -1  11        134.03        125.35         5.45 o
  -4   0  11         45.66         29.60         3.10 o
  -3   0  11         24.27         20.50         1.90 o
  -2   0  11        196.17        197.36         4.95 o
  -1   0  11        140.32        133.60         3.79 o
   0   0  11         96.12        115.11         4.18 o
   1   0  11        224.29        237.14         4.96 o
   2   0  11         59.55         54.52         2.52 o
   3   0  11         73.45         71.17         4.04 o
   4   0  11         17.53         13.30         1.41 o
   5   0  11         11.88         17.12         1.71 o
  -4   1  11         28.86         30.77         2.37 o
  -3   1  11          0.18          0.71         0.53 o
  -2   1  11          1.66          1.83         0.60 o
  -1   1  11        211.42        220.39         4.92 o
   0   1  11        104.04         80.18         3.25 o
   1   1  11        214.74        234.84         3.78 o
   2   1  11        228.38        230.74         4.88 o
   3   1  11          3.90          0.66         0.49 o
   4   1  11          8.43          9.27         1.05 o
   5   1  11         11.81         13.55         2.02 o
   6   1  11          1.77          5.31         1.39 o
  -4   2  11          1.38          0.75         0.61 o
  -3   2  11          0.01          1.00         0.58 o
  -2   2  11          3.00          2.58         0.62 o
  -1   2  11         40.17         33.25         2.26 o
   0   2  11         30.84         32.30         1.11 o
   1   2  11          1.42          4.89         0.41 o
   2   2  11         15.41         11.08         0.71 o
   3   2  11         12.75         13.90         1.00 o
   4   2  11        190.16        209.35         5.26 o
   5   2  11         16.31         16.00         2.51 o
   6   2  11         12.69         13.11         1.62 o
  -3   3  11          7.23         13.23         1.79 o
  -2   3  11          8.59          7.10         1.25 o
  -1   3  11         12.38         13.70         1.28 o
   0   3  11        561.48        533.12         7.42 o
   1   3  11          5.55          5.06         0.45 o
   2   3  11          5.75          5.53         0.47 o
   3   3  11         28.91         24.93         1.11 o
   4   3  11          0.18          0.80         0.35 o
   5   3  11          1.08          0.93         0.88 o
   6   3  11         27.54         24.12         2.09 o
  -3   4  11          8.38          3.41         0.93 o
  -2   4  11          2.25          5.04         0.93 o
  -1   4  11          7.88          6.02         0.90 o
   0   4  11        102.64        106.30         2.57 o
   1   4  11        103.88        107.86         2.49 o
   2   4  11        343.00        344.75         4.39 o
   3   4  11       1936.53       2007.30        30.63 o
   4   4  11          4.77          4.18         0.57 o
   5   4  11          4.85          5.26         0.68 o
   6   4  11          2.08          0.77         0.54 o
  -2   5  11          5.68          3.82         1.42 o
  -1   5  11         17.25         25.05         1.61 o
   0   5  11         55.24         55.11         2.15 o
   1   5  11          2.42          3.23         0.48 o
   2   5  11          1.65         -0.10         0.33 o
   3   5  11        172.98        140.48         3.21 o
   4   5  11          9.37         10.34         0.97 o
   5   5  11          1.68          0.10         0.47 o
   6   5  11         58.76         44.96         2.84 o
  -1   6  11         80.53         64.16         3.07 o
   0   6  11          0.31          0.64         0.40 o
   1   6  11         56.26         61.25         2.51 o
   2   6  11         45.72         38.36         1.81 o
   3   6  11          0.40          0.36         0.38 o
   4   6  11          7.85          1.95         0.70 o
   5   6  11          3.26          5.15         0.99 o
   6   6  11         60.65         39.96         2.44 o
   1   7  11          4.24          6.55         0.90 o
   2   7  11          1.11          1.03         0.63 o
   3   7  11          4.46          5.61         0.87 o
   4   7  11          4.97          4.95         1.18 o
   5   7  11         30.50         36.59         2.05 o
  -3  -4  12         34.36         26.32         2.80 o
  -2  -4  12          8.92         11.11         1.52 o
  -1  -4  12         95.92         99.23         5.16 o
   0  -4  12          3.49          6.86         1.39 o
   1  -4  12         42.90         56.07         3.84 o
  -4  -3  12         24.61         27.03         2.23 o
  -3  -3  12          0.31          2.56         0.73 o
  -2  -3  12          1.24          0.42         0.55 o
  -1  -3  12         79.16         72.41         3.50 o
   0  -3  12         99.86        104.41         4.85 o
   1  -3  12         15.04         19.22         2.09 o
   2  -3  12        108.56        114.70         4.53 o
  -4  -2  12         43.92         53.63         5.61 o
  -3  -2  12         76.51         79.21         6.55 o
  -2  -2  12        127.08        141.36         6.18 o
  -1  -2  12         58.37         53.89         3.19 o
   0  -2  12          9.18         11.20         1.51 o
   1  -2  12         39.39         46.33         2.94 o
   2  -2  12        406.12        364.31        10.27 o
   3  -2  12          0.55          2.35         0.91 o
  -4  -1  12          9.49         10.07         1.84 o
  -3  -1  12          0.51          0.88         0.72 o
  -2  -1  12        118.72        129.98         3.75 o
  -1  -1  12        763.40        736.73        13.12 o
   0  -1  12          9.13         10.28         1.27 o
   1  -1  12          3.37          3.83         0.78 o
   2  -1  12         48.65         45.73         2.79 o
   3  -1  12        171.30        183.54         5.08 o
   4  -1  12          6.02          3.59         0.80 o
  -4   0  12         54.47         64.78         3.98 o
  -3   0  12         44.05         42.18         3.63 o
  -2   0  12         29.62         29.46         1.89 o
  -1   0  12         90.31         88.50         3.19 o
   0   0  12        102.05         96.66         3.24 o
   1   0  12         13.92          7.75         1.05 o
   2   0  12          7.72          7.34         1.21 o
   3   0  12         10.82         15.45         1.39 o
   4   0  12         27.05         28.49         2.26 o
   5   0  12        121.61        111.76         6.84 o
  -4   1  12          7.39          5.89         1.33 o
  -3   1  12         23.97         29.46         2.52 o
  -2   1  12         13.01         12.45         1.81 o
  -1   1  12        106.83        111.80         3.53 o
   0   1  12          0.09          1.09         0.67 o
   1   1  12         15.58         15.73         0.94 o
   2   1  12         67.15         64.13         2.48 o
   3   1  12          0.03          0.18         0.49 o
   4   1  12        116.64        122.80         3.91 o
   5   1  12         13.98         20.00         1.86 o
  -3   2  12          1.82          0.86         0.70 o
  -2   2  12        228.29        239.54         6.14 o
  -1   2  12         54.77         51.94         2.96 o
   0   2  12         84.12         84.62         2.20 o
   1   2  12         88.37         80.99         2.15 o
   2   2  12          1.31          0.26         0.36 o
   3   2  12          1.78          1.09         0.48 o
   4   2  12         20.81         18.58         1.53 o
   5   2  12         68.24         70.68         3.60 o
   6   2  12          8.52         11.72         2.02 o
  -3   3  12         18.42          9.59         1.83 o
  -2   3  12          7.22          4.81         1.06 o
  -1   3  12         50.99         58.44         3.24 o
   0   3  12          2.23          5.31         0.65 o
   1   3  12         50.70         52.48         1.42 o
   2   3  12         40.27         47.61         1.37 o
   4   3  12         38.32         40.69         1.73 o
   5   3  12         47.39         50.63         2.75 o
   6   3  12         16.39         21.32         2.23 o
  -2   4  12         21.78         32.19         2.56 o
  -1   4  12         13.80          9.75         1.39 o
   0   4  12         37.32         48.18         2.59 o
   1   4  12         24.51         26.34         1.21 o
   2   4  12          0.65          1.42         0.33 o
   3   4  12         53.09         44.57         1.56 o
   4   4  12         28.70         26.42         1.63 o
   5   4  12          1.08          1.06         0.49 o
   6   4  12         12.78         13.43         1.35 o
  -1   5  12          0.15         -0.12         1.07 o
   0   5  12          2.63          4.15         0.76 o
   1   5  12          5.32          5.11         0.63 o
   2   5  12          1.19          5.35         0.71 o
   3   5  12        258.46        258.73         4.59 o
   4   5  12         62.35         59.23         2.94 o
   5   5  12          4.52          7.90         0.87 o
   6   5  12         39.23         40.04         2.37 o
   0   6  12          0.48          1.80         0.53 o
   1   6  12          2.23          5.27         0.76 o
   2   6  12          9.08         11.03         0.98 o
   4   6  12          1.69          0.09         0.53 o
   5   6  12          0.08          0.55         0.48 o
   2   7  12         18.72         29.14         1.84 o
   3   7  12         13.39          7.18         0.87 o
   4   7  12          4.24          3.59         0.69 o
  -3  -3  13          3.98          6.24         1.26 o
  -2  -3  13         30.15         26.15         2.22 o
  -1  -3  13          3.41          3.51         0.81 o
   0  -3  13          4.12          8.06         1.44 o
   1  -3  13         55.89         70.92         4.12 o
  -3  -2  13         10.06          7.70         1.32 o
  -2  -2  13         33.82         42.59         2.61 o
  -1  -2  13         48.29         35.04         2.67 o
   0  -2  13         84.79         79.90         4.07 o
   1  -2  13        126.83        118.09         5.00 o
   2  -2  13        255.48        266.60        10.75 o
   3  -2  13          8.80         13.82         1.55 o
  -3  -1  13         81.51         81.13         4.14 o
  -2  -1  13          3.59          2.46         0.58 o
  -1  -1  13         65.36         58.91         2.54 o
   0  -1  13          7.37          4.07         0.79 o
   1  -1  13         14.34         14.17         1.36 o
   2  -1  13         63.61         66.03         3.53 o
   3  -1  13          3.72          6.88         1.19 o
   4  -1  13         63.82         72.53         4.43 o
  -3   0  13          0.12         -0.44         0.53 o
  -2   0  13        141.30        135.04         5.20 o
  -1   0  13        105.82        106.93         4.55 o
   0   0  13          8.57          7.70         1.15 o
   1   0  13        114.05        118.51         4.31 o
   2   0  13         19.67         21.03         1.83 o
   3   0  13          9.09          3.46         0.77 o
   4   0  13         44.07         43.24         2.48 o
  -3   1  13         20.63         23.77         2.35 o
  -2   1  13        198.56        220.10         7.23 o
  -1   1  13         52.76         56.30         2.58 o
   0   1  13         65.73         59.97         2.60 o
   1   1  13         45.46         37.93         1.79 o
   2   1  13         96.60         91.72         3.17 o
   3   1  13          2.19          0.63         0.83 o
   4   1  13         12.13          8.32         1.30 o
   5   1  13          1.22          5.61         1.01 o
  -3   2  13         37.24         40.97         3.78 o
  -2   2  13         95.81        109.48         4.73 o
  -1   2  13          0.84          1.36         0.64 o
   0   2  13         31.50         30.84         1.82 o
   1   2  13        250.58        258.24         4.38 o
   2   2  13          2.28          1.25         0.36 o
   3   2  13        177.00        193.20         6.29 o
   4   2  13         54.02         61.90         3.83 o
   5   2  13         21.12         17.47         1.86 o
  -2   3  13         87.01         80.42         4.13 o
  -1   3  13        128.38        137.52         5.24 o
   0   3  13          4.53          3.09         0.65 o
   1   3  13          0.72          0.95         0.39 o
   2   3  13          0.16          0.31         0.31 o
   3   3  13         16.67         19.14         1.16 o
   4   3  13          0.01          1.04         0.57 o
   5   3  13         48.85         43.64         2.68 o
   6   3  13          0.00         -0.48         1.43 o
  -2   4  13          3.54          0.06         0.69 o
  -1   4  13         47.48         45.03         3.01 o
   0   4  13         17.71         11.75         1.08 o
   1   4  13        240.11        247.97         4.35 o
   2   4  13        150.33        149.51         2.72 o
   3   4  13          5.50          8.28         0.75 o
   4   4  13          0.00          1.08         0.46 o
   5   4  13         22.07         15.71         1.36 o
   6   4  13          1.76          1.72         0.95 o
  -1   5  13          0.53         -0.26         0.62 o
   0   5  13         29.05         33.65         1.79 o
   1   5  13         12.77         10.11         0.88 o
   2   5  13        306.46        349.67         7.22 o
   3   5  13          1.17          1.31         0.39 o
   4   5  13          3.80          1.85         0.46 o
   5   5  13          0.24          0.56         0.48 o
   1   6  13         10.62          4.96         0.82 o
   2   6  13          0.08          0.54         0.43 o
   3   6  13         41.41         42.09         1.99 o
   4   6  13         29.51         15.71         1.27 o
   5   6  13         20.56         18.39         1.26 o
  -1  -3  14          1.41          1.50         0.71 o
   0  -3  14         45.16         56.04         3.77 o
  -2  -2  14          0.08          0.64         0.58 o
  -1  -2  14         89.71         97.12         4.70 o
   0  -2  14         20.43         16.95         1.95 o
   1  -2  14          0.18          0.98         0.63 o
   2  -2  14         50.04         55.49         3.55 o
  -3  -1  14        125.37        128.89         6.83 o
  -2  -1  14          0.54          0.62         0.61 o
  -1  -1  14          0.19         -0.08         0.46 o
   0  -1  14          5.46          8.98         1.19 o
   1  -1  14          2.37          1.90         0.73 o
   2  -1  14        118.93        115.27         4.89 o
   3  -1  14          0.09          0.53         0.80 o
  -3   0  14         52.46         67.95         5.99 o
  -2   0  14       1189.92       1212.61        28.98 o
  -1   0  14         13.50         13.76         1.40 o
   0   0  14         11.36         12.65         1.29 o
   1   0  14         25.04         27.96         2.43 o
   2   0  14          1.07          2.09         0.99 o
   3   0  14         60.07         46.65         2.56 o
   4   0  14         18.66         17.99         1.65 o
  -3   1  14          0.03         -0.25         1.03 o
  -2   1  14         35.73         32.17         2.62 o
  -1   1  14         20.72         23.86         2.20 o
   0   1  14          2.95          3.57         0.77 o
   1   1  14        132.36        145.46         3.80 o
   2   1  14          1.30          2.60         0.69 o
   3   1  14          2.90          3.62         0.91 o
   4   1  14          1.90          1.77         0.85 o
  -2   2  14         72.69         89.34         4.42 o
  -1   2  14         26.85         32.41         2.58 o
   0   2  14          2.28          1.75         0.58 o
   1   2  14          0.97          1.19         0.42 o
   2   2  14         40.62         39.75         1.94 o
   3   2  14          0.12         -0.19         0.43 o
   4   2  14         20.69         25.72         3.00 o
   5   2  14          0.21          2.14         0.90 o
  -2   3  14         18.08         19.92         2.12 o
  -1   3  14         52.74         57.51         3.47 o
   0   3  14        110.86        112.33         6.00 o
   1   3  14          0.09          0.05         0.34 o
   2   3  14         45.54         48.88         1.89 o
   3   3  14         32.35         35.48         1.60 o
   4   3  14          0.18         -0.29         0.60 o
   5   3  14          1.10          3.95         0.85 o
  -1   4  14          2.71          0.57         0.63 o
   0   4  14        157.29        153.74         5.41 o
   1   4  14          5.21          3.08         0.82 o
   2   4  14         92.72         89.89         2.44 o
   3   4  14          0.03          0.68         0.55 o
   4   4  14          4.03          5.25         0.74 o
   5   4  14          7.59          7.34         1.27 o
   0   5  14          4.89          7.07         1.93 o
   1   5  14         68.07         52.72         1.99 o
   2   5  14         38.94         47.78         1.98 o
   3   5  14        291.05        239.78         4.78 o
   4   5  14         80.78         73.91         2.64 o
   5   5  14          2.34          4.45         0.82 o
   2   6  14         42.67         41.04         1.94 o
   3   6  14          8.81          5.82         0.81 o
   4   6  14        203.46        198.60         4.34 o
  -1  -2  15          3.27          8.86         1.60 o
   0  -2  15        122.23        129.76         5.66 o
  -2  -1  15        139.85        106.68         4.33 o
  -1  -1  15         34.34         28.17         1.93 o
   0  -1  15        120.76        135.29         4.71 o
   1  -1  15         24.88         27.49         2.48 o
   2  -1  15         11.61          5.84         1.19 o
  -2   0  15          3.85          6.14         1.34 o
  -1   0  15          0.35          1.47         0.57 o
   0   0  15         31.96         26.42         1.98 o
   1   0  15         21.95         24.98         2.14 o
   2   0  15         61.35         68.33         3.72 o
   3   0  15        443.43        440.97        17.57 o
  -2   1  15         40.03         47.24         3.33 o
  -1   1  15        105.69        107.84         4.91 o
   0   1  15        110.71        122.05         4.19 o
   1   1  15         26.62         21.34         1.74 o
   2   1  15          0.09          2.84         0.77 o
   3   1  15          7.25          7.97         1.29 o
   4   1  15          1.07         -0.59         0.62 o
  -1   2  15          0.19          1.08         0.67 o
   0   2  15          0.47          1.78         0.82 o
   1   2  15        199.58        205.01         6.64 o
   2   2  15        111.46        110.21         4.98 o
   3   2  15         15.11         20.36         2.02 o
   4   2  15          0.74          2.01         1.12 o
  -1   3  15          0.20          1.19         0.78 o
   0   3  15          9.83         14.03         1.91 o
   1   3  15          3.57          3.30         0.76 o
   2   3  15          0.09          0.32         0.34 o
   3   3  15         15.62         26.09         1.69 o
   4   3  15          4.85          6.37         1.05 o
   0   4  15          1.17          1.33         0.87 o
   1   4  15         40.37         45.99         2.40 o
   2   4  15         20.84         19.62         1.35 o
   3   4  15          9.21          4.49         0.62 o
   4   4  15          2.56          1.35         0.98 o
   1   5  15        196.68        184.75         5.25 o
   2   5  15         13.59         18.62         1.58 o
   3   5  15         53.85         55.77         2.21 o
   4   5  15        192.96        178.84         4.30 o
   0   0  16         16.55         16.61         1.50 o
   1   0  16         24.27         32.44         2.26 o
   2   0  16         28.12         33.70         2.74 o
  -1   1  16         25.67         30.14         2.73 o
   0   1  16          1.94          4.64         0.87 o
   1   1  16          0.18          0.13         0.82 o
   2   1  16          1.62          0.10         0.56 o
   3   1  16         44.18         51.97         3.82 o
   0   2  16         15.24         17.16         2.25 o
   1   2  16          1.87          2.90         0.69 o
   2   2  16          3.56          5.90         0.95 o
   3   2  16          1.69          0.92         0.74 o
   0   3  16         41.43         48.76         3.38 o
   1   3  16          0.15          0.58         0.49 o
   2   3  16         17.72         21.02         1.58 o
   3   3  16          0.96          2.31         0.68 o
   1   4  16          3.91          1.93         0.60 o
   2   4  16         11.15         12.86         1.52 o
   3   4  16          0.24          0.62         0.53 o
                                                
