# Supplementary material for: Isomorphism: ‘molecular similarity to crystal structure similarity’ in multicomponent forms of analgesic drugs tolfenamic and mefenamic acid
Source: IUCrJ. 2020 Jan 7;7(Pt 2):173–83. doi: 10.1107/S205225251901604X (PMC7055380; doi:10.1107/S205225251901604X)
Supplement: Supplementary file 6 [file m-07-00173-tfa_dmfsup6.hkl]

#
# h,k,l, Fc-squared, Fo-squared, sigma(Fo-squared), status flag
#
data_tfa_dmf
_shelx_title ' tfa_dmf_a.res in P-1'
_shelx_refln_list_code          4
_shelx_F_calc_maximum      327.00
_exptl_crystal_F_000       704.00
_reflns_d_resolution_high  0.8000

loop_
 _space_group_symop_operation_xyz
 'x, y, z'
 '-x, -y, -z'

_cell_length_a    10.4803
_cell_length_b    11.8423
_cell_length_c    13.3309
_cell_angle_alpha  94.335
_cell_angle_beta   95.883
_cell_angle_gamma 102.871

_shelx_F_squared_multiplier     1.000

loop_
 _refln_index_h
 _refln_index_k
 _refln_index_l
 _refln_F_squared_calc
 _refln_F_squared_meas
 _refln_F_squared_sigma
 _refln_observed_status
   1   0   0          9.02         12.74         1.79 o
   2   0   0        717.01        643.50        12.17 o
   3   0   0        432.15        388.94        10.99 o
   4   0   0       2465.43       2677.15        40.79 o
   5   0   0         41.67         38.35         6.87 o
   6   0   0       1164.92       1285.19        39.66 o
   7   0   0         18.55         25.98         7.02 o
   8   0   0       1460.30       1484.46        43.34 o
   9   0   0        234.98        224.29        20.23 o
  10   0   0        977.84        961.37        52.02 o
  11   0   0         16.80         51.35        19.20 o
 -11   1   0          5.58         21.34        10.29 o
 -10   1   0          2.25         -8.12         8.12 o
  -9   1   0        820.21        792.84        37.08 o
  -8   1   0         18.54         18.83         6.68 o
  -7   1   0        261.12        276.02        17.65 o
  -6   1   0          0.47          1.60         4.36 o
  -5   1   0       2013.62       1826.35        32.15 o
  -4   1   0        408.13        434.12        14.45 o
  -3   1   0      22183.65      22694.14       140.68 o
  -2   1   0         15.90         16.91         2.58 o
  -1   1   0       1284.13       1446.77        18.23 o
   0   1   0         26.38         25.45         3.51 o
   1   1   0          0.38          2.22         2.31 o
   2   1   0         26.26         43.47         4.10 o
   3   1   0        113.17         91.96         7.57 o
   4   1   0         10.91         11.70         4.03 o
   5   1   0       2745.45       2775.98        51.80 o
   6   1   0        154.47        150.17        21.41 o
   7   1   0        268.15        231.63        16.25 o
   8   1   0          3.73          5.79         6.65 o
   9   1   0        248.32        224.22        22.02 o
  10   1   0          0.23         10.31        12.29 o
  11   1   0        117.35        119.26        26.88 o
  12   1   0          5.13         -6.80        13.06 o
 -12   2   0        496.76        402.89        55.19 o
 -11   2   0         54.02         48.17        20.30 o
 -10   2   0        741.00        781.47        46.26 o
  -9   2   0         39.18         30.24         8.28 o
  -8   2   0         39.09         28.47         7.45 o
  -7   2   0         12.68          9.90         7.16 o
  -6   2   0          5.38          6.34         3.64 o
  -5   2   0          8.86          5.31         3.36 o
  -4   2   0       6200.42       6577.95        51.85 o
  -3   2   0        101.62        103.09         6.00 o
  -2   2   0       9391.33       9010.01        52.92 o
  -1   2   0         29.02         35.05         2.99 o
   0   2   0      11812.93      13459.26       106.54 o
   1   2   0         89.84         95.13        12.95 o
   2   2   0       1452.21       1423.52        28.57 o
   3   2   0         24.08         16.13         3.29 o
   4   2   0        224.27        232.31        12.37 o
   5   2   0          1.49          0.34         4.44 o
   6   2   0         58.48         59.39         9.43 o
   7   2   0          2.65          4.74         5.42 o
   8   2   0        645.87        642.18        35.13 o
   9   2   0        142.47        131.85        17.75 o
  10   2   0       1539.25       1462.65        68.78 o
  11   2   0          0.19          0.44         9.87 o
  12   2   0         89.46        112.13        32.59 o
 -13   3   0         71.37        114.11        32.59 o
 -12   3   0         32.81         50.80        22.93 o
 -11   3   0        280.35        287.46        46.74 o
 -10   3   0          5.34         -3.06         7.19 o
  -9   3   0       2051.88       2323.39        82.27 o
  -8   3   0          2.19          2.63         5.78 o
  -7   3   0       2380.13       2361.73        44.54 o
  -6   3   0          4.52          4.96         4.36 o
  -5   3   0         42.61         24.52         4.67 o
  -4   3   0          0.21          0.42         3.17 o
  -3   3   0       1123.88       1156.86        25.37 o
  -2   3   0         14.57         24.05         4.56 o
  -1   3   0       1564.49       1569.68        20.45 o
   0   3   0       1160.86       1160.11        23.44 o
   1   3   0     106926.85     109707.40       433.50 o
   2   3   0        859.43        904.57        29.96 o
   3   3   0        274.84        247.00        13.94 o
   4   3   0         83.86         64.56         6.75 o
   5   3   0        707.48        659.15        22.43 o
   6   3   0        159.90        181.79        29.77 o
   7   3   0       3107.82       3087.01        72.23 o
   8   3   0          0.80         15.12         8.09 o
   9   3   0        827.43        789.26        41.52 o
  10   3   0         48.79         53.92        13.71 o
  11   3   0        395.38        428.23        56.83 o
 -13   4   0         62.94        103.14        33.46 o
 -12   4   0         64.22        106.87        28.97 o
 -11   4   0          0.08         -0.99        15.03 o
 -10   4   0          2.34         29.08        18.87 o
  -9   4   0         36.82         40.16        10.04 o
  -8   4   0        290.23        255.37        28.92 o
  -7   4   0          1.99         -1.77         3.19 o
  -6   4   0         95.92         85.60        10.79 o
  -5   4   0          0.02         -0.08         3.02 o
  -4   4   0       3322.75       3144.43        44.27 o
  -3   4   0        136.61        145.48         9.77 o
  -2   4   0       5780.20       5480.48        50.08 o
  -1   4   0        138.07        138.66         7.19 o
   0   4   0       3845.90       3992.55        49.90 o
   1   4   0        244.00        300.63        25.89 o
   2   4   0       2422.48       2538.79        51.92 o
   3   4   0         63.37         55.10        10.20 o
   4   4   0         39.55         50.34         5.47 o
   5   4   0          8.00         13.32         7.90 o
   6   4   0       2592.20       2548.59        67.90 o
   7   4   0         17.41         12.37         9.85 o
   8   4   0        330.20        297.41        25.21 o
   9   4   0         20.61         22.68        14.26 o
  10   4   0          8.44         42.93        19.58 o
  11   4   0          1.12        -18.98        18.98 o
 -12   5   0          4.45         20.19        21.07 o
 -11   5   0        224.53        255.20        47.84 o
 -10   5   0          1.91         -9.76        13.71 o
  -9   5   0       1006.39       1216.27        45.20 o
  -8   5   0         46.69         59.25        10.46 o
  -7   5   0       1402.91       1375.84        36.30 o
  -6   5   0         31.40         28.57         5.72 o
  -5   5   0         81.91         92.09         9.06 o
  -4   5   0        185.46        175.01        11.33 o
  -3   5   0         24.22         43.77         6.33 o
  -2   5   0         16.32         23.00         4.18 o
  -1   5   0       3007.13       2774.62        34.84 o
   0   5   0        202.95        240.17        13.86 o
   1   5   0        371.14        385.88        32.70 o
   2   5   0        482.78        487.70        38.62 o
   3   5   0       2732.26       2909.56        66.50 o
   4   5   0         12.89          7.43         7.08 o
   5   5   0         66.26         53.08        22.77 o
   6   5   0         32.65         35.78        10.42 o
   7   5   0        295.35        246.81        26.49 o
   8   5   0          1.33         -8.56         9.22 o
   9   5   0         96.23        125.22        22.25 o
  10   5   0          2.25          4.64         8.80 o
 -12   6   0        291.21        365.69        57.71 o
 -11   6   0         11.78        -16.57        16.57 o
 -10   6   0         33.66          0.77        14.81 o
  -9   6   0         76.71         74.64        16.13 o
  -8   6   0       1884.96       1872.92        72.38 o
  -7   6   0        298.08        304.10        18.38 o
  -6   6   0        819.50        899.80        29.49 o
  -5   6   0          3.95          7.00         4.12 o
  -4   6   0        331.24        256.92        16.96 o
  -3   6   0        125.79        110.75         9.52 o
  -2   6   0       3538.44       3415.12        44.14 o
  -1   6   0          1.77          4.04         2.79 o
   0   6   0        340.40        460.94        33.31 o
   1   6   0        774.82        597.92       123.87 o
   2   6   0      11187.10      12531.70       204.95 o
   3   6   0        212.99        222.44        20.30 o
   4   6   0        360.66        382.56        23.36 o
   5   6   0         35.77         43.40        12.78 o
   6   6   0        376.38        331.16        31.86 o
   7   6   0         21.64         29.57        11.81 o
   8   6   0       1365.29       1392.81        69.56 o
   9   6   0          6.05         -0.91        23.75 o
  10   6   0          0.03         18.26        11.63 o
 -12   7   0         71.77         39.50        22.71 o
 -11   7   0        476.76        484.96        65.17 o
 -10   7   0         12.37          5.49        15.58 o
  -9   7   0          3.39          2.90         7.99 o
  -8   7   0         34.98         38.82         9.07 o
  -7   7   0        839.13        921.43        38.58 o
  -6   7   0         12.96          9.28         5.11 o
  -5   7   0        317.87        296.03        16.30 o
  -4   7   0          7.41          9.66         4.99 o
  -3   7   0       1424.24       1297.64        31.88 o
  -2   7   0         60.52         60.67         9.67 o
  -1   7   0       1198.95       1178.12        26.98 o
   0   7   0         72.40        138.08        17.78 o
   1   7   0       3356.15       3403.14       108.62 o
   2   7   0        546.11        652.06        50.25 o
   3   7   0        693.42        727.87        57.16 o
   4   7   0         90.02         63.97        21.29 o
   5   7   0          3.96         -1.84        12.67 o
   6   7   0          0.21          9.52        12.62 o
   7   7   0         90.07         89.66        18.93 o
   8   7   0         11.93         40.44        14.60 o
   9   7   0        243.66        267.76        33.52 o
 -12   8   0          0.03         12.29        17.55 o
 -11   8   0         25.48         32.48        18.32 o
 -10   8   0        256.50        266.94        46.74 o
  -9   8   0         11.62         37.53        15.62 o
  -8   8   0        426.04        506.74        32.88 o
  -7   8   0         16.31         26.03         9.39 o
  -6   8   0       1241.27       1200.89        44.08 o
  -5   8   0         53.96         38.05         9.13 o
  -4   8   0        294.54        279.49        20.35 o
  -3   8   0         36.09         27.34         8.43 o
  -2   8   0       1070.49        994.12        37.54 o
  -1   8   0         43.93         39.41         5.88 o
   0   8   0        462.80        473.21        23.86 o
   1   8   0        167.69        140.33        24.69 o
   2   8   0        423.00        437.45        43.89 o
   3   8   0        487.96        511.18        51.35 o
   4   8   0        355.96        343.64        45.31 o
   5   8   0         18.51         18.15        10.33 o
   6   8   0        249.14        253.04        29.59 o
   7   8   0         12.39          6.79        15.74 o
   8   8   0         13.39         -1.34        14.10 o
   9   8   0          3.21         -4.30        12.47 o
 -11   9   0        180.08        202.32        45.31 o
 -10   9   0          0.06         18.32        18.54 o
  -9   9   0          1.63         -0.02         9.78 o
  -8   9   0        155.71        173.25        19.42 o
  -7   9   0         49.09         34.02         9.80 o
  -6   9   0         88.04         86.83        15.04 o
  -5   9   0          2.93         -1.72         5.27 o
  -4   9   0          3.79          3.21         8.67 o
  -3   9   0       1567.55       1515.62        73.24 o
  -2   9   0        277.51        268.34        23.04 o
  -1   9   0       5064.98       5059.25        75.61 o
   0   9   0          7.01          8.98         5.38 o
   1   9   0        596.95        583.95        30.64 o
   2   9   0          6.48         17.34        12.73 o
   4   9   0        126.77        163.15        32.70 o
   5   9   0         12.46         15.75        11.75 o
   6   9   0         55.35         60.36        17.60 o
   7   9   0        322.67        351.01        36.95 o
   8   9   0         38.54         16.22        16.02 o
 -11  10   0          4.35         28.64        24.47 o
 -10  10   0        122.20        162.60        40.38 o
  -9  10   0         11.67         -7.20         7.20 o
  -8  10   0          7.85         12.07         7.90 o
  -7  10   0         38.84         50.47        10.92 o
  -6  10   0         24.64         17.53         7.79 o
  -5  10   0          9.31         12.86         6.73 o
  -4  10   0       1095.49       1113.30        43.93 o
  -3  10   0          3.62          9.33        10.42 o
  -2  10   0       1981.48       1991.94        97.32 o
  -1  10   0         11.48          3.73         8.23 o
   0  10   0        470.19        485.39        48.71 o
   1  10   0        122.56        136.37        19.26 o
   2  10   0         76.62         64.47        12.57 o
   3  10   0        373.32        600.27        60.89 o
   4  10   0        531.24        594.78        63.09 o
   5  10   0          0.81         -0.17        17.55 o
   6  10   0        172.27        167.56        25.22 o
   7  10   0          4.97         26.61        12.23 o
 -10  11   0          5.48         32.81        24.03 o
  -9  11   0          4.23         -5.69        10.42 o
  -8  11   0         33.76         32.60         9.85 o
  -7  11   0        618.42        650.54        38.09 o
  -6  11   0         10.60         32.47        10.70 o
  -5  11   0       2179.30       2215.08        66.13 o
  -4  11   0         75.63         63.97        15.28 o
  -3  11   0        147.07        175.88        32.70 o
  -2  11   0          0.39         -6.91         8.89 o
  -1  11   0          2.05        -11.19        11.19 o
   0  11   0         23.65         77.68        23.26 o
   1  11   0        174.11        144.83        31.71 o
   2  11   0          8.16         -1.65        11.85 o
   3  11   0         33.92         40.92        20.52 o
   4  11   0        247.54        299.02        42.63 o
   5  11   0         82.07         78.58        42.08 o
   6  11   0          0.29         -0.26        16.62 o
  -9  12   0         13.02         17.99        12.73 o
  -8  12   0         42.49         40.98        10.50 o
  -7  12   0        237.84        247.88        26.44 o
  -6  12   0        584.73        640.06        47.72 o
  -5  12   0         13.60          9.36         8.04 o
  -4  12   0          7.06         -2.51         7.10 o
  -3  12   0          0.00        -11.30        11.30 o
  -2  12   0         80.15        108.62        29.19 o
  -1  12   0        307.54        337.60        46.74 o
   0  12   0        677.27        626.93        62.87 o
   1  12   0          0.13          3.84        10.09 o
   2  12   0         25.63         22.49        17.01 o
   3  12   0         12.07         33.35        19.97 o
  -8  13   0         78.77         61.95        14.35 o
  -7  13   0         15.12         14.77        12.78 o
  -6  13   0          8.42         28.41        18.49 o
  -5  13   0         60.25         35.61        12.15 o
  -4  13   0         26.18         37.27        13.15 o
  -3  13   0        534.71        509.53        61.88 o
  -2  13   0          0.11         18.98        16.57 o
  -1  13   0          6.28         -2.30        15.80 o
   0  13   0         66.79         50.91        22.93 o
   1  13   0         20.04         14.81        17.55 o
   2  13   0          9.71         47.51        21.40 o
   3  13   0        244.16        224.92        43.23 o
  -6  14   0        464.85        454.10        44.90 o
  -5  14   0          8.21          8.63        15.42 o
  -4  14   0        227.32        200.62        30.63 o
  -3  14   0         52.97         77.34        19.95 o
  -2  14   0         76.19        130.35        34.89 o
  -1  14   0          0.19          4.94        11.52 o
   0  14   0        225.72        213.73        42.35 o
   1  14   0         13.90         29.84        18.54 o
  -1 -14   1          0.36         23.48        20.08 o
   0 -14   1          0.09          0.55        12.84 o
   1 -14   1         13.28         23.92        19.75 o
   2 -14   1         14.51         26.44        15.58 o
   3 -14   1         50.45         52.56        21.94 o
   4 -14   1          0.05         -4.77        12.34 o
   5 -14   1          0.14        -10.13        36.15 o
   6 -14   1        204.51        269.42        35.23 o
  -3 -13   1        251.74        282.57        73.13 o
  -2 -13   1        148.56        181.91        38.51 o
  -1 -13   1         58.94         73.18        26.33 o
   0 -13   1        255.09        240.28        44.44 o
   1 -13   1          9.94         12.62        19.64 o
   2 -13   1          3.76          4.50        18.87 o
   3 -13   1         22.25         18.43        16.46 o
   4 -13   1          4.02         13.71        17.45 o
   5 -13   1        378.39        391.64        39.41 o
   6 -13   1        236.50        236.57        48.82 o
   7 -13   1         10.21          5.29        16.07 o
   8 -13   1         57.81         47.52        14.84 o
  -5 -12   1         66.57         79.31        14.84 o
  -4 -12   1        143.69        139.33        17.57 o
  -3 -12   1       1272.04       1368.30        95.78 o
  -2 -12   1         25.89         14.37        18.76 o
  -1 -12   1         38.38         13.06        15.47 o
   0 -12   1         36.78         17.01        12.95 o
   1 -12   1        178.36        164.80        35.11 o
   2 -12   1         43.39         66.05        26.88 o
   3 -12   1         92.49        119.48        29.73 o
   4 -12   1          2.47         20.08        14.26 o
   5 -12   1        379.51        418.82        38.63 o
   6 -12   1         64.12         85.80        21.98 o
   7 -12   1        197.13        190.88        22.15 o
   8 -12   1         38.67         38.38        10.57 o
   9 -12   1          0.47         -2.16         8.15 o
  -6 -11   1         39.34         32.29        14.20 o
  -5 -11   1         52.98         60.12        16.21 o
  -4 -11   1          9.20         18.48        11.17 o
  -3 -11   1        117.17        105.02        16.17 o
  -2 -11   1        155.43        113.23        15.68 o
  -1 -11   1         66.63         48.47        10.47 o
   0 -11   1          2.73          5.05        12.18 o
   1 -11   1        161.22        166.77        33.24 o
   2 -11   1        282.77        327.95        43.56 o
   3 -11   1         23.39         21.07        17.01 o
   4 -11   1         76.74         86.90        24.25 o
   5 -11   1         75.83         62.28        13.15 o
   6 -11   1         19.91         32.23        10.26 o
   7 -11   1        293.28        312.20        26.89 o
   8 -11   1         32.85         38.16        11.56 o
   9 -11   1        146.50        192.39        31.05 o
  10 -11   1         85.30         81.74        27.87 o
  -7 -10   1        200.14        162.29        26.42 o
  -6 -10   1          0.85        -12.14        15.53 o
  -5 -10   1        140.37        131.58        22.46 o
  -4 -10   1         67.01         53.11        15.32 o
  -3 -10   1        374.17        320.93        42.35 o
  -2 -10   1        138.38        164.21        19.03 o
  -1 -10   1        124.62        124.41        15.31 o
   0 -10   1          0.07          6.13         6.01 o
   1 -10   1       1466.61       1589.94        47.42 o
   2 -10   1        273.06        253.34        36.43 o
   3 -10   1        191.78        169.47        24.19 o
   4 -10   1        169.99        180.75        22.04 o
   5 -10   1         41.79         33.83         9.50 o
   6 -10   1        185.43        194.58        20.53 o
   7 -10   1        116.80        109.47        15.84 o
   8 -10   1         34.29         52.38        12.98 o
   9 -10   1         73.46         46.33        15.68 o
  10 -10   1        205.83        221.63        44.98 o
  11 -10   1         28.38         56.94        26.88 o
  -8  -9   1         39.97         51.08        17.66 o
  -7  -9   1          4.91         17.62        14.87 o
  -6  -9   1         24.35         24.16        13.53 o
  -5  -9   1         41.70         41.86        14.68 o
  -4  -9   1         91.62         73.95        15.36 o
  -3  -9   1        648.71        663.25        57.38 o
  -2  -9   1       5363.75       5254.97        95.06 o
  -1  -9   1       1159.13       1134.77        41.39 o
   0  -9   1        143.26        123.12        13.15 o
   1  -9   1        138.38        119.37        34.73 o
   2  -9   1        683.22        659.90        44.18 o
   3  -9   1        850.57        769.82        28.40 o
   4  -9   1        106.78        124.45        23.42 o
   5  -9   1         39.76         55.52        10.51 o
   6  -9   1        494.74        507.91        30.30 o
   7  -9   1        252.47        224.05        21.09 o
   8  -9   1        102.34        136.70        24.39 o
   9  -9   1         22.03         35.93        29.24 o
  10  -9   1          5.39         22.10        12.69 o
  11  -9   1          3.08         18.98        12.84 o
  -9  -8   1          3.97          6.74         7.87 o
  -8  -8   1          8.37          7.11         8.76 o
  -7  -8   1        109.08         84.72        17.19 o
  -6  -8   1        212.84        155.47        22.62 o
  -5  -8   1        451.59        491.47        38.40 o
  -4  -8   1         13.68         10.51        11.08 o
  -3  -8   1        383.58        436.90        44.44 o
  -2  -8   1        788.29        770.44        55.85 o
  -1  -8   1       1000.29        993.59        36.92 o
   0  -8   1        170.36        160.37        19.15 o
   1  -8   1         15.23         11.07         4.15 o
   2  -8   1         10.61         12.51         4.32 o
   3  -8   1         43.06         40.71         9.62 o
   4  -8   1          0.81          1.14         4.13 o
   5  -8   1          2.00         -0.19         4.48 o
   6  -8   1        132.20        126.80        15.12 o
   7  -8   1         52.48         51.53        10.62 o
   8  -8   1         56.89         64.18        19.58 o
   9  -8   1         68.57        116.71        23.21 o
  10  -8   1         51.70         69.37        18.11 o
  11  -8   1         94.27        118.72        35.00 o
  12  -8   1          0.03          8.45        14.81 o
  -9  -7   1         45.51         19.72        12.12 o
  -8  -7   1        126.86        142.85        33.96 o
  -7  -7   1          5.70          6.15        16.18 o
  -6  -7   1        488.90        526.78        39.10 o
  -5  -7   1         86.75         71.48        14.71 o
  -4  -7   1        258.74        214.82        39.06 o
  -3  -7   1       1049.18       1123.82        44.86 o
  -2  -7   1       1394.14       1322.66        67.92 o
  -1  -7   1       2082.83       2121.39        51.36 o
   0  -7   1         68.18         66.29         7.28 o
   1  -7   1         16.92         10.95         3.06 o
   2  -7   1        647.10        660.02        24.27 o
   3  -7   1         14.10         26.62         6.46 o
   4  -7   1        153.31        146.67        13.18 o
   5  -7   1         87.05         65.35         8.62 o
   6  -7   1         27.52         30.82         7.68 o
   7  -7   1         10.51          3.52         5.36 o
   8  -7   1          0.29          6.87         8.14 o
   9  -7   1          9.07          6.04        11.96 o
  10  -7   1          9.13         20.56        13.10 o
  11  -7   1        176.44        209.56        42.13 o
  12  -7   1         23.67          7.35        13.61 o
 -10  -6   1          0.16         49.15        21.72 o
  -9  -6   1          2.25         -5.91         7.67 o
  -8  -6   1        475.91        487.37        41.31 o
  -7  -6   1        142.84        160.31        22.85 o
  -6  -6   1         13.15         22.13         8.45 o
  -5  -6   1         18.70         31.09         9.53 o
  -4  -6   1        162.71        154.69        19.12 o
  -3  -6   1       2193.30       2373.35        62.92 o
  -2  -6   1       4369.14       4719.32       120.25 o
  -1  -6   1       1755.84       1818.25        70.66 o
   0  -6   1        902.99        859.02        27.89 o
   1  -6   1        130.58         94.66         9.53 o
   2  -6   1         74.45         65.48         8.30 o
   3  -6   1          2.24          2.18         3.92 o
   4  -6   1        517.52        498.62        22.65 o
   5  -6   1         18.00         22.52         5.95 o
   6  -6   1        774.89        785.09        27.88 o
   7  -6   1        141.98        128.51        13.98 o
   8  -6   1         11.88         14.71         7.79 o
   9  -6   1         57.97         47.46        27.87 o
  10  -6   1        141.07        163.85        25.80 o
  11  -6   1         31.73         32.70        17.55 o
  12  -6   1          0.40         41.03        26.33 o
 -10  -5   1         71.55         80.97        24.47 o
  -9  -5   1          0.51         -1.00        10.59 o
  -8  -5   1          0.10         -0.22        11.79 o
  -7  -5   1        123.27        120.07        19.20 o
  -6  -5   1        108.84        103.52        14.59 o
  -5  -5   1        469.04        449.64        32.16 o
  -4  -5   1        117.50        123.50        12.94 o
  -3  -5   1          3.69          3.51         5.32 o
  -2  -5   1       2695.49       2668.02        84.04 o
  -1  -5   1        236.30        224.59        24.69 o
   0  -5   1       1286.27       1204.52        29.90 o
   1  -5   1         25.52         15.01         4.47 o
   2  -5   1        106.29        125.56        10.68 o
   3  -5   1        187.11        154.68        11.59 o
   4  -5   1         65.80         57.22         7.08 o
   5  -5   1       1186.71       1280.68        32.46 o
   6  -5   1        594.57        547.14        23.68 o
   7  -5   1         40.04         43.28         6.74 o
   8  -5   1          0.79          0.53         7.84 o
   9  -5   1        199.68        215.55        27.30 o
  10  -5   1         99.16        116.38        21.54 o
  11  -5   1         14.60         29.19        19.31 o
  12  -5   1         64.68         41.47        20.52 o
 -11  -4   1        104.77         89.97        33.03 o
 -10  -4   1          5.55         23.17        12.18 o
  -9  -4   1        455.84        378.69        29.57 o
  -8  -4   1          2.57          4.55         6.76 o
  -7  -4   1        232.46        221.25        20.18 o
  -6  -4   1          7.49         -6.22         6.36 o
  -5  -4   1        849.55        826.00        41.27 o
  -4  -4   1          0.46         10.59         5.31 o
  -3  -4   1          2.58          0.18         4.44 o
  -2  -4   1       3617.97       3669.31        92.16 o
  -1  -4   1        951.53        958.28        42.57 o
   0  -4   1       3958.70       4176.67        36.02 o
   1  -4   1        257.09        272.42        12.50 o
   2  -4   1        875.35        868.77        25.41 o
   3  -4   1        102.63         87.66        17.61 o
   4  -4   1         21.27         26.39         5.22 o
   5  -4   1       1677.35       1776.66        30.98 o
   6  -4   1        731.37        728.71        21.36 o
   7  -4   1          0.97          3.27         7.00 o
   8  -4   1         35.00         29.03         7.01 o
   9  -4   1         17.71         18.93        30.83 o
  10  -4   1          2.98          2.83        19.80 o
  11  -4   1          8.91         -9.11        20.63 o
  12  -4   1          0.39          9.66        17.45 o
 -11  -3   1          5.14         -0.65         9.50 o
 -10  -3   1        185.64        181.95        27.40 o
  -9  -3   1          0.17          0.74         9.85 o
  -8  -3   1        194.46        195.21        19.81 o
  -7  -3   1        708.90        661.11        50.88 o
  -6  -3   1         13.63         12.25         4.18 o
  -5  -3   1         26.57         28.21         6.64 o
  -4  -3   1       1128.54       1149.23        33.65 o
  -3  -3   1         13.79         11.44         3.31 o
  -2  -3   1       2861.17       2799.57        53.03 o
  -1  -3   1      13827.74      14404.82       144.72 o
   0  -3   1        494.55        486.68        10.52 o
   1  -3   1       1441.34       1358.33        25.35 o
   2  -3   1       1250.82       1197.07        29.32 o
   3  -3   1         45.53         55.20         8.21 o
   4  -3   1        444.02        409.45        15.71 o
   5  -3   1       2309.85       2683.38        36.73 o
   6  -3   1         36.01         33.00         6.45 o
   7  -3   1        906.13       1001.47        36.43 o
   8  -3   1        192.37        185.00        16.95 o
   9  -3   1          1.94          0.82         5.39 o
  10  -3   1          9.14         -3.35         9.33 o
  11  -3   1        656.54        640.65        69.78 o
  12  -3   1         39.71         10.86        15.47 o
 -12  -2   1        100.55         73.18        25.89 o
 -11  -2   1          0.32         23.34        13.82 o
 -10  -2   1        177.67        154.52        23.99 o
  -9  -2   1        586.08        641.25        36.45 o
  -8  -2   1          3.89          7.18         8.47 o
  -7  -2   1          1.90         -0.38         5.07 o
  -6  -2   1         50.41         51.74         7.36 o
  -5  -2   1        121.60         96.42         9.80 o
  -4  -2   1        826.80        750.00        21.38 o
  -3  -2   1          6.49          9.46         3.05 o
  -2  -2   1        165.77        177.16        18.06 o
  -1  -2   1       7913.97       8071.44       177.47 o
   0  -2   1       3281.32       3242.86        22.62 o
   1  -2   1        498.63        459.14        14.14 o
   2  -2   1         65.27         88.14         8.67 o
   3  -2   1        271.21        259.90         9.58 o
   4  -2   1       1059.23       1021.76        20.79 o
   5  -2   1        734.08        934.37        20.97 o
   6  -2   1        769.20        807.73        22.57 o
   7  -2   1        951.98        995.90        37.39 o
   8  -2   1        497.04        474.00        26.75 o
   9  -2   1         58.47         68.01        11.85 o
  10  -2   1         35.63         52.74        17.08 o
  11  -2   1         39.82          8.89        12.29 o
  12  -2   1        162.43        180.16        40.71 o
 -12  -1   1        291.71        317.42        49.37 o
 -11  -1   1         52.47         37.21        18.76 o
 -10  -1   1        235.12        246.83        29.86 o
  -9  -1   1         31.13         33.41         9.02 o
  -8  -1   1        212.98        206.68        16.44 o
  -7  -1   1         10.41          1.63         7.05 o
  -6  -1   1          0.48          0.23         4.11 o
  -5  -1   1          7.59         19.12         5.92 o
  -4  -1   1         29.58         12.22         4.50 o
  -3  -1   1       2632.62       2595.97        44.11 o
  -2  -1   1       3173.14       3128.72        29.97 o
  -1  -1   1       5344.77       5329.40        62.76 o
   0  -1   1       2794.83       2737.68        24.80 o
   1  -1   1        187.30        218.88         9.99 o
   2  -1   1        570.00        580.89        11.03 o
   3  -1   1          0.32          3.92         2.16 o
   4  -1   1        145.93        153.81         7.58 o
   5  -1   1       1523.18       1691.91        28.73 o
   6  -1   1        912.44        983.34        33.42 o
   7  -1   1        491.68        520.92        26.43 o
   8  -1   1          4.06          5.40         5.51 o
   9  -1   1         17.26         24.04        10.78 o
  10  -1   1         52.89         49.93        14.97 o
  11  -1   1         74.60         64.40        25.45 o
 -12   0   1         52.06         63.75        23.92 o
 -11   0   1         46.95         67.59        21.50 o
 -10   0   1         23.60         31.56        10.79 o
  -9   0   1        271.64        251.52        19.26 o
  -8   0   1         22.43         36.06         8.43 o
  -7   0   1        127.46        133.12        15.46 o
  -6   0   1        438.24        392.64        19.08 o
  -5   0   1          1.20          7.13         3.64 o
  -4   0   1        740.58        761.19        19.64 o
  -3   0   1      23775.56      23781.16        94.49 o
  -2   0   1       4325.50       4266.19        32.62 o
  -1   0   1       1412.60       1355.11        14.57 o
   1   0   1        729.87        754.02        20.09 o
   2   0   1       1330.24       1439.65        27.70 o
   3   0   1        283.06        282.44        16.02 o
   4   0   1        110.41        132.60         9.49 o
   5   0   1        727.37        689.79        31.73 o
   6   0   1        883.27       1061.54        35.16 o
   7   0   1         64.32         63.59        10.06 o
   8   0   1         78.92         54.08        11.32 o
   9   0   1        419.32        385.20        26.68 o
  10   0   1          6.47         11.69         9.06 o
 -12   1   1         73.79         97.65        27.54 o
 -11   1   1        265.73        295.37        30.48 o
 -10   1   1        141.62        127.82        20.08 o
  -9   1   1        399.68        362.64        22.64 o
  -8   1   1          4.78          3.80         5.72 o
  -7   1   1        231.85        260.61        14.22 o
  -6   1   1       1207.14       1339.62        36.44 o
  -5   1   1         61.90         65.14         7.20 o
  -4   1   1       3873.98       3730.14        43.07 o
  -3   1   1      12050.04      11728.50        78.90 o
  -2   1   1       2741.08       2822.30        26.62 o
  -1   1   1        163.17        140.69         4.63 o
   0   1   1         86.07        102.70         4.21 o
   1   1   1        534.23        538.28        26.77 o
   2   1   1       1306.31       1337.44        76.80 o
   3   1   1         46.60         48.80         6.95 o
   4   1   1          0.70          1.27         3.83 o
   5   1   1        767.42        866.74        26.46 o
   6   1   1       1077.07       1131.59        36.80 o
   7   1   1        267.04        269.81        17.94 o
   8   1   1        533.52        559.47        32.74 o
   9   1   1        552.06        521.34        38.59 o
  10   1   1        174.66        219.49        27.35 o
  11   1   1         50.71         68.24        23.70 o
 -12   2   1          6.24         18.32        12.62 o
 -11   2   1         37.40         33.57        10.42 o
 -10   2   1        179.95        192.16        23.68 o
  -9   2   1        662.90        689.86        68.24 o
  -8   2   1         59.18         58.35         9.58 o
  -7   2   1       2005.37       2034.11        39.18 o
  -6   2   1        749.67        789.41        24.36 o
  -5   2   1       1604.11       1651.56        33.15 o
  -4   2   1        214.34        201.13        10.59 o
  -3   2   1       6799.91       6644.02        48.40 o
  -2   2   1        121.29         91.99         4.91 o
  -1   2   1       1413.33       1385.36        21.70 o
   0   2   1        312.69        294.24         9.74 o
   1   2   1        475.29        500.56        15.99 o
   2   2   1        973.35       1093.57        31.69 o
   3   2   1         39.00         30.27         5.59 o
   4   2   1        219.62        226.59        16.55 o
   5   2   1         51.55         25.85         6.47 o
   6   2   1       3622.44       3925.67        74.72 o
   7   2   1         66.64         59.65        11.35 o
   8   2   1          0.73         -4.38         6.39 o
   9   2   1          8.34          9.04         8.25 o
  10   2   1         77.17         74.70        18.26 o
  11   2   1         50.23         70.00        20.96 o
 -13   3   1         10.83         -6.47        14.04 o
 -12   3   1        116.55         82.84        29.62 o
 -11   3   1        148.94        169.91        23.03 o
 -10   3   1       1070.56       1127.67        55.91 o
  -9   3   1         32.33         11.36         7.14 o
  -8   3   1        951.29        990.10        48.44 o
  -7   3   1          1.26         -3.90         3.90 o
  -6   3   1         68.92         71.63         7.40 o
  -5   3   1       1064.83       1039.84        24.59 o
  -4   3   1        188.93        166.12         9.35 o
  -3   3   1         22.20         33.08         4.47 o
  -2   3   1       3298.91       3108.10        29.84 o
  -1   3   1        489.60        471.16         9.82 o
   0   3   1        799.49        836.26        19.19 o
   1   3   1        259.03        250.34        11.98 o
   2   3   1       4317.22       4479.87        69.73 o
   3   3   1        457.47        488.32        16.86 o
   4   3   1         28.80         25.48         5.23 o
   5   3   1          8.25          6.99         4.26 o
   6   3   1        698.85        682.46        70.00 o
   7   3   1        232.59        227.90        20.72 o
   8   3   1          0.21          7.67        12.34 o
   9   3   1          0.69         -6.27         7.64 o
  10   3   1        283.13        285.46        32.04 o
  11   3   1         60.32         51.57        22.05 o
 -13   4   1        164.40        190.03        40.16 o
 -12   4   1         20.66         31.60        21.83 o
 -11   4   1         53.36         47.95        20.85 o
 -10   4   1        471.09        449.67        35.43 o
  -9   4   1        634.20        667.53        40.81 o
  -8   4   1        991.29       1054.71        33.12 o
  -7   4   1        405.75        452.23        20.55 o
  -6   4   1        307.00        303.66        16.02 o
  -5   4   1         20.21         20.01         4.58 o
  -4   4   1        173.89        162.19         9.99 o
  -3   4   1          6.19          9.28         3.28 o
  -2   4   1       1728.16       1604.63        22.36 o
  -1   4   1         78.37         77.25         5.11 o
   0   4   1        510.46        534.33        31.87 o
   1   4   1       2755.51       2690.40        82.51 o
   2   4   1       3466.83       3723.44        62.48 o
   3   4   1        191.94        200.26        28.58 o
   4   4   1       1090.99       1052.22        35.44 o
   5   4   1         18.91         33.47         9.42 o
   6   4   1       1582.32       1835.31        65.55 o
   7   4   1        157.50        149.90        17.19 o
   8   4   1        347.46        335.97        26.84 o
   9   4   1        251.12        258.77        42.57 o
  10   4   1        121.06        155.11        61.94 o
  11   4   1        190.94        130.78        33.46 o
 -13   5   1          4.79         22.60        16.79 o
 -12   5   1         32.38         33.24        18.65 o
 -11   5   1          5.76        -11.41        15.80 o
 -10   5   1         43.62         42.53        13.07 o
  -9   5   1        398.78        396.29        31.24 o
  -8   5   1       1309.06       1362.15        40.78 o
  -7   5   1         37.53         33.65         6.99 o
  -6   5   1        448.37        423.58        23.24 o
  -5   5   1        155.55        140.56        10.65 o
  -4   5   1        754.81        633.89        20.00 o
  -3   5   1        320.05        299.49        12.27 o
  -2   5   1          0.54          5.26         2.18 o
  -1   5   1       1329.29       1395.57        60.58 o
   0   5   1        737.25        817.14        45.97 o
   1   5   1        621.63        647.23        44.00 o
   2   5   1         35.28         48.91         8.37 o
   3   5   1        717.99        737.66        33.94 o
   4   5   1        352.07        305.75        36.98 o
   5   5   1        482.04        491.81        27.28 o
   6   5   1          1.71          8.18         9.19 o
   7   5   1        617.22        678.85        44.34 o
   8   5   1          0.13         13.78        11.44 o
   9   5   1         60.54         79.51        17.42 o
  10   5   1         25.13          5.51         8.76 o
 -12   6   1         27.08         74.06        32.04 o
 -11   6   1        390.53        323.01        52.88 o
 -10   6   1        169.98        154.26        37.96 o
  -9   6   1       2898.15       2755.03       137.26 o
  -8   6   1         40.13         54.30        11.20 o
  -7   6   1        387.47        389.65        27.86 o
  -6   6   1         38.57         27.18        11.88 o
  -5   6   1        375.81        373.25        17.28 o
  -4   6   1        148.57        136.84         9.79 o
  -3   6   1        299.62        306.73        12.93 o
  -2   6   1        192.85        179.91        12.16 o
  -1   6   1       1901.29       1967.68        55.94 o
   0   6   1        299.33        321.46        15.86 o
   1   6   1        884.36        964.42        56.18 o
   2   6   1        231.27        241.12        18.65 o
   3   6   1        561.58        563.79        30.26 o
   4   6   1         48.43         52.01        20.74 o
   5   6   1          1.25         -3.83         9.76 o
   6   6   1        171.23        207.86        26.98 o
   7   6   1         46.82         44.03        14.23 o
   8   6   1        136.04        143.88        23.76 o
   9   6   1          5.84          7.32         8.64 o
  10   6   1         53.78         74.13        19.81 o
 -12   7   1         71.46         23.81        16.46 o
 -11   7   1          8.69         40.05        23.59 o
 -10   7   1        285.17        309.84        50.14 o
  -9   7   1        402.79        406.62        54.20 o
  -8   7   1       1879.45       1911.49        58.06 o
  -7   7   1        761.40        795.00        52.17 o
  -6   7   1        994.75        892.46        36.36 o
  -5   7   1        587.99        559.61        27.28 o
  -4   7   1        178.45        163.55        11.05 o
  -3   7   1        222.74        195.52        11.05 o
  -2   7   1         80.61         73.37        14.06 o
  -1   7   1         29.80         31.75         4.87 o
   0   7   1          3.57          6.52         6.64 o
   1   7   1        862.85        823.11        55.52 o
   2   7   1       1439.33       1533.53        79.98 o
   3   7   1        455.07        473.65        47.62 o
   4   7   1         65.06         54.97        19.86 o
   5   7   1        309.49        282.86        30.06 o
   6   7   1         92.07         95.32        19.48 o
   7   7   1         37.36         50.53        16.62 o
   8   7   1        104.84        127.79        29.90 o
   9   7   1        110.53         97.52        20.85 o
 -12   8   1          9.45         32.04        18.32 o
 -11   8   1         46.65         52.66        22.27 o
 -10   8   1         21.52         25.24        20.19 o
  -9   8   1         10.89         17.88        13.71 o
  -8   8   1        814.38        826.50        39.10 o
  -7   8   1         68.69        112.32        14.33 o
  -6   8   1          7.55         12.63         7.89 o
  -5   8   1          3.26          9.42         6.39 o
  -4   8   1         16.32         12.36         5.38 o
  -3   8   1        313.01        282.10        19.17 o
  -2   8   1       1233.64       1192.98        27.54 o
  -1   8   1        742.71        675.19        20.64 o
   0   8   1        579.06        579.91        25.85 o
   1   8   1        250.52        308.31        37.08 o
   2   8   1        114.60        109.83        26.33 o
   3   8   1         56.58         63.31        19.42 o
   4   8   1         68.84         39.17        19.42 o
   5   8   1         43.41         40.20        12.53 o
   6   8   1        520.27        486.47        40.75 o
   7   8   1          0.06         -9.35        17.61 o
   8   8   1        317.71        318.77        36.59 o
 -11   9   1          9.42         -6.36        19.42 o
 -10   9   1          1.84         21.18        20.63 o
  -9   9   1         16.43         23.70        15.36 o
  -8   9   1       2952.52       2850.86        97.92 o
  -7   9   1         20.58         10.15         6.14 o
  -6   9   1        419.48        385.94        25.81 o
  -5   9   1        532.54        492.76        28.96 o
  -4   9   1       1151.46       1155.89        42.11 o
  -3   9   1         13.01         19.88         6.89 o
  -2   9   1         51.87         93.48        21.94 o
  -1   9   1       1289.46       1379.71        74.06 o
   0   9   1        920.70        886.53        74.88 o
   1   9   1         59.63         51.02        17.99 o
   2   9   1         92.53         83.39        22.16 o
   3   9   1         20.03         -2.96        11.52 o
   4   9   1        227.72        207.04        37.63 o
   5   9   1        307.52        352.85        34.63 o
   6   9   1         20.21         23.21        17.23 o
   7   9   1         26.52         35.11        14.04 o
   8   9   1          0.27         34.64        15.76 o
 -11  10   1          9.27         35.11        22.27 o
 -10  10   1         17.38        -10.75        17.23 o
  -9  10   1         10.58          0.44        16.46 o
  -8  10   1         80.03         67.47        14.43 o
  -7  10   1       1109.12       1102.86        46.78 o
  -6  10   1        535.10        502.42        35.99 o
  -5  10   1       2474.66       2351.59        75.77 o
  -4  10   1       1189.93       1197.69        45.02 o
  -3  10   1        223.31        237.79        26.25 o
  -2  10   1         57.28         50.80        17.55 o
  -1  10   1        307.49        336.18        40.38 o
   0  10   1          3.34          6.58        10.31 o
   1  10   1         48.20         50.14        18.21 o
   2  10   1         12.53         46.52        19.53 o
   3  10   1        189.41        235.46        38.84 o
   4  10   1         28.79         14.48        15.47 o
   5  10   1          8.55         14.89        11.74 o
   6  10   1         84.86        136.86        24.19 o
   7  10   1        105.19         88.35        21.02 o
 -10  11   1         14.58         20.52        20.41 o
  -9  11   1        114.38        110.54        22.88 o
  -8  11   1        206.28        239.40        23.31 o
  -7  11   1        732.92        692.52        39.13 o
  -6  11   1         11.48         26.35         8.60 o
  -5  11   1         88.89         96.24        15.18 o
  -4  11   1        170.31        132.14        21.05 o
  -3  11   1         20.64         30.84        12.56 o
  -2  11   1          6.19         38.51        17.55 o
  -1  11   1          0.41         -9.66         9.76 o
   0  11   1         44.54         62.65        19.75 o
   1  11   1        270.65        280.77        41.80 o
   2  11   1        348.99        366.90        48.93 o
   3  11   1        263.76        224.92        38.95 o
   4  11   1         83.71        113.56        28.97 o
   5  11   1          3.07         12.82        10.76 o
   6  11   1          0.17          8.09        14.81 o
  -9  12   1          3.08         -5.47        10.86 o
  -8  12   1          1.78         11.06        10.43 o
  -7  12   1       2164.12       2139.26        70.74 o
  -6  12   1          0.85         -0.32         9.50 o
  -5  12   1         42.11         31.41        10.97 o
  -4  12   1         34.76         37.27        12.68 o
  -3  12   1        211.85        235.50        29.59 o
  -2  12   1         47.00         43.67        16.13 o
  -1  12   1        641.73        684.20        65.17 o
   0  12   1        100.31        109.39        27.32 o
   1  12   1         87.91         83.06        24.25 o
   2  12   1         74.44         56.61        22.27 o
   3  12   1         79.95        107.96        29.40 o
   4  12   1        160.60        193.65        39.17 o
  -8  13   1          1.72         33.68        20.74 o
  -7  13   1         12.36         20.07        12.37 o
  -6  13   1        300.56        295.25        34.63 o
  -5  13   1          5.46          7.13         8.90 o
  -4  13   1        257.09        241.23        54.20 o
  -3  13   1        156.77        168.92        26.55 o
  -2  13   1         54.10         33.99        13.19 o
  -1  13   1         45.93         50.25        21.72 o
   0  13   1          6.57         19.97        21.61 o
   1  13   1        388.60        415.06        56.29 o
   2  13   1         88.58        130.46        34.67 o
   3  13   1         46.78        108.51        31.49 o
  -6  14   1         89.00        149.45        30.78 o
  -5  14   1         39.57         44.47        17.50 o
  -4  14   1         24.20         34.97        15.68 o
  -3  14   1         57.93         70.57        21.94 o
  -2  14   1         22.84         67.48        21.67 o
  -1  14   1          9.84         18.27        15.25 o
   0  14   1          4.86          9.22        11.74 o
  -1 -14   2        206.37        222.07        43.45 o
   0 -14   2         19.74         41.47        23.59 o
   1 -14   2         68.78         82.51        28.09 o
   2 -14   2         65.73         46.52        23.48 o
   3 -14   2         69.45         74.61        25.24 o
   4 -14   2         25.60         34.56        19.20 o
   5 -14   2        127.77        128.77        31.49 o
   6 -14   2         13.64         29.37        18.21 o
  -3 -13   2        143.26        123.57        22.46 o
  -2 -13   2        147.44        131.84        24.60 o
  -1 -13   2         16.32          4.83        10.64 o
   0 -13   2         48.24         37.52        22.16 o
   1 -13   2         48.49         63.86        25.45 o
   2 -13   2        170.25        177.20        38.84 o
   3 -13   2         17.16         14.59        12.73 o
   4 -13   2        503.35        588.64        67.04 o
   5 -13   2        165.00        244.50        39.44 o
   6 -13   2        333.99        355.76        38.53 o
   7 -13   2         31.61         37.32        14.50 o
   8 -13   2          9.49         -7.54        11.78 o
  -5 -12   2          0.79         10.96        13.61 o
  -4 -12   2        200.20        209.71        21.23 o
  -3 -12   2       1522.88       1515.66        53.22 o
  -2 -12   2         24.90         35.47        10.94 o
  -1 -12   2        252.29        203.53        39.17 o
   0 -12   2          0.36         43.45        19.20 o
   1 -12   2         68.84         51.46        21.40 o
   2 -12   2          1.41         15.91        12.29 o
   3 -12   2         11.41         31.93        18.21 o
   4 -12   2         23.20         30.94        16.02 o
   5 -12   2         36.31         24.69        15.14 o
   6 -12   2        283.39        305.25        27.53 o
   7 -12   2        397.70        430.67        32.82 o
   8 -12   2         56.11         72.66        18.29 o
   9 -12   2        256.04        308.57        39.99 o
  -6 -11   2         85.51         79.00        22.44 o
  -5 -11   2         15.50         20.77         8.46 o
  -4 -11   2        119.11        119.53        16.26 o
  -3 -11   2         13.23         16.65         7.23 o
  -2 -11   2        169.75        148.99        20.35 o
  -1 -11   2          7.22         10.88        11.19 o
   0 -11   2        283.79        299.61        23.43 o
   1 -11   2          7.42         21.40        16.46 o
   2 -11   2       1306.15       1220.73        84.81 o
   3 -11   2        221.10        254.99        40.38 o
   4 -11   2        120.35        106.10        28.20 o
   5 -11   2          1.47         -8.57         8.57 o
   6 -11   2        108.46        107.14        16.93 o
   7 -11   2         71.99         84.18        17.32 o
   8 -11   2         54.66         72.17        18.88 o
   9 -11   2         27.81         34.68        19.37 o
  10 -11   2        670.12        637.83        54.10 o
  -7 -10   2         84.93         97.09        21.02 o
  -6 -10   2          0.58         15.69         9.84 o
  -5 -10   2         94.07         86.49        17.99 o
  -4 -10   2         56.76         71.13        17.22 o
  -3 -10   2         22.07         23.65         8.39 o
  -2 -10   2         76.29         81.97        17.50 o
  -1 -10   2        375.34        429.33        41.09 o
   0 -10   2         22.66         33.63         8.28 o
   1 -10   2         34.53         46.19        24.03 o
   2 -10   2         36.13         51.82        20.68 o
   3 -10   2         59.54         57.76        12.81 o
   4 -10   2         65.32         91.87        16.65 o
   5 -10   2        905.25        893.70        51.08 o
   6 -10   2        246.40        282.43        31.44 o
   7 -10   2       1681.51       1612.70        73.98 o
   8 -10   2        104.02        102.04        21.00 o
   9 -10   2         29.50         14.28        14.54 o
  10 -10   2         40.93         31.20        14.87 o
  11 -10   2         11.17         56.72        28.86 o
  -8  -9   2         62.56         40.16        14.51 o
  -7  -9   2        110.74         96.14        20.22 o
  -6  -9   2          4.53         10.04         8.58 o
  -5  -9   2        437.90        423.11        36.31 o
  -4  -9   2        551.80        536.42        38.89 o
  -3  -9   2       1175.71       1165.62        51.87 o
  -2  -9   2       8625.21       8837.71       122.43 o
  -1  -9   2         12.56          5.59        14.70 o
   0  -9   2       1595.82       1711.51        49.16 o
   1  -9   2         11.19         12.83         6.69 o
   2  -9   2        122.08        146.79        12.75 o
   3  -9   2         32.50         21.76         6.74 o
   4  -9   2        459.06        430.44        24.17 o
   5  -9   2         42.00         47.96        12.75 o
   6  -9   2        638.12        599.63        33.33 o
   7  -9   2        364.11        373.40        27.40 o
   8  -9   2        943.16        827.06        56.23 o
   9  -9   2          4.74         10.79        12.04 o
  10  -9   2         28.70         41.06        29.35 o
  11  -9   2         15.90         24.14        18.98 o
  -9  -8   2         21.05         22.38        16.90 o
  -8  -8   2        179.47        167.69        25.60 o
  -7  -8   2         52.32         52.49        17.12 o
  -6  -8   2          5.13         19.09        13.71 o
  -5  -8   2       2147.96       2256.34        77.40 o
  -4  -8   2          5.04         16.62        17.66 o
  -3  -8   2        579.26        638.07        38.60 o
  -2  -8   2        212.26        212.95        19.25 o
  -1  -8   2         91.81        114.06        13.21 o
   0  -8   2         16.04          9.73         5.17 o
   1  -8   2        523.55        509.10        25.22 o
   2  -8   2         34.51         31.75         7.17 o
   3  -8   2       3412.47       3232.28       103.35 o
   4  -8   2        270.40        237.40        17.67 o
   5  -8   2        129.10        103.20        13.29 o
   6  -8   2          0.20          8.98         6.89 o
   7  -8   2        494.01        487.83        37.29 o
   8  -8   2         64.24         71.20        15.57 o
   9  -8   2         48.84         32.83        15.90 o
  10  -8   2          0.64          3.70        17.01 o
  11  -8   2        197.35        210.00        45.09 o
  12  -8   2          7.04         -3.62        17.45 o
  -9  -7   2         26.72         58.37        22.71 o
  -8  -7   2        118.99        107.84        21.05 o
  -7  -7   2        124.50        112.03        19.08 o
  -6  -7   2          3.07         21.29         9.40 o
  -5  -7   2         46.76         33.10         9.14 o
  -4  -7   2       2419.56       2546.62        75.13 o
  -3  -7   2         96.32        107.90        41.31 o
  -2  -7   2         20.31          5.82         8.89 o
  -1  -7   2        423.44        437.35        50.96 o
   0  -7   2        182.05        149.00        16.29 o
   1  -7   2          2.99          3.31         4.40 o
   2  -7   2         47.47         28.36         7.26 o
   3  -7   2         28.30         22.20         6.71 o
   4  -7   2        717.75        652.56        27.81 o
   5  -7   2        226.12        239.45        18.36 o
   6  -7   2        225.74        186.62        14.63 o
   7  -7   2        152.78        143.55        13.48 o
   8  -7   2       2827.81       2844.97        75.12 o
   9  -7   2        111.25         89.85        15.34 o
  10  -7   2        329.72        315.01        35.74 o
  11  -7   2          0.85          9.70        11.46 o
  12  -7   2        233.82        316.76        57.27 o
 -10  -6   2        251.33        187.84        39.61 o
  -9  -6   2        204.07        199.36        42.57 o
  -8  -6   2          0.43          3.36        11.90 o
  -7  -6   2        421.33        390.18        27.99 o
  -6  -6   2         20.33         12.42         6.85 o
  -5  -6   2         23.11         30.01        10.05 o
  -4  -6   2        173.07        138.48        26.66 o
  -3  -6   2        102.30        132.78        30.50 o
  -2  -6   2       2263.18       2389.12        82.73 o
  -1  -6   2      18556.53      19083.08       143.22 o
   0  -6   2         67.64         87.42         6.74 o
   1  -6   2        131.85         98.16         6.17 o
   2  -6   2          0.82          1.99         2.45 o
   3  -6   2        272.88        328.68        21.14 o
   4  -6   2        242.99        261.78        20.97 o
   5  -6   2       6464.39       6306.52        76.20 o
   6  -6   2         11.32          6.91         5.58 o
   7  -6   2        669.79        639.45        33.14 o
   8  -6   2        105.20         95.69        14.89 o
   9  -6   2        582.16        540.47        34.91 o
  10  -6   2         19.72         17.21        10.99 o
  11  -6   2         20.89         28.44        18.60 o
  12  -6   2         46.33         36.43        20.41 o
 -11  -5   2        352.24        339.91        53.76 o
 -10  -5   2          0.32          7.24        15.47 o
  -9  -5   2          2.91          7.59        11.72 o
  -8  -5   2          3.09          7.10         8.64 o
  -7  -5   2          2.19         10.84         9.16 o
  -6  -5   2        587.34        579.02        31.18 o
  -5  -5   2          6.24          2.85         6.85 o
  -4  -5   2       2667.35       2423.40        66.58 o
  -3  -5   2        221.30        190.16        18.82 o
  -2  -5   2       1993.37       1952.07        99.51 o
  -1  -5   2        280.20        252.71        15.76 o
   0  -5   2       3415.82       3549.32        38.32 o
   1  -5   2         26.68         20.39         3.10 o
   2  -5   2       1323.90       1176.12        53.18 o
   3  -5   2          0.62         -0.14         5.71 o
   4  -5   2       7965.18       7994.04       108.61 o
   5  -5   2        321.48        304.21        18.62 o
   6  -5   2       1174.93       1086.32        32.35 o
   7  -5   2          1.87          0.67         7.50 o
   8  -5   2        516.64        553.17        33.32 o
   9  -5   2          5.07         -9.45        12.45 o
  10  -5   2        154.34        211.66        29.55 o
  11  -5   2          0.11          1.51        10.93 o
  12  -5   2         48.33        157.23        40.92 o
 -11  -4   2         72.11         69.31        18.48 o
 -10  -4   2        134.16        147.56        25.25 o
  -9  -4   2        611.75        609.34        47.61 o
  -8  -4   2         87.63         76.06        14.14 o
  -7  -4   2         49.81         40.86        10.39 o
  -6  -4   2          8.65          6.70         6.25 o
  -5  -4   2        334.05        305.83        19.54 o
  -4  -4   2          0.18          4.56         3.45 o
  -3  -4   2       1585.31       1508.61        45.16 o
  -2  -4   2        120.34        120.03        26.88 o
  -1  -4   2        104.72        158.72         8.85 o
   0  -4   2        571.71        537.73        15.13 o
   1  -4   2       4022.48       3827.11        50.98 o
   2  -4   2         25.36         25.18         6.29 o
   3  -4   2       6357.52       6107.32        84.79 o
   4  -4   2         41.43         42.48         9.14 o
   5  -4   2        343.80        360.79        18.96 o
   6  -4   2          6.87          2.10         3.08 o
   7  -4   2        188.90        172.38        13.11 o
   8  -4   2         17.12         17.91         9.64 o
   9  -4   2       1955.47       1922.13       126.29 o
  10  -4   2          9.06         15.89        11.59 o
  11  -4   2        439.18        430.23        44.06 o
  12  -4   2         15.43         27.43        19.86 o
 -11  -3   2        562.38        498.74        47.95 o
 -10  -3   2        224.14        166.49        26.66 o
  -9  -3   2          3.41         15.34        15.63 o
  -8  -3   2        514.29        494.32        30.63 o
  -7  -3   2         75.96         96.65        13.46 o
  -6  -3   2       1050.88       1084.12        30.91 o
  -5  -3   2         44.91         31.46         6.32 o
  -4  -3   2        562.67        562.05        18.29 o
  -3  -3   2        288.74        314.39        13.00 o
  -2  -3   2        862.29        914.73        23.45 o
  -1  -3   2       1735.49       1663.57        43.58 o
   0  -3   2      28802.73      28512.61       328.54 o
   1  -3   2         16.08         22.55         3.58 o
   2  -3   2        576.49        568.89        22.88 o
   3  -3   2          5.38          3.95         4.74 o
   4  -3   2          6.09         16.42         3.37 o
   5  -3   2         52.40         47.58         5.43 o
   6  -3   2       5406.55       5560.48        55.08 o
   7  -3   2         66.08         65.47         9.98 o
   8  -3   2         13.10         18.83         7.16 o
   9  -3   2         45.64         47.41        19.58 o
  10  -3   2          2.09          5.94        12.28 o
  11  -3   2        117.74         59.26        33.74 o
  12  -3   2         18.43         10.20        18.76 o
 -12  -2   2        104.04        147.12        26.78 o
 -11  -2   2        841.81        843.49        59.81 o
 -10  -2   2        484.30        461.72        41.98 o
  -9  -2   2         47.18         35.53        11.97 o
  -8  -2   2          1.33         -2.65         5.11 o
  -7  -2   2        399.17        428.57        24.80 o
  -6  -2   2          2.83          2.64         4.31 o
  -5  -2   2        593.78        595.32        22.83 o
  -4  -2   2         95.33        100.49         7.96 o
  -3  -2   2       4165.97       3587.12        56.58 o
  -2  -2   2        607.16        633.52        18.88 o
  -1  -2   2       9822.85       9499.81       118.66 o
   0  -2   2         13.48         13.74         1.98 o
   1  -2   2      11297.36      11005.98       140.27 o
   2  -2   2         27.34         31.09         6.79 o
   3  -2   2       1881.55       1690.27        27.44 o
   4  -2   2        101.09        100.19         6.52 o
   5  -2   2       1978.33       2077.18        31.10 o
   6  -2   2         13.13         16.77         5.54 o
   7  -2   2        697.89        699.27        29.95 o
   8  -2   2        113.25        112.45        13.69 o
   9  -2   2        542.21        580.92        43.35 o
  10  -2   2         13.20         20.33        14.49 o
  11  -2   2         79.76        126.97        24.20 o
  12  -2   2         62.77         52.99        18.21 o
 -12  -1   2         61.99         34.10        14.48 o
 -11  -1   2          9.59         22.26        11.36 o
 -10  -1   2        210.74        281.49        40.38 o
  -9  -1   2         15.32         17.57         7.79 o
  -8  -1   2        442.41        478.40        24.16 o
  -7  -1   2         34.51         25.49         6.70 o
  -6  -1   2          1.75          7.33         4.64 o
  -5  -1   2        348.10        355.60        17.85 o
  -4  -1   2       5114.22       4990.62        53.18 o
  -3  -1   2        167.08        176.33         9.53 o
  -2  -1   2        658.49        694.43        13.69 o
  -1  -1   2          9.84          9.35         1.81 o
   0  -1   2       2312.44       2252.31        25.44 o
   1  -1   2         22.03         13.89         4.16 o
   2  -1   2       3083.98       3280.42        74.57 o
   3  -1   2          9.83         11.56         3.31 o
   4  -1   2      11654.88      12170.45       117.81 o
   5  -1   2          4.82          0.85         3.85 o
   6  -1   2       1002.26        998.42        33.77 o
   7  -1   2         33.23         26.66         7.80 o
   8  -1   2        230.25        223.63        19.09 o
   9  -1   2          6.07         -0.34         8.17 o
  10  -1   2       1136.57       1145.74        63.50 o
  11  -1   2        295.00        261.46        50.03 o
 -12   0   2          0.37          9.87        16.02 o
 -11   0   2        481.27        472.98        42.94 o
 -10   0   2        187.54        220.75        22.76 o
  -9   0   2          1.32         10.38         8.63 o
  -8   0   2         36.80         37.20         7.85 o
  -7   0   2         71.31         76.58        18.73 o
  -6   0   2        776.09        831.52        23.46 o
  -5   0   2        720.86        646.27        20.36 o
  -4   0   2          5.09          3.25         2.76 o
  -3   0   2      20679.49      20815.28        86.65 o
  -2   0   2        472.85        505.16        12.92 o
  -1   0   2       1036.74        983.12        14.10 o
   0   0   2         13.26         14.50         1.78 o
   1   0   2      15101.49      15489.65        67.61 o
   2   0   2          0.56         -1.59         4.89 o
   3   0   2         55.90         55.49         6.63 o
   4   0   2          7.19          4.21         5.71 o
   5   0   2        618.24        616.49        30.18 o
   6   0   2         29.44         33.01         7.27 o
   7   0   2       2832.07       2856.90        63.39 o
   8   0   2          8.36          5.31         6.72 o
   9   0   2          7.08         12.28         7.60 o
  10   0   2         13.93         -7.90        18.21 o
  11   0   2        279.06        255.64        46.41 o
 -12   1   2          5.30         16.68        11.30 o
 -11   1   2          6.45          7.27         7.57 o
 -10   1   2        346.05        345.72        27.83 o
  -9   1   2        372.72        360.09        26.92 o
  -8   1   2         11.60          9.42         4.59 o
  -7   1   2        338.86        369.52        17.02 o
  -6   1   2       9428.91       9861.90        85.60 o
  -5   1   2        193.31        228.36        12.30 o
  -4   1   2        303.47        350.21        13.58 o
  -3   1   2        749.43        772.21        15.37 o
  -2   1   2      22814.55      22546.05       120.06 o
  -1   1   2          0.01          3.01         1.53 o
   0   1   2       1109.15       1256.02        15.22 o
   1   1   2          0.25          1.94         3.18 o
   2   1   2       6231.38       6217.36        85.69 o
   3   1   2          0.49         -0.55         8.89 o
   4   1   2       1507.63       1363.54        43.55 o
   5   1   2         13.96          9.01         4.88 o
   6   1   2          0.51         -1.20         4.72 o
   7   1   2          0.06          2.11         5.25 o
   8   1   2          2.54          8.59         5.69 o
   9   1   2         35.87         47.06        14.39 o
  10   1   2          7.91         19.00        12.57 o
  11   1   2         18.08         38.84        22.49 o
 -13   2   2         75.24        118.50        31.38 o
 -12   2   2          4.55         -3.51         7.17 o
 -11   2   2        109.51        106.05        50.74 o
 -10   2   2         28.80         16.43        10.65 o
  -9   2   2          5.88          6.04         6.43 o
  -8   2   2         52.88         55.74         8.93 o
  -7   2   2       1789.20       1923.04        50.16 o
  -6   2   2        681.98        714.82        23.48 o
  -5   2   2       3161.09       3181.18        45.32 o
  -4   2   2         33.73         41.10         4.88 o
  -3   2   2       1057.03        866.49        15.79 o
  -2   2   2         41.83         46.21         3.60 o
  -1   2   2          8.10         12.13         2.38 o
   0   2   2         13.26         13.52         2.14 o
   1   2   2         33.23         22.27         9.00 o
   2   2   2        286.54        234.47        24.69 o
   3   2   2         30.21         15.36        11.19 o
   4   2   2         40.15         41.96         9.67 o
   5   2   2       3769.38       3864.06        86.94 o
   6   2   2         65.90         56.25         9.56 o
   7   2   2        944.00        922.76        46.67 o
   8   2   2          1.10         -8.20         8.20 o
   9   2   2         52.31         47.28        15.14 o
  10   2   2        104.67        118.06        29.84 o
  11   2   2        164.86        199.69        42.79 o
 -13   3   2          5.86         16.24        17.45 o
 -12   3   2        294.50        316.50        33.73 o
 -11   3   2         14.63         23.71        10.33 o
 -10   3   2        323.00        318.04        30.69 o
  -9   3   2         99.46         63.88        16.92 o
  -8   3   2       2256.60       2317.94        51.74 o
  -7   3   2        182.62        186.12        12.70 o
  -6   3   2        286.14        341.28        15.70 o
  -5   3   2          2.57          7.94         3.60 o
  -4   3   2       4015.04       4013.76        50.64 o
  -3   3   2         58.77         55.92         5.11 o
  -2   3   2       1869.31       1777.39        22.53 o
  -1   3   2         37.14         43.68         3.45 o
   0   3   2       1002.05       1006.64        14.89 o
   1   3   2        106.74        123.32        17.99 o
   2   3   2        562.04        536.85        39.72 o
   3   3   2         51.12         39.94        14.59 o
   4   3   2       1740.58       1700.91        38.79 o
   5   3   2         26.94         42.95         7.71 o
   6   3   2        299.45        314.04        27.16 o
   7   3   2         66.65         54.10        13.16 o
   8   3   2       1087.39       1083.71        55.68 o
   9   3   2         14.34         23.79        22.00 o
  10   3   2        337.37        338.98        35.59 o
  11   3   2          3.32          2.05         9.55 o
 -13   4   2         46.03        124.31        36.21 o
 -12   4   2         56.86         38.18        18.98 o
 -11   4   2         83.74         97.08        17.48 o
 -10   4   2         27.63         35.64        24.03 o
  -9   4   2        279.15        292.24        27.56 o
  -8   4   2         75.02         77.90        12.36 o
  -7   4   2         12.45         13.54         4.67 o
  -6   4   2          4.54          5.10         4.24 o
  -5   4   2       2295.00       2181.21        39.31 o
  -4   4   2         77.26         77.31         7.82 o
  -3   4   2       1270.42       1238.18        30.26 o
  -2   4   2        185.37        181.18         9.83 o
  -1   4   2          0.67         -2.01         3.94 o
   0   4   2         43.63         46.16         4.92 o
   1   4   2        913.48        948.30        52.88 o
   2   4   2         59.55         75.43         9.12 o
   3   4   2       5751.53       5800.92       151.60 o
   4   4   2         69.50         85.19        13.10 o
   5   4   2       1842.41       1807.42        50.21 o
   6   4   2         54.79         66.58        26.77 o
   7   4   2        125.29        143.99        20.47 o
   8   4   2         33.68         30.83        12.12 o
   9   4   2          2.99         -3.36         7.38 o
  10   4   2         81.69         77.83        19.19 o
  11   4   2        103.95         88.65        21.64 o
 -12   5   2        117.23        138.79        35.55 o
 -11   5   2         34.73         43.98        13.67 o
 -10   5   2        566.98        600.98        41.60 o
  -9   5   2         10.79         17.29         9.98 o
  -8   5   2        785.72        789.48        34.70 o
  -7   5   2         49.24         44.17         7.60 o
  -6   5   2         58.39         67.37         9.94 o
  -5   5   2         13.35          4.20         4.13 o
  -4   5   2        107.79         84.81         9.56 o
  -3   5   2        270.47        236.89        12.83 o
  -2   5   2       1913.77       1663.18        49.23 o
  -1   5   2         90.16         80.71         5.00 o
   0   5   2       2531.80       2491.19        70.79 o
   1   5   2        184.12        193.98        26.22 o
   2   5   2         94.65         91.36        22.49 o
   3   5   2         65.07         41.69         9.44 o
   4   5   2         67.69         96.63        14.24 o
   5   5   2          4.93          7.23        12.01 o
   6   5   2        564.32        587.48        39.44 o
   7   5   2          9.83          7.72         9.09 o
   8   5   2        108.02        111.79        21.61 o
   9   5   2          0.23          7.23        14.76 o
  10   5   2         62.77         33.76        14.62 o
 -12   6   2          0.47         -3.40        11.63 o
 -11   6   2        520.76        464.66        61.11 o
 -10   6   2         45.40         79.11        25.24 o
  -9   6   2        398.65        384.51        74.55 o
  -8   6   2        129.36        125.59        20.20 o
  -7   6   2       3132.61       3104.10        69.48 o
  -6   6   2          0.35         -0.73         5.09 o
  -5   6   2        436.17        340.55        20.68 o
  -4   6   2          5.06         10.04         4.27 o
  -3   6   2       1999.37       1851.32        80.75 o
  -2   6   2        469.97        460.23        12.50 o
  -1   6   2         62.07         61.06         3.80 o
   0   6   2        172.58        172.46         8.69 o
   1   6   2        417.38        516.99        43.67 o
   2   6   2          1.36          0.33        10.31 o
   3   6   2        229.88        173.46        30.39 o
   4   6   2          0.17        -18.54        19.97 o
   5   6   2        437.63        437.34        53.87 o
   6   6   2        136.58        151.63        30.39 o
   7   6   2         21.11         12.76        19.64 o
   8   6   2        137.55        146.47        31.49 o
   9   6   2         25.87         11.47        15.25 o
  10   6   2         21.19         33.29        15.13 o
 -12   7   2         87.51        127.38        36.21 o
 -11   7   2        139.81        150.64        35.66 o
 -10   7   2         87.51        127.27        34.34 o
  -9   7   2        136.54        104.03        19.00 o
  -8   7   2        450.84        451.79        36.75 o
  -7   7   2        241.67        209.66        26.25 o
  -6   7   2         25.83         21.17        10.37 o
  -5   7   2          0.06          2.86         4.23 o
  -4   7   2       1433.90       1369.28        40.69 o
  -3   7   2        185.17        178.83        14.57 o
  -2   7   2       2658.90       2552.30        68.11 o
  -1   7   2        571.31        583.84        17.76 o
   0   7   2        162.94        172.04        25.24 o
   1   7   2          1.87          1.21         8.67 o
   2   7   2        520.54        485.72        47.51 o
   3   7   2         18.48         22.49        14.70 o
   4   7   2        372.80        346.49        47.51 o
   5   7   2          4.10         -4.61        15.58 o
   6   7   2        791.39        783.42        51.67 o
   7   7   2          6.74          9.10        12.09 o
   8   7   2        362.47        331.80        36.43 o
   9   7   2         31.60         19.22        11.68 o
 -12   8   2          0.89         -3.51        14.81 o
 -11   8   2          8.44         22.38        17.88 o
 -10   8   2          9.22         26.22        12.95 o
  -9   8   2        332.60        361.18        52.45 o
  -8   8   2         73.68         71.48        16.10 o
  -7   8   2        466.07        456.78        28.29 o
  -6   8   2         28.07         18.44        10.96 o
  -5   8   2        332.32        304.02        23.36 o
  -4   8   2          0.38          1.47         4.73 o
  -3   8   2        157.67        151.25        14.25 o
  -2   8   2        181.93        155.30        13.79 o
  -1   8   2        994.04        904.52        57.38 o
   0   8   2         96.37        119.70        23.26 o
   1   8   2        356.37        339.14        39.72 o
   2   8   2        182.51        214.83        34.34 o
   3   8   2        791.57        833.86        67.81 o
   4   8   2         55.05         64.51        25.89 o
   5   8   2        164.75        200.89        39.94 o
   6   8   2          3.46          2.41         8.14 o
   7   8   2        135.29        156.90        25.59 o
   8   8   2         27.84          9.41        16.24 o
 -11   9   2          0.17         -5.49        16.90 o
 -10   9   2         17.28          6.80        12.95 o
  -9   9   2          0.15         10.34        12.95 o
  -8   9   2        384.26        399.62        36.78 o
  -7   9   2        255.95        257.04        22.02 o
  -6   9   2       2489.39       2413.65        64.17 o
  -5   9   2         52.45         34.10         9.08 o
  -4   9   2       1997.96       1969.56        54.10 o
  -3   9   2          4.40          2.38         5.67 o
  -2   9   2        889.96        875.84        45.79 o
  -1   9   2        283.93        357.68        39.06 o
   0   9   2        114.33        148.89        25.78 o
   1   9   2         50.19         52.99        18.65 o
   2   9   2          0.39         -4.50        11.52 o
   3   9   2          0.69          6.91        12.73 o
   4   9   2        224.45        209.45        40.05 o
   5   9   2         19.37         10.86        12.95 o
   6   9   2        115.53        148.17        25.27 o
   7   9   2         39.95         11.36        12.95 o
 -11  10   2         62.35         43.56        22.82 o
 -10  10   2         21.43         16.35        20.08 o
  -9  10   2        618.08        658.18        49.50 o
  -8  10   2        588.97        579.81        45.72 o
  -7  10   2       2873.52       2771.07        94.09 o
  -6  10   2        102.53        109.65        15.27 o
  -5  10   2        231.76        233.10        20.40 o
  -4  10   2         15.88         15.26         6.60 o
  -3  10   2       1254.22       1169.62        55.43 o
  -2  10   2         29.65         28.15        10.51 o
  -1  10   2        128.80        113.01        25.67 o
   0  10   2        385.42        417.59        45.42 o
   1  10   2        403.19        418.90        47.51 o
   2  10   2          2.91         24.36        14.81 o
   3  10   2        359.48        393.78        51.90 o
   4  10   2         21.96         21.40        13.93 o
   5  10   2          4.91         14.81        13.61 o
   6  10   2          7.71         10.37        12.58 o
 -10  11   2        119.77         90.85        29.19 o
  -9  11   2         58.34         66.33        17.21 o
  -8  11   2        806.32        822.69        55.02 o
  -7  11   2         22.78         32.61        10.11 o
  -6  11   2         31.94         44.23        11.44 o
  -5  11   2          3.98         -0.18        11.85 o
  -4  11   2         78.04         59.86        13.82 o
  -3  11   2          4.10         29.54        12.16 o
  -2  11   2        960.38        980.21        78.50 o
  -1  11   2         72.68         84.04        22.93 o
   0  11   2          3.97        -10.97        10.97 o
   1  11   2         80.79        104.01        26.11 o
   2  11   2         61.92         86.46        23.70 o
   3  11   2        115.79        180.93        41.69 o
   4  11   2        816.09        885.98        82.29 o
   5  11   2          6.72         -7.61         9.67 o
  -9  12   2          9.40         -8.39         8.72 o
  -8  12   2         30.95         24.74        14.98 o
  -7  12   2        105.31        113.55        17.18 o
  -6  12   2         75.50         61.33        15.80 o
  -5  12   2        128.33        132.53        22.30 o
  -4  12   2          0.12         11.93         9.38 o
  -3  12   2         80.37        124.95        21.92 o
  -2  12   2         16.34         -3.82         9.33 o
  -1  12   2          3.15          7.30        21.67 o
   0  12   2         98.99        137.15        30.28 o
   1  12   2        810.05        929.64        79.11 o
   2  12   2         26.27         -6.36        14.26 o
   3  12   2         87.12        101.16        30.17 o
   4  12   2          8.51          5.82        15.14 o
  -8  13   2        100.75         80.53        28.75 o
  -7  13   2        308.64        298.93        35.07 o
  -6  13   2       1119.41       1074.61        64.29 o
  -5  13   2         11.93         23.37        24.96 o
  -4  13   2        131.03        139.49        37.30 o
  -3  13   2          4.42         12.74        16.46 o
  -2  13   2         38.32         63.22        17.47 o
  -1  13   2          8.35         29.49        14.13 o
   0  13   2         43.71         61.45        19.58 o
   1  13   2         90.30         66.05        26.77 o
   2  13   2        598.82        737.09        75.60 o
  -6  14   2         92.86         94.06        20.32 o
  -5  14   2          1.51         -2.86        21.50 o
  -4  14   2         40.92         69.84        19.11 o
  -3  14   2        141.07        162.25        27.64 o
  -2  14   2          0.08          3.86        11.14 o
  -1  14   2        974.67        997.39        75.87 o
   0  14   2         15.55         38.68        16.16 o
  -1 -14   3         29.10         42.59        16.57 o
   0 -14   3          0.02          3.40        14.26 o
   1 -14   3          2.94         23.26        15.69 o
   2 -14   3         87.48        139.78        37.63 o
   3 -14   3        274.03        321.26        57.71 o
   4 -14   3        232.41        272.76        50.91 o
   5 -14   3         82.18         84.81        31.49 o
   6 -14   3         77.37         73.77        29.51 o
  -3 -13   3          2.86          7.03         8.59 o
  -2 -13   3         14.10         37.42        14.83 o
  -1 -13   3         23.14         25.45        15.36 o
   0 -13   3         61.59         77.90        29.08 o
   1 -13   3         41.96         55.52        24.91 o
   2 -13   3         44.87         43.34        21.83 o
   3 -13   3         35.28         62.87        27.10 o
   4 -13   3          4.59         -1.43        19.75 o
   5 -13   3         34.91         74.39        27.65 o
   6 -13   3        120.85        103.29        21.06 o
   7 -13   3        146.40        224.90        25.39 o
   8 -13   3          5.33         -6.77        10.24 o
  -5 -12   3          2.48         14.71        12.67 o
  -4 -12   3        626.53        552.21        33.79 o
  -3 -12   3        454.78        412.38        28.33 o
  -2 -12   3        405.65        353.97        25.13 o
  -1 -12   3         82.42         78.68        14.33 o
   0 -12   3         62.43         88.10        28.09 o
   1 -12   3        110.23        146.58        32.26 o
   2 -12   3         55.93         58.37        24.69 o
   3 -12   3        112.28         95.35        26.11 o
   4 -12   3         37.12         75.82        26.00 o
   5 -12   3        300.81        251.47        42.79 o
   6 -12   3         13.74         32.77        11.90 o
   7 -12   3        150.43        133.52        20.79 o
   8 -12   3          0.07          4.92        10.12 o
   9 -12   3        381.76        443.09        74.61 o
  -6 -11   3         48.24         24.49        21.69 o
  -5 -11   3        426.53        401.00        28.93 o
  -4 -11   3          0.98         -6.35         6.35 o
  -3 -11   3        364.83        369.74        25.46 o
  -2 -11   3          4.95          0.85         6.73 o
  -1 -11   3        101.72         88.67        16.13 o
   0 -11   3        134.94        137.33        16.64 o
   1 -11   3          2.37          5.68         7.90 o
   2 -11   3          3.40         18.16         8.10 o
   3 -11   3          3.04          2.52        12.18 o
   4 -11   3        178.71        232.56        27.19 o
   5 -11   3        276.53        334.49        34.33 o
   6 -11   3        337.11        319.59        26.97 o
   7 -11   3        155.79        144.91        22.32 o
   8 -11   3          5.98         16.97        10.81 o
   9 -11   3          9.80         14.47        11.46 o
  10 -11   3          8.50         27.99        15.97 o
  -7 -10   3          0.42          4.03        10.09 o
  -6 -10   3         47.09         41.29        13.71 o
  -5 -10   3        232.25        227.91        22.94 o
  -4 -10   3        579.17        573.93        31.72 o
  -3 -10   3          7.05          6.40         5.53 o
  -2 -10   3         83.68        104.93        12.80 o
  -1 -10   3         96.07        112.40        15.10 o
   0 -10   3        205.72        207.37        18.81 o
   1 -10   3        131.20        161.69        17.32 o
   2 -10   3        111.47        124.54        30.06 o
   3 -10   3        407.70        392.99        23.44 o
   4 -10   3          6.30          2.76         5.55 o
   5 -10   3          2.67         16.60        10.21 o
   6 -10   3         52.75         41.98        18.27 o
   7 -10   3         53.12         35.07         9.76 o
   8 -10   3        233.11        285.52        32.97 o
   9 -10   3         19.71         21.52        13.71 o
  10 -10   3         54.91         88.31        22.34 o
  -8  -9   3         47.34         34.78        20.41 o
  -7  -9   3         47.48         56.79        15.21 o
  -6  -9   3        173.27        187.41        24.82 o
  -5  -9   3        675.90        771.25        55.74 o
  -4  -9   3        620.19        597.27        31.10 o
  -3  -9   3         41.57        109.60        18.44 o
  -2  -9   3       1633.27       1599.79        55.70 o
  -1  -9   3        376.04        373.28        25.00 o
   0  -9   3         39.33         31.65        24.52 o
   1  -9   3         11.50         29.30         8.49 o
   2  -9   3        191.85        165.96        17.31 o
   3  -9   3        622.93        571.51        34.01 o
   4  -9   3         94.03        111.78        16.96 o
   5  -9   3        272.49        272.81        29.99 o
   6  -9   3        385.94        357.05        25.45 o
   7  -9   3         60.15         69.63        14.87 o
   8  -9   3         13.74         20.33        11.60 o
   9  -9   3          3.79         32.56        13.68 o
  10  -9   3        206.35        176.50        27.73 o
  11  -9   3          0.01          6.52        19.69 o
  -9  -8   3         66.99         78.23        27.98 o
  -8  -8   3        900.55        827.39        79.22 o
  -7  -8   3         88.18        102.94        22.55 o
  -6  -8   3         90.74         85.80        17.18 o
  -5  -8   3         62.22         56.71        13.55 o
  -4  -8   3       2385.67       2448.40        76.89 o
  -3  -8   3         25.88         22.06        15.51 o
  -2  -8   3        339.52        331.61        19.98 o
  -1  -8   3         17.10         17.05         7.38 o
   0  -8   3        199.15        190.62        16.39 o
   1  -8   3        203.78        236.04        18.38 o
   2  -8   3         30.50         33.80         8.46 o
   3  -8   3          9.37          6.24         4.85 o
   4  -8   3         69.79         60.82        18.76 o
   5  -8   3        148.11        126.29        24.44 o
   6  -8   3        109.16         83.40        15.84 o
   7  -8   3        261.87        241.01        21.89 o
   8  -8   3          9.05         18.31        11.72 o
   9  -8   3         13.53         16.01        11.83 o
  10  -8   3          0.02         13.76        11.52 o
  11  -8   3        118.05        196.02        30.91 o
  -9  -7   3         86.86         46.52        23.59 o
  -8  -7   3        151.45        114.44        30.50 o
  -7  -7   3        885.57        980.15        88.76 o
  -6  -7   3          1.59         -3.70         6.72 o
  -5  -7   3         34.90         52.49        10.57 o
  -4  -7   3        495.20        467.42        32.27 o
  -3  -7   3         82.45         95.35        18.21 o
  -2  -7   3          0.95          5.28         4.39 o
  -1  -7   3         35.98         26.22         7.42 o
   0  -7   3         34.12         32.85         5.28 o
   1  -7   3         44.39         43.56         5.48 o
   2  -7   3         11.67          9.74         3.80 o
   3  -7   3          6.42          1.32         3.00 o
   4  -7   3       1003.34        983.98        42.17 o
   5  -7   3         25.73         23.01         9.44 o
   6  -7   3        304.37        301.54        18.78 o
   7  -7   3          5.90          9.81         8.03 o
   8  -7   3        671.26        597.22        35.82 o
   9  -7   3          0.04          9.07        10.34 o
  10  -7   3         73.57         65.95        13.87 o
  11  -7   3        113.09        110.28        23.69 o
  12  -7   3         77.61        102.15        32.37 o
 -10  -6   3        631.17        640.86        75.05 o
  -9  -6   3        113.16         93.59        28.75 o
  -8  -6   3         83.18         81.34        22.99 o
  -7  -6   3          1.54          3.61         7.14 o
  -6  -6   3        295.99        303.35        23.33 o
  -5  -6   3        462.41        424.15        31.99 o
  -4  -6   3        399.88        362.77        27.33 o
  -3  -6   3       1248.46       1332.02        69.01 o
  -2  -6   3          0.75          1.30         3.94 o
  -1  -6   3       2200.64       2197.57        37.98 o
   0  -6   3          2.62         22.92         6.26 o
   1  -6   3        696.65        733.40        20.63 o
   2  -6   3        610.81        577.27        30.30 o
   3  -6   3        214.53        276.47        20.93 o
   4  -6   3        857.88        873.08        38.83 o
   5  -6   3         88.02        103.25        15.50 o
   6  -6   3        597.55        553.80        27.09 o
   7  -6   3        526.28        499.06        30.49 o
   8  -6   3        725.35        692.29        38.05 o
   9  -6   3        181.95        243.85        30.89 o
  10  -6   3         17.88         26.50        13.42 o
  11  -6   3        104.16         93.16        23.64 o
  12  -6   3          9.59         55.41        30.83 o
 -11  -5   3        159.75        114.22        32.92 o
 -10  -5   3        228.58        218.89        41.42 o
  -9  -5   3         33.98         46.32        16.18 o
  -8  -5   3        127.06        137.41        22.96 o
  -7  -5   3        402.03        414.93        27.80 o
  -6  -5   3        227.16        199.11        18.36 o
  -5  -5   3         63.14         52.03         9.66 o
  -4  -5   3          0.14         -2.26         7.41 o
  -3  -5   3        294.55        264.24        20.62 o
  -2  -5   3        362.67        405.63        15.32 o
  -1  -5   3        457.88        529.92        18.13 o
   0  -5   3        147.12        159.45         9.25 o
   1  -5   3       2074.39       1857.59        91.97 o
   2  -5   3       2235.06       2119.00        96.28 o
   3  -5   3       1313.72       1410.44        44.38 o
   4  -5   3          0.07         14.59         7.91 o
   5  -5   3        526.90        518.18        42.74 o
   6  -5   3        145.00        135.18        13.21 o
   7  -5   3         15.84         26.47        10.96 o
   8  -5   3        776.05        748.92        46.05 o
   9  -5   3          9.30        -11.65        11.65 o
  10  -5   3          1.90          6.57        10.92 o
  11  -5   3          3.18         -7.97        10.17 o
  12  -5   3        126.95        113.89        33.46 o
 -11  -4   3        466.47        391.12        62.32 o
 -10  -4   3        453.00        515.47        76.31 o
  -9  -4   3         24.10         26.71        12.11 o
  -8  -4   3        122.26        128.83        21.26 o
  -7  -4   3        171.45        137.42        16.26 o
  -6  -4   3        140.96        120.07        14.19 o
  -5  -4   3        117.76        125.22        10.08 o
  -4  -4   3          1.01          2.81         5.53 o
  -3  -4   3       2804.63       2722.51       108.07 o
  -2  -4   3       1739.89       1735.04        34.83 o
  -1  -4   3       2792.09       2894.51        33.93 o
   0  -4   3       1005.79       1033.02        29.73 o
   1  -4   3        271.84        239.42         9.69 o
   2  -4   3        366.12        365.27        20.54 o
   3  -4   3        120.33        105.69        14.37 o
   4  -4   3         16.98         41.03        10.20 o
   5  -4   3       1563.60       1641.68        40.09 o
   6  -4   3          9.59          8.08         4.21 o
   7  -4   3        388.23        398.56        27.14 o
   8  -4   3         95.10         96.29        15.38 o
   9  -4   3        965.12        873.25        56.32 o
  10  -4   3        119.79        111.45        20.79 o
  11  -4   3          6.35         19.22        14.56 o
  12  -4   3         82.15         48.96        15.92 o
 -11  -3   3        931.26        950.14        65.00 o
 -10  -3   3         55.24         58.28        18.88 o
  -9  -3   3        631.73        633.39        47.55 o
  -8  -3   3        244.09        191.72        38.24 o
  -7  -3   3         51.01         36.72         9.55 o
  -6  -3   3        478.07        521.68        21.76 o
  -5  -3   3          1.65          9.80         4.82 o
  -4  -3   3        379.64        339.66        15.79 o
  -3  -3   3       1134.11       1212.79        29.77 o
  -2  -3   3       2619.78       2647.72        56.97 o
  -1  -3   3       3419.32       3362.01        33.11 o
   0  -3   3       3830.99       3634.73        70.78 o
   1  -3   3         12.55         20.69         2.81 o
   2  -3   3        992.59        952.80        32.21 o
   3  -3   3        268.42        269.38        19.82 o
   4  -3   3       1427.94       1658.27        30.01 o
   5  -3   3         29.91         31.01         4.47 o
   6  -3   3        623.14        680.68        37.86 o
   7  -3   3        345.97        333.06        24.93 o
   8  -3   3        158.77        202.85        21.47 o
   9  -3   3        923.28        894.07        96.50 o
  10  -3   3        314.96        392.40        39.33 o
  11  -3   3          0.33          1.67        24.69 o
  12  -3   3        126.84        108.60        23.67 o
 -12  -2   3         33.98         22.37        14.57 o
 -11  -2   3          5.79         20.35        12.65 o
 -10  -2   3       1377.11       1404.53        73.49 o
  -9  -2   3        179.08        204.45        27.29 o
  -8  -2   3        123.68        110.07        13.99 o
  -7  -2   3        158.33        136.86        14.31 o
  -6  -2   3        878.01        860.47        27.17 o
  -5  -2   3        529.65        560.15        21.92 o
  -4  -2   3         87.32         91.36         7.55 o
  -3  -2   3        223.06        190.61         9.24 o
  -2  -2   3        999.89       1024.90        21.55 o
  -1  -2   3        391.91        408.18        10.58 o
   0  -2   3        477.13        480.12        10.39 o
   1  -2   3        462.76        383.50        32.01 o
   2  -2   3        918.29        892.46        31.30 o
   3  -2   3        252.33        235.99        13.34 o
   4  -2   3       1092.75       1088.62        25.83 o
   5  -2   3        232.71        174.90        12.15 o
   6  -2   3       1308.25       1382.49        39.07 o
   7  -2   3          6.92          9.75         5.23 o
   8  -2   3         10.69          5.97        10.30 o
   9  -2   3       1300.32       1221.82        73.73 o
  10  -2   3         12.10          9.88        11.12 o
  11  -2   3        141.77        108.53        22.05 o
  12  -2   3          3.54         43.01        24.36 o
 -12  -1   3         27.46         35.70        14.50 o
 -11  -1   3          2.05         -2.65         9.17 o
 -10  -1   3       1096.89       1063.59        63.12 o
  -9  -1   3        709.18        758.49        38.31 o
  -8  -1   3          1.25          8.16         5.91 o
  -7  -1   3          2.26         -0.88         4.74 o
  -6  -1   3          0.13          3.82         3.97 o
  -5  -1   3       1375.64       1514.55        38.95 o
  -4  -1   3        630.01        590.32        25.82 o
  -3  -1   3       1175.84       1156.32        28.05 o
  -2  -1   3       8775.57       8718.99       107.23 o
  -1  -1   3       2976.89       2998.42        25.60 o
   0  -1   3       4737.79       4451.02        33.26 o
   1  -1   3       3276.32       3072.84        49.95 o
   2  -1   3         18.35         28.14         9.49 o
   3  -1   3        517.65        585.13        22.63 o
   4  -1   3        209.28        245.47        14.27 o
   5  -1   3         17.35         33.67         6.61 o
   6  -1   3       2117.00       2378.57        54.62 o
   7  -1   3         68.01         72.70        10.19 o
   8  -1   3        100.01         89.18        12.57 o
   9  -1   3         74.72         66.44        17.13 o
  10  -1   3        241.76        251.08        30.75 o
  11  -1   3        272.94        284.94        54.42 o
  12  -1   3        172.90        180.71        45.20 o
 -12   0   3         17.84          9.49         9.05 o
 -11   0   3        312.65        332.83        57.71 o
 -10   0   3       1466.91       1614.35        59.56 o
  -8   0   3        139.99        146.36        15.99 o
  -7   0   3        700.49        746.94        27.13 o
  -6   0   3       3570.39       3778.78        49.52 o
  -5   0   3       4004.64       4141.29        49.82 o
  -4   0   3        924.78        857.01        18.11 o
  -3   0   3       1083.78       1083.53        22.98 o
  -2   0   3       5918.25       5957.42        52.33 o
  -1   0   3        693.30        720.60        14.00 o
   0   0   3       2231.27       2201.31        52.55 o
   1   0   3       2110.06       1980.09        61.01 o
   2   0   3         54.38         42.68         9.03 o
   3   0   3       2858.03       2829.06        67.30 o
   4   0   3        596.39        629.15        24.63 o
   5   0   3        633.19        765.03        29.70 o
   6   0   3         32.96         44.07         9.93 o
   7   0   3        117.71        121.60        13.98 o
   8   0   3         79.36         94.30        13.18 o
   9   0   3        268.55        241.84        27.83 o
  10   0   3        303.69        313.58        52.56 o
  11   0   3        217.68        287.57        54.97 o
  12   0   3          3.80         12.07        16.24 o
 -12   1   3        130.50        151.09        25.97 o
 -11   1   3         72.70         75.21        14.80 o
 -10   1   3          0.74         10.40         8.41 o
  -9   1   3       7925.71       8048.42       124.90 o
  -8   1   3         37.39         32.81         7.32 o
  -7   1   3        942.86        972.33        27.22 o
  -6   1   3       1204.19       1161.16        29.30 o
  -5   1   3       8774.95       9340.35        74.47 o
  -4   1   3        423.05        407.04        12.68 o
  -3   1   3       3166.51       3163.59        36.24 o
  -2   1   3         28.11         32.82         2.87 o
  -1   1   3       2516.03       2538.79        20.65 o
   0   1   3        241.14        270.09         8.56 o
   1   1   3         54.71         69.31         6.86 o
   2   1   3        371.12        341.51        14.24 o
   3   1   3        637.08        624.34        19.88 o
   4   1   3          0.86          0.84         2.23 o
   5   1   3        112.19        129.22        17.39 o
   6   1   3          0.29          5.20         4.63 o
   7   1   3        400.78        395.06        24.20 o
   8   1   3        121.79        116.41        16.94 o
   9   1   3        232.81        186.17        24.59 o
  10   1   3          9.72         19.20        15.80 o
  11   1   3          2.39         11.41        13.61 o
 -13   2   3          3.80          3.06         8.64 o
 -12   2   3        173.34        160.47        24.12 o
 -11   2   3         51.59         59.60        14.54 o
 -10   2   3        308.94        310.27        26.67 o
  -9   2   3       2632.10       2565.46        70.80 o
  -8   2   3         99.36        106.39        11.88 o
  -7   2   3         31.07         31.45         7.56 o
  -6   2   3       1563.53       1589.76        32.57 o
  -5   2   3        349.89        343.61        14.16 o
  -4   2   3       2228.29       2328.63        29.08 o
  -3   2   3       1801.35       1745.57        21.51 o
  -2   2   3        112.79        101.49         3.74 o
  -1   2   3       3442.48       3634.67        33.45 o
   0   2   3       1855.53       1998.97        64.90 o
   1   2   3       1021.87       1005.78        26.33 o
   2   2   3       1956.30       1938.11        44.65 o
   3   2   3        152.46        143.06        12.74 o
   4   2   3       1180.74       1125.16        69.23 o
   5   2   3          3.60         10.35         6.17 o
   6   2   3        299.47        349.10        21.56 o
   7   2   3        129.94        163.88        20.79 o
   8   2   3         86.60         83.39        16.56 o
   9   2   3        293.76        270.99        29.06 o
  10   2   3        112.77        150.64        38.73 o
  11   2   3        401.01        442.82        67.59 o
 -13   3   3        175.09        150.22        24.89 o
 -12   3   3         47.60         66.06        16.90 o
 -11   3   3         29.62         37.78        11.30 o
 -10   3   3        117.29        134.04        17.74 o
  -9   3   3       6447.87       6575.37        94.04 o
  -8   3   3          5.81          5.35         5.56 o
  -7   3   3         43.80         35.62         7.97 o
  -6   3   3        219.14        258.92        14.10 o
  -5   3   3        129.07        104.68         8.32 o
  -4   3   3       2552.89       2618.11        32.10 o
  -3   3   3       3253.88       3156.25        48.97 o
  -2   3   3        104.19        125.49         6.42 o
  -1   3   3       1014.00       1104.93        16.22 o
   0   3   3       1139.76       1193.95        28.77 o
   1   3   3         25.37         46.34         8.98 o
   2   3   3        968.76        906.25        34.21 o
   3   3   3         55.96         70.00        18.32 o
   4   3   3       2731.81       2806.93       112.68 o
   5   3   3       1137.90       1230.42        84.04 o
   6   3   3        685.85        729.62        41.65 o
   7   3   3        210.21        178.95        26.50 o
   8   3   3         57.92         53.08        14.90 o
   9   3   3         72.56         72.63        15.73 o
  10   3   3         31.16         16.87         9.61 o
  11   3   3        111.93        116.08        34.45 o
 -13   4   3         12.16         38.84        23.48 o
 -12   4   3        183.32        190.03        26.62 o
 -11   4   3        179.25        212.65        26.99 o
 -10   4   3        142.64        157.34        22.28 o
  -9   4   3         49.40         46.43        10.61 o
  -8   4   3       3133.09       3221.40        63.76 o
  -7   4   3         13.16         16.94         6.47 o
  -6   4   3        107.99        101.19         9.16 o
  -5   4   3         50.55         34.47         6.07 o
  -4   4   3       1478.60       1575.40        28.67 o
  -3   4   3          5.19          1.60         2.73 o
  -2   4   3       3637.08       3767.44        39.65 o
  -1   4   3        888.45        913.50        17.16 o
   0   4   3       4589.54       4774.16        37.81 o
   1   4   3       2828.51       3310.73       140.22 o
   2   4   3        378.43        402.56        38.73 o
   3   4   3         99.62         78.34        22.38 o
   4   4   3        564.47        560.55        52.01 o
   5   4   3         65.38         66.27        22.27 o
   6   4   3         87.17         93.60        16.46 o
   7   4   3         99.86        109.22        23.26 o
   8   4   3        176.84        157.43        23.57 o
   9   4   3         65.61         55.23        18.08 o
  10   4   3        178.79        190.29        27.47 o
 -12   5   3          0.33         15.79         9.94 o
 -11   5   3          1.01         -6.01         7.41 o
 -10   5   3         87.02         75.71        17.61 o
  -9   5   3          0.66          4.21         5.73 o
  -8   5   3       1605.59       1641.98        51.18 o
  -7   5   3          0.14          7.21         6.48 o
  -6   5   3        156.56        158.35        15.30 o
  -5   5   3         79.27         81.80         9.15 o
  -4   5   3        115.07        104.11        10.70 o
  -3   5   3       4523.09       4432.54        52.83 o
  -2   5   3       1626.30       1719.26        27.66 o
  -1   5   3        584.29        532.18        20.79 o
   0   5   3       2247.50       2498.07        28.10 o
   1   5   3       3930.49       4299.86       123.98 o
   3   5   3        576.65        561.54        50.14 o
   4   5   3          0.86         16.90        15.58 o
   5   5   3        504.70        479.91        53.43 o
   6   5   3          9.55          3.74         6.62 o
   7   5   3        289.63        281.91        29.83 o
   8   5   3         20.63         33.58        17.01 o
   9   5   3         24.16         20.80        33.46 o
  10   5   3         42.40         61.90        17.74 o
 -12   6   3        144.73        195.85        43.12 o
 -11   6   3         55.78         91.95        19.75 o
 -10   6   3          0.08          2.19        11.52 o
  -9   6   3         18.52         46.50        14.48 o
  -8   6   3       1848.14       1796.08        71.23 o
  -7   6   3         27.27         24.14        14.65 o
  -6   6   3          5.87         14.56         6.91 o
  -5   6   3        154.95        175.04        15.45 o
  -4   6   3        651.27        619.85        26.05 o
  -3   6   3       1805.37       1902.93        33.48 o
  -2   6   3       5633.52       6015.40        93.21 o
  -1   6   3          2.61          1.86         2.28 o
   0   6   3       1089.82       1114.51        31.85 o
   1   6   3         46.08         45.53        17.34 o
   2   6   3         17.01         17.66        13.39 o
   3   6   3        281.41        238.53        38.40 o
   4   6   3          4.23         18.65        14.26 o
   5   6   3        299.81        358.34        46.96 o
   6   6   3        369.18        367.36        68.19 o
   7   6   3        229.22        260.50        29.43 o
   8   6   3         68.44        105.72        27.81 o
   9   6   3         74.60         84.74        18.88 o
 -12   7   3          6.02         13.82        15.03 o
 -11   7   3          9.99         30.06        18.65 o
 -10   7   3         72.95         85.03        26.77 o
  -9   7   3        184.75        174.48        23.65 o
  -8   7   3          0.11         -2.04        10.70 o
  -7   7   3       1988.36       2017.80        74.90 o
  -6   7   3         70.18         72.17        11.38 o
  -5   7   3         15.60         22.59         7.14 o
  -4   7   3         47.06         38.41         9.98 o
  -3   7   3        669.75        626.19        26.45 o
  -2   7   3        347.93        360.12        19.29 o
  -1   7   3       1152.67       1123.77        62.64 o
   0   7   3        311.73        277.47        26.94 o
   1   7   3        425.00        437.56        43.67 o
   2   7   3       1173.55       1151.17        75.16 o
   3   7   3        331.91        316.65        42.68 o
   4   7   3        584.44        614.09        64.29 o
   5   7   3          0.96         15.91        14.04 o
   6   7   3          2.51         17.49         8.80 o
   7   7   3         47.49         46.86        16.21 o
   8   7   3        196.82        210.39        47.40 o
   9   7   3         78.70         86.31        37.58 o
 -12   8   3        158.37        252.24        49.92 o
 -11   8   3         33.35         10.97        11.85 o
 -10   8   3         15.43         19.64        18.10 o
  -9   8   3         21.92         11.95         9.33 o
  -8   8   3          1.01         13.57        11.10 o
  -7   8   3        291.42        301.42        40.32 o
  -6   8   3          0.25          8.60         4.95 o
  -5   8   3        459.35        427.95        24.97 o
  -4   8   3        675.04        660.65        29.99 o
  -3   8   3        233.74        207.38        16.34 o
  -2   8   3        760.00        712.93        28.18 o
  -1   8   3        484.84        491.32        32.57 o
   0   8   3         13.47          0.67         6.59 o
   1   8   3          8.84         15.80        13.06 o
   2   8   3        768.81        764.85        66.49 o
   3   8   3          8.98         16.24        15.58 o
   4   8   3        207.64        196.07        39.39 o
   5   8   3        131.29        172.70        39.94 o
   6   8   3        329.00        347.06        36.36 o
   7   8   3         72.06         67.92        34.51 o
   8   8   3        290.92        310.36        37.41 o
 -11   9   3         63.46         73.40        28.31 o
 -10   9   3         63.29         86.79        28.86 o
  -9   9   3         20.64         24.26        15.69 o
  -8   9   3        349.73        351.24        49.59 o
  -7   9   3         21.00         13.04         9.60 o
  -6   9   3         21.57         50.73        10.18 o
  -5   9   3         10.97         16.08         6.38 o
  -4   9   3        183.49        178.51        21.21 o
  -3   9   3        353.15        347.80        22.35 o
  -2   9   3          3.71          8.45         8.03 o
  -1   9   3       1564.70       1648.95        87.28 o
   0   9   3        137.92        141.93        20.03 o
   1   9   3         44.18         46.30        18.10 o
   2   9   3        186.41        216.80        36.10 o
   3   9   3         28.74         23.48        17.55 o
   4   9   3        273.15        180.27        38.29 o
   5   9   3          2.58         -7.79        15.25 o
   6   9   3          3.50         32.13        15.26 o
   7   9   3         30.60         24.03        13.73 o
 -11  10   3          0.11         -2.96        14.37 o
 -10  10   3        235.47        232.38        45.75 o
  -9  10   3         59.61         81.10        18.96 o
  -8  10   3        536.89        532.19        43.98 o
  -7  10   3        337.18        350.19        34.65 o
  -6  10   3       1156.17       1075.47        44.44 o
  -5  10   3          3.63          1.12         8.09 o
  -4  10   3         59.00         45.05        13.50 o
  -3  10   3         32.66         42.44        11.26 o
  -2  10   3          4.17          3.48         8.08 o
  -1  10   3          4.84         11.22         9.55 o
   0  10   3        297.53        278.29        51.40 o
   1  10   3        284.88        280.22        42.02 o
   2  10   3         27.46         42.57        17.23 o
   3  10   3        470.60        496.70        58.59 o
   4  10   3        101.67        168.75        36.54 o
   5  10   3        217.54        204.41        43.34 o
   6  10   3         45.99         57.70        16.51 o
 -10  11   3        221.41        282.96        35.11 o
  -9  11   3         16.87         35.04        14.54 o
  -8  11   3         46.47         30.93        12.12 o
  -7  11   3        496.79        509.70        42.59 o
  -6  11   3          6.50          4.32         6.44 o
  -5  11   3        174.40        170.56        23.20 o
  -4  11   3          3.33         19.13         9.63 o
  -3  11   3         84.91        101.97        18.36 o
  -2  11   3        326.98        304.19        53.27 o
  -1  11   3        173.18        200.40        26.09 o
   0  11   3        385.81        416.12        36.63 o
   1  11   3         30.54         18.10        11.01 o
   2  11   3        343.52        390.38        52.12 o
   3  11   3         32.47          2.08        14.26 o
   4  11   3         77.79         67.81        26.66 o
   5  11   3         10.15         33.24        22.71 o
  -9  12   3         54.37         50.33        17.75 o
  -8  12   3        147.27        139.29        24.07 o
  -7  12   3         34.37         85.69        28.97 o
  -6  12   3         93.95         65.41        21.56 o
  -5  12   3         79.85         75.65        16.67 o
  -4  12   3         79.69         76.67        18.24 o
  -3  12   3         86.72        117.50        20.47 o
  -2  12   3          0.00         11.38        25.78 o
  -1  12   3        188.57        202.72        27.41 o
   0  12   3        319.65        317.75        46.03 o
   1  12   3        250.90        291.83        33.51 o
   2  12   3         14.74         33.93        20.79 o
   3  12   3        181.08        300.67        36.09 o
  -8  13   3          0.01         11.74        13.50 o
  -7  13   3         32.97          7.02        15.25 o
  -6  13   3        122.27        106.42        20.20 o
  -5  13   3        186.34        186.52        27.07 o
  -4  13   3         33.98         35.99        20.30 o
  -3  13   3         40.57         85.80        19.18 o
  -2  13   3        189.50        219.11        73.18 o
  -1  13   3        149.65        170.73        27.01 o
   0  13   3         29.15         30.48        14.79 o
   1  13   3         29.90         20.55        13.58 o
   2  13   3        230.02        229.37        32.63 o
  -5  14   3        140.73        192.57        29.40 o
  -4  14   3        190.13        175.53        29.36 o
  -3  14   3          3.81          2.29        10.08 o
  -2  14   3        211.65        286.70        40.65 o
  -1  14   3        446.92        464.69        45.67 o
  -1 -14   4          2.44         46.96        25.89 o
   0 -14   4         52.12         82.84        28.64 o
   1 -14   4         25.68         45.42        25.78 o
   2 -14   4         53.30         24.14        15.14 o
   3 -14   4         37.58         29.51        21.29 o
   4 -14   4        267.62        260.91        51.35 o
   5 -14   4         73.55        114.55        35.22 o
   6 -14   4        322.91        353.86        40.44 o
  -3 -13   4          0.26         -1.00         6.52 o
  -2 -13   4         65.77         60.34        18.26 o
  -1 -13   4         98.07         91.13        19.50 o
   0 -13   4         26.24         56.07        24.03 o
   1 -13   4        996.62       1067.12        92.27 o
   2 -13   4         32.03         12.73        11.19 o
   3 -13   4        262.14        298.76        50.91 o
   4 -13   4          0.00         27.32        22.27 o
   5 -13   4         11.68         31.60        22.16 o
   6 -13   4         60.86         58.26        23.92 o
   7 -13   4         98.06        109.38        25.56 o
  -4 -12   4        176.27        208.14        31.34 o
  -3 -12   4        340.61        274.23        23.23 o
  -2 -12   4          7.40          2.27         7.52 o
  -1 -12   4          0.09          3.32         5.59 o
   0 -12   4          1.86         18.63         9.29 o
   1 -12   4          1.47          5.07        10.97 o
   2 -12   4         21.62         43.89        22.27 o
   3 -12   4         28.10          5.92        11.41 o
   4 -12   4        180.45        158.87        37.74 o
   5 -12   4          3.35          0.33        12.29 o
   6 -12   4         70.27         52.17        16.79 o
   7 -12   4         41.39         55.09        17.54 o
   8 -12   4        228.15        235.87        34.28 o
   9 -12   4         54.62         73.01        20.38 o
  -6 -11   4         23.35         19.35        10.72 o
  -5 -11   4         63.96         81.85        13.57 o
  -4 -11   4        430.25        406.35        28.18 o
  -3 -11   4        163.01        172.76        17.81 o
  -2 -11   4        134.47        154.35        16.47 o
  -1 -11   4        211.98        183.72        17.87 o
   0 -11   4          0.56         11.65        15.20 o
   1 -11   4         99.74        135.23        21.67 o
   2 -11   4          0.52          8.36        25.95 o
   3 -11   4         11.07          9.90         9.62 o
   4 -11   4         21.69         33.53        12.68 o
   5 -11   4        159.34        175.75        26.40 o
   6 -11   4         78.22         92.27        20.60 o
   7 -11   4        748.87        719.24        53.60 o
   8 -11   4        207.78        223.84        32.75 o
   9 -11   4        199.29        251.81        35.02 o
  10 -11   4          6.82          2.47         9.93 o
  -7 -10   4        327.49        289.22        48.61 o
  -6 -10   4         16.15         14.06         8.40 o
  -5 -10   4         40.66         68.06        12.50 o
  -4 -10   4        101.65        113.08        14.76 o
  -3 -10   4          0.16         13.25         7.95 o
  -2 -10   4          8.34         -3.88         5.03 o
  -1 -10   4         21.58         14.67         6.66 o
   0 -10   4         66.44         67.67        11.73 o
   1 -10   4        190.48        175.78        22.11 o
   2 -10   4       2201.17       2098.45        64.04 o
   3 -10   4         68.27         78.41        17.99 o
   4 -10   4       1700.02       1588.61        61.47 o
   5 -10   4          0.36          7.30         7.41 o
   6 -10   4          3.32         37.58        17.94 o
   7 -10   4         69.09         59.94        17.27 o
   8 -10   4        590.62        611.86        49.53 o
   9 -10   4         10.67         24.64        22.00 o
  10 -10   4         41.02         53.00        24.03 o
  -8  -9   4         83.82         85.36        26.33 o
  -7  -9   4         42.48         38.18        24.25 o
  -6  -9   4         15.55         36.64        12.39 o
  -5  -9   4        298.24        312.92        23.72 o
  -4  -9   4        510.42        526.96        29.09 o
  -3  -9   4        294.97        332.18        37.61 o
  -2  -9   4        133.49        127.78        14.26 o
  -1  -9   4        158.24        156.77        17.40 o
   0  -9   4          0.01          4.07         5.98 o
   1  -9   4        444.60        396.71        38.79 o
   2  -9   4          0.00          4.74         6.77 o
   3  -9   4          5.24          1.66         5.67 o
   4  -9   4         69.43         77.14        14.57 o
   5  -9   4        548.99        535.55        36.54 o
   6  -9   4          1.34         -5.81         6.68 o
   7  -9   4          3.06          8.29         7.99 o
   8  -9   4         56.37         28.60        39.22 o
   9  -9   4        349.14        420.23        42.72 o
  10  -9   4         38.92         36.92        22.60 o
  11  -9   4         14.66         39.37        18.82 o
  -9  -8   4         24.84         38.73        17.45 o
  -8  -8   4        634.26        650.74        71.76 o
  -7  -8   4        469.43        468.61        58.92 o
  -6  -8   4        756.12        806.52        95.40 o
  -5  -8   4        110.86        102.12        14.23 o
  -4  -8   4        546.87        559.01        34.86 o
  -3  -8   4        558.37        559.29        26.99 o
  -2  -8   4        328.75        328.96        19.92 o
  -1  -8   4        123.43        137.08        12.80 o
   0  -8   4        494.56        482.25        62.76 o
   1  -8   4          8.94         17.27        14.32 o
   2  -8   4        619.59        551.85        30.10 o
   3  -8   4         50.40         38.32        14.48 o
   4  -8   4         14.65         25.01        10.13 o
   5  -8   4          5.59         12.81         8.06 o
   6  -8   4        189.10        197.95        23.04 o
   7  -8   4          8.36         20.21         9.91 o
   8  -8   4         15.09         12.99         7.79 o
   9  -8   4         30.17         42.63        12.97 o
  10  -8   4         98.57        142.84        26.74 o
  11  -8   4         15.09         35.16        13.82 o
  -9  -7   4          0.14        -10.53        12.95 o
  -8  -7   4        164.40        167.32        35.33 o
  -7  -7   4        584.43        600.93        45.62 o
  -6  -7   4        178.29        192.97        19.14 o
  -5  -7   4        242.81        231.88        19.95 o
  -4  -7   4         37.67         23.03         8.94 o
  -3  -7   4         79.01         83.86        10.90 o
  -2  -7   4         22.56         24.40        10.54 o
  -1  -7   4          3.77          1.49         2.91 o
   0  -7   4          0.04          8.34         4.13 o
   1  -7   4         22.88         25.54         8.59 o
   2  -7   4        224.72        194.58        10.84 o
   3  -7   4       2426.64       2436.17        39.66 o
   4  -7   4         19.75         26.33         8.73 o
   5  -7   4        880.05        838.70        43.99 o
   6  -7   4          6.38          6.79         6.78 o
   7  -7   4         39.01         32.11         9.53 o
   8  -7   4          4.76          2.80         8.89 o
   9  -7   4         25.05          9.93        10.77 o
  10  -7   4         90.64        109.12        18.37 o
  11  -7   4        350.04        356.26        46.69 o
 -10  -6   4        304.30        300.96        51.46 o
  -9  -6   4         32.41         23.11        26.44 o
  -8  -6   4         87.82         46.82        14.18 o
  -7  -6   4          1.73         13.98         9.11 o
  -6  -6   4        364.60        367.93        25.50 o
  -5  -6   4          1.41          7.95         6.38 o
  -4  -6   4         12.58         16.89         7.57 o
  -3  -6   4        552.93        615.21        25.35 o
  -2  -6   4         55.49         66.70         7.36 o
  -1  -6   4         12.84         12.95         3.83 o
   0  -6   4        884.19        731.52        19.17 o
   1  -6   4          0.22         -0.15         2.89 o
   2  -6   4       2260.01       2159.01        38.36 o
   3  -6   4          0.53          4.46         4.92 o
   4  -6   4        167.24        132.36        17.72 o
   5  -6   4         16.73         32.43        16.57 o
   6  -6   4          9.56         13.82        13.93 o
   7  -6   4          7.24         30.92        13.90 o
   8  -6   4        224.58        183.86        20.77 o
   9  -6   4          0.15         10.67         9.82 o
  10  -6   4       1448.12       1382.99        61.92 o
  11  -6   4         91.14         99.35        24.10 o
  12  -6   4         23.15         28.35        19.97 o
 -10  -5   4         67.32         71.38        22.22 o
  -9  -5   4         10.19         11.84        11.02 o
  -8  -5   4          1.15         -2.73        10.97 o
  -7  -5   4        548.16        485.42        45.86 o
  -6  -5   4         69.78         69.98        11.29 o
  -5  -5   4       1066.38       1112.95        38.74 o
  -4  -5   4        416.51        402.83        50.03 o
  -3  -5   4        482.10        485.59        18.21 o
  -2  -5   4        580.40        556.22        17.96 o
  -1  -5   4       1167.59       1290.09        25.31 o
   0  -5   4         52.99         81.07         6.46 o
   1  -5   4        105.61         90.74         6.52 o
   2  -5   4          0.14          0.15         3.40 o
   3  -5   4       2825.69       2684.98        65.23 o
   4  -5   4        139.49        120.82        16.17 o
   5  -5   4        971.76        898.00        44.23 o
   6  -5   4          1.58         -2.26         9.76 o
   7  -5   4          0.11          9.38        10.44 o
   8  -5   4          5.15          2.82         9.10 o
   9  -5   4        422.44        350.04        38.00 o
  10  -5   4         40.37         20.48        11.74 o
  11  -5   4        439.34        456.17        45.79 o
  12  -5   4         10.54         22.68        16.79 o
 -11  -4   4         31.43         -1.05        12.86 o
 -10  -4   4        176.06        149.37        26.00 o
  -9  -4   4          2.85          4.56        10.67 o
  -8  -4   4          0.52         13.34        11.10 o
  -7  -4   4         54.93         53.36        14.37 o
  -6  -4   4         98.74        106.13        13.47 o
  -5  -4   4        416.42        434.64        18.20 o
  -4  -4   4         53.99         83.74        11.86 o
  -3  -4   4         64.07         48.36         6.88 o
  -2  -4   4        462.95        436.63        14.95 o
  -1  -4   4        357.44        394.05        17.17 o
   0  -4   4       1731.76       1722.96        30.46 o
   1  -4   4         62.96         50.29         4.71 o
   2  -4   4          0.30          0.85         3.50 o
   3  -4   4        103.57         99.40        13.48 o
   4  -4   4       3128.96       3296.10        78.31 o
   5  -4   4         13.61         11.04         8.10 o
   6  -4   4        180.69        162.15        34.67 o
   7  -4   4          6.12         12.01        20.24 o
   8  -4   4         34.98         48.26        13.06 o
   9  -4   4        128.21        101.60        16.81 o
  10  -4   4         16.34        -11.55        11.55 o
  11  -4   4         27.62         16.45        11.40 o
  12  -4   4        174.78        213.88        32.28 o
 -11  -3   4        424.36        486.43        47.11 o
 -10  -3   4         54.27         18.20        18.38 o
  -9  -3   4        386.61        339.90        36.21 o
  -8  -3   4          3.30         22.95         9.47 o
  -7  -3   4        212.29        223.54        18.53 o
  -6  -3   4         85.60         81.40         9.06 o
  -5  -3   4        692.83        760.29        23.29 o
  -4  -3   4        144.21        151.22         9.51 o
  -3  -3   4       2248.70       2277.26        57.24 o
  -2  -3   4        414.35        385.50        13.18 o
  -1  -3   4        292.60        289.55        10.64 o
   0  -3   4         41.97         36.62         3.95 o
   1  -3   4       6795.87       6513.82        61.32 o
   2  -3   4          9.87          9.57         5.64 o
   3  -3   4        465.74        387.74        25.00 o
   4  -3   4          0.00          4.20         3.67 o
   5  -3   4        139.99        100.33         7.92 o
   6  -3   4         37.89         25.12        11.79 o
   7  -3   4        915.05        929.05        52.91 o
   8  -3   4          6.15         15.40         9.92 o
   9  -3   4        689.09        660.54        56.34 o
  10  -3   4          1.62          2.16        10.86 o
  11  -3   4        273.97        239.51        34.28 o
  12  -3   4          0.09          2.22        58.10 o
 -12  -2   4          6.47         18.98        19.42 o
 -11  -2   4         37.98         73.11        19.71 o
 -10  -2   4         86.68         89.20        20.56 o
  -9  -2   4          6.74         12.75        10.78 o
  -8  -2   4         15.57         37.08         9.10 o
  -7  -2   4          3.08         -1.36         5.83 o
  -6  -2   4        271.54        301.23        16.12 o
  -5  -2   4          0.06         10.59         4.80 o
  -4  -2   4       6943.30       7225.41        81.00 o
  -3  -2   4        281.58        281.40        10.98 o
  -2  -2   4          0.44          2.40         2.90 o
  -1  -2   4          0.05          0.94         2.27 o
   0  -2   4       2985.31       2596.13        35.59 o
   1  -2   4          6.37          2.76         1.19 o
   2  -2   4       1201.85       1244.83        40.50 o
   3  -2   4         12.36          9.80         7.14 o
   4  -2   4       1613.25       1531.05        45.53 o
   5  -2   4         26.77         34.73         6.24 o
   6  -2   4       3092.49       3064.10        83.84 o
   7  -2   4          8.07          3.70         8.47 o
   8  -2   4          0.62          5.40        11.54 o
   9  -2   4        119.64        126.41        21.80 o
  10  -2   4       1021.85        890.31        61.88 o
  11  -2   4         20.38         57.66        26.00 o
  12  -2   4          7.16        -18.65        18.65 o
 -12  -1   4          1.49         10.31        13.82 o
 -11  -1   4        221.75        236.27        32.14 o
 -10  -1   4        128.29        147.81        31.21 o
  -9  -1   4         17.09         38.28        10.11 o
  -8  -1   4         65.12         72.87        13.22 o
  -7  -1   4        213.06        157.70        16.27 o
  -6  -1   4          1.28          2.80         3.95 o
  -5  -1   4        639.95        621.95        21.46 o
  -4  -1   4         26.56         21.52         3.87 o
  -3  -1   4         39.27         37.76         3.77 o
  -2  -1   4         17.79         15.09         2.53 o
  -1  -1   4       1260.70       1335.35        21.76 o
   0  -1   4          2.91          4.18         2.12 o
   1  -1   4       4930.97       4762.22        57.25 o
   2  -1   4         40.06         32.04        10.81 o
   3  -1   4       1799.16       1925.83        60.58 o
   4  -1   4         13.62          6.36         7.29 o
   5  -1   4       1615.64       1961.09        57.64 o
   6  -1   4         79.75         93.41        11.24 o
   7  -1   4          5.27         -4.88         4.88 o
   8  -1   4          1.26         14.69        10.31 o
   9  -1   4        255.04        243.83        30.57 o
  10  -1   4        136.91        133.79        23.86 o
  11  -1   4         33.31         44.44        22.05 o
  12  -1   4         56.86         26.22        23.04 o
 -12   0   4          2.90         32.77        16.18 o
 -11   0   4        270.21        242.85        25.66 o
 -10   0   4       1477.93       1495.32        57.80 o
  -9   0   4        225.78        233.62        27.84 o
  -8   0   4         29.55         28.85         8.53 o
  -7   0   4         18.93         13.61         5.50 o
  -6   0   4       1579.21       1547.97        35.62 o
  -5   0   4        431.85        417.55        20.80 o
  -4   0   4       2418.88       2766.78        52.29 o
  -3   0   4         46.87         47.57         7.10 o
  -2   0   4       8535.21       8712.76        48.86 o
  -1   0   4          0.05          2.74         1.72 o
   0   0   4        308.20        289.16         9.90 o
   1   0   4         17.25         14.04         4.09 o
   2   0   4      10397.02      11189.15       128.70 o
   3   0   4         70.12         60.82        17.28 o
   4   0   4         22.25         15.61         5.83 o
   5   0   4         34.78         30.55         7.09 o
   6   0   4         12.16          9.13         5.20 o
   7   0   4          9.22         10.80         7.61 o
   8   0   4       1843.11       1768.71        72.83 o
   9   0   4         68.63         41.18        13.80 o
  10   0   4         46.68         20.41        17.34 o
  11   0   4         17.33         22.93        19.09 o
 -12   1   4        364.31        311.73        32.14 o
 -11   1   4         10.71         29.27         9.08 o
 -10   1   4         47.17         59.28        12.42 o
  -9   1   4       1279.09       1308.74        44.15 o
  -8   1   4        199.15        227.91        21.62 o
  -7   1   4        269.19        261.68        17.26 o
  -6   1   4        234.35        215.46        15.02 o
  -5   1   4       1610.43       1683.07        45.20 o
  -4   1   4         58.23         63.65         6.41 o
  -3   1   4       8927.35       9165.23        52.04 o
  -2   1   4         13.77         12.61         1.79 o
  -1   1   4       2531.65       2519.92        54.70 o
   0   1   4         72.43         91.54         5.91 o
   1   1   4       3476.67       3277.67        47.44 o
   2   1   4         14.07         17.06         4.67 o
   3   1   4       1117.57       1091.88        26.65 o
   4   1   4         20.29         19.97         4.76 o
   5   1   4         23.47         26.57        10.64 o
   6   1   4        144.09        157.36        18.41 o
   7   1   4        247.21        237.33        18.95 o
   8   1   4         12.92         16.07         9.65 o
   9   1   4         90.36         92.93        31.16 o
  10   1   4         41.25         46.41        24.36 o
  11   1   4       1657.12       1628.00       124.86 o
 -12   2   4        723.17        719.23        44.87 o
 -11   2   4         73.61         54.65        13.28 o
 -10   2   4        167.00        193.50        32.11 o
  -9   2   4        956.32        965.88        36.99 o
  -8   2   4        913.82        942.41        34.72 o
  -7   2   4          8.51         10.60         6.01 o
  -6   2   4          8.20          2.77         4.86 o
  -5   2   4        128.35        138.63         8.07 o
  -4   2   4       1876.93       1911.31        28.98 o
  -3   2   4        295.02        307.80         7.72 o
  -2   2   4        740.42        709.29        12.69 o
  -1   2   4        108.81        142.52         6.23 o
   0   2   4       5149.12       5407.26        44.27 o
   1   2   4        336.68        358.54        16.91 o
   2   2   4       1314.57       1268.20        32.98 o
   3   2   4         39.89         39.65         7.98 o
   4   2   4        416.66        452.50        22.26 o
   5   2   4         79.90         74.44        13.72 o
   6   2   4         97.89         78.56        18.32 o
   7   2   4         16.46         14.39         8.97 o
   8   2   4        530.93        525.92        48.39 o
   9   2   4         10.36         44.55        25.02 o
  10   2   4         99.84         80.42        33.03 o
  11   2   4        389.15        333.00        57.71 o
 -12   3   4        423.23        441.92        38.09 o
 -11   3   4        434.67        435.76        33.33 o
 -10   3   4         93.86        102.48        16.91 o
  -9   3   4        234.22        234.53        18.67 o
  -8   3   4          5.76          7.94         6.47 o
  -7   3   4         95.53         99.30        11.86 o
  -6   3   4         19.95         15.23         6.08 o
  -5   3   4          0.06          9.61         3.97 o
  -4   3   4          5.20          4.52         2.89 o
  -3   3   4       6737.05       7437.57        45.82 o
  -2   3   4          0.50          0.81         1.47 o
  -1   3   4       9981.16      10419.90        73.90 o
   0   3   4        137.72        135.62         7.67 o
   1   3   4       2517.85       2551.42        58.43 o
   2   3   4        134.25        141.17        14.93 o
   3   3   4        317.31        321.04        21.76 o
   4   3   4         74.10         85.05        12.20 o
   5   3   4         16.83          6.91        12.18 o
   6   3   4        155.13        169.42        21.26 o
   7   3   4        429.64        461.90        35.64 o
   8   3   4         24.03         36.65        12.64 o
   9   3   4       1825.51       1712.73        75.32 o
  10   3   4         77.80         53.43        26.55 o
 -12   4   4        166.75        175.18        25.91 o
 -11   4   4          5.29         13.57         8.13 o
 -10   4   4        255.08        251.96        25.26 o
  -9   4   4         17.30         23.99         8.20 o
  -8   4   4        298.07        353.88        23.01 o
  -7   4   4          5.40         14.56         6.72 o
  -6   4   4        238.93        214.64        15.75 o
  -5   4   4         33.68         38.89         6.34 o
  -4   4   4         19.69          9.22         1.80 o
  -3   4   4        187.60        205.90         9.86 o
  -2   4   4        310.78        285.53        10.41 o
  -1   4   4        240.03        234.21         8.45 o
   0   4   4       3630.69       3931.80        45.99 o
   1   4   4         35.14         41.25        10.59 o
   2   4   4       2026.24       2215.85        60.53 o
   3   4   4         18.75         29.72         8.95 o
   4   4   4       1490.28       1479.37        99.57 o
   5   4   4         12.19          5.71        14.26 o
   6   4   4        101.40         75.27        15.13 o
   7   4   4         53.39         55.77        14.92 o
   8   4   4         28.77         43.71        12.68 o
   9   4   4          2.35         -1.54         9.01 o
  10   4   4         40.86         45.09        26.00 o
 -12   5   4          4.81         23.48        11.96 o
 -11   5   4        370.85        359.91        35.37 o
 -10   5   4          6.64         17.11        11.09 o
  -9   5   4        111.71        135.27        15.69 o
  -8   5   4         13.48         21.67         6.97 o
  -7   5   4          1.61          8.24         6.16 o
  -6   5   4         29.42         28.27         9.17 o
  -5   5   4         12.88          3.60         3.90 o
  -4   5   4          0.30         19.11         5.70 o
  -3   5   4       8256.07       8942.67        95.46 o
  -2   5   4        239.50        236.97        10.21 o
  -1   5   4       2242.16       2235.78        40.29 o
   0   5   4        351.07        380.32        14.93 o
   1   5   4        868.74        795.20        38.88 o
   2   5   4        449.78        470.16        29.99 o
   3   5   4        478.90        474.56        31.21 o
   4   5   4         77.92         65.33        13.66 o
   5   5   4         28.39         32.92        16.24 o
   6   5   4         57.99         41.25        12.57 o
   7   5   4         62.80         55.43        15.16 o
   8   5   4         51.59         32.91        13.35 o
   9   5   4        203.27        176.03        25.90 o
  10   5   4        102.43        105.99        20.99 o
 -12   6   4         11.95         34.38        12.73 o
 -11   6   4         21.93         42.68        18.76 o
 -10   6   4        122.82        156.99        24.25 o
  -9   6   4          0.61         -9.03         9.03 o
  -8   6   4        636.60        621.69        43.21 o
  -7   6   4         18.42         21.67        11.36 o
  -6   6   4        645.89        655.25        40.70 o
  -5   6   4         26.66         27.82         6.50 o
  -4   6   4        180.39        229.65        13.35 o
  -3   6   4         10.69          7.67         4.29 o
  -2   6   4        304.49        298.68        12.62 o
  -1   6   4         32.40         32.36         4.26 o
   0   6   4       2396.84       2192.81        29.34 o
   1   6   4        154.95        138.76        19.97 o
   2   6   4        791.18        806.42        46.41 o
   3   6   4         58.27         56.72        16.68 o
   4   6   4        190.96        219.27        23.80 o
   5   6   4         39.75         34.89        21.50 o
   6   6   4         87.77         80.36        25.24 o
   7   6   4        104.68         98.02        22.49 o
   8   6   4        173.00        135.52        25.40 o
   9   6   4         30.83         37.28        14.25 o
 -12   7   4          1.96         21.18        23.37 o
 -11   7   4         18.24         59.58        20.08 o
 -10   7   4         24.33          7.38         8.73 o
  -9   7   4        200.44        202.00        26.52 o
  -8   7   4         41.31         80.63        24.91 o
  -7   7   4        364.62        387.97        34.29 o
  -6   7   4          8.91         11.45        10.06 o
  -5   7   4        700.52        652.82        32.25 o
  -4   7   4         25.36         27.95         6.80 o
  -3   7   4          0.33          3.98         6.79 o
  -2   7   4         36.30         35.68         7.15 o
  -1   7   4         29.79         20.12         6.90 o
   0   7   4        148.17        125.96        24.36 o
   1   7   4        187.90        233.90        23.65 o
   2   7   4         11.25         -0.66         7.29 o
   3   7   4        132.06        105.80        31.49 o
   4   7   4         46.36          6.14        15.80 o
   5   7   4        983.99       1058.34        92.60 o
   6   7   4          0.54         -2.36        10.46 o
   7   7   4        308.35        312.14        35.77 o
   8   7   4         19.84         12.10        12.50 o
 -12   8   4          8.59         19.20        23.48 o
 -11   8   4         21.55         13.06        18.76 o
 -10   8   4        546.20        572.48        46.79 o
  -9   8   4          6.50         59.46        39.94 o
  -8   8   4        670.56        608.33        44.60 o
  -7   8   4         46.92         47.07        29.13 o
  -6   8   4          0.01          6.61         8.40 o
  -5   8   4          0.26         -1.28         5.71 o
  -4   8   4         26.41         26.22         6.84 o
  -3   8   4          0.25          2.61         8.09 o
  -2   8   4       1984.42       2026.25        47.58 o
  -1   8   4        138.57        153.13        18.95 o
   0   8   4       1604.32       1540.59        61.36 o
   1   8   4        162.48        153.06        20.62 o
   2   8   4        967.76       1036.84        54.38 o
   3   8   4        177.79        160.34        23.00 o
   4   8   4        213.09        193.10        42.46 o
   5   8   4          0.24         22.05        19.64 o
   6   8   4         48.70         49.85        18.49 o
   7   8   4          1.86         -1.72        11.74 o
   8   8   4          1.92          5.42        11.96 o
 -11   9   4          7.80         50.91        24.69 o
 -10   9   4          2.00         40.15        14.80 o
  -9   9   4         55.43         80.95        19.14 o
  -8   9   4         36.09         25.20        13.06 o
  -7   9   4       1258.34       1194.62        62.39 o
  -6   9   4         28.39         16.59        10.60 o
  -5   9   4        474.83        476.31        27.45 o
  -4   9   4         61.46         53.49         9.79 o
  -3   9   4        717.15        711.78        30.74 o
  -2   9   4         38.75         49.50        11.17 o
  -1   9   4        193.02        181.36        22.38 o
   0   9   4         45.31         67.55        16.24 o
   1   9   4        870.63        747.87        46.36 o
   2   9   4         85.21         96.82        18.17 o
   3   9   4        426.23        455.39        65.01 o
   4   9   4         16.49          1.21        17.66 o
   5   9   4        157.69        235.89        48.82 o
   6   9   4         16.76          9.89         9.92 o
   7   9   4        236.45        238.52       106.54 o
 -11  10   4          3.03         -6.03        16.13 o
 -10  10   4        785.66        877.43        66.16 o
  -9  10   4         81.27         88.71        31.27 o
  -8  10   4        351.71        340.93        35.56 o
  -7  10   4        262.75        289.03        31.87 o
  -6  10   4        145.94        152.11        22.28 o
  -5  10   4         25.32         22.17         8.02 o
  -4  10   4         25.30         39.52        14.04 o
  -3  10   4         10.28         11.38        10.20 o
  -2  10   4        248.19        208.18        24.28 o
  -1  10   4         33.83         35.04        13.03 o
   0  10   4        301.35        335.37        31.85 o
   1  10   4          2.99         14.05        12.04 o
   2  10   4          2.03          1.48        12.62 o
   3  10   4          8.07          8.07        10.03 o
   4  10   4        162.54        150.20        38.40 o
   5  10   4          2.48         -6.80        18.10 o
   6  10   4        256.47        277.71        37.74 o
 -10  11   4        364.66        352.41        39.12 o
  -9  11   4        602.94        509.53        45.73 o
  -8  11   4          1.35          8.97        10.37 o
  -7  11   4          4.03         10.82        15.20 o
  -6  11   4         11.10         25.64        11.73 o
  -5  11   4         90.95        107.11        27.54 o
  -4  11   4          0.41          2.23         6.37 o
  -3  11   4         67.84         66.31        17.77 o
  -2  11   4         26.50         29.43        11.96 o
  -1  11   4        335.45        345.09        33.17 o
   0  11   4         76.82         47.68        19.37 o
   1  11   4        491.38        512.80        42.82 o
   2  11   4         60.24         30.53        12.93 o
   3  11   4        454.53        469.19        44.00 o
   4  11   4         15.63          1.65        15.25 o
  -9  12   4         48.18         70.97        19.82 o
  -8  12   4         36.01         38.35        33.19 o
  -7  12   4          0.78          8.89        14.15 o
  -6  12   4        140.64        137.92        36.87 o
  -5  12   4         13.40          3.71         7.43 o
  -4  12   4        469.52        397.55        39.28 o
  -3  12   4        114.14         94.36        18.84 o
  -2  12   4        960.54       1091.69        62.05 o
  -1  12   4         16.13         26.64        12.16 o
   0  12   4        259.33        300.83        34.43 o
   1  12   4         18.70         14.79        10.20 o
   2  12   4         30.71         12.57        24.96 o
   3  12   4         92.74         89.20        28.75 o
  -7  13   4         20.37         12.51        15.47 o
  -6  13   4         40.17         66.82        26.22 o
  -5  13   4        196.54        204.99        28.41 o
  -4  13   4          1.34          3.97         8.81 o
  -3  13   4          0.66         -4.99         8.06 o
  -2  13   4          0.79         11.62        20.79 o
  -1  13   4        494.45        495.61        44.59 o
   0  13   4         88.70         92.79        20.60 o
   1  13   4        314.45        368.20        40.40 o
  -4  14   4        474.13        517.13        47.16 o
  -3  14   4          4.88         -1.99         8.91 o
   0 -14   5         87.30        120.69        32.81 o
   1 -14   5        242.69        405.85        61.55 o
   2 -14   5         93.28         59.69        28.64 o
   3 -14   5         46.63         35.33        24.14 o
   4 -14   5        122.41        138.14        37.74 o
   5 -14   5          4.76         83.39        30.83 o
  -3 -13   5         69.80         77.66        14.07 o
  -2 -13   5        124.53        138.18        17.51 o
  -1 -13   5         34.57         36.04        13.06 o
   0 -13   5         47.81         70.75        33.24 o
   1 -13   5         28.28         42.35        21.72 o
   2 -13   5         88.27        105.77        31.05 o
   3 -13   5         62.73         96.00        32.15 o
   4 -13   5          7.52         16.68        17.01 o
   5 -13   5        227.81        294.70        52.45 o
   6 -13   5         20.24         22.60        18.32 o
   7 -13   5        575.68        537.67        50.78 o
  -4 -12   5         54.40         31.25        15.60 o
  -3 -12   5         46.26         85.83        13.84 o
  -2 -12   5        265.88        271.58        27.47 o
  -1 -12   5         92.41        100.45        16.20 o
   0 -12   5        130.30        162.14        21.53 o
   1 -12   5          6.87         15.36         8.30 o
   2 -12   5         86.26         52.90        13.65 o
   3 -12   5         12.11         26.55        16.13 o
   4 -12   5         46.10         20.96        22.05 o
   5 -12   5          2.68         -0.38        22.55 o
   6 -12   5         37.34         51.10        16.54 o
   7 -12   5        345.57        329.62        38.44 o
   8 -12   5        108.68        119.94        23.90 o
  -6 -11   5         55.89         27.25        24.52 o
  -5 -11   5        255.22        276.69        24.00 o
  -4 -11   5         47.46         40.35        10.91 o
  -3 -11   5        407.99        389.64        26.31 o
  -2 -11   5          2.36          3.63         5.84 o
  -1 -11   5         52.84         55.08        10.53 o
   0 -11   5          0.04          9.98         9.71 o
   1 -11   5          3.07          6.90         7.40 o
   2 -11   5        319.55        292.11        26.71 o
   3 -11   5        116.80        105.87        16.95 o
   4 -11   5        424.12        443.15        35.53 o
   5 -11   5        667.13        641.32        48.52 o
   6 -11   5        109.65        159.52        25.90 o
   7 -11   5        244.85        195.83        28.59 o
   8 -11   5         10.69         -3.73        14.98 o
   9 -11   5         88.31         70.27        21.20 o
  -7 -10   5         81.00         82.33        17.88 o
  -6 -10   5         73.95         54.56        20.68 o
  -5 -10   5          3.02          1.83         6.35 o
  -4 -10   5        349.35        350.20        25.01 o
  -3 -10   5          3.42         11.00         6.38 o
  -2 -10   5        251.18        264.21        20.67 o
  -1 -10   5        295.66        281.89        25.12 o
   0 -10   5        247.69        231.44        18.35 o
   1 -10   5        152.34        121.46        30.94 o
   2 -10   5        426.26        389.71        29.73 o
   3 -10   5          4.83          7.54         8.21 o
   4 -10   5        213.77        221.50        24.64 o
   5 -10   5        133.52        164.92        22.67 o
   6 -10   5        607.20        617.73        43.61 o
   7 -10   5         70.58         76.66        19.59 o
   8 -10   5        352.06        348.14        38.51 o
   9 -10   5         41.36         75.97        20.49 o
  10 -10   5         89.39        111.32        25.27 o
  -8  -9   5         26.60         -4.50        13.17 o
  -7  -9   5        303.37        365.03        35.73 o
  -6  -9   5         26.86         30.02         8.18 o
  -5  -9   5          4.82         -6.68         6.68 o
  -4  -9   5         42.98         30.95         8.88 o
  -3  -9   5         44.68         39.53         9.51 o
  -2  -9   5         21.34         19.42         9.31 o
  -1  -9   5         76.24         77.31        10.99 o
   0  -9   5        318.54        336.73        20.74 o
   1  -9   5       1039.85       1003.31        42.82 o
   2  -9   5        140.85        112.54        15.79 o
   3  -9   5        315.75        332.93        27.79 o
   4  -9   5         32.08         12.08        16.07 o
   5  -9   5         32.00         28.23        11.25 o
   6  -9   5         19.85         11.72        19.31 o
   7  -9   5        536.66        547.05        35.70 o
   8  -9   5        132.47        120.55        18.56 o
   9  -9   5          6.56          7.42        31.54 o
  10  -9   5         10.25         12.61        13.50 o
  -8  -8   5         19.29         31.71        22.49 o
  -7  -8   5       1189.00       1030.58        86.68 o
  -6  -8   5         74.59         83.02        13.49 o
  -5  -8   5        104.90         94.95        11.37 o
  -4  -8   5        701.94        702.70        32.16 o
  -3  -8   5        264.63        296.56        20.18 o
  -2  -8   5       1336.09       1344.89        40.40 o
  -1  -8   5        182.99        178.81        14.83 o
   0  -8   5         34.24         37.66         7.48 o
   1  -8   5        151.99        132.56        12.60 o
   2  -8   5          0.56          5.26         6.94 o
   3  -8   5        373.01        391.65        29.10 o
   4  -8   5         22.60         14.05        18.10 o
   5  -8   5         73.45         70.89        15.00 o
   6  -8   5        288.39        259.95        42.57 o
   7  -8   5        491.65        425.62        37.22 o
   8  -8   5        126.83         74.22        19.41 o
   9  -8   5        130.45         90.39        25.22 o
  10  -8   5        921.27        934.89        52.72 o
  11  -8   5         19.82         12.96        10.64 o
  -9  -7   5        154.44        181.15        38.07 o
  -8  -7   5         16.89         10.26        13.06 o
  -7  -7   5         77.21         72.36        17.23 o
  -6  -7   5        141.67        168.37        22.67 o
  -5  -7   5        237.93        224.66        18.81 o
  -4  -7   5          7.79          9.11         5.35 o
  -3  -7   5        821.42        891.03        32.30 o
  -2  -7   5         28.86         23.51         5.59 o
  -1  -7   5        412.84        413.98        17.38 o
   0  -7   5        349.07        333.78        16.53 o
   1  -7   5         95.23         84.80         7.32 o
   2  -7   5        405.64        366.63        16.02 o
   3  -7   5        869.02        906.09        26.32 o
   4  -7   5        217.87        226.26        15.28 o
   5  -7   5         29.39         24.29        10.23 o
   6  -7   5          9.34         32.46        15.36 o
   7  -7   5        244.31        249.38        28.50 o
   8  -7   5         47.58         53.98        13.13 o
   9  -7   5        655.81        618.73        40.64 o
  10  -7   5        268.98        317.97        30.51 o
  11  -7   5        935.93        970.12        60.93 o
 -10  -6   5         10.23         -4.60         9.05 o
  -9  -6   5        208.97        172.50        28.26 o
  -8  -6   5        118.50        116.70        21.42 o
  -7  -6   5          8.94          6.56        17.23 o
  -6  -6   5        909.64        907.38        52.86 o
  -5  -6   5          0.50          5.89         5.89 o
  -4  -6   5         96.32        100.88        11.79 o
  -3  -6   5          0.28          1.64         3.50 o
  -2  -6   5         11.68         15.61         4.78 o
  -1  -6   5        214.16        246.96        12.64 o
   0  -6   5        289.71        302.03        18.05 o
   1  -6   5         46.63         33.05         4.84 o
   2  -6   5       1588.20       1425.80        38.39 o
   3  -6   5         97.91         84.76         9.19 o
   4  -6   5        741.57        752.02        56.23 o
   5  -6   5        145.59        105.81        17.59 o
   6  -6   5         95.34         84.97        20.57 o
   7  -6   5         43.85         26.31        15.09 o
   8  -6   5       1768.98       1588.39       132.76 o
   9  -6   5         22.44         23.10        11.49 o
  10  -6   5        485.36        478.37        37.67 o
  11  -6   5         21.86         -0.37        34.45 o
 -10  -5   5        566.43        554.50        50.43 o
  -9  -5   5          0.68         -1.98        10.95 o
  -8  -5   5          1.08         16.09        10.49 o
  -7  -5   5        118.81         98.81        38.79 o
  -6  -5   5        899.00        905.41        51.56 o
  -5  -5   5         41.58         43.29         8.83 o
  -4  -5   5        335.18        366.78        17.12 o
  -3  -5   5        355.73        353.53        15.89 o
  -2  -5   5       1736.39       1798.86        60.12 o
  -1  -5   5       4283.50       4513.81        82.68 o
   0  -5   5       1320.57       1345.82        25.32 o
   1  -5   5        340.05        293.75        11.46 o
   2  -5   5         17.56         26.71         3.93 o
   3  -5   5        469.08        400.03        18.73 o
   4  -5   5          1.08          3.06         8.57 o
   5  -5   5         10.13          8.78         9.57 o
   6  -5   5         41.98         77.78        23.37 o
   7  -5   5        684.06        695.76        46.70 o
   8  -5   5       1107.44       1052.92        60.77 o
   9  -5   5         18.15         17.00        12.42 o
  10  -5   5         48.74         70.60        15.89 o
  11  -5   5         30.41         47.98        17.78 o
 -11  -4   5         48.32         48.25        19.23 o
 -10  -4   5        115.11         95.48        21.25 o
  -9  -4   5          3.73         26.86        19.42 o
  -8  -4   5        210.47        219.32        28.18 o
  -7  -4   5         22.08         -1.73        16.35 o
  -6  -4   5        235.78        235.29        17.69 o
  -5  -4   5       2479.11       2590.98        71.40 o
  -4  -4   5       1704.64       1688.26        49.22 o
  -3  -4   5        352.53        387.33        16.50 o
  -2  -4   5       1075.11       1122.60        24.42 o
  -1  -4   5       1046.05       1133.46        23.04 o
   0  -4   5        660.72        630.28        16.29 o
   1  -4   5        556.67        458.15        14.85 o
   2  -4   5        266.38        219.50        12.79 o
   3  -4   5       1798.42       1817.23        56.62 o
   4  -4   5       1355.02       1390.99        54.26 o
   5  -4   5        557.01        568.96        37.20 o
   6  -4   5        242.60        222.22        25.90 o
   7  -4   5        110.14         99.76        18.11 o
   8  -4   5        451.33        393.93        38.20 o
   9  -4   5         14.06          5.17         8.78 o
  10  -4   5         59.54         68.51        29.84 o
  11  -4   5         49.88         77.98        20.52 o
  12  -4   5        116.30        121.81        26.34 o
 -11  -3   5         54.46         78.75        21.40 o
 -10  -3   5        245.01        227.80        31.77 o
  -9  -3   5        107.14        106.56        21.92 o
  -8  -3   5         17.31         20.55        11.04 o
  -7  -3   5          9.56         15.02         7.07 o
  -6  -3   5        239.61        242.38        18.75 o
  -5  -3   5       2311.48       2402.17        49.00 o
  -4  -3   5       1317.60       1347.69        36.99 o
  -3  -3   5          2.50          4.76         2.72 o
  -2  -3   5         14.64          9.03         3.28 o
  -1  -3   5          7.97          8.41         3.07 o
   0  -3   5        742.01        782.39        17.10 o
   1  -3   5        564.25        564.96        13.25 o
   2  -3   5          0.98          6.15         4.18 o
   3  -3   5        705.03        837.19        38.79 o
   4  -3   5        153.03        182.47        20.89 o
   5  -3   5        471.13        587.98        38.94 o
   6  -3   5        358.02        314.30        30.70 o
   7  -3   5         88.38         86.05        17.46 o
   8  -3   5          0.11         -4.96        12.01 o
   9  -3   5        602.62        505.77        35.95 o
  10  -3   5         21.33         45.21        35.49 o
  11  -3   5          6.88         14.14        12.11 o
  12  -3   5         23.23         27.91        20.08 o
 -12  -2   5        143.46        176.98        39.06 o
 -11  -2   5        324.77        362.45        40.86 o
 -10  -2   5        104.99        114.26        22.84 o
  -9  -2   5        696.93        755.34        51.89 o
  -8  -2   5         34.40         38.12        10.64 o
  -7  -2   5        218.14        212.56        18.84 o
  -6  -2   5        739.55        813.65        32.80 o
  -5  -2   5        648.93        786.54        21.00 o
  -4  -2   5        279.00        263.01        11.63 o
  -3  -2   5        625.00        646.67        28.03 o
  -2  -2   5         84.68         85.36         6.46 o
  -1  -2   5        659.59        614.30        15.21 o
   0  -2   5       3603.93       3611.12        40.07 o
   1  -2   5        558.47        491.77        17.50 o
   2  -2   5        914.06        814.72        35.44 o
   3  -2   5        426.92        390.27        27.62 o
   4  -2   5       1579.14       1479.63        29.19 o
   5  -2   5        179.65        143.58        20.35 o
   6  -2   5        199.93        214.23        25.91 o
   7  -2   5         19.82          9.19        13.77 o
   8  -2   5          1.84         17.87        19.80 o
   9  -2   5        470.02        445.13        80.64 o
  10  -2   5          2.71          8.64        23.81 o
  11  -2   5         72.05         79.74        20.06 o
 -12  -1   5         86.42         88.98        29.73 o
 -11  -1   5         24.17         39.75        15.82 o
 -10  -1   5         86.60         76.60        13.87 o
  -9  -1   5         29.90         19.03         6.13 o
  -8  -1   5         93.04         88.15        13.10 o
  -7  -1   5        307.53        311.27        22.04 o
  -6  -1   5        635.75        652.07        29.54 o
  -5  -1   5        306.50        307.04        15.08 o
  -4  -1   5       2808.50       2830.26        36.03 o
  -3  -1   5       2426.05       2400.62        25.42 o
  -2  -1   5        190.35        183.70         7.86 o
  -1  -1   5         39.75         49.80         4.37 o
   0  -1   5        794.85        789.38        14.92 o
   1  -1   5         79.59         92.00         7.89 o
   2  -1   5        116.89        117.44        14.10 o
   3  -1   5       1400.61       1548.27        55.19 o
   4  -1   5       2586.96       2886.06        77.15 o
   5  -1   5        377.64        373.78        20.03 o
   6  -1   5        254.73        227.11        27.39 o
   7  -1   5        326.27        307.97        37.91 o
   8  -1   5         54.69         74.50        29.40 o
   9  -1   5         44.64         70.37        17.56 o
  10  -1   5         99.94         94.72        19.86 o
  11  -1   5         25.84         47.51        31.05 o
 -12   0   5         33.93         31.49        17.23 o
 -11   0   5        163.30        151.05        20.13 o
 -10   0   5          5.56          6.72         7.20 o
  -9   0   5        107.44        114.58        15.57 o
  -8   0   5        363.88        418.38        27.75 o
  -7   0   5        193.84        153.13        14.00 o
  -6   0   5          0.47          4.67         5.24 o
  -5   0   5        263.32        288.37        14.56 o
  -4   0   5       1457.29       1515.68        30.16 o
  -3   0   5        734.09        696.82        16.50 o
  -2   0   5          0.11          3.56         1.96 o
  -1   0   5        273.18        271.39         9.07 o
   0   0   5         46.36         34.77         4.29 o
   1   0   5       2581.44       2668.11        35.25 o
   2   0   5         58.47         50.14         7.05 o
   3   0   5         70.75         92.17         8.29 o
   4   0   5         88.47        127.52        27.65 o
   5   0   5         64.50         56.29        12.23 o
   6   0   5        307.00        312.62        21.53 o
   7   0   5          0.77         25.34        17.55 o
   8   0   5         93.94         81.96        30.39 o
   9   0   5          3.73         -9.33        13.61 o
  10   0   5        234.54        243.03        48.93 o
  11   0   5         68.40        112.46        40.05 o
 -12   1   5        469.01        448.25        35.59 o
 -11   1   5         49.49         35.37        12.78 o
 -10   1   5        159.11        173.06        22.96 o
  -9   1   5         53.81         52.09        10.37 o
  -8   1   5       1642.01       1706.41        47.61 o
  -7   1   5         72.75         58.57         8.76 o
  -6   1   5         95.72         78.65         9.61 o
  -5   1   5       1132.36       1077.33        27.88 o
  -4   1   5          1.12          4.58         3.21 o
  -3   1   5        592.21        565.36        13.46 o
  -2   1   5       1321.90       1312.53        17.39 o
  -1   1   5        116.69        137.21         7.43 o
   0   1   5         53.08         45.34         5.57 o
   1   1   5       2990.77       3101.22        47.01 o
   2   1   5        124.55         92.95        15.67 o
   3   1   5          8.11          3.82         7.30 o
   4   1   5         27.02         12.95         8.98 o
   5   1   5        630.14        594.42        34.67 o
   6   1   5        594.21        586.42        35.28 o
   7   1   5          8.90         10.88         7.45 o
   8   1   5        166.66        163.04        37.63 o
   9   1   5        149.93        188.50        42.24 o
  10   1   5        246.82        214.72        45.20 o
  11   1   5        187.68        241.71        51.35 o
 -12   2   5         17.86         24.32        11.08 o
 -11   2   5       1225.75       1195.57        55.40 o
 -10   2   5         27.04         15.60        12.94 o
  -9   2   5        259.68        254.60        20.00 o
  -8   2   5          7.69          4.55         5.80 o
  -7   2   5         47.04         28.43         7.03 o
  -6   2   5        111.95        115.07        19.54 o
  -5   2   5        416.91        445.44        18.03 o
  -4   2   5        149.02        128.99         7.21 o
  -3   2   5       1339.38       1239.89        18.46 o
  -2   2   5       1477.88       1390.99        28.95 o
  -1   2   5        146.83        187.31         7.92 o
   0   2   5        344.46        351.53        12.56 o
   1   2   5       1771.37       1873.38        31.32 o
   2   2   5        920.68        981.42        30.84 o
   3   2   5        701.93        714.32        26.50 o
   4   2   5          0.01          2.19        13.28 o
   5   2   5        704.95        695.18        63.75 o
   6   2   5        284.40        251.29        24.99 o
   7   2   5        635.96        651.86        60.07 o
   8   2   5       1329.17       1368.63       104.45 o
   9   2   5          9.36        -12.40        13.50 o
  10   2   5        493.33        427.57        66.16 o
  11   2   5        122.97        123.65        35.99 o
 -12   3   5        461.05        404.11        34.21 o
 -11   3   5         32.18         67.18        16.59 o
 -10   3   5         14.28          7.99         6.85 o
  -9   3   5         11.82          2.70         5.68 o
  -8   3   5         10.12          8.02         5.84 o
  -7   3   5        163.16        165.59        17.01 o
  -6   3   5          1.69          3.10         4.45 o
  -5   3   5         75.37         49.29         7.08 o
  -4   3   5        407.92        426.72        10.87 o
  -3   3   5         11.15          7.94         1.67 o
  -2   3   5          5.29          6.10         2.06 o
  -1   3   5         72.92         75.59         6.15 o
   0   3   5         58.10         71.64         7.06 o
   1   3   5        143.89        173.81        10.23 o
   2   3   5       2018.62       2239.30        59.18 o
   3   3   5        436.10        458.38        64.08 o
   4   3   5        134.51        125.30        26.88 o
   5   3   5        888.55        947.53        75.38 o
   6   3   5          1.45          6.00         7.63 o
   7   3   5        253.55        272.78        28.26 o
   8   3   5          6.90          3.74        11.08 o
   9   3   5        915.10        824.31        86.24 o
  10   3   5          0.03         46.63        25.45 o
 -12   4   5        112.22        119.58        19.68 o
 -11   4   5         27.45         29.38        10.08 o
 -10   4   5          0.15          4.20         6.40 o
  -9   4   5         19.70         14.80         7.32 o
  -8   4   5          0.40         11.51         6.94 o
  -7   4   5          0.10          8.56         5.66 o
  -6   4   5         11.53         15.77         7.02 o
  -5   4   5          0.10          1.01         5.06 o
  -4   4   5        909.47        895.19        23.23 o
  -3   4   5        854.22        850.01        19.58 o
  -2   4   5        891.03        884.76        19.20 o
  -1   4   5       1892.25       2019.60        26.32 o
   0   4   5         31.51         22.06         3.46 o
   1   4   5        344.61        334.76        16.00 o
   2   4   5       1141.16       1254.03        47.81 o
   3   4   5        409.58        362.31        31.32 o
   4   4   5        171.83        160.08        30.83 o
   5   4   5        171.81        147.02        30.72 o
   6   4   5        274.40        254.12        27.68 o
   7   4   5         63.38         77.29        17.08 o
   8   4   5         83.63         92.58        18.19 o
   9   4   5         21.84          7.46        12.84 o
  10   4   5          1.67          3.40        15.80 o
 -12   5   5         14.71         27.57        17.77 o
 -11   5   5          7.38         25.68        10.81 o
 -10   5   5         23.87         46.19        13.33 o
  -9   5   5         34.65         48.25        10.68 o
  -8   5   5         74.75         86.18        11.90 o
  -7   5   5        191.48        231.46        21.40 o
  -6   5   5       1576.08       1590.58        52.59 o
  -5   5   5        111.17         77.99         8.96 o
  -4   5   5         66.70         73.29         8.17 o
  -3   5   5        336.08        406.17        14.39 o
  -2   5   5       1141.66       1267.94        36.77 o
  -1   5   5       1129.99       1131.02        26.75 o
   0   5   5          0.16          6.36         3.08 o
   1   5   5       1374.79       1331.06        48.89 o
   2   5   5        698.29        747.67        38.99 o
   3   5   5        542.64        649.61        37.88 o
   4   5   5        241.94        262.56        40.92 o
   5   5   5          0.86         -1.21        16.46 o
   6   5   5        241.73        185.10        33.35 o
   7   5   5         80.93         68.18        16.95 o
   8   5   5        273.21        264.04        30.84 o
   9   5   5         24.69         31.78        12.13 o
 -12   6   5         66.62         75.82        26.77 o
 -11   6   5         29.64         25.34        16.24 o
 -10   6   5          0.23         31.15        16.46 o
  -9   6   5        182.04        177.04        21.77 o
  -8   6   5         14.49         11.13         8.32 o
  -7   6   5         93.80        110.64        16.16 o
  -6   6   5        445.14        442.15        28.85 o
  -5   6   5        226.55        214.30        12.59 o
  -4   6   5        491.82        460.17        17.96 o
  -3   6   5         15.49          5.98         3.80 o
  -2   6   5        145.55        144.84         9.42 o
  -1   6   5          9.61          4.89         3.03 o
   0   6   5         12.16          8.92         4.98 o
   1   6   5         32.09         41.83        12.62 o
   2   6   5        409.66        506.64        36.48 o
   3   6   5        322.64        366.74        30.18 o
   4   6   5        121.19        121.90        29.84 o
   5   6   5         15.53        -10.64        13.50 o
   6   6   5        775.33        700.33        72.52 o
   7   6   5         20.20         33.03        15.31 o
   8   6   5        240.24        251.55        36.15 o
   9   6   5        177.26        153.93        25.53 o
 -12   7   5        568.06        818.39        85.47 o
 -11   7   5         24.43         35.55        21.61 o
 -10   7   5          5.73         36.87        15.13 o
  -9   7   5         76.82        102.42        20.56 o
  -8   7   5        458.27        482.74        40.34 o
  -7   7   5         26.23         33.70        22.00 o
  -6   7   5          0.39         17.98        10.48 o
  -5   7   5          5.77          3.14         5.59 o
  -4   7   5         87.90         99.61        11.20 o
  -3   7   5         53.18         42.77         7.82 o
  -2   7   5         22.93         22.80         7.09 o
  -1   7   5        144.72        124.71        12.25 o
   0   7   5        298.14        333.93        28.55 o
   1   7   5        108.20         92.61        16.06 o
   2   7   5        746.22        800.46        47.02 o
   3   7   5         27.62         24.12        25.84 o
   4   7   5         68.77         57.71        26.33 o
   5   7   5         38.86         33.79        15.03 o
   6   7   5         45.93         87.77        31.27 o
   7   7   5         32.70         39.30        14.81 o
   8   7   5         19.18         41.87        19.15 o
 -11   8   5         98.66        135.72        36.87 o
 -10   8   5          0.01         17.82        11.67 o
  -9   8   5         10.92         17.69         9.90 o
  -8   8   5        185.87        201.37        27.86 o
  -7   8   5          0.09         19.32        10.98 o
  -6   8   5        181.99        169.55        29.57 o
  -5   8   5        374.94        358.15        22.83 o
  -4   8   5        151.85        129.86        13.34 o
  -3   8   5          0.08          0.87         6.26 o
  -2   8   5          1.81          7.36         5.16 o
  -1   8   5          0.02          6.58         8.46 o
   0   8   5        177.99        159.04        21.17 o
   1   8   5         15.89         21.65         9.90 o
   2   8   5       1544.24       1426.76        65.17 o
   3   8   5         85.72         66.00        30.45 o
   4   8   5         92.71         70.33        29.51 o
   5   8   5         65.47         65.94        25.34 o
   6   8   5        159.69        217.68        48.71 o
   7   8   5         13.14         48.16        18.64 o
 -11   9   5        194.95        199.47        41.36 o
 -10   9   5        553.86        608.11        49.19 o
  -9   9   5         16.60         19.84         9.57 o
  -8   9   5         37.60         45.36        14.04 o
  -7   9   5         26.52         26.62        10.41 o
  -6   9   5          0.61          0.31         7.11 o
  -5   9   5        125.42        123.67        31.11 o
  -4   9   5         24.02         30.22         7.76 o
  -3   9   5        617.30        583.84        37.30 o
  -2   9   5        168.52        184.08        21.51 o
  -1   9   5        511.34        446.01        55.79 o
   0   9   5        108.71        104.71        30.23 o
   1   9   5          5.91          4.63         9.38 o
   2   9   5          3.79         14.32         9.60 o
   3   9   5        392.46        378.42        54.53 o
   4   9   5          0.04        -11.74        11.74 o
   5   9   5         13.72         53.54        28.42 o
   6   9   5          3.75         24.69        25.34 o
 -10  10   5         14.63         37.99        14.45 o
  -9  10   5         15.79         24.07        13.11 o
  -8  10   5         25.15         16.67         9.56 o
  -7  10   5         99.23        130.19        22.45 o
  -6  10   5         56.99         57.90        13.85 o
  -5  10   5        106.72        103.55        19.09 o
  -4  10   5         70.82         59.95        13.99 o
  -3  10   5         18.33         25.62        14.26 o
  -2  10   5          5.04          5.69         8.39 o
  -1  10   5          0.90          1.64         9.56 o
   0  10   5         51.85         47.56        20.24 o
   1  10   5          1.53         -7.51        10.12 o
   2  10   5          1.09          4.11         8.97 o
   3  10   5        450.74        426.91        59.47 o
   4  10   5        260.42        247.09        48.50 o
   5  10   5          6.03         47.73        22.71 o
  -9  11   5          8.89         13.95        11.33 o
  -8  11   5        196.49        175.78        28.17 o
  -7  11   5         31.41         16.90         8.64 o
  -6  11   5          3.87          2.41        10.53 o
  -5  11   5        110.68        113.01        31.82 o
  -4  11   5        103.13        123.15        20.13 o
  -3  11   5        246.93        265.23        37.63 o
  -2  11   5         14.20         10.97        10.86 o
  -1  11   5         62.21         59.41        15.67 o
   0  11   5        117.62        117.61        21.12 o
   1  11   5         31.15         17.73        13.00 o
   2  11   5         30.52         39.22        15.01 o
   3  11   5        397.37        370.30        57.16 o
   4  11   5          7.20         41.36        25.67 o
  -8  12   5         58.20         47.92        15.01 o
  -7  12   5        164.02        147.13        40.60 o
  -6  12   5        116.17        103.79        33.13 o
  -5  12   5        153.05        124.64        35.44 o
  -4  12   5         43.17         35.04        12.13 o
  -3  12   5        159.70        126.60        26.11 o
  -2  12   5        342.85        354.36        51.62 o
  -1  12   5         77.17         67.48        16.89 o
   0  12   5        179.73        140.20        24.42 o
   1  12   5        160.53        159.82        43.78 o
   2  12   5         79.82         75.43        19.70 o
  -7  13   5         29.67         30.61        22.93 o
  -6  13   5         56.57          8.89        15.36 o
  -5  13   5        216.19        198.70        45.09 o
  -4  13   5        212.94        268.16        33.56 o
  -3  13   5        169.15        172.48        26.93 o
  -2  13   5         21.92         24.43        12.71 o
  -1  13   5          2.02          9.82        26.44 o
   0  13   5          2.48         26.89        13.39 o
   1 -14   6          7.32          6.47        18.32 o
   2 -14   6         35.27         45.09        28.31 o
   3 -14   6         95.72        117.29        35.33 o
   4 -14   6         11.13        -13.82        13.82 o
  -2 -13   6        159.18        197.95        25.26 o
  -1 -13   6         12.55         21.00         9.99 o
   0 -13   6         28.39         23.43         9.96 o
   1 -13   6         79.27        103.35        18.53 o
   2 -13   6         70.24         90.19        28.97 o
   3 -13   6          1.70         -1.76        12.40 o
   4 -13   6          0.07          5.05        16.79 o
   5 -13   6         94.34        180.93        44.00 o
   6 -13   6         62.37         78.12        31.27 o
  -4 -12   6         50.57         34.05        10.45 o
  -3 -12   6         12.66         27.40         9.49 o
  -2 -12   6         11.61         15.40         9.34 o
  -1 -12   6        224.64        233.56        24.74 o
   0 -12   6          0.46         14.88         7.72 o
   1 -12   6        237.91        241.96        36.43 o
   2 -12   6          0.41         11.76        11.08 o
   3 -12   6         94.33        112.10        45.97 o
   4 -12   6         24.48          8.67        13.82 o
   5 -12   6        680.57        659.52        75.16 o
   6 -12   6         26.84         48.45        42.30 o
   7 -12   6          5.18         25.58        13.83 o
   8 -12   6          0.14         17.27        37.96 o
  -5 -11   6         15.62         22.88        14.21 o
  -4 -11   6         29.13         32.02         9.12 o
  -3 -11   6         77.50         64.82        17.11 o
  -2 -11   6        242.49        243.62        29.54 o
  -1 -11   6         14.23          5.05         7.34 o
   0 -11   6        408.58        331.85        28.50 o
   1 -11   6         16.03         19.19        10.15 o
   2 -11   6         42.74         39.46        11.86 o
   3 -11   6        134.69        137.01        21.01 o
   4 -11   6        556.35        497.30        39.87 o
   5 -11   6          4.06          7.29        22.44 o
   6 -11   6         11.49         17.28        23.48 o
   7 -11   6          0.29         22.84        14.98 o
   8 -11   6        238.54        283.48        37.32 o
   9 -11   6          7.59         16.10        13.06 o
  -6 -10   6         18.47          3.25        10.81 o
  -5 -10   6        133.83        126.58        16.18 o
  -4 -10   6         31.33         41.68        10.66 o
  -3 -10   6        182.14        163.43        17.05 o
  -2 -10   6         43.06         57.96        10.81 o
  -1 -10   6        112.06        122.07        14.31 o
   0 -10   6          1.68          7.73        10.26 o
   1 -10   6        319.82        297.97        26.65 o
   2 -10   6         87.04         75.20        24.14 o
   3 -10   6          0.14         20.08        12.95 o
   4 -10   6          1.82          2.14         8.57 o
   5 -10   6         25.89         45.05        15.25 o
   6 -10   6        206.26        212.23        27.14 o
   7 -10   6         75.74         94.52        19.75 o
   8 -10   6         14.12         14.58         8.36 o
   9 -10   6         72.82        137.32        26.64 o
  -7  -9   6         17.75         44.33        15.96 o
  -6  -9   6          1.96         -4.41         7.67 o
  -5  -9   6         10.21          6.86         6.21 o
  -4  -9   6        401.21        411.85        26.25 o
  -3  -9   6         15.58         15.45         7.53 o
  -2  -9   6        122.75        117.22        13.78 o
  -1  -9   6        179.80        168.88        15.49 o
   0  -9   6        313.25        439.95        35.49 o
   1  -9   6         51.20         40.75         9.35 o
   2  -9   6        484.58        443.10        31.68 o
   3  -9   6         35.78         11.63         9.18 o
   4  -9   6          0.18         -3.82         8.56 o
   5  -9   6         56.71         18.57        16.62 o
   6  -9   6        928.97        914.92        54.13 o
   7  -9   6         23.95         18.54        11.09 o
   8  -9   6         11.02         24.33        15.16 o
   9  -9   6          3.66         18.47        11.10 o
  10  -9   6         11.72         35.72        19.54 o
  -8  -8   6          5.01         23.95        12.00 o
  -7  -8   6          0.58         -3.37         7.33 o
  -6  -8   6         15.90         20.10        15.15 o
  -5  -8   6        105.43        110.57        16.54 o
  -4  -8   6          0.01         -4.38         6.39 o
  -3  -8   6        246.86        224.56        18.35 o
  -2  -8   6         48.97         54.44         9.13 o
  -1  -8   6       1057.69       1039.37        35.66 o
   0  -8   6         20.18         33.32         7.29 o
   1  -8   6        478.30        457.14        29.31 o
   2  -8   6         10.27          9.34         7.77 o
   3  -8   6          9.70         23.09        15.47 o
   4  -8   6        121.28        128.51        19.07 o
   5  -8   6        102.80        130.36        20.73 o
   6  -8   6         12.40         28.76        12.71 o
   7  -8   6        342.88        325.64        34.75 o
   8  -8   6         15.42         20.90        13.88 o
   9  -8   6        557.15        528.69        39.13 o
  10  -8   6         68.76         73.48        16.53 o
  -9  -7   6         28.42         16.88        15.58 o
  -8  -7   6         20.73         23.19        27.05 o
  -7  -7   6          7.72         15.81        11.01 o
  -6  -7   6        255.96        236.01        22.10 o
  -5  -7   6          4.34         20.35         7.23 o
  -4  -7   6        589.32        595.14        49.59 o
  -3  -7   6        212.30        217.22        17.41 o
  -2  -7   6        742.47        734.63        25.92 o
  -1  -7   6        262.31        244.34        14.87 o
   0  -7   6        198.73        163.42        10.87 o
   1  -7   6         33.39         28.93         5.54 o
   2  -7   6         84.63         76.94         8.60 o
   3  -7   6         37.11         26.61         8.83 o
   4  -7   6          0.93          5.58         4.67 o
   5  -7   6          4.91         11.77         9.58 o
   6  -7   6       1901.15       1802.98        74.69 o
   7  -7   6        390.93        405.50        37.21 o
   8  -7   6       1377.31       1285.29        69.31 o
   9  -7   6         19.42         24.11        12.95 o
  10  -7   6        505.22        527.58        40.34 o
  11  -7   6        189.19        249.04        30.74 o
 -10  -6   6         24.77         19.80        13.96 o
  -9  -6   6         21.95         40.04        30.06 o
  -8  -6   6          0.90         -1.20         7.96 o
  -7  -6   6         41.20         47.92        14.61 o
  -6  -6   6        161.69        162.55        17.80 o
  -5  -6   6        160.99        119.25        17.13 o
  -4  -6   6         24.48         27.62         6.59 o
  -3  -6   6        419.49        416.04        18.80 o
  -2  -6   6          8.62          8.38         6.16 o
  -1  -6   6         31.29         25.75         4.72 o
   0  -6   6        142.45        136.80         9.39 o
   1  -6   6          4.80          1.46         2.39 o
   2  -6   6        106.95        101.08        11.85 o
   3  -6   6        658.73        669.26        24.62 o
   4  -6   6        100.36         72.49        20.49 o
   5  -6   6         43.34         81.18        16.85 o
   6  -6   6        112.86        150.18        22.52 o
   7  -6   6       3427.92       3337.84       106.00 o
   8  -6   6        105.95        137.40        24.53 o
   9  -6   6         14.09         33.78        17.41 o
  10  -6   6         38.79         41.66        13.22 o
  11  -6   6        113.18         95.11        24.93 o
 -10  -5   6          1.70          0.81         8.61 o
  -9  -5   6          1.43          9.04        10.42 o
  -8  -5   6         10.07         -2.13         9.11 o
  -7  -5   6          0.01          3.83         7.55 o
  -6  -5   6          3.42          5.90         8.31 o
  -5  -5   6         94.37        101.10        11.35 o
  -4  -5   6         79.42         71.09         8.06 o
  -3  -5   6         29.05         33.23         5.70 o
  -2  -5   6        299.68        282.64        13.91 o
  -1  -5   6          0.25          2.89         3.07 o
   0  -5   6        522.06        526.40        16.67 o
   1  -5   6         15.80         24.87         4.20 o
   2  -5   6       2159.41       1918.28        69.22 o
   3  -5   6          1.25         -4.89         4.89 o
   4  -5   6        511.33        421.08        32.11 o
   5  -5   6          0.12         11.76        12.87 o
   6  -5   6         28.70         37.30        15.53 o
   7  -5   6         15.41         11.66        13.77 o
   8  -5   6         18.42         19.23        11.04 o
   9  -5   6          2.72         -4.90        10.33 o
  10  -5   6         89.06         70.75        15.38 o
  11  -5   6          0.92         -6.01        12.37 o
 -11  -4   6          0.03         16.13        15.58 o
 -10  -4   6        232.17        260.79        42.13 o
  -9  -4   6         95.65         52.57        29.24 o
  -8  -4   6          9.50         20.77        10.64 o
  -7  -4   6        280.71        221.90        26.98 o
  -6  -4   6        109.87        121.81        19.73 o
  -5  -4   6        895.91        847.18        32.97 o
  -4  -4   6          9.40          7.40         3.94 o
  -3  -4   6       4274.41       4336.60        73.26 o
  -2  -4   6        215.12        212.62        12.88 o
  -1  -4   6       5536.40       5560.73        53.61 o
   0  -4   6        182.36        157.30         8.95 o
   1  -4   6        305.11        285.81        11.05 o
   2  -4   6          5.90          3.79         3.73 o
   3  -4   6        334.75        396.58        20.13 o
   4  -4   6          0.05          8.92         8.22 o
   5  -4   6        103.03         78.66        16.19 o
   6  -4   6          5.24          9.36        18.65 o
   7  -4   6       1918.26       1892.84        80.54 o
   8  -4   6          1.40          8.86        13.12 o
   9  -4   6        435.35        416.00        43.10 o
  10  -4   6          0.01         -2.82         8.29 o
  11  -4   6         28.84         23.44        12.23 o
 -11  -3   6         20.70         49.67        18.07 o
 -10  -3   6        199.84        226.11        31.87 o
  -9  -3   6         13.97         12.47        15.14 o
  -8  -3   6        681.46        654.07        48.18 o
  -7  -3   6         26.23         18.30        11.07 o
  -6  -3   6        560.20        584.91        28.89 o
  -5  -3   6        292.63        321.65        19.62 o
  -4  -3   6        130.86        160.82        11.54 o
  -3  -3   6          9.13          8.38         3.00 o
  -2  -3   6       1320.08       1222.74        35.16 o
  -1  -3   6          0.05          1.54         2.99 o
   0  -3   6         71.93         63.20         5.87 o
   1  -3   6          0.33          5.69         3.68 o
   2  -3   6        100.17         80.40         9.10 o
   3  -3   6         24.03         21.76        10.70 o
   4  -3   6       2447.59       2537.33        78.04 o
   5  -3   6         13.15         16.91        12.91 o
   6  -3   6         96.72        144.91        23.57 o
   7  -3   6          8.22         36.58        16.41 o
   8  -3   6        486.01        492.73        44.20 o
   9  -3   6         83.54         97.58        20.45 o
  10  -3   6          8.95         30.02        21.72 o
  11  -3   6          0.01         11.66        24.03 o
 -11  -2   6         14.72         24.98        18.10 o
 -10  -2   6         63.87         71.75        18.90 o
  -9  -2   6          3.77          0.74         6.80 o
  -8  -2   6         19.57         21.37        11.74 o
  -7  -2   6         90.77         65.86        11.18 o
  -6  -2   6        120.12        120.57        11.71 o
  -5  -2   6         19.52          4.23         5.08 o
  -4  -2   6          3.59          1.31         4.83 o
  -3  -2   6        153.73        130.43         8.40 o
  -2  -2   6         17.72         14.07         3.40 o
  -1  -2   6        558.12        598.96        16.23 o
   0  -2   6         81.31        131.50        10.53 o
   1  -2   6        303.14        316.22        15.35 o
   2  -2   6          0.62          6.57         4.30 o
   3  -2   6       4361.82       4567.41        96.56 o
   4  -2   6         37.07         31.12        13.33 o
   5  -2   6        469.57        457.00        35.68 o
   6  -2   6         10.12         10.09        13.38 o
   7  -2   6         57.21         46.19        15.18 o
   8  -2   6         11.77          3.02        12.68 o
   9  -2   6        447.51        477.60        65.50 o
  10  -2   6          9.14          4.52        10.38 o
  11  -2   6         37.69         53.81        19.96 o
 -12  -1   6        108.96        114.55        31.71 o
 -11  -1   6         96.56         81.20        20.29 o
 -10  -1   6        198.77        221.38        22.80 o
  -9  -1   6         50.37         55.88        12.15 o
  -8  -1   6          0.06         -3.86         6.59 o
  -7  -1   6          1.49         -1.55         8.50 o
  -6  -1   6        345.87        352.36        19.81 o
  -5  -1   6         71.14         81.12         8.47 o
  -4  -1   6        582.80        548.44        13.15 o
  -3  -1   6         48.86         42.61         4.11 o
  -2  -1   6       6908.03       6912.11        49.91 o
  -1  -1   6         17.80         18.24         3.43 o
   0  -1   6      18718.29      19570.65       133.95 o
   1  -1   6          0.34         -4.03         4.03 o
   2  -1   6        375.81        447.41        20.28 o
   3  -1   6          0.82          1.86         7.52 o
   4  -1   6        811.32        822.11        49.84 o
   5  -1   6          2.20          0.15         8.59 o
   6  -1   6        651.65        676.49        46.59 o
   7  -1   6          8.62         24.81        13.43 o
   8  -1   6       2442.23       2473.16       141.54 o
   9  -1   6         28.29         20.90        11.49 o
  10  -1   6        386.39        375.68        63.09 o
  11  -1   6          0.99         21.40        32.15 o
 -12   0   6         10.09          0.55        10.42 o
 -11   0   6         19.81         20.09        13.08 o
 -10   0   6          1.73          3.82        12.73 o
  -9   0   6        403.04        516.57        33.19 o
  -8   0   6          1.13         -1.10         6.98 o
  -7   0   6       1905.84       1834.75        47.43 o
  -6   0   6         18.03         22.27         8.09 o
  -5   0   6       2227.79       2327.45        35.41 o
  -4   0   6         29.86         32.65         4.97 o
  -3   0   6       1694.72       1827.24        27.84 o
  -2   0   6         28.99         24.79         4.46 o
  -1   0   6       1599.72       1598.49        35.15 o
   0   0   6         31.07         32.08         5.00 o
   1   0   6       1055.61       1055.63        23.90 o
   2   0   6         44.59         46.41         7.35 o
   3   0   6         20.68        202.03        35.39 o
   4   0   6         18.90         16.77         9.82 o
   5   0   6       2650.44       2686.36        59.49 o
   6   0   6         25.07         45.38        19.09 o
   7   0   6          5.56        -10.97        19.42 o
   8   0   6         20.72         13.71        19.20 o
   9   0   6         20.88         40.05        24.91 o
  10   0   6         52.99         23.37        28.09 o
  11   0   6         15.60         15.14        19.53 o
 -12   1   6        831.26        831.81        55.51 o
 -11   1   6        168.79        106.69        22.23 o
 -10   1   6         91.31         79.45        15.10 o
  -9   1   6          1.86          9.14         5.74 o
  -8   1   6          0.68          4.30         5.62 o
  -7   1   6         28.91         26.39         7.38 o
  -6   1   6         74.71         84.39         8.98 o
  -5   1   6         64.91         63.43         6.27 o
  -4   1   6        475.37        412.72        13.41 o
  -3   1   6          4.18          9.17         3.00 o
  -2   1   6       2827.32       2788.87        31.29 o
  -1   1   6          8.23         12.52         4.00 o
   0   1   6       1336.43       1548.58        27.78 o
   1   1   6         21.27         33.20         6.10 o
   2   1   6       2954.33       3099.42        55.17 o
   3   1   6         33.52         36.00         7.81 o
   4   1   6        352.23        303.82        28.79 o
   5   1   6         52.39         47.18        13.38 o
   6   1   6       1394.14       1261.91        52.28 o
   7   1   6          0.20         30.72        20.30 o
   8   1   6        608.08        547.71        67.15 o
   9   1   6        126.63        100.72        31.49 o
  10   1   6        933.98        829.91        92.60 o
 -12   2   6        212.07        167.78        25.32 o
 -11   2   6       1100.16       1069.31        52.99 o
 -10   2   6         32.38         43.04         9.20 o
  -9   2   6        176.59        171.49        16.62 o
  -8   2   6         24.29         23.68         7.09 o
  -7   2   6         61.18         61.25         9.95 o
  -6   2   6         21.09         23.12         6.52 o
  -5   2   6        942.88        916.25        23.27 o
  -4   2   6          0.28          2.97         2.56 o
  -3   2   6        273.32        307.81         8.93 o
  -2   2   6          5.63          4.45         3.61 o
  -1   2   6       3669.91       3938.55        43.44 o
   0   2   6          9.41          7.91         3.08 o
   1   2   6       4800.20       5130.37        73.80 o
   2   2   6         37.94         50.73        10.44 o
   3   2   6        657.76        602.45        25.89 o
   4   2   6          1.84          6.71        10.50 o
   5   2   6       3769.09       3365.17       146.47 o
   6   2   6          0.16          6.71         8.95 o
   7   2   6       1405.83       1367.09       102.70 o
   8   2   6        168.18        144.28        38.07 o
   9   2   6       2539.30       2334.26       147.13 o
  10   2   6          0.10         41.03        23.59 o
 -12   3   6        190.63        168.28        25.78 o
 -11   3   6        111.37         95.11        17.25 o
 -10   3   6         14.09         17.16         7.66 o
  -9   3   6          1.97         18.12         6.96 o
  -8   3   6         86.53         69.67        11.86 o
  -7   3   6          0.82         -0.90         5.76 o
  -6   3   6       2169.56       2338.62        46.19 o
  -5   3   6          3.91          2.95         3.03 o
  -4   3   6       2149.56       2314.09        30.65 o
  -3   3   6         26.53         35.02         3.70 o
  -2   3   6       1101.47       1166.87        20.98 o
  -1   3   6         23.72         25.95         4.69 o
   0   3   6        925.39       1100.01        38.54 o
   1   3   6         30.59         23.48         6.71 o
   2   3   6         23.96         29.36         7.33 o
   3   3   6         25.68         20.71        12.78 o
   4   3   6        469.86        543.98        56.83 o
   5   3   6          0.74         26.00        16.57 o
   6   3   6       2081.04       2014.22        72.64 o
   7   3   6        144.67        135.62        37.58 o
   8   3   6         20.56         11.30        17.99 o
   9   3   6         50.47         22.05        17.88 o
  10   3   6         86.37        125.41        37.08 o
 -12   4   6         51.08         26.91        10.82 o
 -11   4   6        341.27        371.59        32.23 o
 -10   4   6         22.50         16.12         8.11 o
  -9   4   6         66.44         71.31        11.94 o
  -8   4   6         59.50         51.13        10.16 o
  -7   4   6        429.10        372.94        22.67 o
  -6   4   6         21.60         16.19         5.20 o
  -5   4   6       1594.75       1669.29        41.69 o
  -4   4   6         72.94         63.11         6.09 o
  -3   4   6        170.36        180.58         9.84 o
  -2   4   6          4.59         21.66         3.91 o
  -1   4   6       3825.51       4016.27        51.10 o
   0   4   6        134.52        151.99         9.62 o
   1   4   6        296.89        298.50        24.51 o
   2   4   6          9.82         12.70         7.70 o
   3   4   6       3280.09       3304.52        93.10 o
   4   4   6         41.23         28.42        15.58 o
   5   4   6        281.57        346.38        50.03 o
   6   4   6        171.74        163.70        36.43 o
   7   4   6       2169.54       2123.44        81.91 o
   8   4   6        141.34        185.64        42.02 o
   9   4   6         26.60         46.41        26.33 o
 -12   5   6         58.44         87.37        20.06 o
 -11   5   6        143.01        158.54        21.11 o
 -10   5   6        243.97        225.78        20.50 o
  -9   5   6         77.15         62.34        11.47 o
  -8   5   6         11.80         16.59         9.38 o
  -7   5   6          0.93         -6.79         6.79 o
  -6   5   6        900.84        929.00        34.03 o
  -5   5   6        372.79        407.45        21.15 o
  -4   5   6       3251.65       3131.16        48.02 o
  -3   5   6         46.90         42.84         5.21 o
  -2   5   6         54.09         35.48         5.29 o
  -1   5   6         93.44         82.45        10.69 o
   0   5   6       1175.04       1291.37        31.52 o
   1   5   6          7.30          5.90         4.48 o
   2   5   6        987.12       1030.84        48.82 o
   3   5   6         21.52         12.44        23.97 o
   4   5   6        696.79        682.12        66.38 o
   5   5   6        118.26        136.38        33.03 o
   6   5   6       1313.28       1409.44       103.46 o
   7   5   6        174.99        169.96        25.44 o
   8   5   6       1440.29       1326.88        68.37 o
   9   5   6          9.60         17.23        19.86 o
 -12   6   6         47.44         17.77        19.42 o
 -11   6   6        151.58        125.52        32.59 o
 -10   6   6          1.08         19.99        10.89 o
  -9   6   6        645.56        624.02        39.64 o
  -8   6   6        113.59        112.00        17.06 o
  -7   6   6          0.07         -2.64        11.01 o
  -6   6   6         98.95        103.60        11.99 o
  -5   6   6       2853.25       2996.20        63.16 o
  -4   6   6        186.14        184.56        12.96 o
  -3   6   6       1349.98       1330.95        30.35 o
  -2   6   6         41.18         45.32         5.91 o
  -1   6   6        160.37        151.22         9.42 o
   0   6   6         46.43         40.38         6.33 o
   1   6   6       1166.36       1191.70        33.62 o
   2   6   6         88.43         83.18        10.15 o
   3   6   6         11.69         23.26        21.83 o
   4   6   6         23.60         44.66        19.20 o
   5   6   6         20.40          6.91        16.02 o
   6   6   6          3.00          7.68        17.66 o
   7   6   6          1.58         10.98        14.59 o
   8   6   6        130.53        149.17        24.70 o
 -11   7   6        109.29        134.72        23.90 o
 -10   7   6        393.23        430.61        75.76 o
  -9   7   6        208.19        226.41        29.71 o
  -8   7   6        855.24        848.01        53.18 o
  -7   7   6         19.66         18.34         6.96 o
  -6   7   6        420.90        409.24        34.03 o
  -5   7   6        175.05        169.02        21.18 o
  -4   7   6        741.00        705.88        29.06 o
  -3   7   6         75.73         88.90        12.61 o
  -2   7   6          1.93          5.61         4.62 o
  -1   7   6         34.22         18.86         6.51 o
   0   7   6        515.11        478.88        35.38 o
   1   7   6        145.26        123.35        19.22 o
   2   7   6        526.84        513.74        41.64 o
   3   7   6         28.52         26.88        17.55 o
   5   7   6          9.08          2.41        13.71 o
   6   7   6         84.73        157.45        37.19 o
   7   7   6          4.86          5.41        27.76 o
 -11   8   6        451.51        500.60        45.73 o
 -10   8   6        224.53        232.52        30.98 o
  -9   8   6         89.15         71.23        44.93 o
  -8   8   6         33.34         30.38        12.99 o
  -7   8   6         60.37         37.52        29.62 o
  -6   8   6          9.57         12.75        10.59 o
  -5   8   6        171.44        209.78        24.67 o
  -4   8   6        318.82        301.32        19.93 o
  -3   8   6       1932.30       1869.84        76.66 o
  -2   8   6        187.11        161.98        23.75 o
  -1   8   6        879.81        828.13        55.57 o
   0   8   6         41.54         37.31        13.20 o
   1   8   6        101.27         73.47        17.34 o
   2   8   6         23.26         23.35        10.39 o
   3   8   6          0.00         -0.55        15.80 o
   4   8   6         89.98         70.77        25.56 o
   5   8   6        106.89        200.67        46.08 o
   6   8   6        162.03        203.64        49.59 o
   7   8   6       1694.06       1525.76       141.10 o
 -11   9   6          3.96          2.45         8.34 o
 -10   9   6         22.53         26.50        12.76 o
  -9   9   6          7.94         33.51        22.11 o
  -8   9   6        146.95        155.18        24.28 o
  -7   9   6         29.18         13.33        10.25 o
  -6   9   6         79.81         95.09        18.55 o
  -5   9   6         55.33         45.77        13.16 o
  -4   9   6        205.76        191.61        30.97 o
  -3   9   6        209.80        239.09        24.29 o
  -2   9   6        631.12        606.95        39.88 o
  -1   9   6         59.09         75.24        15.47 o
   0   9   6        102.92        133.55        21.37 o
   1   9   6          2.61          8.63        10.68 o
   2   9   6        284.75        334.77        34.94 o
   3   9   6        141.16        159.75        38.29 o
   4   9   6        610.34        611.13        74.28 o
   5   9   6          0.12        -15.03        15.03 o
   6   9   6          8.40         60.02        32.26 o
 -10  10   6         18.15         26.73        11.88 o
  -9  10   6        160.51        117.77        23.66 o
  -8  10   6        135.03        140.34        23.85 o
  -7  10   6        369.79        331.84        34.52 o
  -6  10   6          2.97          6.25        20.68 o
  -5  10   6        890.16        866.84        49.84 o
  -4  10   6         32.49         49.28        12.84 o
  -3  10   6        370.62        394.48        32.91 o
  -2  10   6         15.24         31.63        11.67 o
  -1  10   6          3.35          5.67         8.18 o
   0  10   6         70.76         80.73        17.41 o
   1  10   6        180.34        153.92        24.61 o
   2  10   6        187.64        218.30        42.57 o
   3  10   6        188.73        266.18        49.04 o
   4  10   6          4.88         29.19        20.96 o
   5  10   6        667.29        684.31        85.47 o
  -9  11   6        201.22        170.44        27.34 o
  -8  11   6         62.97         81.50        18.43 o
  -7  11   6         51.54         42.00        14.39 o
  -6  11   6        237.22        291.08        50.69 o
  -5  11   6          0.16         -2.85        13.71 o
  -4  11   6         85.46         24.03        17.01 o
  -3  11   6        259.27        238.41        27.69 o
  -2  11   6        231.60        244.55        28.64 o
  -1  11   6        341.43        349.06        35.01 o
   0  11   6        454.30        466.49        41.22 o
   1  11   6         25.27         20.58         9.29 o
   2  11   6        227.86        231.83        43.34 o
   3  11   6         50.24         43.34        22.71 o
  -8  12   6         16.78         -6.47        10.64 o
  -7  12   6         32.86         30.72        22.93 o
  -6  12   6          0.47         10.86        11.74 o
  -5  12   6        100.58        149.33        40.92 o
  -4  12   6         26.03         32.26        21.18 o
  -3  12   6         80.41         99.52        19.13 o
  -2  12   6         63.97         36.34        21.89 o
  -1  12   6          0.13         59.52        36.98 o
   0  12   6         49.48         40.46        13.93 o
   1  12   6        108.49         72.75        18.75 o
   2  12   6          0.36        -11.63        14.70 o
  -5  13   6         15.49         -9.44        17.01 o
  -4  13   6        455.30        568.12        74.94 o
  -3  13   6          3.65         -0.90        14.10 o
  -2  13   6        248.77        248.66        31.77 o
  -1  13   6          3.67         21.32        15.53 o
  -2 -13   7         17.77         35.08        12.22 o
  -1 -13   7         65.03         89.29        29.29 o
   0 -13   7        153.03        139.98        21.89 o
   1 -13   7         18.65         63.66        17.06 o
   2 -13   7        325.84        329.10        63.09 o
   3 -13   7         11.57          3.73        17.83 o
   4 -13   7         53.78         79.77        31.27 o
   5 -13   7        218.15        238.64        50.25 o
   6 -13   7          1.00        -16.02        17.12 o
  -4 -12   7         72.90         68.41        12.56 o
  -3 -12   7         28.21         64.61        14.79 o
  -2 -12   7          0.27         20.66        10.57 o
  -1 -12   7        110.11        123.36        19.73 o
   0 -12   7          0.93          7.30        24.25 o
   1 -12   7        131.86        113.55        20.01 o
   2 -12   7         90.37         54.75        13.65 o
   3 -12   7          5.72         19.17        11.15 o
   4 -12   7        107.07        105.86        29.08 o
   5 -12   7          7.43          9.15        10.10 o
   6 -12   7          2.01         36.98        23.70 o
   7 -12   7        586.58        605.81        54.93 o
  -5 -11   7          1.28          0.83        17.55 o
  -4 -11   7          4.73         25.95         9.38 o
  -3 -11   7         28.87         36.68        10.78 o
  -2 -11   7        144.02        165.78        37.80 o
  -1 -11   7          0.65         17.51         9.52 o
   0 -11   7         58.85         72.51        15.76 o
   1 -11   7        192.25        188.70        31.43 o
   2 -11   7        434.36        407.08        34.84 o
   3 -11   7         92.09        120.43        20.62 o
   4 -11   7         72.49        117.56        44.27 o
   5 -11   7          8.82         25.99        12.36 o
   6 -11   7        154.75        160.74        46.36 o
   7 -11   7         51.69         47.38        17.94 o
   8 -11   7         57.97         49.97        16.29 o
  -6 -10   7         66.11         94.04        42.19 o
  -5 -10   7         59.38         58.51        13.46 o
  -4 -10   7        307.49        326.72        24.55 o
  -3 -10   7         34.27         44.79        10.65 o
  -2 -10   7        340.45        310.43        22.92 o
  -1 -10   7        250.98        265.10        24.72 o
   0 -10   7         11.90         19.41        10.19 o
   1 -10   7        347.21        319.23        28.63 o
   2 -10   7        164.20        133.57        20.59 o
   3 -10   7        446.41        440.57        35.87 o
   4 -10   7         23.33         15.84        25.34 o
   5 -10   7          0.28          4.13        11.14 o
   6 -10   7        225.74        194.52        41.20 o
   7 -10   7         23.03         43.00        16.16 o
   8 -10   7         90.07        123.93        25.08 o
   9 -10   7          0.49         -9.72         9.72 o
  -7  -9   7        291.03        273.27        56.40 o
  -6  -9   7          0.13          1.96         6.98 o
  -5  -9   7         39.08         46.33        12.99 o
  -4  -9   7          5.95         16.19         8.96 o
  -3  -9   7         97.52         96.98        12.83 o
  -2  -9   7         93.74         91.90        12.41 o
  -1  -9   7        507.36        486.36        32.02 o
   0  -9   7        337.55        391.16        29.32 o
   1  -9   7         27.67         28.32         9.91 o
   2  -9   7         67.26        112.11        18.65 o
   3  -9   7         34.94         17.30         9.81 o
   4  -9   7        132.98        126.94        20.74 o
   5  -9   7          9.42         12.27        17.83 o
   6  -9   7         20.74         37.58        14.78 o
   7  -9   7         11.37         11.42        10.57 o
   8  -9   7        288.23        254.56        33.80 o
   9  -9   7          7.80         -3.35         9.68 o
  10  -9   7        151.29        191.01        25.84 o
  -8  -8   7         34.29         30.88        11.60 o
  -7  -8   7        351.61        361.01        29.12 o
  -6  -8   7         28.20         23.70        11.56 o
  -5  -8   7        173.23        177.57        29.95 o
  -4  -8   7        177.01        198.55        17.99 o
  -3  -8   7         32.91         29.35         8.03 o
  -2  -8   7        115.74         87.90        11.68 o
  -1  -8   7        431.14        458.19        24.06 o
   0  -8   7          0.28          0.67         5.62 o
   1  -8   7          6.09          0.77         6.48 o
   2  -8   7        105.16         86.93        15.51 o
   3  -8   7        166.40        187.84        23.49 o
   4  -8   7        433.40        415.21        34.68 o
   5  -8   7        114.08        126.70        20.92 o
   6  -8   7         12.52         32.78        14.24 o
   7  -8   7         26.79         42.53        12.94 o
   8  -8   7         25.47         44.78        15.51 o
   9  -8   7        256.17        238.26        33.07 o
  10  -8   7         90.49        101.04        19.48 o
  -9  -7   7          1.02         -1.01         8.28 o
  -8  -7   7         41.24         33.49        11.75 o
  -7  -7   7         33.26         51.97        11.89 o
  -6  -7   7          1.24         -0.05         7.31 o
  -5  -7   7        264.58        222.22        23.43 o
  -4  -7   7          1.84          3.17         4.21 o
  -3  -7   7        357.32        333.53        18.14 o
  -2  -7   7         17.46         15.73         5.43 o
  -1  -7   7         29.55         23.86         5.28 o
   0  -7   7        300.34        310.14        17.84 o
   1  -7   7         78.79         63.41         8.71 o
   2  -7   7        131.63        111.30        12.99 o
   3  -7   7         70.17         72.52         9.61 o
   4  -7   7         37.09         25.14         7.06 o
   5  -7   7        225.56        201.04        16.99 o
   6  -7   7          3.15         27.38        14.18 o
   7  -7   7        226.60        275.07        32.47 o
   8  -7   7       1109.71       1278.78        96.39 o
   9  -7   7        297.38        300.07        37.07 o
  10  -7   7         65.22         47.21        25.80 o
  -9  -6   7         16.12         14.60        12.94 o
  -8  -6   7        223.13        209.39        22.69 o
  -7  -6   7        113.81        101.70        16.08 o
  -6  -6   7        243.84        234.63        33.66 o
  -5  -6   7         36.99         47.46        18.21 o
  -4  -6   7         21.33         22.60         6.23 o
  -3  -6   7          0.32          2.90         3.61 o
  -2  -6   7          0.02         10.33         4.04 o
  -1  -6   7        132.82        136.75        10.54 o
   0  -6   7        248.44        243.56        13.00 o
   1  -6   7        181.86        181.89        12.97 o
   2  -6   7         28.68         19.05         6.02 o
   3  -6   7       1051.78       1080.33        33.18 o
   4  -6   7        282.59        279.98        23.11 o
   5  -6   7       1688.61       1802.20        73.23 o
   6  -6   7        101.16        117.71        20.63 o
   7  -6   7         76.44         96.06        20.65 o
   8  -6   7        353.17        317.31        36.59 o
   9  -6   7        538.71        611.09        72.74 o
  10  -6   7          0.68         -8.04         8.33 o
  11  -6   7         14.95         -3.14         9.88 o
 -10  -5   7         17.86         27.92        14.63 o
  -9  -5   7          0.05         -0.41        12.23 o
  -8  -5   7          0.02        -11.19        11.19 o
  -7  -5   7        234.00        232.85        21.78 o
  -6  -5   7        464.68        479.91        28.93 o
  -5  -5   7         69.41         79.35        12.09 o
  -4  -5   7        208.19        204.74        13.67 o
  -3  -5   7        234.95        229.51        13.39 o
  -2  -5   7        368.60        366.25        16.23 o
  -1  -5   7        459.97        449.33        17.20 o
   0  -5   7         90.19        107.49         9.52 o
   1  -5   7        288.89        222.17        20.26 o
   2  -5   7        282.51        230.26        21.60 o
   3  -5   7        822.18        750.51        28.05 o
   4  -5   7        342.70        308.03        19.73 o
   5  -5   7       1831.05       1764.14        72.40 o
   6  -5   7        328.07        384.35        35.31 o
   7  -5   7          0.16         16.21        12.85 o
   8  -5   7        387.30        376.15        39.97 o
   9  -5   7          2.81         18.86        17.86 o
  10  -5   7        308.38        294.40        31.30 o
  11  -5   7          0.16        -11.02        11.02 o
 -10  -4   7         96.48         99.68        22.56 o
  -9  -4   7        190.78        187.32        28.84 o
  -8  -4   7         94.66         50.49        16.86 o
  -7  -4   7          4.85         26.19        13.28 o
  -6  -4   7        170.60        162.85        17.09 o
  -5  -4   7        138.22        140.78        14.18 o
  -4  -4   7          0.02          7.83         3.77 o
  -3  -4   7        173.11        160.29        10.91 o
  -2  -4   7        213.31        209.28        11.79 o
  -1  -4   7        255.79        237.18        14.26 o
   0  -4   7        119.22        134.49         8.74 o
   1  -4   7        926.68        820.56        19.22 o
   2  -4   7        688.26        685.02        25.42 o
   3  -4   7        230.62        201.33        15.19 o
   4  -4   7        108.99        118.35        18.54 o
   5  -4   7        710.46        697.13        45.40 o
   6  -4   7          6.54        -10.19        10.67 o
   7  -4   7        144.04        146.14        25.41 o
   8  -4   7        183.42        166.26        28.42 o
   9  -4   7        111.27        147.95        27.79 o
  10  -4   7        211.16        208.74        26.00 o
  11  -4   7          2.45          3.91        11.39 o
 -11  -3   7         83.50         65.72        27.21 o
 -10  -3   7          4.78          3.09        10.85 o
  -9  -3   7         13.84         31.69        16.68 o
  -8  -3   7         12.78         -1.23        16.57 o
  -7  -3   7        724.56        673.19        33.53 o
  -6  -3   7        182.89        181.11        14.95 o
  -5  -3   7        638.30        675.78        45.68 o
  -4  -3   7        389.37        349.67        18.87 o
  -3  -3   7         75.99         98.11         8.13 o
  -2  -3   7          2.51          2.18         3.28 o
  -1  -3   7         46.61         48.92         5.69 o
   0  -3   7       1568.53       1683.96        28.55 o
   1  -3   7        156.56        160.28        14.96 o
   2  -3   7        270.15        274.90        16.34 o
   3  -3   7         33.43         16.54         5.72 o
   4  -3   7       1582.12       1421.39        61.73 o
   5  -3   7         86.35         79.31        19.48 o
   6  -3   7        540.22        585.62        49.10 o
   7  -3   7        462.15        400.21        38.79 o
   8  -3   7        341.67        322.43        37.71 o
   9  -3   7         15.65         26.52        14.81 o
  10  -3   7          1.51         -4.34        10.20 o
  11  -3   7          2.97         -3.37        32.26 o
 -11  -2   7          1.64         -2.63         7.83 o
 -10  -2   7        445.18        443.49        43.50 o
  -9  -2   7        184.40        211.66        22.05 o
  -8  -2   7        194.23        184.09        20.85 o
  -7  -2   7          3.49          6.09         6.91 o
  -6  -2   7         22.73         17.21         5.63 o
  -5  -2   7        368.85        368.20        17.18 o
  -4  -2   7        143.42        141.45        11.95 o
  -3  -2   7          0.52         -0.71         2.69 o
  -2  -2   7        182.94        200.74        10.61 o
  -1  -2   7        279.00        256.99        11.73 o
   0  -2   7       3714.12       3889.45        61.32 o
   1  -2   7          6.56          1.14         4.23 o
   2  -2   7         53.27         56.43         8.47 o
   3  -2   7        100.10         63.30        12.11 o
   4  -2   7       1153.42       1143.88        55.93 o
   5  -2   7        859.24        816.43        49.22 o
   6  -2   7         93.40         94.80        21.53 o
   7  -2   7         75.55         87.15        46.47 o
   8  -2   7         66.54         71.12        20.45 o
   9  -2   7          1.37         26.44        18.04 o
  10  -2   7          9.30         19.40        17.01 o
  11  -2   7        388.89        625.83        86.13 o
 -11  -1   7          0.06         -6.28         7.97 o
 -10  -1   7          0.56          6.14        10.16 o
  -9  -1   7          6.13          1.85         7.60 o
  -8  -1   7        283.18        293.37        25.81 o
  -7  -1   7          0.31         12.73         6.34 o
  -6  -1   7         11.90         12.13         4.81 o
  -5  -1   7         84.37         83.19         7.37 o
  -4  -1   7        453.07        451.49        16.25 o
  -3  -1   7       2067.22       2051.66        32.84 o
  -2  -1   7       1244.84       1190.16        22.71 o
  -1  -1   7         22.10         17.99         3.49 o
   0  -1   7       1523.70       1696.37        31.36 o
   1  -1   7        225.63        294.08        16.61 o
   2  -1   7         67.79         47.24         9.99 o
   3  -1   7          0.11         14.14        10.68 o
   4  -1   7        418.76        437.43        80.64 o
   5  -1   7        867.88        876.51       112.02 o
   6  -1   7          0.76          6.15         9.81 o
   7  -1   7          3.62        -12.31        12.31 o
   8  -1   7         20.81         38.84        19.43 o
   9  -1   7        288.51        278.47        52.66 o
  10  -1   7         92.92        133.09        40.16 o
  11  -1   7        106.09         89.20        32.48 o
 -12   0   7         60.09         73.29        25.24 o
 -11   0   7         79.44         96.71        16.96 o
 -10   0   7         30.72         37.94        13.05 o
  -9   0   7         51.25         62.74        13.23 o
  -8   0   7         45.41         42.75         8.64 o
  -7   0   7        241.78        252.98        16.40 o
  -6   0   7         16.38         18.62         5.07 o
  -5   0   7         96.89         95.48         8.68 o
  -4   0   7       1193.02       1254.96        25.88 o
  -3   0   7       1251.46       1124.66        31.12 o
  -2   0   7        636.72        668.09        16.84 o
  -1   0   7          4.02         22.73         4.78 o
   0   0   7        972.14       1248.44        26.64 o
   1   0   7       2178.19       2341.07        38.29 o
   2   0   7        120.29         82.96         8.19 o
   3   0   7        203.07        250.84        23.95 o
   4   0   7        528.45        512.29        38.17 o
   5   0   7       2375.72       2235.34        84.76 o
   6   0   7         11.69         -1.07        13.88 o
   7   0   7        185.04        189.02        36.76 o
   8   0   7        507.59        552.54        70.88 o
   9   0   7        549.81        594.89        75.93 o
  10   0   7          0.22        -21.40        26.99 o
 -12   1   7          0.07         -9.03        14.65 o
 -11   1   7         17.35         14.57        12.37 o
 -10   1   7          0.35          2.62         7.96 o
  -9   1   7        382.48        368.96        24.81 o
  -8   1   7        273.34        306.52        21.75 o
  -7   1   7       1222.83       1186.94        35.37 o
  -6   1   7         91.46         93.66         8.38 o
  -5   1   7        103.94        104.90         7.92 o
  -4   1   7        120.22        126.13         7.94 o
  -3   1   7        517.37        495.27        29.27 o
  -2   1   7         72.51         75.92         6.59 o
  -1   1   7       2372.33       2633.47        38.37 o
   0   1   7        302.94        444.42        19.27 o
   1   1   7       1956.82       1996.15        55.79 o
   2   1   7        122.83         84.55         8.19 o
   3   1   7        178.69        181.55        14.52 o
   4   1   7        662.48        610.94        42.37 o
   5   1   7        617.25        622.67        53.87 o
   6   1   7       2178.23       2013.30        86.19 o
   7   1   7        178.18        144.72        34.01 o
   8   1   7         38.98         13.61        19.75 o
   9   1   7         66.52         53.54        28.31 o
  10   1   7         91.24        133.31        40.60 o
 -12   2   7        137.63        218.35        31.09 o
 -11   2   7        389.03        446.26        34.89 o
 -10   2   7        213.81        204.10        19.73 o
  -9   2   7         11.83          4.16         5.82 o
  -8   2   7          0.80         -3.56         5.72 o
  -7   2   7        160.25        146.70        13.02 o
  -6   2   7          5.31          7.00         3.52 o
  -5   2   7          9.01         10.19         4.96 o
  -4   2   7         73.18         74.15         6.25 o
  -3   2   7         96.71         78.37         6.05 o
  -2   2   7       1468.19       1374.22        29.27 o
  -1   2   7       1392.25       1408.29        28.29 o
   0   2   7        568.25        720.61        20.80 o
   1   2   7        169.08        203.89        12.01 o
   2   2   7        892.24        963.00        27.03 o
   3   2   7         15.91          2.68         9.49 o
   4   2   7         35.89         39.98        52.83 o
   5   2   7          0.27         -7.71        10.91 o
   6   2   7       1012.72       1056.15        89.53 o
   7   2   7        546.63        505.36        65.83 o
   8   2   7          5.97         17.12        23.37 o
   9   2   7        280.93        283.51        52.45 o
  10   2   7        134.69        220.42        49.15 o
 -12   3   7        156.55        160.85        25.74 o
 -11   3   7         11.84          2.08        10.97 o
 -10   3   7         91.05        108.99        14.70 o
  -9   3   7          0.06         -6.85         6.85 o
  -8   3   7        153.89        144.93        15.33 o
  -7   3   7        106.87        126.58        12.52 o
  -6   3   7        452.00        432.60        20.67 o
  -5   3   7        586.96        636.93        23.29 o
  -4   3   7          0.29         14.41         5.55 o
  -3   3   7         30.15         19.79         3.45 o
  -2   3   7        123.26        104.36         8.51 o
  -1   3   7        211.81        206.37        17.58 o
   0   3   7        343.25        377.26        15.34 o
   1   3   7          1.16          1.97         3.22 o
   2   3   7       3374.65       3350.96        51.69 o
   3   3   7        677.74        641.89        45.59 o
   4   3   7        402.47        324.55        46.08 o
   5   3   7        263.15        225.03        41.69 o
   6   3   7       3979.40       3692.68       167.87 o
   7   3   7         66.45         45.42        19.31 o
   8   3   7         13.53          6.25        14.70 o
   9   3   7        121.01        205.61        47.18 o
 -12   4   7        192.88        295.24        71.15 o
 -11   4   7         46.96         44.78        18.07 o
 -10   4   7         96.30        121.96        15.61 o
  -9   4   7         30.52         28.81         9.09 o
  -8   4   7          2.21         10.22         8.21 o
  -7   4   7        202.38        196.98        14.94 o
  -6   4   7       1076.31       1086.34        36.93 o
  -5   4   7        245.42        249.23        17.06 o
  -4   4   7          0.69          0.00         4.87 o
  -3   4   7        225.65        225.52        13.87 o
  -2   4   7        356.76        354.74        15.72 o
  -1   4   7        244.20        259.24        14.97 o
   0   4   7       1750.52       1874.26        34.77 o
   1   4   7         90.86         97.09         8.81 o
   2   4   7       1610.08       1636.07        41.28 o
   3   4   7       1125.66       1027.51        78.23 o
   4   4   7        142.17        182.90        36.87 o
   5   4   7        176.93        157.34        34.01 o
   6   4   7        918.18        914.72        86.02 o
   7   4   7        133.57        192.99        43.23 o
   8   4   7        358.93        412.43        63.86 o
   9   4   7        317.98        268.70        54.31 o
 -12   5   7          1.96          4.57         9.94 o
 -11   5   7        160.94        195.51        20.60 o
 -10   5   7        335.45        357.03        26.38 o
  -9   5   7       1705.38       1697.67        64.93 o
  -8   5   7        108.91        120.14        17.24 o
  -7   5   7        100.87         93.95        13.35 o
  -6   5   7         11.64         15.09         6.06 o
  -5   5   7        194.75        199.82        15.66 o
  -4   5   7         11.58         27.24         6.74 o
  -3   5   7         52.15         52.96         6.14 o
  -2   5   7        445.34        436.92        17.46 o
  -1   5   7       1491.70       1497.01        49.86 o
   0   5   7        761.45        771.13        25.51 o
   1   5   7        123.18        151.47        19.93 o
   2   5   7         74.99         64.34         9.77 o
   3   5   7        153.02        202.87        36.76 o
   4   5   7         41.80         71.43        26.00 o
   5   5   7        248.00        277.15        45.09 o
   6   5   7        481.70        475.52        62.98 o
   7   5   7         47.66         37.06        13.06 o
   8   5   7        337.71        323.78        57.27 o
 -11   6   7         40.32         25.33        19.19 o
 -10   6   7         41.08         39.59        12.12 o
  -9   6   7        169.71        201.67        23.41 o
  -8   6   7        309.45        360.29        29.69 o
  -7   6   7        284.16        275.71        24.51 o
  -6   6   7        344.16        316.51        20.82 o
  -5   6   7        240.53        233.77        16.76 o
  -4   6   7        524.11        563.41        26.77 o
  -3   6   7         51.80         38.23         6.10 o
  -2   6   7         50.47         44.00         6.04 o
  -1   6   7         35.21         46.95         7.57 o
   0   6   7         61.18         73.79         9.45 o
   1   6   7        482.85        480.28        23.16 o
   2   6   7          0.68          4.30         4.46 o
   3   6   7        520.84        590.83        62.10 o
   4   6   7        112.08        198.15        39.28 o
   5   6   7        263.34        275.39        47.95 o
   6   6   7        717.92        718.33        78.34 o
   7   6   7         75.15         60.50        18.59 o
   8   6   7          1.71         19.75        17.66 o
 -11   7   7         25.35         10.46         9.46 o
 -10   7   7        130.10        138.23        24.84 o
  -9   7   7         25.87         41.59        12.05 o
  -8   7   7         24.15         14.38        10.50 o
  -7   7   7          0.60          9.47         9.11 o
  -6   7   7         67.41         64.25        14.39 o
  -5   7   7        156.69        172.59        22.76 o
  -4   7   7        108.69        126.91        18.37 o
  -3   7   7          2.54          5.66         5.80 o
  -2   7   7        327.75        277.36        18.91 o
  -1   7   7        652.95        635.65        39.99 o
   0   7   7         99.62         89.03        16.82 o
   1   7   7        806.66        981.78        53.69 o
   2   7   7        118.96        141.24        22.57 o
   3   7   7         52.19         81.96        32.92 o
   4   7   7         22.24         16.02        18.43 o
   5   7   7          1.40         46.85        24.36 o
   6   7   7        482.95        477.93        65.39 o
   7   7   7        123.85        128.15        22.80 o
 -11   8   7          2.96         25.02        39.66 o
 -10   8   7        197.32        226.07        30.48 o
  -9   8   7        134.78        142.24        24.39 o
  -8   8   7        653.87        560.60        45.58 o
  -7   8   7        123.68        128.61        22.22 o
  -6   8   7         58.31         88.49        16.95 o
  -5   8   7         69.19        109.62        18.59 o
  -4   8   7       1288.54       1200.11        91.56 o
  -3   8   7         25.48         22.18         6.77 o
  -2   8   7        310.09        362.83        30.57 o
  -1   8   7        663.81        602.35        90.85 o
   0   8   7        554.10        549.05        40.45 o
   1   8   7         53.32         54.39        15.50 o
   2   8   7         14.14         25.42        11.63 o
   3   8   7        180.20        155.03        37.74 o
   4   8   7        451.54        467.18        66.16 o
   5   8   7         47.83         56.61        20.74 o
   6   8   7        132.97        122.01        40.27 o
 -10   9   7          0.10          2.01        10.22 o
  -9   9   7          1.82          3.24        17.61 o
  -8   9   7         50.72         41.14        13.55 o
  -7   9   7         23.91         37.59        13.75 o
  -6   9   7        135.13        110.31        19.48 o
  -5   9   7        511.74        552.46        65.17 o
  -4   9   7        209.37        208.33        53.71 o
  -3   9   7        440.49        412.22        32.25 o
  -2   9   7        108.37        117.12        38.40 o
  -1   9   7         63.77         48.49        11.95 o
   0   9   7        546.40        620.62        44.98 o
   1   9   7        118.81        108.82        19.82 o
   2   9   7         29.59         66.49        26.66 o
   3   9   7          1.85         26.77        20.52 o
   4   9   7        527.87        498.56        68.57 o
   5   9   7         72.16        148.23        41.69 o
  -9  10   7         95.24        115.60        34.89 o
  -8  10   7        207.09        215.20        29.85 o
  -7  10   7         47.45         49.20        15.52 o
  -6  10   7        130.46        120.44        20.52 o
  -5  10   7         33.09         60.13        25.89 o
  -4  10   7         27.59         -4.83        15.91 o
  -3  10   7         17.66         40.28        12.15 o
  -2  10   7         21.31         21.33        11.65 o
  -1  10   7          0.11         17.42        10.41 o
   0  10   7        293.77        328.71        48.61 o
   1  10   7        348.74        340.68        36.14 o
   2  10   7        483.18        427.57        59.14 o
   3  10   7        120.33        134.30        36.76 o
   4  10   7         12.38          7.02        13.82 o
  -8  11   7         53.58         62.75        17.65 o
  -7  11   7        303.35        282.46        33.65 o
  -6  11   7        155.29        194.20        44.11 o
  -5  11   7          0.92         22.82        17.55 o
  -4  11   7         24.27         13.61        17.34 o
  -3  11   7       1131.65       1005.90        94.03 o
  -2  11   7          0.02         -2.50         9.02 o
  -1  11   7        827.07        755.15        91.07 o
   0  11   7        326.69        299.36        34.37 o
   1  11   7        185.09        146.56        25.81 o
   2  11   7         44.01         25.67        21.07 o
   3  11   7          9.20         37.41        23.15 o
  -7  12   7          1.69         45.97        29.84 o
  -6  12   7         11.23          5.82        11.52 o
  -5  12   7          1.50         18.10        18.54 o
  -4  12   7         56.15         63.75        28.09 o
  -3  12   7         61.39        147.79        41.91 o
  -2  12   7        195.26        194.66        37.08 o
  -1  12   7        525.51        543.62        45.81 o
   0  12   7         32.55         24.09        22.27 o
   1  12   7        748.66        796.40        59.05 o
  -1 -13   8         42.23         53.54        15.18 o
   0 -13   8         30.03         44.03        35.60 o
   1 -13   8          4.00         -9.18         9.18 o
   2 -13   8         36.05         27.13        12.89 o
   3 -13   8         53.40        103.39        22.00 o
   4 -13   8         29.20          6.04        14.32 o
  -3 -12   8         19.43         25.30        17.61 o
  -2 -12   8         29.58         28.55        18.93 o
  -1 -12   8          5.43          6.63         7.83 o
   0 -12   8         59.97        100.48        18.81 o
   1 -12   8          1.81         -1.11         8.53 o
   2 -12   8        489.36        420.19        38.04 o
   3 -12   8        167.93        205.67        29.10 o
   4 -12   8         39.87         37.48        24.63 o
   5 -12   8         17.21         20.57        14.38 o
   6 -12   8          6.38         34.85        15.02 o
  -5 -11   8         64.69         77.48        35.00 o
  -4 -11   8         30.80         32.70        13.93 o
  -3 -11   8          9.09         19.30        21.40 o
  -2 -11   8         14.68         17.46         9.40 o
  -1 -11   8         46.94         53.79        21.12 o
   0 -11   8          1.00         11.17         8.52 o
   1 -11   8          0.15          4.93        12.51 o
   2 -11   8        201.49        171.68        28.91 o
   3 -11   8        156.05        125.63        21.08 o
   4 -11   8         12.00         20.33        18.93 o
   5 -11   8        105.31        117.44        47.84 o
   6 -11   8         44.03         45.93        16.18 o
   7 -11   8         94.96        119.29        24.91 o
   8 -11   8          1.57        -10.08        10.08 o
  -6 -10   8          7.66         10.24        10.59 o
  -5 -10   8        146.16        149.78        22.33 o
  -4 -10   8         50.53         63.26        15.00 o
  -3 -10   8         75.35         87.56        19.64 o
  -2 -10   8       1627.81       1529.76        60.55 o
  -1 -10   8          4.24          0.29        19.20 o
   0 -10   8        165.01        194.19        23.17 o
   1 -10   8        123.40         92.01        19.04 o
   2 -10   8          0.16          6.37        12.67 o
   3 -10   8         54.07         72.00        17.44 o
   4 -10   8        131.51        120.95        21.51 o
   5 -10   8         21.57         15.71        22.33 o
   6 -10   8        798.90        822.26        57.72 o
   7 -10   8         75.37         83.83        35.71 o
   8 -10   8         68.22         79.41        20.61 o
  -7  -9   8         69.81        103.06        20.05 o
  -6  -9   8          0.05         -0.85        11.42 o
  -5  -9   8        366.77        392.51        33.17 o
  -4  -9   8         15.78         13.28        19.15 o
  -3  -9   8         83.76        112.04        14.33 o
  -2  -9   8         75.24         74.63        14.87 o
  -1  -9   8          1.02         -0.09         5.71 o
   0  -9   8          1.34         18.99        10.49 o
   1  -9   8         63.06        106.60        20.19 o
   2  -9   8         18.97         12.17         8.22 o
   3  -9   8        864.02        856.86        50.61 o
   4  -9   8        160.62        154.91        23.33 o
   5  -9   8         74.74         86.38        20.33 o
   6  -9   8         12.94         23.68        15.20 o
   7  -9   8        169.84        195.20        33.52 o
   8  -9   8         20.32         12.63        14.48 o
   9  -9   8          9.99         14.83        11.31 o
  -8  -8   8         57.34         62.04        17.73 o
  -7  -8   8        141.36        147.90        23.38 o
  -6  -8   8         62.39        109.12        22.56 o
  -5  -8   8         20.18         18.96         8.98 o
  -4  -8   8        861.93        885.43        44.59 o
  -3  -8   8          4.51         16.69        15.03 o
  -2  -8   8        261.28        218.18        18.02 o
  -1  -8   8          0.70         -0.22         6.21 o
   0  -8   8        225.82        242.52        37.63 o
   1  -8   8          2.22         13.90         8.73 o
   2  -8   8        574.95        624.06        63.09 o
   3  -8   8        194.97        137.03        24.47 o
   4  -8   8         84.13        104.77        20.44 o
   5  -8   8          1.70          8.54        13.55 o
   6  -8   8          6.90         17.91        12.75 o
   7  -8   8         69.29         66.78        19.29 o
   8  -8   8       1035.73       1031.65        67.49 o
   9  -8   8         39.29         42.20        20.85 o
  -8  -7   8          0.57         -7.14         7.14 o
  -7  -7   8        341.73        343.60        27.81 o
  -6  -7   8          2.43          1.85        23.81 o
  -5  -7   8         32.50         30.67         9.50 o
  -4  -7   8         63.66         73.31        11.65 o
  -3  -7   8        275.19        264.71        16.77 o
  -2  -7   8         56.97         49.04         8.96 o
  -1  -7   8       1034.58       1037.53        34.52 o
   0  -7   8         23.42         10.74         6.64 o
   1  -7   8         84.03         60.88         8.91 o
   2  -7   8        214.59        207.23        15.49 o
   3  -7   8        375.40        404.59        29.55 o
   4  -7   8          0.95          1.41         5.08 o
   5  -7   8       3104.41       3173.89        68.23 o
   6  -7   8          0.73          0.56         7.93 o
   7  -7   8       1836.29       1776.14        84.55 o
   8  -7   8         97.81         97.95        22.69 o
   9  -7   8        170.73        192.03        30.32 o
  10  -7   8          1.35         14.95        11.21 o
  -9  -6   8          1.38         -6.72         7.57 o
  -8  -6   8         88.82         73.90        14.49 o
  -7  -6   8         15.85         -3.86         7.67 o
  -6  -6   8         99.18        110.24        17.36 o
  -5  -6   8          2.22          2.83         5.25 o
  -4  -6   8         48.90         49.25         9.33 o
  -3  -6   8        131.48        127.56        11.61 o
  -2  -6   8        887.55        889.31        27.30 o
  -1  -6   8         30.55         26.09         5.78 o
   0  -6   8        762.26        778.49        39.37 o
   1  -6   8          0.22          1.60         4.42 o
   2  -6   8         63.87         42.70         8.04 o
   3  -6   8         12.35         17.53         9.22 o
   4  -6   8       2319.94       2445.09        56.44 o
   5  -6   8        246.57        253.66        20.20 o
   6  -6   8        661.91        618.89        47.08 o
   7  -6   8         36.96         50.54        15.57 o
   8  -6   8          0.25         20.23        17.22 o
   9  -6   8          4.99         -7.22        11.47 o
  10  -6   8        177.11        264.69        39.35 o
 -10  -5   8          7.84          4.97         8.58 o
  -9  -5   8         39.92         18.53         8.20 o
  -8  -5   8         30.17         37.80        11.22 o
  -7  -5   8        466.98        496.97        57.61 o
  -6  -5   8        144.76        134.92        13.62 o
  -5  -5   8         14.58          2.01         8.18 o
  -4  -5   8         35.26         29.24         7.43 o
  -3  -5   8        763.00        726.18        24.58 o
  -2  -5   8         21.68         13.97         4.66 o
  -1  -5   8        420.55        462.95        18.26 o
   0  -5   8          0.50          6.94         4.63 o
   1  -5   8       3952.66       3946.91       105.05 o
   2  -5   8         11.65         13.69         5.89 o
   3  -5   8       2832.99       2856.30        68.35 o
   4  -5   8         11.71          4.72         6.70 o
   5  -5   8       3450.65       3390.58       105.53 o
   6  -5   8          3.67          4.25         9.59 o
   7  -5   8        134.31        165.45        29.08 o
   8  -5   8          0.02         25.82        15.67 o
   9  -5   8        205.71        177.74        30.06 o
  10  -5   8         17.41         27.43        15.36 o
 -10  -4   8         78.64         35.32        46.85 o
  -9  -4   8         24.38         29.06         9.06 o
  -8  -4   8        104.23        122.38        16.40 o
  -7  -4   8          6.05         16.68         6.49 o
  -6  -4   8       1085.91       1094.49        42.65 o
  -5  -4   8          1.40         -2.17         6.03 o
  -4  -4   8         44.71         33.77         9.54 o
  -3  -4   8         85.57         76.19         8.30 o
  -2  -4   8          0.44          9.82         4.23 o
  -1  -4   8          2.92          2.93         3.01 o
   0  -4   8        934.99        945.37        29.59 o
   1  -4   8          2.82          3.77         4.73 o
   2  -4   8       2408.20       2255.06        48.20 o
   3  -4   8        104.88        111.74        12.34 o
   4  -4   8        451.51        476.75        25.67 o
   5  -4   8          2.50         11.46        13.55 o
   6  -4   8       1568.67       1530.48        75.39 o
   7  -4   8         18.61         57.21        16.99 o
   8  -4   8        180.27        143.96        25.80 o
   9  -4   8          0.75         -0.77        14.24 o
  10  -4   8         19.12         25.29        14.02 o
 -11  -3   8         74.74         49.37        20.08 o
 -10  -3   8         71.68         62.60        18.41 o
  -9  -3   8        123.54        109.73        21.48 o
  -8  -3   8         29.35         28.17         6.65 o
  -7  -3   8        186.56        162.90        14.23 o
  -6  -3   8          0.76          0.29         5.62 o
  -5  -3   8        119.31        125.60        13.26 o
  -4  -3   8         51.09         49.51         7.95 o
  -3  -3   8         28.52         17.16         4.46 o
  -2  -3   8        115.72        129.00         9.39 o
  -1  -3   8       3627.02       3763.61        47.36 o
   0  -3   8          7.56          1.33         3.93 o
   1  -3   8        838.64        919.88        28.87 o
   2  -3   8         17.27         15.92         6.43 o
   3  -3   8        144.28        138.38        13.83 o
   4  -3   8          4.85         29.15        13.71 o
   5  -3   8        197.69        181.12        24.93 o
   6  -3   8         94.37         76.25        18.73 o
   7  -3   8        188.76        210.04        30.49 o
   8  -3   8         13.62         21.45        13.44 o
   9  -3   8        409.80        424.40        47.01 o
  10  -3   8          5.56         20.66        17.66 o
 -11  -2   8         12.89         20.52        19.09 o
 -10  -2   8        216.47        192.35        30.31 o
  -9  -2   8          4.12         19.27        12.79 o
  -8  -2   8        201.42        224.14        17.79 o
  -7  -2   8         67.37         64.16         8.68 o
  -6  -2   8        942.83        960.18        28.59 o
  -5  -2   8        161.41        170.49        14.35 o
  -4  -2   8         42.75         42.56         9.26 o
  -3  -2   8        101.52        113.28        18.35 o
  -2  -2   8       1065.63       1030.17        24.74 o
  -1  -2   8          0.66          6.15         3.25 o
   0  -2   8         20.95         16.89         5.39 o
   1  -2   8          2.56          5.93         5.35 o
   2  -2   8       1680.98       1709.34        44.95 o
   3  -2   8         23.19         20.31         8.98 o
   4  -2   8       3347.04       3321.44       129.36 o
   5  -2   8          0.05        -10.98        11.21 o
   6  -2   8       1216.38       1266.14        68.02 o
   7  -2   8         26.06         27.42        14.42 o
   8  -2   8        338.45        363.46        41.66 o
   9  -2   8          1.20          4.60        11.46 o
  10  -2   8        223.69        193.43        48.28 o
 -11  -1   8          3.00        -14.92        14.92 o
 -10  -1   8          0.13          9.03         8.94 o
  -9  -1   8        124.10        105.64        16.58 o
  -8  -1   8         16.05         14.66         6.71 o
  -7  -1   8        136.34        129.47        11.36 o
  -6  -1   8        106.84        108.67         9.81 o
  -5  -1   8       1531.12       1583.04        33.12 o
  -4  -1   8         39.31         36.29         6.07 o
  -3  -1   8       1108.60       1122.02        27.98 o
  -2  -1   8         17.46         18.89         4.06 o
  -1  -1   8          2.03          8.67         3.06 o
   0  -1   8         27.69         28.69         5.69 o
   1  -1   8        144.33        201.23        14.19 o
   2  -1   8          2.70          4.78         4.55 o
   3  -1   8        462.73        393.67        22.66 o
   4  -1   8         26.61         18.68        10.18 o
   5  -1   8       2288.97       2163.70        84.82 o
   6  -1   8          1.43          4.90        12.63 o
   7  -1   8       2051.80       2016.92        91.33 o
   8  -1   8         39.92         31.93        40.05 o
   9  -1   8         10.49         29.40        22.93 o
  10  -1   8          0.76         23.15        18.76 o
 -11   0   8         17.80          6.99        10.83 o
 -10   0   8         41.95         51.00        14.06 o
  -9   0   8          8.03         15.90         9.88 o
  -8   0   8        214.46        233.40        16.19 o
  -7   0   8         34.49         30.68         5.68 o
  -6   0   8          7.12          3.38         4.89 o
  -5   0   8          1.21          9.88         4.46 o
  -4   0   8         11.74         30.05         5.15 o
  -3   0   8        185.97        199.56        11.93 o
  -2   0   8        109.99        122.37         8.10 o
  -1   0   8          7.15         11.75         4.54 o
   0   0   8       1104.47       1149.07        27.73 o
   1   0   8         16.60          7.67         4.02 o
   2   0   8       2869.01       2856.10        47.50 o
   3   0   8         24.84         20.77        16.46 o
   4   0   8         14.23         46.54        15.93 o
   5   0   8         54.00         35.09        12.87 o
   6   0   8       1608.84       1547.52        85.96 o
   7   0   8         46.90         61.32        19.80 o
   8   0   8        128.41        108.29        36.65 o
   9   0   8          0.01         -0.55        18.32 o
  10   0   8        353.02        354.39        64.51 o
 -11   1   8         14.09          2.54        10.76 o
 -10   1   8          2.82          3.99         6.92 o
  -9   1   8        192.45        169.89        18.08 o
  -8   1   8          5.84         10.89         9.09 o
  -7   1   8        488.49        486.36        19.22 o
  -6   1   8         15.14         19.90         4.51 o
  -5   1   8       1986.24       1952.49        33.51 o
  -4   1   8         22.34         25.26         4.24 o
  -3   1   8        124.14        142.56         9.91 o
  -2   1   8          9.71          8.30         3.56 o
  -1   1   8        232.08        223.79        12.31 o
   0   1   8         41.14         47.54         6.61 o
   1   1   8        298.08        309.80        20.21 o
   2   1   8          0.39          7.47         4.30 o
   3   1   8        819.97        709.70        44.32 o
   4   1   8          0.31         16.58        11.95 o
   5   1   8       1840.74       1796.66        79.38 o
   6   1   8         35.10         54.25        27.43 o
   7   1   8        152.72        204.19        45.75 o
   8   1   8         40.69         15.47        19.64 o
   9   1   8        201.75        214.39        48.06 o
  10   1   8          0.31         29.40        27.54 o
 -12   2   8         23.70         45.67        29.73 o
 -11   2   8          3.08         15.59         8.79 o
 -10   2   8         41.31         80.81        13.30 o
  -9   2   8          6.94          6.46         7.78 o
  -8   2   8        514.20        490.71        27.99 o
  -7   2   8         94.10         89.61        11.58 o
  -6   2   8        724.47        710.78        28.04 o
  -5   2   8         18.50         22.68         6.26 o
  -4   2   8       1757.35       1773.88        46.00 o
  -3   2   8         24.43         22.96         4.24 o
  -2   2   8        127.17        125.66         9.23 o
  -1   2   8         76.60         73.44         7.35 o
   0   2   8        945.16        905.43        24.99 o
   1   2   8          8.78          7.70         4.57 o
   2   2   8        562.99        528.86        20.98 o
   3   2   8        115.09         87.81        16.39 o
   4   2   8         19.52          7.95         9.87 o
   5   2   8        342.58        326.36        44.38 o
   6   2   8       3861.39       3586.47       169.73 o
   7   2   8          3.28         -0.88        16.90 o
   8   2   8        856.31        726.88        85.47 o
   9   2   8         10.55        -14.70        14.70 o
 -12   3   8          2.66          2.78         7.62 o
 -11   3   8         43.57         47.51        11.18 o
 -10   3   8          9.23          9.68         7.67 o
  -9   3   8          1.92         -4.28         6.67 o
  -8   3   8         31.21         21.47         6.72 o
  -7   3   8        114.23        133.56        13.00 o
  -6   3   8         81.92         69.37         9.09 o
  -5   3   8          3.88          8.75         6.29 o
  -4   3   8         35.47         26.32         7.00 o
  -3   3   8       1142.28       1076.47        30.19 o
  -2   3   8         29.75         27.59         5.45 o
  -1   3   8        615.84        580.15        20.04 o
   0   3   8         81.32         85.10         8.21 o
   1   3   8        467.41        464.39        19.19 o
   2   3   8         40.31         43.05         6.97 o
   3   3   8       6033.01       5801.07       130.79 o
   4   3   8         41.51         41.14        19.53 o
   5   3   8         85.11        115.20        31.27 o
   6   3   8        641.58        561.98        67.15 o
   7   3   8        582.13        606.41        73.95 o
   8   3   8          4.11        -12.29        20.08 o
   9   3   8         57.49        114.88        35.11 o
 -11   4   8          0.46          7.41         6.93 o
 -10   4   8          0.92         21.10         9.01 o
  -9   4   8          0.16          7.77         5.72 o
  -8   4   8        150.03        153.39        18.50 o
  -7   4   8         20.03         24.49        11.86 o
  -6   4   8         11.50          4.88         8.92 o
  -5   4   8          2.17          6.51         5.51 o
  -4   4   8        546.46        543.48        23.68 o
  -3   4   8         77.83         81.51         9.55 o
  -2   4   8        466.73        485.68        19.48 o
  -1   4   8         67.64         79.18        15.22 o
   0   4   8        681.77        686.72        22.44 o
   1   4   8        165.98        156.98        11.46 o
   2   4   8          9.45         13.67         6.15 o
   3   4   8         26.74         22.27        17.99 o
   4   4   8       1272.75       1155.22        90.52 o
   5   4   8         14.52          9.66        13.06 o
   6   4   8         74.35        123.65        34.56 o
   7   4   8          3.42         42.02        24.36 o
   8   4   8         52.45         88.43        33.03 o
 -11   5   8          5.30          5.57         8.82 o
 -10   5   8         43.73         41.39        11.69 o
  -9   5   8        306.38        294.85        28.34 o
  -8   5   8         23.28         11.11         6.88 o
  -7   5   8       1130.08       1109.29        41.17 o
  -6   5   8          0.78          0.52         6.26 o
  -5   5   8         76.68         80.88        10.72 o
  -4   5   8        198.54        190.01        22.27 o
  -3   5   8       1095.29       1117.19        35.38 o
  -2   5   8        186.74        177.69        17.42 o
  -1   5   8        301.43        273.47        16.73 o
   0   5   8        136.64        135.49        12.36 o
   1   5   8       1987.32       1974.64        45.25 o
   2   5   8         89.46         83.83        13.21 o
   3   5   8         84.47         82.12        17.88 o
   4   5   8         58.13         86.57        27.21 o
   5   5   8        116.26        150.20        36.87 o
   6   5   8       1095.96       1082.37        96.66 o
   7   5   8        203.66        190.03        46.52 o
   8   5   8          3.13        -13.39        13.39 o
 -11   6   8         25.82         11.58         9.97 o
 -10   6   8        206.27        237.63        26.45 o
  -9   6   8         29.85         31.89        11.10 o
  -8   6   8         18.01          9.24        10.44 o
  -7   6   8        150.88        120.49        14.24 o
  -6   6   8        275.32        274.63        22.41 o
  -5   6   8         52.16         47.92        10.34 o
  -4   6   8        279.99        280.16        19.58 o
  -3   6   8         48.89         56.15         8.78 o
  -2   6   8       1014.40       1028.21        33.07 o
  -1   6   8        125.81        132.18        12.15 o
   0   6   8        105.36        109.46        11.27 o
   1   6   8         85.75         88.58        10.68 o
   2   6   8          8.35         15.33         7.11 o
   3   6   8          0.79         -0.40         5.88 o
   4   6   8        473.45        551.44        65.94 o
   5   6   8          0.21         62.87        29.40 o
   6   6   8        452.18        365.14        56.50 o
   7   6   8        340.27        350.55        57.60 o
 -11   7   8         98.38        124.24        20.23 o
 -10   7   8          2.63         24.66        10.76 o
  -9   7   8         26.66         32.29        13.58 o
  -8   7   8         18.13         -1.64        10.61 o
  -7   7   8        222.78        208.53        27.05 o
  -6   7   8         34.84         52.45        15.76 o
  -5   7   8          1.21         11.14         9.46 o
  -4   7   8         65.05         68.56        14.43 o
  -3   7   8          2.69          8.49        10.20 o
  -2   7   8         19.86         18.53         5.97 o
  -1   7   8        484.73        460.45        35.34 o
   0   7   8         69.48         63.40        16.90 o
   1   7   8        168.82        177.28        26.83 o
   2   7   8         86.64        102.37        32.81 o
   3   7   8        388.99        447.32        58.15 o
   4   7   8          5.21          1.32        18.21 o
   5   7   8          1.82         20.74        22.93 o
   6   7   8          5.04         12.29        23.81 o
 -10   8   8          0.05          5.81         7.97 o
  -9   8   8          6.05          3.30        11.94 o
  -8   8   8        218.18        170.29        25.84 o
  -7   8   8        102.98        115.65        21.27 o
  -6   8   8        469.48        444.59        37.39 o
  -5   8   8          5.45         14.64         9.03 o
  -4   8   8         21.54         20.01        25.13 o
  -3   8   8        251.53        248.22        39.33 o
  -2   8   8        202.60        181.18        21.73 o
  -1   8   8        319.97        380.01        33.44 o
   0   8   8        120.40        172.70        46.25 o
   1   8   8         42.84         44.42        15.34 o
   2   8   8        365.19        409.47        57.93 o
   3   8   8         63.42         71.32        28.53 o
   4   8   8        193.31        248.51        49.59 o
   5   8   8         85.19         71.21        30.06 o
 -10   9   8          1.47          5.59         8.86 o
  -9   9   8        182.19        214.02        47.01 o
  -8   9   8          1.15         11.36        12.16 o
  -7   9   8        437.63        434.99        52.01 o
  -6   9   8         54.53         72.19        17.10 o
  -5   9   8        167.84        171.39        22.71 o
  -4   9   8          3.52         12.07        13.06 o
  -3   9   8        292.85        294.05        49.48 o
  -2   9   8          4.72          3.50        10.47 o
  -1   9   8        108.11        115.61        19.94 o
   0   9   8        109.88        141.41        41.14 o
   1   9   8        791.83        797.49        53.57 o
   2   9   8         78.93         87.56        31.27 o
   3   9   8         82.39        125.63        37.41 o
   4   9   8          3.02         -2.96        14.59 o
  -9  10   8          0.34          6.77         9.99 o
  -8  10   8        137.48        171.64        26.86 o
  -7  10   8          5.49         10.83         9.22 o
  -6  10   8         25.41         27.47        12.18 o
  -5  10   8        105.27         70.66        27.21 o
  -4  10   8          2.75          2.30        11.19 o
  -3  10   8        169.82        219.77        44.66 o
  -2  10   8        798.49        731.47        48.06 o
  -1  10   8          6.38         14.00        11.16 o
   0  10   8        413.66        439.09        41.53 o
   1  10   8         21.56          0.39        10.20 o
   2  10   8        245.96        177.74        40.16 o
   3  10   8         11.03         24.80        24.47 o
  -8  11   8         32.12         64.51        17.34 o
  -7  11   8        252.83        242.70        50.58 o
  -6  11   8         31.76        116.30        36.76 o
  -5  11   8          0.36        -13.61        15.91 o
  -4  11   8         24.52         -0.55        11.30 o
  -3  11   8         43.81         60.35        27.65 o
  -2  11   8        142.13        123.76        40.38 o
  -1  11   8        261.85        218.50        29.37 o
   0  11   8        174.65        191.03        34.89 o
   1  11   8        343.82        409.03        58.92 o
   2  11   8         12.57         46.41        24.36 o
  -5  12   8         10.26         38.18        18.32 o
  -4  12   8         82.94         81.52        30.06 o
  -3  12   8          4.93         16.35        17.66 o
  -2  12   8         91.99         56.29        25.67 o
  -1  12   8          0.45         11.81        11.89 o
   2 -13   9        170.28        186.77        28.18 o
  -2 -12   9         66.18         64.76        23.53 o
  -1 -12   9         27.68         36.14        17.12 o
   0 -12   9         20.76         13.16        11.55 o
   1 -12   9          2.07         -0.44        20.68 o
   2 -12   9        516.19        572.96        46.66 o
   3 -12   9         30.81         39.37        14.82 o
   4 -12   9         95.46         96.01        23.09 o
   5 -12   9         51.24         43.53        35.16 o
  -4 -11   9         19.39         42.35        19.20 o
  -3 -11   9        138.69        176.76        30.61 o
  -2 -11   9        100.43        123.96        19.87 o
  -1 -11   9         43.75         59.35        17.34 o
   0 -11   9        181.18        171.17        24.28 o
   1 -11   9          2.20          7.37        12.23 o
   2 -11   9         99.52         60.08        17.87 o
   3 -11   9        404.95        454.63        41.91 o
   4 -11   9        247.55        260.75        32.61 o
   5 -11   9          0.73         -9.00         9.00 o
   6 -11   9          5.78          6.81        15.36 o
   7 -11   9         35.05         64.83        37.80 o
  -5 -10   9         95.70         99.72        19.43 o
  -4 -10   9        307.79        278.90        37.08 o
  -3 -10   9          4.16         85.80        21.29 o
  -2 -10   9         50.14         76.50        15.39 o
  -1 -10   9         60.63         33.78        13.55 o
   0 -10   9         36.79         37.80        12.00 o
   1 -10   9         63.46         87.12        21.61 o
   2 -10   9        130.85        143.27        28.42 o
   3 -10   9        931.57        890.13        55.62 o
   4 -10   9          1.90          3.52        22.99 o
   5 -10   9        105.04         97.61        21.83 o
   6 -10   9        407.04        469.85        68.52 o
   7 -10   9         11.12         28.77        21.94 o
   8 -10   9          0.07         11.94        14.55 o
  -6  -9   9         16.53         27.51        17.28 o
  -5  -9   9         23.71         55.66        13.95 o
  -4  -9   9        303.52        366.88        31.12 o
  -3  -9   9          0.88         34.89        14.04 o
  -2  -9   9         13.37         16.46        16.79 o
  -1  -9   9        190.45        236.71        24.93 o
   0  -9   9        131.10        152.99        21.42 o
   1  -9   9        218.71        202.46        24.38 o
   2  -9   9        214.19        223.78        26.88 o
   3  -9   9       1023.43       1125.31        61.14 o
   4  -9   9        175.62        171.90        26.42 o
   5  -9   9          0.45          5.86        12.76 o
   6  -9   9         38.30         35.81        14.06 o
   7  -9   9         47.17         50.69        18.30 o
   8  -9   9         42.20         78.45        23.25 o
  -7  -8   9        210.02        239.04        35.10 o
  -6  -8   9          7.22         42.54        14.59 o
  -5  -8   9        143.23        154.78        20.96 o
  -4  -8   9        199.84        179.17        21.84 o
  -3  -8   9          6.63         30.28        12.73 o
  -2  -8   9         78.12         82.02        14.38 o
  -1  -8   9         73.01         77.17        22.77 o
   0  -8   9          1.25          9.26         7.73 o
   1  -8   9        113.91         92.00        16.90 o
   2  -8   9          4.91         17.17        10.81 o
   3  -8   9        778.66        695.31        58.04 o
   4  -8   9       1894.47       1901.47        80.71 o
   5  -8   9         25.82         15.15        11.64 o
   6  -8   9        130.17        117.67        25.34 o
   7  -8   9          0.58          2.86        11.00 o
   8  -8   9          0.04        -10.58        10.58 o
   9  -8   9          4.27          7.92        12.44 o
  -8  -7   9         83.63         99.55        22.27 o
  -7  -7   9          0.07         16.49         7.71 o
  -6  -7   9        165.66        204.32        24.02 o
  -5  -7   9        409.87        394.92        29.76 o
  -4  -7   9         41.44         40.38        10.09 o
  -3  -7   9        488.13        469.86        30.32 o
  -2  -7   9         95.92        109.88        12.99 o
  -1  -7   9        150.70        150.52        14.85 o
   0  -7   9         23.01          8.22         5.70 o
   1  -7   9        345.72        311.78        19.76 o
   2  -7   9        153.37        142.49        13.64 o
   3  -7   9       1092.36       1107.87        39.09 o
   4  -7   9       2623.75       2629.97        60.27 o
   5  -7   9        451.84        526.95        48.43 o
   6  -7   9        303.43        337.92        25.35 o
   7  -7   9        192.24        181.63        29.21 o
   8  -7   9          2.83         -7.33        14.16 o
   9  -7   9         15.92         18.53        38.79 o
  -9  -6   9          2.69        -12.34        12.34 o
  -8  -6   9        146.19        151.78        32.52 o
  -7  -6   9          0.11          4.48        10.11 o
  -6  -6   9        109.71        134.57        17.42 o
  -5  -6   9         16.96         19.67         7.83 o
  -4  -6   9          0.01         17.03         7.89 o
  -3  -6   9         23.54         13.68         5.84 o
  -2  -6   9        253.55        272.91        16.10 o
  -1  -6   9        145.96        121.03        12.67 o
   0  -6   9        712.74        756.34        29.75 o
   1  -6   9       1610.93       1588.00        42.77 o
   2  -6   9       1844.78       1882.43        47.51 o
   3  -6   9       1325.36       1309.19        40.79 o
   4  -6   9       2679.18       2872.16       107.54 o
   5  -6   9          0.04          2.37         7.70 o
   6  -6   9         15.06         41.36        10.30 o
   7  -6   9          0.01         33.25        15.46 o
   8  -6   9         14.43         24.81        14.35 o
   9  -6   9         13.66         19.38        12.05 o
  -9  -5   9         12.68          0.66         8.92 o
  -8  -5   9         87.92        105.98        16.92 o
  -7  -5   9         22.11         40.70        11.03 o
  -6  -5   9          0.39         -1.42         6.33 o
  -5  -5   9          1.83         -1.86         5.73 o
  -4  -5   9         23.32         39.05         8.78 o
  -3  -5   9       1633.09       1576.51        42.75 o
  -2  -5   9       1084.51       1053.84        29.59 o
  -1  -5   9        143.70        118.10        18.01 o
   0  -5   9         46.26         45.32         8.28 o
   1  -5   9        239.76        219.14        15.76 o
   2  -5   9       1002.97       1077.28        55.53 o
   3  -5   9        161.91        164.76        14.88 o
   4  -5   9       2283.61       2338.33       108.52 o
   5  -5   9        936.74        992.04        40.51 o
   6  -5   9         71.76         75.52        19.41 o
   7  -5   9        228.37        188.81        31.97 o
   8  -5   9         66.09        115.19        25.13 o
   9  -5   9         43.90         61.70        17.18 o
  10  -5   9          0.12          6.55        21.83 o
 -10  -4   9         91.29        108.28        20.23 o
  -9  -4   9        304.48        297.11        26.86 o
  -8  -4   9        137.27        147.06        17.73 o
  -7  -4   9         32.31         33.66         7.43 o
  -6  -4   9        140.21        110.57        13.75 o
  -5  -4   9          6.74         15.01         8.13 o
  -4  -4   9        368.42        356.15        21.95 o
  -3  -4   9        789.02        757.03        28.62 o
  -2  -4   9       1153.53       1166.20        29.73 o
  -1  -4   9       1235.87       1262.13        30.15 o
   0  -4   9        366.00        325.90        18.62 o
   1  -4   9          1.75         10.95         5.44 o
   2  -4   9         85.76        105.32        12.15 o
   3  -4   9         59.60         49.92         9.96 o
   4  -4   9       3023.42       2938.29        83.55 o
   5  -4   9        902.74        893.43        38.93 o
   6  -4   9          0.33          5.65        13.05 o
   7  -4   9         40.13         19.30        27.87 o
   8  -4   9         32.83         68.18        32.92 o
   9  -4   9         17.12         12.54        17.17 o
  10  -4   9        233.40        228.76        36.71 o
 -10  -3   9          0.13          0.18         6.68 o
  -9  -3   9         20.99         20.96         9.20 o
  -8  -3   9        180.65        178.09        18.79 o
  -7  -3   9        357.64        338.73        21.46 o
  -6  -3   9        236.68        270.66        18.61 o
  -5  -3   9        508.39        474.04        24.93 o
  -4  -3   9         54.46         54.34         9.86 o
  -3  -3   9         29.57         36.93         7.62 o
  -2  -3   9        164.87        171.75        11.44 o
  -1  -3   9        125.22        123.40         9.52 o
   0  -3   9          0.21         18.45         6.71 o
   1  -3   9        228.01        249.11        21.27 o
   2  -3   9        151.85        132.39        14.39 o
   3  -3   9        369.59        427.39        24.32 o
   4  -3   9       1204.64       1190.85        42.54 o
   5  -3   9        904.15        909.65        57.29 o
   6  -3   9        233.00        218.74        30.40 o
   7  -3   9        395.23        346.86        38.98 o
   8  -3   9         61.98         49.96        17.53 o
   9  -3   9         66.43         83.23        31.65 o
  10  -3   9          0.95         20.65        15.46 o
 -11  -2   9          5.54         13.61        14.04 o
 -10  -2   9        131.23        140.48        18.59 o
  -9  -2   9         79.05        105.59        13.20 o
  -8  -2   9         20.45         20.01         7.02 o
  -7  -2   9         16.64         24.74         6.52 o
  -6  -2   9        124.21        128.61        14.51 o
  -5  -2   9         89.25         87.76        11.08 o
  -4  -2   9         22.39         25.63         6.63 o
  -3  -2   9        751.07        791.62        27.57 o
  -2  -2   9       2735.09       2760.44        42.94 o
  -1  -2   9        697.43        667.15        21.10 o
   0  -2   9        163.87        184.76        16.26 o
   1  -2   9         13.94         10.62         6.65 o
   2  -2   9        175.44        171.35        14.99 o
   3  -2   9        123.34        101.44        12.83 o
   4  -2   9         29.84         60.29        10.65 o
   5  -2   9       1673.81       1618.04        76.51 o
   6  -2   9       1056.44       1079.43        65.83 o
   7  -2   9        577.68        564.02        50.23 o
   8  -2   9        853.63        753.26        60.76 o
   9  -2   9        127.71        102.68        52.72 o
  10  -2   9         15.40         31.38        29.51 o
 -11  -1   9        104.06         65.06        24.80 o
 -10  -1   9        440.30        432.95        45.70 o
  -9  -1   9        178.18        203.74        17.34 o
  -8  -1   9         76.33         88.91        15.09 o
  -7  -1   9        508.50        552.81        22.97 o
  -6  -1   9        989.12        955.80        31.70 o
  -5  -1   9        577.23        563.17        22.80 o
  -4  -1   9        229.98        217.51        13.89 o
  -3  -1   9        234.86        238.31        13.97 o
  -2  -1   9       1348.36       1311.77        27.39 o
  -1  -1   9        117.79        111.04         9.65 o
   0  -1   9          4.48          2.08         4.97 o
   1  -1   9        240.67        238.34        19.30 o
   2  -1   9        557.98        594.01        26.54 o
   3  -1   9       1045.15        980.85        38.22 o
   4  -1   9        985.90        962.36        55.86 o
   5  -1   9       3120.45       2740.30        99.99 o
   6  -1   9        339.85        381.66        39.26 o
   7  -1   9         16.58         54.36        17.32 o
   8  -1   9         13.71         -7.02        24.08 o
   9  -1   9         61.16         59.58        35.33 o
  10  -1   9          1.91         15.69        20.08 o
 -11   0   9        191.66        175.27        26.20 o
 -10   0   9          4.08         18.52        10.04 o
  -9   0   9        240.45        204.08        22.80 o
  -8   0   9          1.98          5.98         6.30 o
  -7   0   9        338.34        342.04        16.77 o
  -6   0   9        382.87        406.71        17.10 o
  -5   0   9        802.81        785.65        22.20 o
  -4   0   9        678.19        681.53        23.64 o
  -3   0   9        439.71        459.98        20.30 o
  -2   0   9        145.85        131.40        12.10 o
  -1   0   9       2252.16       2259.42        41.06 o
   0   0   9        719.04        765.58        24.27 o
   1   0   9         64.17         75.24         8.45 o
   2   0   9         43.51         41.40         8.79 o
   3   0   9        105.59        110.32        13.06 o
   4   0   9        110.33        110.83        23.59 o
   5   0   9        572.93        604.74        47.37 o
   6   0   9         29.19         15.81        26.39 o
   7   0   9        145.49        100.43        52.66 o
   8   0   9        146.37        181.69        45.09 o
   9   0   9         38.94         30.28        21.94 o
 -11   1   9        166.50        193.93        37.19 o
 -10   1   9         85.03        118.09        15.82 o
  -9   1   9        240.55        243.46        21.45 o
  -8   1   9        148.65        145.73        14.21 o
  -7   1   9        127.01        132.82        19.54 o
  -6   1   9         40.17         38.85         8.70 o
  -5   1   9        203.78        201.36        11.23 o
  -4   1   9        365.20        372.49        15.67 o
  -3   1   9        275.01        296.66        17.59 o
  -2   1   9        409.93        369.45        19.44 o
  -1   1   9       2169.65       2287.55        41.38 o
   0   1   9       1274.92       1299.48        51.13 o
   1   1   9        426.71        421.81        18.65 o
   2   1   9        153.67        168.67        12.59 o
   3   1   9        700.88        693.81        50.24 o
   4   1   9        863.76        804.70        92.71 o
   5   1   9         31.05         29.02        13.73 o
   6   1   9        900.61        896.39        61.88 o
   7   1   9        231.61        200.24        43.45 o
   8   1   9        250.32        200.24        42.46 o
   9   1   9        228.57        281.87        57.27 o
 -11   2   9         27.48         16.54         9.17 o
 -10   2   9          2.99         13.98         7.51 o
  -9   2   9       1022.61        937.26        41.27 o
  -8   2   9        147.35        166.80        15.40 o
  -7   2   9          1.23         10.49         5.76 o
  -6   2   9        346.58        355.69        19.86 o
  -5   2   9        890.78        829.24        28.03 o
  -4   2   9        658.13        648.91        26.43 o
  -3   2   9       3158.39       3224.77       114.06 o
  -2   2   9         11.88          6.66         4.04 o
  -1   2   9        473.05        478.30        19.29 o
   0   2   9        102.87         94.22         9.04 o
   1   2   9        595.72        595.35        22.36 o
   2   2   9        328.91        342.36        17.91 o
   3   2   9       1130.62       1140.82        40.60 o
   4   2   9       1436.59       1486.33        71.59 o
   5   2   9       1181.94       1147.24        67.40 o
   6   2   9        558.22        520.28        67.26 o
   7   2   9        139.39         90.74        30.72 o
   8   2   9         44.05         72.52        22.38 o
   9   2   9         29.59          8.01        13.82 o
 -11   3   9         88.23        128.22        17.02 o
 -10   3   9        142.80        125.24        16.65 o
  -9   3   9          0.35         32.07         9.33 o
  -8   3   9         64.41         49.04        10.12 o
  -7   3   9         52.31         36.85         7.54 o
  -6   3   9         28.33         29.01         8.04 o
  -5   3   9         10.22         14.26         6.81 o
  -4   3   9          1.02          2.94         4.98 o
  -3   3   9       1128.05       1138.06        65.91 o
  -2   3   9        281.45        244.84        20.23 o
  -1   3   9        980.15        939.43        26.82 o
   0   3   9       4228.69       4329.63        58.42 o
   1   3   9       1137.20       1105.44        33.58 o
   2   3   9         52.92         53.86        12.67 o
   3   3   9        487.64        453.55        37.31 o
   4   3   9        256.43        273.86        31.88 o
   5   3   9          0.05         17.12        19.64 o
   6   3   9         22.80         50.58        23.59 o
   7   3   9          1.10         -5.92        14.48 o
   8   3   9         55.00         60.45        26.55 o
 -11   4   9         40.20         56.99        13.05 o
 -10   4   9        116.32         95.77        14.38 o
  -9   4   9         16.50         18.64         8.06 o
  -8   4   9        209.91        216.33        19.96 o
  -7   4   9        473.78        426.31        26.33 o
  -6   4   9        416.38        412.35        24.49 o
  -5   4   9       1002.62       1037.70        35.92 o
  -4   4   9        754.54        761.90        28.72 o
  -3   4   9        270.23        261.76        15.69 o
  -2   4   9        667.68        634.98        32.68 o
  -1   4   9        638.69        670.29        35.74 o
   0   4   9       2284.17       2401.03        49.87 o
   1   4   9       1617.40       1669.21        38.96 o
   2   4   9        152.15        143.86        19.39 o
   3   4   9          3.93         -1.07         5.40 o
   4   4   9          0.68         12.51        12.40 o
   5   4   9        625.78        686.29        75.38 o
   6   4   9        217.73        207.70        44.87 o
   7   4   9        933.35        851.96        90.74 o
   8   4   9         10.48         27.98        22.71 o
 -11   5   9         22.45         40.54        12.50 o
 -10   5   9         82.14         91.53        16.40 o
  -9   5   9         27.43         21.69        10.04 o
  -8   5   9         91.21         72.93        12.10 o
  -7   5   9         27.37         42.08         9.84 o
  -6   5   9         72.83         83.43        12.09 o
  -5   5   9        235.82        206.66        31.00 o
  -4   5   9       2435.26       2426.70       106.66 o
  -3   5   9        452.40        457.88        39.36 o
  -2   5   9       4143.69       4007.37        81.71 o
  -1   5   9         10.23         13.28         5.46 o
   0   5   9       1161.60       1219.23        36.06 o
   1   5   9         14.05         17.58         5.04 o
   2   5   9        708.26        722.02        35.11 o
   3   5   9        255.08        278.35        24.34 o
   4   5   9          5.69         44.33        13.28 o
   5   5   9        159.05        236.88        47.51 o
   6   5   9        564.64        580.63        73.62 o
   7   5   9        254.10        212.41        48.82 o
 -11   6   9        223.79        266.26        29.77 o
 -10   6   9         84.65         97.00        24.93 o
  -9   6   9        454.40        443.02        35.22 o
  -8   6   9         37.38         42.40        15.08 o
  -7   6   9        103.18        110.17        16.26 o
  -6   6   9        179.34        172.29        18.20 o
  -5   6   9         38.39         36.87         9.97 o
  -4   6   9          9.05         10.86         6.45 o
  -3   6   9         26.69         70.34        10.14 o
  -2   6   9       1661.58       1659.94        53.67 o
  -1   6   9        501.04        537.54        30.58 o
   0   6   9         84.56         98.65        11.30 o
   1   6   9        696.64        750.09        29.95 o
   2   6   9        401.63        422.81        60.35 o
   3   6   9        386.35        384.40        27.89 o
   4   6   9         90.87         75.03        13.15 o
   5   6   9         22.24         33.24        22.82 o
   6   6   9         78.29        147.24        39.72 o
 -10   7   9        164.61        174.27        27.34 o
  -9   7   9         11.89         10.35        27.37 o
  -8   7   9         32.87         21.76        11.48 o
  -7   7   9         73.47         73.08        18.20 o
  -6   7   9        344.78        341.92        33.17 o
  -5   7   9        438.98        476.76        37.28 o
  -4   7   9       1088.06       1092.99        52.86 o
  -3   7   9        517.37        583.65        36.64 o
  -2   7   9         29.29         35.22        20.63 o
  -1   7   9        851.56        860.95        49.68 o
   0   7   9        130.02        101.84        19.73 o
   1   7   9         24.01         30.48        12.01 o
   2   7   9         77.41         53.87        26.33 o
   3   7   9        210.27        176.21        38.29 o
   4   7   9        273.68        375.13        56.94 o
   5   7   9        208.57        230.52        48.06 o
   6   7   9        589.50        642.18        80.20 o
 -10   8   9         25.79         55.81        18.25 o
  -9   8   9         65.29         68.24        17.90 o
  -8   8   9         53.89         74.03        18.32 o
  -7   8   9        106.48        125.77        23.01 o
  -6   8   9          4.75          8.11        24.52 o
  -5   8   9         37.66         53.78        14.92 o
  -4   8   9         11.48         13.40         7.79 o
  -3   8   9        925.39        931.09        47.01 o
  -2   8   9         45.05         77.90        25.13 o
  -1   8   9       1790.28       1996.81        78.00 o
   0   8   9         73.00         79.82        17.04 o
   1   8   9          0.06         10.89        10.81 o
   2   8   9        183.86        209.67        43.67 o
   3   8   9        467.17        531.91        70.88 o
   4   8   9        138.20        154.37        41.91 o
   5   8   9          0.23         25.78        29.62 o
  -9   9   9         39.23         50.50        16.40 o
  -8   9   9        364.16        380.93        39.34 o
  -7   9   9        137.43        184.95        25.96 o
  -6   9   9        175.33        157.75        23.34 o
  -5   9   9         88.48        101.40        18.37 o
  -4   9   9         19.79         18.76        17.34 o
  -3   9   9          1.89         27.54        17.88 o
  -2   9   9        865.38        838.47        83.06 o
  -1   9   9        478.95        489.04        44.44 o
   0   9   9        119.31        107.52        20.95 o
   1   9   9        271.11        245.33        43.78 o
   2   9   9        417.47        489.56        64.95 o
   3   9   9        151.58        165.13        42.46 o
   4   9   9         90.11        135.83        44.22 o
  -8  10   9          1.57         -4.14         7.95 o
  -7  10   9          2.55         17.15        12.12 o
  -6  10   9          0.30         -4.91        10.53 o
  -5  10   9          7.00         41.47        20.74 o
  -4  10   9         61.86        114.66        33.90 o
  -3  10   9        730.41        705.05        80.31 o
  -2  10   9        999.80        887.84        88.10 o
  -1  10   9          0.27          7.80         9.54 o
   0  10   9        496.60        505.64        43.95 o
   1  10   9        231.30        289.44        48.61 o
   2  10   9          2.00          3.62        12.84 o
  -6  11   9        198.93        246.43        50.58 o
  -5  11   9        196.53        193.98        46.41 o
  -4  11   9         63.36         36.32        20.41 o
  -3  11   9         93.17         76.03        29.62 o
  -2  11   9        308.43        347.48        57.93 o
  -1  11   9         92.66        110.71        33.57 o
   0  11   9        470.36        482.30        45.58 o
  -1 -12  10        269.12        278.49        41.36 o
   0 -12  10          0.07         13.78        10.28 o
   1 -12  10         33.75         23.64        12.25 o
   2 -12  10         14.17         24.71        14.04 o
   3 -12  10         35.36         31.14        35.71 o
   4 -12  10         77.14         74.10        19.90 o
  -3 -11  10          8.98         39.61        16.02 o
  -2 -11  10         33.05         34.23        15.03 o
  -1 -11  10          2.06         -7.35         8.83 o
   0 -11  10        244.36        240.75        29.17 o
   1 -11  10        145.20        166.88        24.67 o
   2 -11  10       1343.91       1425.52        72.70 o
   3 -11  10         13.78         12.20        12.76 o
   4 -11  10        122.19        131.46        31.54 o
   5 -11  10          0.82          5.87         8.95 o
   6 -11  10        283.64        375.88        43.25 o
  -5 -10  10         86.29         82.73        23.81 o
  -4 -10  10        183.58        195.41        32.92 o
  -3 -10  10        124.15        164.47        29.40 o
  -2 -10  10          0.28         14.15        13.28 o
  -1 -10  10          7.98         17.35        10.29 o
   0 -10  10          0.74         37.62        12.62 o
   1 -10  10          7.27          3.92        12.73 o
   2 -10  10         82.83         92.34        17.65 o
   3 -10  10         99.82        134.88        24.07 o
   4 -10  10         23.60         38.41        16.08 o
   5 -10  10        243.89        248.54        34.27 o
   6 -10  10          2.26          8.53        11.44 o
   7 -10  10        160.74        221.30        33.56 o
  -6  -9  10        147.43        175.68        24.01 o
  -5  -9  10        151.58        153.28        29.29 o
  -4  -9  10         57.21         59.58        19.42 o
  -3  -9  10        185.49        174.45        27.87 o
  -2  -9  10         55.03         36.43        17.55 o
  -1  -9  10         10.06         13.53         9.74 o
   0  -9  10        536.25        594.33        40.96 o
   1  -9  10          4.57         -8.39         8.39 o
   2  -9  10          0.11         -1.14        14.92 o
   3  -9  10        128.08        134.19        23.37 o
   4  -9  10        200.97        174.35        30.50 o
   5  -9  10         55.99         72.95        20.26 o
   6  -9  10         39.50         67.50        17.06 o
   7  -9  10          0.50          2.90        40.10 o
   8  -9  10        118.92        115.70        26.33 o
  -7  -8  10         59.78         81.62        17.79 o
  -6  -8  10          5.72        -10.35        23.04 o
  -5  -8  10         23.95         15.52         8.21 o
  -4  -8  10         56.16         67.15        18.32 o
  -3  -8  10         18.66         47.95        16.57 o
  -2  -8  10          0.00         30.94        11.52 o
  -1  -8  10        123.01        124.87        17.53 o
   0  -8  10          6.74         11.99        19.80 o
   1  -8  10        165.01        160.97        34.18 o
   2  -8  10        156.25        171.03        24.82 o
   3  -8  10       1114.99       1148.26        69.01 o
   4  -8  10          0.36         10.92        12.51 o
   5  -8  10         38.60         17.08        12.34 o
   6  -8  10          3.00         21.13        13.31 o
   7  -8  10        337.69        429.53        46.79 o
   8  -8  10          7.18         59.94        19.84 o
  -8  -7  10         42.96         52.31        21.01 o
  -7  -7  10          0.21          2.21         5.98 o
  -6  -7  10        309.19        327.53        26.02 o
  -5  -7  10        122.01        150.27        20.70 o
  -4  -7  10         11.07         14.40         9.73 o
  -3  -7  10        153.36        137.11        18.07 o
  -2  -7  10        112.49        113.79        16.16 o
  -1  -7  10         84.31         93.23        12.18 o
   0  -7  10          2.45          9.97         5.54 o
   1  -7  10          6.90         10.12         6.14 o
   2  -7  10        529.01        577.34        28.46 o
   3  -7  10        140.44        158.23        21.08 o
   4  -7  10          1.99         -0.21         5.62 o
   5  -7  10         16.81         35.95         9.66 o
   6  -7  10        246.15        217.96        29.96 o
   7  -7  10         19.65          8.15         9.72 o
   8  -7  10        136.48        148.52        25.62 o
   9  -7  10         52.24         68.50        22.40 o
  -8  -6  10         11.77         22.11         9.45 o
  -7  -6  10         96.94         60.04        16.81 o
  -6  -6  10         21.42         19.89         7.83 o
  -5  -6  10        273.16        276.18        23.45 o
  -4  -6  10        314.03        308.67        26.27 o
  -3  -6  10         32.97         42.93         8.08 o
  -2  -6  10        239.13        189.29        33.63 o
  -1  -6  10        361.82        379.30        22.80 o
   0  -6  10         52.98         48.23         9.64 o
   1  -6  10       2054.58       2162.35        52.76 o
   2  -6  10         13.46          6.84         6.73 o
   3  -6  10        754.07        682.24        31.27 o
   4  -6  10        111.84        115.01        14.85 o
   5  -6  10        323.50        343.13        28.38 o
   6  -6  10         13.98         19.29        10.87 o
   7  -6  10          7.21         17.33        11.64 o
   8  -6  10          8.00         11.95        53.05 o
   9  -6  10        250.62        336.88        44.28 o
  -9  -5  10          5.31         11.08         9.45 o
  -8  -5  10         19.85         25.78         9.10 o
  -7  -5  10         24.68         17.58         6.45 o
  -6  -5  10        168.52        159.59        16.51 o
  -5  -5  10          0.15          7.31         5.25 o
  -4  -5  10        160.44        161.05        15.60 o
  -3  -5  10         46.93         58.21         9.12 o
  -2  -5  10        909.79        946.96        41.08 o
  -1  -5  10         94.97         71.43        10.34 o
   0  -5  10       1037.02       1022.62        35.31 o
   1  -5  10         36.33         41.85        11.60 o
   2  -5  10       1553.83       1633.67        45.60 o
   3  -5  10         24.14         19.16         7.24 o
   4  -5  10        396.86        455.44        32.30 o
   5  -5  10          0.91          3.28         7.26 o
   6  -5  10        258.54        224.44        21.76 o
   7  -5  10          4.20          5.64        12.05 o
   8  -5  10        404.28        511.78        81.58 o
   9  -5  10          0.03          9.47        13.28 o
  -9  -4  10         87.80         80.15        18.19 o
  -8  -4  10          0.05         -7.51         7.51 o
  -7  -4  10         46.04         35.66         7.18 o
  -6  -4  10        158.62        149.46        15.72 o
  -5  -4  10         86.96         75.72        11.20 o
  -4  -4  10        374.93        378.12        28.34 o
  -3  -4  10        249.89        248.07        17.65 o
  -2  -4  10        222.24        212.64        22.55 o
  -1  -4  10       3197.17       3152.98       102.77 o
   0  -4  10         18.10         25.21         7.15 o
   1  -4  10         86.85         97.73        11.45 o
   2  -4  10          8.42         15.08         5.63 o
   3  -4  10        140.72        136.87        17.06 o
   4  -4  10         19.87         31.25         8.66 o
   5  -4  10         68.41         78.44        16.99 o
   6  -4  10         12.80         13.17        11.52 o
   7  -4  10         16.41        -14.32        14.32 o
   8  -4  10          0.07         20.03        16.57 o
   9  -4  10          3.50          4.60        21.78 o
 -10  -3  10         36.55         40.16        13.22 o
  -9  -3  10         11.66          1.92         8.85 o
  -8  -3  10          1.76          2.29         7.06 o
  -7  -3  10         18.07         18.21         6.88 o
  -6  -3  10        625.00        665.11        31.68 o
  -5  -3  10         37.18         30.00         7.87 o
  -4  -3  10       1893.64       1914.00        47.92 o
  -3  -3  10        141.85        154.32        13.52 o
  -2  -3  10          0.98          6.75         4.58 o
  -1  -3  10         10.31          9.95         4.83 o
   0  -3  10          0.06          8.11         5.83 o
   1  -3  10         38.71         43.69        10.51 o
   2  -3  10        317.44        354.31        21.86 o
   3  -3  10          1.41         16.38         6.95 o
   4  -3  10        331.46        315.14        22.73 o
   5  -3  10         15.35          6.85         6.58 o
   6  -3  10        957.39       1018.15        66.67 o
   7  -3  10         28.96         45.05        16.14 o
   8  -3  10        469.46        473.57        50.03 o
   9  -3  10         93.42        104.70        32.48 o
 -10  -2  10          8.85         -2.85         9.66 o
  -9  -2  10         38.81         25.06         7.27 o
  -8  -2  10          1.02          3.72         4.73 o
  -7  -2  10          6.04         21.46         7.01 o
  -6  -2  10          0.06          5.20         5.39 o
  -5  -2  10        803.56        875.68        32.99 o
  -4  -2  10        134.78        147.85        13.64 o
  -3  -2  10         32.57         27.89        15.23 o
  -2  -2  10          0.09         -4.33         4.33 o
  -1  -2  10          0.15         -2.40         3.58 o
   0  -2  10          0.08          4.99         5.07 o
   1  -2  10        698.22        683.13        28.50 o
   2  -2  10          4.54         12.85         8.82 o
   3  -2  10          1.29          5.81         5.82 o
   4  -2  10         26.43         18.19         7.97 o
   5  -2  10         84.13         69.39        12.44 o
   6  -2  10          0.00         23.50        14.62 o
   7  -2  10         10.57         14.21        15.60 o
   8  -2  10         63.40         64.36        37.03 o
   9  -2  10        947.59       1084.63        78.47 o
 -10  -1  10          0.26          6.81        11.74 o
  -9  -1  10         93.14         91.78        16.87 o
  -8  -1  10         11.84         18.69         5.75 o
  -7  -1  10          0.19         -4.61         5.20 o
  -6  -1  10         36.93         40.13         8.20 o
  -5  -1  10        294.93        278.11        18.40 o
  -4  -1  10        790.22        820.42        27.60 o
  -3  -1  10          7.55          3.81         4.16 o
  -2  -1  10        690.93        686.66        23.97 o
  -1  -1  10         11.26         12.91         5.03 o
   0  -1  10        812.53        861.01        31.02 o
   1  -1  10          1.12          9.30         5.88 o
   2  -1  10         10.44         11.12         6.11 o
   3  -1  10         23.19         20.91        14.93 o
   4  -1  10         20.49         12.17        10.55 o
   5  -1  10        158.11        174.51        27.08 o
   6  -1  10        472.65        475.79        45.97 o
   7  -1  10          4.01         36.58        15.96 o
   8  -1  10          0.19          3.32        21.40 o
   9  -1  10          3.95         76.80        35.55 o
 -11   0  10          1.21         -7.10        18.71 o
 -10   0  10         11.71         18.27        19.77 o
  -9   0  10        516.14        459.98        33.06 o
  -8   0  10         12.24          2.65         7.17 o
  -7   0  10          6.54          5.40         5.26 o
  -6   0  10         26.51         22.45         4.91 o
  -5   0  10       1914.74       1849.78        41.92 o
  -4   0  10        181.65        198.39        13.80 o
  -3   0  10        436.46        418.05        29.47 o
  -2   0  10         14.69         16.26         7.04 o
  -1   0  10        704.67        656.66        23.78 o
   0   0  10         48.95         61.38         8.39 o
   1   0  10        260.20        273.51        16.01 o
   2   0  10          3.12          0.10         4.46 o
   3   0  10         46.86         46.72         9.43 o
   4   0  10         15.55         19.21         6.89 o
   5   0  10        589.95        570.10        47.85 o
   6   0  10        184.43        156.23        28.74 o
   7   0  10        421.66        400.67        44.16 o
   8   0  10         14.73         26.67        17.12 o
   9   0  10         81.94         41.91        25.02 o
 -11   1  10          2.55         41.30        15.67 o
 -10   1  10        148.12        197.37        24.21 o
  -9   1  10        190.69        186.94        19.18 o
  -8   1  10          5.33          1.88         5.27 o
  -7   1  10         51.26         52.16         8.80 o
  -6   1  10        257.72        247.55        16.99 o
  -5   1  10        183.04        188.54        14.25 o
  -4   1  10       3303.34       3303.78        60.13 o
  -3   1  10         27.64         23.98         5.65 o
  -2   1  10         10.64          2.43         4.73 o
  -1   1  10          0.35          7.72         4.39 o
   0   1  10          3.69          8.63         4.35 o
   1   1  10          0.30          0.90         4.73 o
   2   1  10        314.93        355.89        22.16 o
   3   1  10         23.96         44.12        10.56 o
   4   1  10        272.16        251.94        21.44 o
   5   1  10         49.06         27.61        14.22 o
   6   1  10         97.05         58.77        25.73 o
   7   1  10          7.84         18.51        13.54 o
   8   1  10        122.60        132.21        40.49 o
 -11   2  10         72.93         71.36        15.43 o
 -10   2  10         45.25         60.91        13.59 o
  -9   2  10        161.54        153.20        18.00 o
  -8   2  10         10.39          9.46         6.22 o
  -7   2  10         72.13         82.16        10.48 o
  -6   2  10         65.20         53.02         9.90 o
  -5   2  10        707.26        702.84        30.52 o
  -4   2  10        215.11        214.71        19.23 o
  -3   2  10        331.43        321.79        25.96 o
  -2   2  10        124.38        128.77        15.57 o
  -1   2  10       1440.29       1501.06        36.69 o
   0   2  10          3.79         13.49         6.52 o
   1   2  10          6.38          4.99         3.51 o
   2   2  10          1.55         11.66         7.04 o
   3   2  10         34.48         43.15         8.65 o
   4   2  10         39.27         24.79        13.58 o
   5   2  10         78.16         87.20        37.30 o
   6   2  10        223.76        214.72        43.78 o
   7   2  10        473.15        531.48        72.52 o
   8   2  10          6.93         -0.22        17.45 o
 -11   3  10          3.68         -6.95        10.25 o
 -10   3  10          8.51          5.53         6.77 o
  -9   3  10        149.04        148.54        17.79 o
  -8   3  10        252.89        265.83        19.77 o
  -7   3  10          0.53         -1.56         6.30 o
  -6   3  10        156.13        154.19        15.72 o
  -5   3  10         39.86         44.48         9.16 o
  -4   3  10        928.92       1002.15        40.66 o
  -3   3  10        111.51        138.24        18.21 o
  -2   3  10         19.91         17.09         8.62 o
  -1   3  10         17.51         25.88         6.77 o
   0   3  10       2865.13       3047.13        58.31 o
   1   3  10         27.96         21.55         5.40 o
   2   3  10        442.81        488.77        25.88 o
   3   3  10         10.69         12.45         8.24 o
   4   3  10         73.21         83.81        12.75 o
   5   3  10         77.31         76.69        27.54 o
   6   3  10          3.29         13.17        15.25 o
   7   3  10        231.42        241.71        48.17 o
   8   3  10        115.46        114.55        39.72 o
 -11   4  10         63.70         66.54        22.18 o
 -10   4  10          2.69          1.09         7.87 o
  -9   4  10          4.32         11.29         8.63 o
  -8   4  10         16.02         12.98         8.13 o
  -7   4  10        230.66        195.48        18.64 o
  -6   4  10        110.40         97.46        14.03 o
  -5   4  10         13.85         13.66         6.16 o
  -4   4  10        187.28        212.24        18.79 o
  -3   4  10       7268.43       7019.88       370.24 o
  -2   4  10         12.29         23.87         8.44 o
  -1   4  10        184.14        203.50        21.07 o
   0   4  10          3.59          8.84         5.57 o
   1   4  10        472.37        436.35        23.22 o
   2   4  10         54.78         45.97        11.96 o
   3   4  10        415.20        435.78        30.27 o
   4   4  10         20.19          9.22         7.13 o
   5   4  10        219.85        190.91        42.90 o
   6   4  10         93.79        120.69        37.19 o
   7   4  10        152.18        161.83        42.46 o
 -10   5  10         69.92         96.28        18.10 o
  -9   5  10         18.62         21.24        10.70 o
  -8   5  10          3.26         17.23        10.71 o
  -7   5  10         78.23         84.54        13.97 o
  -6   5  10        550.87        584.27        40.04 o
  -5   5  10         69.54         96.31        14.58 o
  -4   5  10        195.42        182.66        17.47 o
  -3   5  10        335.70        313.25        25.93 o
  -2   5  10        356.29        312.52        24.54 o
  -1   5  10        193.12        184.34        18.26 o
   0   5  10          7.89         11.62         4.74 o
   1   5  10         16.95         19.62         6.42 o
   2   5  10         30.08         40.58         9.44 o
   3   5  10          4.57          7.53         6.28 o
   4   5  10        313.03        316.67        28.21 o
   5   5  10          7.22         10.84        26.61 o
   6   5  10        155.98        187.95        43.78 o
 -10   6  10          1.63          8.48        20.90 o
  -9   6  10          0.73          9.31         7.91 o
  -8   6  10          0.24         -5.45         8.28 o
  -7   6  10        485.92        470.04        35.14 o
  -6   6  10          1.50          6.83         6.07 o
  -5   6  10        483.42        548.87        31.07 o
  -4   6  10        231.84        235.83        19.42 o
  -3   6  10       1615.53       1406.27        55.85 o
  -2   6  10          0.00         12.14         8.55 o
  -1   6  10        356.42        374.48        33.96 o
   0   6  10         56.86         59.74         9.85 o
   1   6  10         13.44         10.08         8.39 o
   2   6  10         19.49         25.87         8.76 o
   3   6  10        442.63        499.22        40.98 o
   4   6  10         18.70         10.99        32.70 o
   5   6  10        187.38        248.18        49.59 o
   6   6  10         99.80        106.54        34.78 o
 -10   7  10         33.08         38.25        15.70 o
  -9   7  10          9.01         10.94         8.96 o
  -8   7  10         22.74         29.60        14.78 o
  -7   7  10         58.22         92.52        20.39 o
  -6   7  10         90.21         94.78        18.89 o
  -5   7  10         92.67        100.34        18.26 o
  -4   7  10         16.83         34.64        14.37 o
  -3   7  10        399.43        391.26        57.27 o
  -2   7  10       1234.44       1300.82        98.64 o
  -1   7  10          0.85          0.66        14.15 o
   0   7  10         29.66         14.02        18.71 o
   1   7  10          6.63         -0.55        13.82 o
   2   7  10        193.41        241.82        47.51 o
   3   7  10         78.39         98.64        29.51 o
   4   7  10        577.05        654.03        76.69 o
   5   7  10         85.85         36.76        23.04 o
  -9   8  10         15.58         11.87        16.73 o
  -8   8  10         90.40        144.30        28.91 o
  -7   8  10         51.72         51.17        19.97 o
  -6   8  10         18.81         31.33        12.73 o
  -5   8  10        141.70        166.79        22.98 o
  -4   8  10         70.23         75.59        16.53 o
  -3   8  10        750.89        785.14        81.41 o
  -2   8  10        152.72        168.31        38.40 o
  -1   8  10         26.44         32.15        19.97 o
   0   8  10         67.36         77.20        18.73 o
   1   8  10        103.00         47.62        23.59 o
   2   8  10         13.19         -6.58        14.04 o
   3   8  10        283.71        366.68        59.47 o
   4   8  10         12.40         46.85        26.00 o
  -8   9  10          0.58         -2.30        11.14 o
  -7   9  10         46.25         67.76        31.43 o
  -6   9  10         62.36         50.45        14.50 o
  -5   9  10          1.98         18.38        12.01 o
  -4   9  10        134.67         97.76        31.27 o
  -3   9  10         93.34        144.39        38.73 o
  -2   9  10         10.15         18.98        17.55 o
  -1   9  10          7.35         12.29        14.59 o
   0   9  10        551.47        604.13        48.07 o
   1   9  10        107.53        101.82        32.70 o
   2   9  10         11.55         11.85        13.71 o
   3   9  10          5.60        -10.31        22.71 o
  -7  10  10          1.66         19.79        10.49 o
  -6  10  10         46.63         58.70        31.82 o
  -5  10  10        645.81        617.93        77.90 o
  -4  10  10         96.37        113.01        37.52 o
  -3  10  10          0.01          8.89        10.97 o
  -2  10  10        242.91        207.70        43.12 o
  -1  10  10        367.38        274.73        50.58 o
   0  10  10          7.71          7.46        11.63 o
   1  10  10         33.24         15.14        12.51 o
  -4  11  10        270.80        189.59        48.39 o
  -3  11  10         33.79         32.92        24.47 o
  -2  11  10        325.55        346.27        59.47 o
  -2 -11  11         44.34         70.00        21.50 o
  -1 -11  11         16.43         25.24        15.80 o
   0 -11  11        163.84        149.04        24.07 o
   1 -11  11          0.22         14.99        10.95 o
   2 -11  11        192.35        220.21        31.04 o
   3 -11  11        469.38        509.49        47.29 o
   4 -11  11        189.04        176.49        29.65 o
  -4 -10  11         16.09         66.71        25.02 o
  -3 -10  11          0.01         27.43        14.37 o
  -2 -10  11         63.83         58.81        18.87 o
  -1 -10  11         97.03        158.54        32.15 o
   0 -10  11          0.59         15.47        10.31 o
   1 -10  11        191.55        274.85        48.55 o
   2 -10  11         96.64        120.02        22.18 o
   3 -10  11        701.73        777.71        56.57 o
   4 -10  11          0.27          7.14        10.20 o
   5 -10  11         91.16        108.43        24.16 o
   6 -10  11          9.42         15.90        13.59 o
  -5  -9  11          2.23         24.47        14.04 o
  -4  -9  11        211.67        164.25        28.53 o
  -3  -9  11        153.86        171.82        30.28 o
  -2  -9  11        163.35        149.11        28.86 o
  -1  -9  11          5.90         16.68        14.81 o
   0  -9  11        154.50        146.94        22.45 o
   1  -9  11         63.74         74.11        16.71 o
   2  -9  11          2.47         -2.90         8.79 o
   3  -9  11        571.15        648.09        50.27 o
   4  -9  11         94.97         78.92        20.49 o
   5  -9  11        122.01        135.02        26.09 o
   6  -9  11        196.99        221.38        33.76 o
   7  -9  11          5.49         15.05        11.43 o
  -6  -8  11        135.20        139.20        21.41 o
  -5  -8  11         65.24        102.37        23.04 o
  -4  -8  11         14.25         46.30        16.35 o
  -3  -8  11        241.09        321.47        39.06 o
  -2  -8  11         62.83         50.80        17.45 o
  -1  -8  11         93.41        105.33        22.82 o
   0  -8  11         23.35         23.17        11.44 o
   1  -8  11        405.63        436.36        37.50 o
   2  -8  11        481.27        479.03        32.02 o
   3  -8  11        461.65        471.85        28.19 o
   4  -8  11        350.21        372.39        40.48 o
   5  -8  11        110.94        128.85        24.65 o
   6  -8  11          0.61         12.95        15.34 o
   7  -8  11          9.01         -0.30        31.05 o
  -7  -7  11         67.71         54.72        14.31 o
  -6  -7  11         45.79         48.58        11.25 o
  -5  -7  11         99.65        118.33        15.41 o
  -4  -7  11          1.91         -0.10        15.58 o
  -3  -7  11         55.62         57.01        14.46 o
  -2  -7  11        293.19        271.27        33.30 o
  -1  -7  11        124.40        121.31        17.30 o
   0  -7  11          4.31          2.51         6.58 o
   1  -7  11         10.32          9.45         7.81 o
   2  -7  11        814.45        859.15        36.44 o
   3  -7  11          8.55         20.12         7.13 o
   4  -7  11        827.17        803.39        63.95 o
   5  -7  11          2.31          8.51         6.97 o
   6  -7  11        255.89        287.96        24.81 o
   7  -7  11         77.68         88.14        15.63 o
   8  -7  11         28.33         26.66        12.39 o
  -8  -6  11          5.59          2.93         8.37 o
  -7  -6  11        195.58        179.16        17.54 o
  -6  -6  11        150.16        134.67        16.59 o
  -5  -6  11        239.79        232.04        20.31 o
  -4  -6  11        272.24        248.47        24.33 o
  -3  -6  11        227.06        252.58        23.73 o
  -2  -6  11       1365.92       1417.91        54.20 o
  -1  -6  11        888.70        856.32        41.87 o
   0  -6  11        521.03        481.75        30.03 o
   1  -6  11        457.86        533.33        28.30 o
   2  -6  11        272.66        260.48        20.61 o
   3  -6  11         59.02         68.81        11.02 o
   4  -6  11         17.78         19.28         8.04 o
   5  -6  11        180.92        187.44        31.25 o
   6  -6  11        151.68        156.75        19.14 o
   7  -6  11        321.55        325.36        27.97 o
   8  -6  11         55.77         33.18        16.35 o
  -8  -5  11        411.47        431.31        65.39 o
  -7  -5  11         83.01         69.92        12.87 o
  -6  -5  11        312.35        305.44        23.37 o
  -5  -5  11        787.29        820.58        35.97 o
  -4  -5  11        590.48        610.81        30.08 o
  -3  -5  11         39.83         42.89        11.06 o
  -2  -5  11        445.14        473.21        31.18 o
  -1  -5  11       1045.79       1007.72        83.39 o
   0  -5  11        452.97        435.58        24.97 o
   1  -5  11         21.94         40.84        11.50 o
   2  -5  11         99.95        121.80        14.03 o
   3  -5  11        634.92        677.11        32.86 o
   4  -5  11        668.03        704.97        63.34 o
   5  -5  11        326.65        360.50        28.41 o
   6  -5  11          2.44          6.23         6.58 o
   7  -5  11          1.26         11.36        10.26 o
   8  -5  11         11.47         10.48        15.03 o
  -9  -4  11          2.28         31.81        11.99 o
  -8  -4  11         59.89         76.00        13.89 o
  -7  -4  11        252.19        286.97        21.18 o
  -6  -4  11          4.53         13.13         7.42 o
  -5  -4  11        214.85        214.73        18.47 o
  -4  -4  11       3144.99       3175.67        65.99 o
  -3  -4  11        209.27        195.13        16.57 o
  -2  -4  11        283.41        278.75        45.64 o
  -1  -4  11        203.01        211.02        19.74 o
   0  -4  11          4.36          1.76         6.59 o
   1  -4  11         49.45         54.63        12.72 o
   2  -4  11        120.41        111.49        16.55 o
   3  -4  11        270.32        277.20        21.26 o
   4  -4  11         61.54         61.99        12.22 o
   5  -4  11        228.99        216.83        21.61 o
   6  -4  11         18.92          5.45        14.32 o
   7  -4  11        299.61        258.38        28.62 o
   8  -4  11        203.52        242.11        36.87 o
  -9  -3  11        227.33        218.69        25.88 o
  -8  -3  11        191.66        182.66        21.06 o
  -7  -3  11        281.33        295.51        21.01 o
  -6  -3  11        751.96        794.73        35.42 o
  -5  -3  11        128.24        146.57        14.79 o
  -4  -3  11        567.59        534.31        26.81 o
  -3  -3  11         26.56         25.90         7.09 o
  -2  -3  11         22.06         14.90         6.59 o
  -1  -3  11        232.01        253.72        21.54 o
   0  -3  11        169.13        182.72        16.11 o
   1  -3  11        457.68        470.20        33.48 o
   2  -3  11       1017.86       1105.92        47.24 o
   3  -3  11         23.48         33.13         8.65 o
   4  -3  11        626.01        598.71        32.85 o
   5  -3  11        486.40        514.80        32.34 o
   6  -3  11        361.12        346.13        27.60 o
   7  -3  11         31.14         25.93        15.09 o
   8  -3  11        248.21        262.97        44.71 o
 -10  -2  11         44.43         84.37        28.31 o
  -9  -2  11         37.39         40.71        15.43 o
  -8  -2  11         14.92         11.61         9.31 o
  -7  -2  11        771.03        804.04        33.13 o
  -6  -2  11        986.78        971.27        37.74 o
  -5  -2  11        353.14        357.70        21.91 o
  -4  -2  11         64.74         47.14         8.83 o
  -3  -2  11        789.44        790.34        30.54 o
  -2  -2  11        132.34        114.18        11.75 o
  -1  -2  11          0.59         -4.18         5.57 o
   0  -2  11         44.21         27.39         7.97 o
   1  -2  11         30.24         30.87        14.34 o
   2  -2  11         36.88         45.47        10.74 o
   3  -2  11         81.30         99.47        13.56 o
   4  -2  11       1126.61       1158.92        44.86 o
   5  -2  11       1822.55       1823.68       121.22 o
   6  -2  11        589.25        601.53        36.45 o
   7  -2  11         78.86        138.83        26.10 o
   8  -2  11          6.16         11.75        14.07 o
 -10  -1  11        191.58        206.73        27.10 o
  -9  -1  11         22.88         23.53        13.90 o
  -8  -1  11         30.72         28.53         8.44 o
  -7  -1  11          7.78         14.54        10.93 o
  -6  -1  11        189.80        177.24        14.85 o
  -5  -1  11          1.03         -1.28        11.84 o
  -4  -1  11          1.11          9.90         5.46 o
  -3  -1  11       1774.92       1788.94        45.72 o
  -2  -1  11        136.17        111.95        14.20 o
  -1  -1  11          0.72          5.13         7.79 o
   0  -1  11        871.73        795.53        31.48 o
   1  -1  11        214.12        202.34        21.60 o
   2  -1  11        849.40        845.62        34.78 o
   3  -1  11        359.47        342.11        24.26 o
   4  -1  11         78.19         76.42        12.81 o
   5  -1  11        365.92        381.89        27.66 o
   6  -1  11        198.03        188.86        20.67 o
   7  -1  11         32.48         38.11        18.84 o
   8  -1  11         83.95        134.98        29.42 o
 -10   0  11         93.38         83.26        19.36 o
  -9   0  11          0.25          1.66         8.50 o
  -8   0  11        546.28        552.07        36.46 o
  -7   0  11        237.63        236.37        20.25 o
  -6   0  11        129.18        128.08        15.04 o
  -5   0  11        961.97        956.33        47.90 o
  -4   0  11        849.49        816.29        29.04 o
  -3   0  11        171.24        157.11        14.77 o
  -2   0  11        425.69        427.66        24.03 o
  -1   0  11         64.75         70.57        10.26 o
   0   0  11        209.42        174.35        13.90 o
   1   0  11         73.67         87.45        10.33 o
   2   0  11        907.91        868.76        39.60 o
   3   0  11       1138.87       1110.47        42.19 o
   4   0  11        115.32         86.20        14.00 o
   5   0  11         68.54         75.81        13.38 o
   6   0  11        331.44        365.51        46.96 o
   7   0  11        228.82        213.81        34.88 o
   8   0  11         23.90         75.91        24.17 o
 -10   1  11        109.87        140.39        23.14 o
  -9   1  11          0.18          9.03         6.28 o
  -8   1  11          4.74          2.52         8.09 o
  -7   1  11         21.48         25.03         7.55 o
  -6   1  11        387.56        384.26        21.45 o
  -5   1  11        867.27        810.81        34.19 o
  -4   1  11        479.14        448.84        34.32 o
  -3   1  11        197.91        193.30        21.63 o
  -2   1  11       1229.08       1161.15        51.77 o
  -1   1  11        378.63        349.40        21.38 o
   0   1  11        213.39        239.72        15.76 o
   1   1  11        619.21        563.63        24.11 o
   2   1  11         35.36         29.19         8.25 o
   3   1  11        223.02        202.24        18.14 o
   4   1  11          0.02         -5.61         9.18 o
   5   1  11        209.30        170.45        18.81 o
   6   1  11        573.49        597.58        54.17 o
   7   1  11        371.67        395.76        45.50 o
   8   1  11        250.86        235.57        52.23 o
 -10   2  11         24.31         45.48        10.64 o
  -9   2  11        194.16        209.20        19.23 o
  -8   2  11          0.05          5.69         6.14 o
  -7   2  11        127.27        131.28        14.60 o
  -6   2  11         10.58         16.32         7.60 o
  -5   2  11         13.39         28.43         9.04 o
  -4   2  11          0.17         19.01         9.38 o
  -3   2  11        417.63        356.79        28.57 o
  -2   2  11        627.12        547.86        32.91 o
  -1   2  11         76.35         55.28        11.30 o
   0   2  11        116.07         88.22         9.63 o
   1   2  11       1075.15       1043.40        32.77 o
   2   2  11         81.63         97.04        15.63 o
   3   2  11        660.84        610.72        32.67 o
   4   2  11        417.11        414.02        27.81 o
   5   2  11        212.94        206.84        27.86 o
   6   2  11          4.50          9.39        13.26 o
   7   2  11         16.05         22.49        16.79 o
 -10   3  11          3.18         12.83         9.15 o
  -9   3  11         86.46         82.71        14.02 o
  -8   3  11         32.04         20.74        10.50 o
  -7   3  11        194.46        185.57        18.06 o
  -6   3  11        117.84        104.87        13.90 o
  -5   3  11        263.73        281.08        20.23 o
  -4   3  11        628.50        645.68        34.25 o
  -3   3  11       3487.73       3290.51       160.41 o
  -2   3  11          8.50          8.78         6.53 o
  -1   3  11        667.02        634.35        33.86 o
   0   3  11         14.25         19.75         7.40 o
   1   3  11        279.34        272.44        30.56 o
   2   3  11         28.45         22.47        12.68 o
   3   3  11        146.96        121.83        15.40 o
   4   3  11        250.98        253.06        22.13 o
   5   3  11        156.37        157.48        21.18 o
   6   3  11         85.62         80.67        15.74 o
   7   3  11        133.37        144.06        41.58 o
 -10   4  11          5.01         27.84        11.88 o
  -9   4  11        244.30        261.22        23.87 o
  -8   4  11        285.90        304.31        24.38 o
  -7   4  11         55.52         72.75        13.30 o
  -6   4  11        466.14        488.25        27.93 o
  -5   4  11         44.93         54.55        11.15 o
  -4   4  11        826.97        747.09        63.25 o
  -3   4  11       1259.78       1119.29        50.74 o
  -2   4  11          6.95          6.72         6.14 o
  -1   4  11        645.58        598.34        33.20 o
   0   4  11         55.53         41.40         8.32 o
   1   4  11          1.94          8.77        10.64 o
   2   4  11        670.04        728.71        37.67 o
   3   4  11         88.54        115.94        16.79 o
   4   4  11        122.30        131.36        18.41 o
   5   4  11         29.23         34.19        11.89 o
   6   4  11         15.09          1.23        20.68 o
 -10   5  11          1.35          3.25         6.80 o
  -9   5  11         54.41         76.13        15.73 o
  -8   5  11         85.19        106.69        17.60 o
  -7   5  11        258.55        331.96        27.25 o
  -6   5  11        520.85        510.07        43.31 o
  -5   5  11        215.47        197.82        19.65 o
  -4   5  11        167.30        159.93        20.90 o
  -3   5  11        394.64        363.05        29.14 o
  -2   5  11        148.29        163.51        22.82 o
  -1   5  11        153.80        146.44        21.50 o
   0   5  11        181.88        187.88        18.53 o
   1   5  11         86.88         76.18        12.54 o
   2   5  11        321.03        325.14        26.21 o
   3   5  11          5.37          8.53        26.55 o
   4   5  11        530.93        517.24        37.96 o
   5   5  11        298.44        311.16        30.23 o
   6   5  11        425.99        409.74        74.61 o
  -9   6  11         41.68         49.64        17.57 o
  -8   6  11        262.32        281.78        35.53 o
  -7   6  11         22.08         29.85         9.10 o
  -6   6  11        704.12        679.39        41.69 o
  -5   6  11        111.96         99.45        14.41 o
  -4   6  11        106.41        135.50        20.15 o
  -3   6  11         90.60        101.16        16.40 o
  -2   6  11        499.20        421.75        30.27 o
  -1   6  11         34.00         47.17        10.62 o
   0   6  11        884.63        897.54        40.78 o
   1   6  11        444.83        470.41        80.75 o
   2   6  11         14.81         27.99         8.92 o
   3   6  11        315.87        395.21        57.49 o
   4   6  11         24.47         36.65        20.63 o
   5   6  11         26.09         33.35        23.70 o
  -9   7  11         66.33         98.84        21.59 o
  -8   7  11        287.46        358.97        38.30 o
  -7   7  11        154.49        175.55        25.96 o
  -6   7  11         13.89          9.44         9.03 o
  -5   7  11          0.94         15.09        10.13 o
  -4   7  11          9.84          6.03        18.65 o
  -3   7  11          1.64         20.19        18.21 o
  -2   7  11         97.44         50.36        22.27 o
  -1   7  11        242.55        226.35        42.35 o
   0   7  11         90.00         37.41        19.42 o
   1   7  11        195.45        262.12        44.87 o
   2   7  11         71.42         98.09        32.59 o
   3   7  11        834.86        992.29        92.60 o
   4   7  11        497.90        567.57        73.40 o
  -8   8  11        143.65        156.19        27.01 o
  -7   8  11          4.93         10.39         9.43 o
  -6   8  11          3.44          6.84         9.65 o
  -5   8  11        118.63        163.03        23.89 o
  -4   8  11          2.57        -20.74        20.74 o
  -3   8  11        534.71        471.46        65.06 o
  -2   8  11        112.21        126.94        35.77 o
  -1   8  11        414.44        421.65        60.02 o
   1   8  11        253.38        317.63        51.68 o
   2   8  11         14.57        -23.81        23.81 o
   3   8  11        333.56        291.41        55.74 o
  -7   9  11        183.39        203.37        38.57 o
  -6   9  11         62.57         47.60        14.56 o
  -5   9  11         17.55         56.18        27.54 o
  -4   9  11         12.57         53.43        25.13 o
  -3   9  11         12.31         20.41        13.82 o
  -2   9  11        169.76        223.50        46.52 o
  -1   9  11        401.74        351.98        55.52 o
   1   9  11        461.65        565.16        67.48 o
  -5  10  11        127.51         63.20        28.42 o
  -4  10  11         81.76        152.95        40.71 o
  -3  10  11        128.40        150.86        40.05 o
  -2  10  11          2.52          0.55        10.86 o
  -1  10  11          2.11          9.00        14.81 o
   1 -11  12        119.00        171.80        27.89 o
  -2 -10  12          2.50         21.83        18.32 o
  -1 -10  12         38.03         44.98        18.21 o
   0 -10  12         20.44          9.76        13.61 o
   1 -10  12          5.72          6.18        10.83 o
   2 -10  12          0.30        -12.10        27.70 o
   3 -10  12        104.76        104.06        23.15 o
   4 -10  12        650.49        826.01        63.18 o
  -4  -9  12         23.19         41.36        17.01 o
  -3  -9  12          2.27         11.74        14.04 o
  -2  -9  12          9.69          6.25        10.31 o
  -1  -9  12         31.32         33.24        16.13 o
   0  -9  12        185.39        145.49        31.49 o
   1  -9  12         57.48         55.29        17.24 o
   2  -9  12          9.80         12.91        13.82 o
   3  -9  12         54.22         71.87        23.21 o
   4  -9  12         38.43         60.00        20.02 o
   5  -9  12          0.03         -2.84        11.08 o
  -5  -8  12         31.50         40.49        16.35 o
  -4  -8  12         30.44         62.54        19.42 o
  -3  -8  12         32.82         18.65        13.93 o
  -2  -8  12         27.32         55.19        19.42 o
  -1  -8  12          3.53         -2.41        10.75 o
   0  -8  12         41.72         77.79        24.69 o
   1  -8  12         16.76          7.01         6.49 o
   2  -8  12          0.66         16.14         8.56 o
   3  -8  12          2.42          4.87         8.01 o
   4  -8  12         53.92         70.18        12.99 o
   5  -8  12         22.53         36.44        15.35 o
   6  -8  12        153.56        183.69        32.43 o
  -6  -7  12        326.44        260.38        33.96 o
  -5  -7  12        413.64        400.50        33.62 o
  -4  -7  12          7.92          8.87         8.90 o
  -3  -7  12         54.33         72.92        29.68 o
  -2  -7  12          2.50         25.33        10.65 o
  -1  -7  12        217.31        231.33        24.11 o
   0  -7  12         20.54         30.90         9.74 o
   1  -7  12         36.73         47.84        10.91 o
   2  -7  12         10.46         22.56         8.47 o
   3  -7  12        180.43        195.04        21.64 o
   4  -7  12         31.77         35.42        10.38 o
   5  -7  12        544.74        595.38        36.60 o
   6  -7  12         13.03         12.28        12.01 o
   7  -7  12        529.81        638.54        41.30 o
  -7  -6  12         63.58         54.81        12.51 o
  -6  -6  12        329.77        296.68        32.20 o
  -5  -6  12         91.85        111.70        18.88 o
  -4  -6  12        102.61         93.46        16.01 o
  -3  -6  12        127.78        121.20        28.91 o
  -2  -6  12          8.32          9.76         9.15 o
  -1  -6  12         76.85         71.52        13.23 o
   0  -6  12        222.10        203.80        22.19 o
   1  -6  12         77.46         62.14        10.93 o
   2  -6  12          1.89          4.63         6.90 o
   3  -6  12          0.69         10.49         9.04 o
   4  -6  12          8.56         20.17        13.94 o
   5  -6  12          2.30          1.81         6.74 o
   6  -6  12          0.78          8.13         7.70 o
   7  -6  12         15.49         16.66        18.24 o
  -8  -5  12         15.09          7.89        10.20 o
  -7  -5  12        330.25        341.64        24.14 o
  -6  -5  12        231.70        244.37        21.62 o
  -5  -5  12       3143.86       3195.56        73.48 o
  -4  -5  12         59.08         61.11        13.45 o
  -3  -5  12        339.61        347.30        28.39 o
  -2  -5  12         42.08         51.82        21.34 o
  -1  -5  12        525.18        497.96        48.61 o
   0  -5  12          4.11         -3.93         7.84 o
   1  -5  12        600.74        569.42        30.72 o
   2  -5  12          4.40         17.65         7.59 o
   3  -5  12         32.53         18.70         7.66 o
   4  -5  12          3.20          8.12         9.57 o
   5  -5  12         41.97         39.61        14.35 o
   6  -5  12          5.29         12.13         8.65 o
   7  -5  12          0.35          8.48         7.91 o
  -8  -4  12        481.73        534.59        33.84 o
  -7  -4  12         16.15         25.98         7.59 o
  -6  -4  12        572.07        595.52        32.23 o
  -5  -4  12        640.59        709.94        34.02 o
  -4  -4  12          1.20         24.38        10.56 o
  -3  -4  12         61.43         86.14        15.80 o
  -2  -4  12          4.99          7.57        14.76 o
  -1  -4  12         41.52         33.26         9.58 o
   0  -4  12         46.89         60.75        13.08 o
   1  -4  12          3.53          7.81         6.52 o
   2  -4  12         67.82         62.16        16.67 o
   3  -4  12         24.19         29.07         8.13 o
   4  -4  12        394.85        391.88        36.64 o
   5  -4  12          9.92          4.67         5.97 o
   6  -4  12        187.92        213.26        36.58 o
   7  -4  12          0.35         -8.72         8.72 o
   8  -4  12        225.80        225.71        25.45 o
  -9  -3  12          8.04          6.47        10.97 o
  -8  -3  12        227.26        204.81        18.86 o
  -7  -3  12        137.71        156.27        16.00 o
  -6  -3  12        232.66        197.41        18.99 o
  -5  -3  12       1224.37       1162.39        42.27 o
  -4  -3  12         28.62         28.46         7.83 o
  -3  -3  12         10.53         -6.52         6.52 o
  -2  -3  12         36.86         18.35         6.46 o
  -1  -3  12        123.87        159.84        40.27 o
   0  -3  12         29.47         40.10        11.14 o
   1  -3  12          0.35         14.10         7.07 o
   2  -3  12          1.18          2.88        10.47 o
   3  -3  12         91.64        106.03        14.75 o
   4  -3  12         38.61         41.56        10.16 o
   5  -3  12        465.02        489.33        32.19 o
   6  -3  12          9.98         11.49         9.25 o
   7  -3  12        163.21        170.14        22.25 o
   8  -3  12          5.13         20.58        10.44 o
  -9  -2  12          8.79         25.67        17.88 o
  -8  -2  12        104.86        103.69        18.59 o
  -7  -2  12         58.80         56.61         9.82 o
  -6  -2  12         61.80         66.85        10.74 o
  -5  -2  12        236.09        235.43        19.03 o
  -4  -2  12       1813.80       1804.20        50.04 o
  -3  -2  12          0.52          6.64         5.25 o
  -2  -2  12          1.09         -0.76         6.23 o
  -1  -2  12         15.29          8.20         8.78 o
   0  -2  12         75.08         70.12        13.31 o
   1  -2  12          9.65         15.13        10.06 o
   2  -2  12       3657.17       3280.15       106.40 o
   3  -2  12          0.00          2.77         6.30 o
   4  -2  12         27.65         37.36        10.51 o
   5  -2  12         14.91         18.00         8.93 o
   6  -2  12         73.38         44.92        13.33 o
   7  -2  12         12.59         19.15         9.19 o
   8  -2  12          1.79         -4.32        17.01 o
  -9  -1  12         85.27         44.05        15.50 o
  -8  -1  12          0.30          5.30         6.22 o
  -7  -1  12        265.91        308.82        27.86 o
  -6  -1  12         78.49         91.10        15.00 o
  -5  -1  12        610.94        605.11        29.46 o
  -4  -1  12        194.12        190.31        16.67 o
  -3  -1  12        388.17        333.81        49.81 o
  -2  -1  12          1.47         -5.46         6.06 o
  -1  -1  12        110.35        103.26        14.83 o
   0  -1  12         13.16         34.74        10.98 o
   1  -1  12        465.05        434.97        40.62 o
   2  -1  12          8.95          0.04         5.93 o
   3  -1  12        551.23        611.95        36.47 o
   4  -1  12         20.76          6.27         6.46 o
   5  -1  12         30.66         42.71        10.16 o
   6  -1  12         10.00         12.26        10.97 o
   7  -1  12        181.85        211.18        23.63 o
  -9   0  12          3.63          1.41         7.55 o
  -8   0  12         10.23         16.20        11.62 o
  -7   0  12          8.27          8.99         6.13 o
  -6   0  12         86.26         95.51        13.90 o
  -5   0  12          6.30         -0.62         5.94 o
  -4   0  12        791.92        826.79        48.63 o
  -3   0  12          0.11          0.69         6.63 o
  -2   0  12        327.64        304.63        21.50 o
  -1   0  12          0.67          1.43         5.65 o
   0   0  12        404.37        368.30        22.94 o
   1   0  12         74.76         84.12        12.28 o
   2   0  12        248.33        218.37        18.42 o
   3   0  12         28.81         25.54         9.47 o
   4   0  12         45.80         22.25         9.59 o
   5   0  12         42.87         28.48         9.57 o
   6   0  12        292.17        330.39        28.90 o
   7   0  12          0.50         -2.62         8.69 o
  -9   1  12         10.56          7.74         9.64 o
  -8   1  12         32.25         34.15         8.20 o
  -7   1  12        518.97        488.70        30.62 o
  -6   1  12         10.13          1.87         5.79 o
  -5   1  12        374.62        387.07        29.61 o
  -4   1  12         23.79         17.43        10.63 o
  -3   1  12       1073.07       1061.23        51.35 o
  -2   1  12          6.64         -3.42         7.30 o
  -1   1  12         17.30         18.76         6.96 o
   0   1  12         32.66         29.31         9.57 o
   1   1  12          5.35         -4.30         7.66 o
   2   1  12         22.92         11.29         8.17 o
   3   1  12       2751.37       2389.81        95.45 o
   4   1  12         11.07         30.08        11.07 o
   5   1  12        171.33        203.76        21.26 o
   6   1  12          7.74          4.13         8.90 o
   7   1  12         75.86         60.53        15.42 o
 -10   2  12        233.04        263.03        38.76 o
  -9   2  12         14.84          4.81         9.24 o
  -8   2  12          1.17          5.11         5.74 o
  -7   2  12         37.95         42.22        15.13 o
  -6   2  12        419.81        438.18        34.57 o
  -5   2  12         55.99         38.31        12.75 o
  -4   2  12        500.70        486.98        37.05 o
  -3   2  12        185.88        182.22        21.97 o
  -2   2  12        635.67        595.24        36.29 o
  -1   2  12         13.72         31.32         9.41 o
   0   2  12         97.28         80.83        12.95 o
   1   2  12          4.80         -2.85         6.01 o
   2   2  12          2.49          8.17         6.85 o
   3   2  12         32.45         44.25        11.28 o
   4   2  12        282.46        253.69        22.36 o
   5   2  12         53.38         44.11        11.68 o
   6   2  12         91.97         97.62        15.84 o
  -9   3  12         44.83         98.85        21.89 o
  -8   3  12         54.77         65.90        12.78 o
  -7   3  12        133.18        138.10        16.17 o
  -6   3  12          9.51          5.02         6.88 o
  -5   3  12        438.53        443.92        31.52 o
  -4   3  12        137.95        174.62        23.30 o
  -3   3  12          6.98          6.71        26.77 o
  -2   3  12         68.82         69.26        13.19 o
  -1   3  12        314.42        334.75        26.28 o
   0   3  12         14.63         24.10        12.67 o
   1   3  12        295.25        307.70        24.44 o
   2   3  12        142.76        166.05        19.01 o
   3   3  12          3.74         28.58        17.83 o
   4   3  12         38.88         66.05        12.60 o
   5   3  12          2.56         13.22        23.59 o
   6   3  12         23.11         23.38        11.36 o
  -9   4  12        131.24        161.89        21.35 o
  -8   4  12          3.06          2.03         9.52 o
  -7   4  12          6.58         -2.54         8.67 o
  -6   4  12       1849.63       1925.14       100.96 o
  -5   4  12        283.20        247.21        28.59 o
  -4   4  12        573.31        528.57        39.01 o
  -3   4  12         14.11          6.21        10.09 o
  -2   4  12        857.43        771.80        41.45 o
  -1   4  12         31.10         28.40        14.54 o
   0   4  12        155.29        154.00        21.89 o
   1   4  12         41.94         31.07         9.66 o
   2   4  12         81.44         62.10        16.90 o
   3   4  12          2.95         21.02        11.52 o
   4   4  12       1607.75       1481.77        62.23 o
   5   4  12         62.62         80.99        16.71 o
  -9   5  12        885.72        895.44        60.69 o
  -8   5  12         82.51        117.52        17.81 o
  -7   5  12         16.20         12.85        14.79 o
  -6   5  12        311.35        251.29        34.12 o
  -5   5  12       1331.65       1310.80        87.83 o
  -4   5  12          3.17         -3.92         6.79 o
  -3   5  12         83.98         70.58        25.78 o
  -2   5  12        469.62        445.35        32.31 o
  -1   5  12        317.62        302.37        25.79 o
   0   5  12          2.05         26.11        10.42 o
   1   5  12        569.59        632.02        35.77 o
   2   5  12          3.87         -6.91        10.86 o
   3   5  12        156.73        171.27        21.03 o
   4   5  12         31.59         44.61        37.52 o
   5   5  12          1.15          4.83        26.77 o
  -8   6  12        306.76        274.39        34.27 o
  -7   6  12        147.92        139.73        19.85 o
  -6   6  12         89.28         94.41        15.03 o
  -5   6  12        107.75        131.72        27.54 o
  -4   6  12        161.66        153.15        22.38 o
  -3   6  12        235.84        242.10        28.09 o
  -2   6  12        362.95        335.71        28.64 o
  -1   6  12         59.19         84.77        14.47 o
   2   6  12        303.37        369.53        54.20 o
   3   6  12        160.64        137.81        38.07 o
   4   6  12        155.71        152.18        43.56 o
  -8   7  12          9.82         16.32        29.40 o
  -7   7  12          0.30         17.02        12.90 o
  -6   7  12         41.04         62.60        22.71 o
  -5   7  12        101.58         82.51        32.59 o
  -4   7  12        143.56        159.75        39.39 o
  -3   7  12        831.36        834.41        86.46 o
  -2   7  12          2.94         35.99        22.49 o
  -1   7  12         51.26         31.16        16.57 o
   2   7  12         15.85         28.09        24.36 o
   3   7  12        363.27        435.25        63.09 o
  -7   8  12          5.03        -25.88        27.59 o
  -6   8  12        189.04        225.78        29.18 o
  -5   8  12         16.15         35.00        22.93 o
  -4   8  12         38.64         46.30        24.69 o
  -3   8  12         20.93         21.72        18.54 o
  -2   8  12         41.68         58.37        24.91 o
  -1   8  12        266.44        272.65        51.35 o
  -5   9  12         90.58        103.79        35.00 o
  -4   9  12         30.96         52.88        26.33 o
  -3   9  12        302.43        438.87        67.37 o
  -2   9  12         28.19         28.53        18.43 o
  -1   9  12         94.24         80.97        32.37 o
   0 -10  13        254.63        332.45        49.48 o
   1 -10  13        414.88        426.91        59.03 o
   2 -10  13         96.00         85.19        22.15 o
  -3  -9  13         16.24         35.44        18.10 o
  -2  -9  13          7.63        -12.84        12.84 o
  -1  -9  13         22.59         96.55        27.98 o
   0  -9  13        207.53        214.39        39.39 o
   1  -9  13        734.12        772.31        76.14 o
   2  -9  13         20.51         56.44        18.05 o
   3  -9  13        152.63        184.16        44.05 o
   4  -9  13         51.58         26.32        25.95 o
  -4  -8  13        169.13        214.50        34.45 o
  -3  -8  13         39.89         51.90        17.45 o
  -2  -8  13        197.94        177.63        33.90 o
  -1  -8  13        123.22        140.00        30.50 o
   0  -8  13         41.65         46.99        12.91 o
   1  -8  13          2.70         15.38        19.37 o
   2  -8  13         10.75          9.21         7.63 o
   3  -8  13          6.69          4.88         6.06 o
   4  -8  13         32.20         52.01        11.80 o
   5  -8  13          0.09         -5.36        11.60 o
  -5  -7  13         26.05         20.19        19.58 o
  -4  -7  13          2.54         24.27        12.65 o
  -3  -7  13          2.52          4.48         6.89 o
  -2  -7  13          9.54          8.36         7.22 o
  -1  -7  13        212.52        216.66        31.98 o
   0  -7  13         33.60         31.74        12.02 o
   1  -7  13        291.90        245.47        25.98 o
   2  -7  13        347.25        384.27        27.55 o
   3  -7  13        432.31        475.99        31.09 o
   4  -7  13         36.47         60.33        13.05 o
   5  -7  13        110.33        147.73        18.92 o
   6  -7  13         12.86         12.79        16.38 o
  -6  -6  13        730.61        718.14        72.41 o
  -5  -6  13        115.21        127.04        19.72 o
  -4  -6  13         49.19         53.11        17.94 o
  -3  -6  13        353.99        327.91        54.91 o
  -2  -6  13        199.06        186.59        22.64 o
  -1  -6  13          2.76         -5.94         9.51 o
   0  -6  13        225.38        253.53        25.78 o
   1  -6  13        144.40        143.08        19.80 o
   2  -6  13        612.21        663.03        35.52 o
   3  -6  13        287.80        333.88        26.24 o
   4  -6  13        195.76        235.72        29.21 o
   5  -6  13        218.68        241.05        23.50 o
   6  -6  13         91.46         88.37        21.63 o
  -7  -5  13         60.61         52.21        11.16 o
  -6  -5  13         74.73         83.69        18.10 o
  -5  -5  13        114.74        142.81        20.72 o
  -4  -5  13        205.71        248.13        25.96 o
  -3  -5  13        282.76        316.81        28.36 o
  -2  -5  13         68.74         82.45        15.19 o
  -1  -5  13        255.29        280.37        26.59 o
   0  -5  13        490.21        454.62        33.11 o
   1  -5  13         26.50         19.84        21.61 o
   2  -5  13          4.44         10.83         7.82 o
   3  -5  13         16.21         21.58        11.65 o
   4  -5  13         22.13         19.43        10.16 o
   5  -5  13         13.51         17.42         8.43 o
   6  -5  13          2.81         24.44         9.55 o
  -7  -4  13        932.64        936.30        43.49 o
  -6  -4  13         42.51         52.82        11.47 o
  -5  -4  13          3.69          7.71        14.81 o
  -4  -4  13         89.45         81.47        15.81 o
  -3  -4  13        110.32         87.20        15.56 o
  -2  -4  13         18.68         14.00         8.12 o
  -1  -4  13         96.30         95.81        20.02 o
   0  -4  13         89.63         87.69        15.72 o
   1  -4  13        180.15        162.68        30.83 o
   2  -4  13        164.15        189.27        19.13 o
   3  -4  13        139.94        148.00        19.50 o
   4  -4  13        432.54        454.53        30.48 o
   5  -4  13         44.45         27.37         9.66 o
   6  -4  13        180.50        176.43        21.29 o
   7  -4  13         40.40         42.47        14.43 o
  -8  -3  13        276.50        225.73        31.68 o
  -7  -3  13         22.60         28.44         8.86 o
  -6  -3  13        362.76        353.16        25.34 o
  -5  -3  13        547.38        587.35        31.63 o
  -4  -3  13          0.02          6.77         9.34 o
  -3  -3  13          4.13         -3.79        12.89 o
  -2  -3  13        165.43        132.05        19.15 o
  -1  -3  13        388.13        378.01        30.67 o
   0  -3  13          6.53         15.73         7.70 o
   1  -3  13        871.48        861.53        44.08 o
   2  -3  13         22.88         27.46         8.44 o
   3  -3  13         23.42         18.41         8.01 o
   4  -3  13        146.68        180.73        19.63 o
   5  -3  13          0.01          1.69         6.57 o
   6  -3  13         38.46         69.71        14.44 o
   7  -3  13        175.72        163.21        22.04 o
  -8  -2  13         56.78         87.37        19.24 o
  -7  -2  13          5.74          6.50         8.22 o
  -6  -2  13         60.79         54.95        14.95 o
  -5  -2  13        105.03        125.71        14.98 o
  -4  -2  13        301.58        284.53        21.17 o
  -3  -2  13         84.51         84.37        14.78 o
  -2  -2  13          1.40          1.16         5.85 o
  -1  -2  13          0.51          9.36        22.05 o
   0  -2  13         54.66         42.09        13.11 o
   1  -2  13        836.67        760.16        53.32 o
   2  -2  13         18.93         37.71         9.00 o
   3  -2  13         33.56         31.30         9.23 o
   4  -2  13        107.78        141.97        17.87 o
   5  -2  13        225.53        242.88        29.24 o
   6  -2  13         57.21         54.43        19.32 o
   7  -2  13          0.18         12.92        10.49 o
  -8  -1  13         11.71         13.54         9.93 o
  -7  -1  13          0.00         -0.32        11.17 o
  -6  -1  13          2.57          4.92         7.79 o
  -5  -1  13         38.59         46.19        12.56 o
  -4  -1  13         21.53         22.17         9.04 o
  -3  -1  13        299.49        303.22        26.00 o
  -2  -1  13        146.57        130.92        17.44 o
  -1  -1  13        411.15        343.70        58.97 o
   0  -1  13        498.14        443.47        31.06 o
   1  -1  13         42.61         23.59         9.84 o
   2  -1  13        160.27        177.18        18.14 o
   3  -1  13        177.80        187.50        19.19 o
   4  -1  13        166.90        167.86        19.57 o
   5  -1  13        332.98        366.32        28.84 o
   6  -1  13        153.67        151.63        26.79 o
  -9   0  13         58.18         78.31        19.05 o
  -8   0  13         13.93         31.82        12.06 o
  -7   0  13          7.91         10.45         7.69 o
  -6   0  13         33.57         27.23        13.98 o
  -5   0  13        142.13        128.77        36.37 o
  -4   0  13         13.19         12.29        15.47 o
  -3   0  13         14.59         18.95        11.64 o
  -2   0  13         40.04         36.04        13.14 o
  -1   0  13        566.64        498.00        28.58 o
   0   0  13        767.65        756.30        34.36 o
   1   0  13         46.17         86.21        15.00 o
   2   0  13        539.40        562.56        30.97 o
   3   0  13         90.46         97.62        14.52 o
   4   0  13         36.89         51.25        12.53 o
   5   0  13         52.69         48.03        12.32 o
   6   0  13         79.99         99.05        20.15 o
  -9   1  13         41.15         46.82        17.27 o
  -8   1  13         12.44          5.45         7.99 o
  -7   1  13          3.55         -0.97         8.27 o
  -6   1  13         28.40         25.05        10.73 o
  -5   1  13          8.97         30.35        11.12 o
  -4   1  13        316.08        305.30        30.94 o
  -3   1  13        483.05        447.11        34.79 o
  -2   1  13        101.40         86.07        15.05 o
  -1   1  13         18.12         27.88        15.03 o
   0   1  13        105.72        103.52        15.51 o
   1   1  13         28.75         23.96        10.26 o
   2   1  13        109.65         86.97        13.24 o
   3   1  13          1.80         20.41         8.56 o
   4   1  13         43.87         43.33        11.95 o
   5   1  13        103.11         95.95        15.95 o
   6   1  13        308.85        306.20        30.33 o
  -9   2  13         28.65         50.36        11.16 o
  -8   2  13         63.79         52.16        12.63 o
  -7   2  13          6.75          3.46         8.55 o
  -6   2  13         46.52         80.51        15.49 o
  -5   2  13        301.81        268.75        34.17 o
  -4   2  13         66.71         61.02        15.47 o
  -3   2  13        303.46        287.07        28.30 o
  -2   2  13        179.46        185.39        21.95 o
  -1   2  13         70.40         82.71        14.17 o
   0   2  13        226.52        245.00        27.98 o
   1   2  13        380.43        377.10        34.12 o
   2   2  13         30.59         53.90        18.10 o
   3   2  13        677.01        721.46        48.81 o
   4   2  13          3.19         -4.66         7.02 o
   5   2  13         29.86         25.89         9.31 o
  -9   3  13         19.96         24.57         9.45 o
  -8   3  13         14.16         -0.70        10.31 o
  -7   3  13         68.96         61.65        13.36 o
  -6   3  13        140.45        192.66        27.43 o
  -5   3  13        279.46        223.97        28.08 o
  -4   3  13         28.47         39.92        13.11 o
  -3   3  13         30.78         34.37        12.70 o
  -2   3  13         76.02         79.42        15.00 o
  -1   3  13          1.91         -4.75         6.35 o
   0   3  13         62.01         49.59        13.71 o
   1   3  13        316.76        279.78        30.28 o
   2   3  13        123.64        154.92        19.75 o
   3   3  13        438.11        445.49        33.63 o
   4   3  13          1.60          5.16         6.73 o
   5   3  13         87.70         91.89        17.26 o
  -8   4  13          0.48          3.69         8.47 o
  -7   4  13         67.56        114.58        17.46 o
  -6   4  13         18.74         26.35        13.44 o
  -5   4  13        305.40        288.82        31.93 o
  -4   4  13          5.77          4.27         9.22 o
  -3   4  13          2.64          1.91         8.23 o
  -2   4  13        271.76        284.12        27.06 o
  -1   4  13        101.00        105.01        40.98 o
   0   4  13        314.31        333.10        32.37 o
   1   4  13         12.87          9.44         7.79 o
   2   4  13        101.59         83.63        14.09 o
   3   4  13          6.36          0.56        10.09 o
   4   4  13          8.20         15.50        14.04 o
  -8   5  13        613.90        626.52        58.39 o
  -7   5  13         68.25         96.66        19.37 o
  -6   5  13        229.80        223.76        51.07 o
  -5   5  13         23.88         67.13        16.64 o
  -4   5  13        354.27        325.46        49.54 o
  -3   5  13         34.47         22.40         8.78 o
  -2   5  13         83.18         79.56        15.81 o
  -1   5  13          2.39         13.04         9.35 o
   0   5  13         30.13         51.35        15.58 o
   1   5  13        117.69        128.81        20.74 o
   2   5  13         74.08         85.91        18.87 o
   3   5  13         42.14         59.91        13.90 o
  -7   6  13         38.87         54.58        33.90 o
  -6   6  13          3.78          8.01        14.37 o
  -5   6  13         52.22         46.96        20.08 o
  -4   6  13        204.85        234.25        48.06 o
  -3   6  13         34.16          7.24        14.59 o
  -2   6  13        213.87        174.67        41.25 o
  -1   6  13        250.35        242.37        45.64 o
  -6   7  13        975.44        998.44       102.81 o
  -5   7  13         22.44         33.90        25.89 o
  -4   7  13         19.21         40.49        24.03 o
  -3   7  13          4.02         -4.39        17.55 o
  -2   7  13         58.57         90.30        32.48 o
  -5   8  13          0.35         -7.79        12.73 o
  -4   8  13        205.55        257.62        54.09 o
  -3   8  13        905.70        990.54        99.73 o
  -2   8  13        302.69        303.81        54.97 o
  -2  -8  14         97.46         80.97        24.36 o
  -1  -8  14         41.63         60.02        21.40 o
   0  -8  14         30.28         20.52        14.48 o
   1  -8  14        436.18        413.17        35.67 o
   2  -8  14         17.12         15.46        10.47 o
   3  -8  14         75.18         67.54        13.59 o
  -4  -7  14        197.42        175.19        25.45 o
  -3  -7  14          1.86          7.57         8.20 o
  -2  -7  14         46.66         17.32        18.82 o
  -1  -7  14          0.24         15.08         9.73 o
   0  -7  14          5.52         36.47        11.53 o
   1  -7  14          1.16         10.49         6.79 o
   2  -7  14          3.01         17.22        10.10 o
   3  -7  14          0.83          6.91         8.28 o
   4  -7  14          5.66          8.49        10.04 o
  -5  -6  14        122.86        131.57        20.78 o
  -4  -6  14          0.21         -4.98        11.36 o
  -3  -6  14          0.17          8.67        10.64 o
  -2  -6  14          0.37          0.87         9.49 o
  -1  -6  14        347.88        322.34        30.37 o
   0  -6  14          0.18        -13.24        27.98 o
   1  -6  14        450.99        516.15        37.63 o
   2  -6  14         55.19         73.77        14.92 o
   3  -6  14         88.10         60.47        13.19 o
   4  -6  14          6.92         28.56        10.26 o
   5  -6  14        529.28        546.51        36.41 o
  -6  -5  14        219.22        280.88        30.27 o
  -5  -5  14          6.45         27.37        15.31 o
  -4  -5  14         55.10         67.33        38.18 o
  -3  -5  14         42.27         56.41        15.11 o
  -2  -5  14        212.31        188.97        23.03 o
  -1  -5  14         38.96         42.16        12.68 o
   0  -5  14          3.08         -0.63        10.09 o
   1  -5  14          6.83         14.36         9.60 o
   2  -5  14       1119.18       1194.56        97.43 o
   3  -5  14         12.43         38.36        10.24 o
   4  -5  14         24.84         21.53        13.26 o
   5  -5  14          0.01          5.10         7.49 o
  -6  -4  14          0.23         -0.14         7.66 o
  -5  -4  14         14.02         14.79         9.88 o
  -4  -4  14          4.31         13.86        28.20 o
  -3  -4  14         98.25         97.12        17.16 o
  -2  -4  14          1.29         14.79        16.62 o
  -1  -4  14        177.00        184.95        22.96 o
   0  -4  14         38.71         42.51        12.31 o
   1  -4  14          0.09         24.59        14.15 o
   2  -4  14          4.46         17.34         8.81 o
   3  -4  14        117.68        113.46        16.24 o
   4  -4  14          0.34          9.49         8.58 o
   5  -4  14        687.21        776.24        42.69 o
  -7  -3  14        255.41        213.37        29.51 o
  -6  -3  14        142.73        100.97        41.58 o
  -5  -3  14          2.44         14.91         9.37 o
  -4  -3  14        202.65        180.83        22.59 o
  -3  -3  14          7.49          7.57        15.03 o
  -2  -3  14         75.95         49.26        17.72 o
  -1  -3  14          2.35         -9.00         9.00 o
   0  -3  14         27.53         25.87        10.86 o
   1  -3  14          8.62         18.16        10.36 o
   2  -3  14        285.31        307.98        37.25 o
   3  -3  14          0.03         28.61        15.80 o
   4  -3  14        296.42        304.95        26.13 o
   5  -3  14          6.68         29.68        11.49 o
  -7  -2  14          7.00        -14.11        15.03 o
  -6  -2  14          1.49         -8.22         8.22 o
  -5  -2  14         78.28         95.35        28.09 o
  -4  -2  14         35.10         36.44        14.43 o
  -3  -2  14          0.15         11.36        13.71 o
  -2  -2  14         18.43          7.69        18.49 o
  -1  -2  14        941.45        860.86        46.03 o
   0  -2  14          0.03         11.73         8.36 o
   1  -2  14         35.91         38.67        11.15 o
   2  -2  14          1.28         17.56         9.95 o
   3  -2  14        908.13        880.63        42.31 o
   4  -2  14          2.08         31.62         9.84 o
   5  -2  14        509.48        547.33        36.55 o
  -7  -1  14         37.93         33.61         9.77 o
  -6  -1  14         19.06          1.23         8.04 o
  -5  -1  14          3.74         16.54        11.10 o
  -4  -1  14        704.22        588.20        58.04 o
  -3  -1  14          8.48         28.75        17.45 o
  -2  -1  14        183.04        178.61        21.54 o
  -1  -1  14         10.80         13.83         8.73 o
   0  -1  14        965.56        908.80        46.76 o
   1  -1  14         23.46         24.17        10.41 o
   2  -1  14         57.62         65.68        13.96 o
   3  -1  14          9.63          7.42        13.57 o
   4  -1  14        131.89        141.35        18.16 o
   5  -1  14          7.02          1.04         6.45 o
  -8   0  14          0.97         26.95        11.36 o
  -7   0  14         57.17         49.63        12.99 o
  -6   0  14         43.28         55.36        17.55 o
  -5   0  14        401.85        394.10        38.69 o
  -4   0  14         84.73         78.61        18.31 o
  -3   0  14        588.97        483.63        38.32 o
  -2   0  14         40.65         47.49        12.96 o
  -1   0  14         17.92         -4.06        10.31 o
   0   0  14          2.76          9.33         9.11 o
   1   0  14         11.83         38.80        12.40 o
   2   0  14         11.08         18.33        22.77 o
   3   0  14         58.43         73.49        12.78 o
   4   0  14          9.35         14.96         8.61 o
   5   0  14         37.73         35.66         9.52 o
  -8   1  14         92.49         71.03        37.63 o
  -7   1  14         59.49         38.43        21.15 o
  -6   1  14         58.28         67.95        17.40 o
  -5   1  14         23.43         51.18        13.90 o
  -4   1  14        548.84        547.66        42.91 o
  -3   1  14          8.27          8.00         8.23 o
  -2   1  14         24.65         15.73         9.00 o
  -1   1  14         27.13         49.30        19.97 o
   0   1  14        231.92        238.42        29.40 o
   1   1  14          3.35          4.72         7.13 o
   2   1  14         40.32         59.69        15.91 o
   3   1  14         64.97         73.09        15.05 o
   4   1  14         51.99         36.39        11.58 o
   5   1  14         34.76         19.70         8.60 o
  -8   2  14         68.67         70.94        17.65 o
  -7   2  14        305.22        356.24        33.21 o
  -6   2  14          6.60         -0.64         7.52 o
  -5   2  14          9.80         15.84        10.94 o
  -4   2  14         32.18         45.21        15.09 o
  -3   2  14        495.22        406.06        44.33 o
  -2   2  14          7.75         28.58        20.24 o
  -1   2  14          0.70         11.16         9.00 o
   0   2  14          1.12         -8.56         8.56 o
   1   2  14        456.03        429.55        38.40 o
   2   2  14          4.01         26.77        13.82 o
   3   2  14        312.95        355.97        30.77 o
   4   2  14          9.07         -8.25         8.89 o
  -7   3  14          5.21         21.21        11.44 o
  -6   3  14        153.62        185.63        29.07 o
  -5   3  14          2.28          0.71        11.24 o
  -4   3  14         55.55         63.19        16.54 o
  -3   3  14         21.90         18.78        18.82 o
  -2   3  14        596.48        568.70        46.19 o
  -1   3  14         10.49         19.26         7.69 o
   0   3  14        472.85        484.63        42.13 o
   1   3  14          0.37         11.08         9.11 o
   2   3  14          0.81         17.88        11.08 o
   3   3  14          2.72          5.44         6.79 o
   4   3  14         74.45         89.31        17.68 o
  -7   4  14        154.72        190.05        30.17 o
  -6   4  14         26.45         42.14        16.10 o
  -5   4  14         20.13         29.26        14.48 o
  -4   4  14         46.87         36.44        29.35 o
  -3   4  14        105.74         91.56        17.08 o
  -2   4  14          1.13         -8.26         8.26 o
  -1   4  14         72.47         77.64        20.08 o
   0   4  14          0.02         26.00        13.39 o
   1   4  14        124.71        145.27        22.16 o
   2   4  14         14.54          3.29         6.58 o
   3   4  14          3.04         12.62         8.34 o
  -6   5  14         20.83         32.36        14.22 o
  -5   5  14          4.47         -4.67        10.26 o
  -4   5  14         44.92         60.96        15.42 o
  -3   5  14         34.49         17.26         8.80 o
  -2   5  14        351.48        350.69        64.13 o
  -1   5  14          2.25         28.75        11.63 o
   0   5  14          1.96          4.61         6.80 o
   1   5  14          0.04         -2.74         8.78 o
   2   5  14          6.83         19.42         9.98 o
  -5   6  14          2.27          9.33        15.36 o
  -4   6  14          0.79          9.44        12.62 o
  -3   6  14          2.55          7.46        15.14 o
  -2   6  14          1.10        -16.02        16.02 o
  -3   7  14         26.68         57.27        28.20 o
  -2   7  14         88.81        131.66        35.88 o
  -1  -7  15        238.16        259.72        29.97 o
   0  -7  15         82.11         68.05        15.65 o
   1  -7  15        258.32        249.46        49.48 o
   2  -7  15         17.73         24.23        45.20 o
  -3  -6  15          0.13         10.66         9.90 o
  -2  -6  15         57.79         67.22        16.52 o
  -1  -6  15         17.73         11.02        18.27 o
   0  -6  15          5.93         32.24        12.55 o
   1  -6  15         90.18         99.60        21.07 o
   2  -6  15          4.97         13.51         9.14 o
   3  -6  15         41.54         63.11        13.68 o
  -4  -5  15        216.12        172.15        25.40 o
  -3  -5  15         31.73         24.44        12.21 o
  -2  -5  15        146.58        174.97        25.05 o
  -1  -5  15          0.04         -8.22         8.22 o
   0  -5  15         62.08         56.47        14.43 o
   1  -5  15         38.28         45.76        13.14 o
   2  -5  15        131.24        153.27        22.96 o
   3  -5  15          0.34         51.88        23.15 o
  -5  -4  15         40.64         58.38        14.83 o
  -4  -4  15          7.56         18.05        10.67 o
  -3  -4  15          1.51         -3.65        19.86 o
  -2  -4  15        191.88        201.64        24.94 o
  -1  -4  15          9.53         -0.29         6.72 o
   0  -4  15        114.96         96.65        29.79 o
   1  -4  15         14.68         23.76        29.51 o
   2  -4  15         30.96         55.22        14.67 o
   3  -4  15         34.51         92.68        17.63 o
   4  -4  15        166.75        224.35        23.59 o
  -6  -3  15          8.07         52.99        25.89 o
  -5  -3  15          2.70          5.82        16.13 o
  -4  -3  15          7.84         11.24        25.67 o
  -3  -3  15        152.13        123.18        20.20 o
  -2  -3  15          0.69          2.43        26.50 o
  -1  -3  15         95.35         66.89        15.43 o
   0  -3  15         17.68         22.98        10.98 o
   1  -3  15         64.67         39.59        12.38 o
   2  -3  15         33.78         74.72        16.38 o
   3  -3  15         85.90         68.79        16.07 o
   4  -3  15         58.14         78.76        15.64 o
  -6  -2  15          0.32         33.03        23.37 o
  -5  -2  15         64.15        113.78        30.61 o
  -4  -2  15         87.61         58.48        22.93 o
  -3  -2  15         55.19         92.16        24.36 o
  -2  -2  15          8.96         -1.71         8.22 o
  -1  -2  15        225.70        183.28        23.22 o
   0  -2  15         27.76         33.92        11.81 o
   1  -2  15        243.80        258.42        27.26 o
   2  -2  15        275.32        322.64        98.75 o
   3  -2  15        424.50        444.89        49.65 o
   4  -2  15         62.26         86.33        24.73 o
  -6  -1  15        102.68         75.36        19.12 o
  -5  -1  15        283.68        275.06        44.11 o
  -4  -1  15        265.06        266.73        40.71 o
  -3  -1  15         48.05         48.39        17.99 o
  -2  -1  15         94.12         96.55        23.15 o
  -1  -1  15        122.97         70.44        18.87 o
   0  -1  15         10.48          2.87         7.95 o
   1  -1  15         58.25         39.26        12.50 o
   2  -1  15         43.52         75.61        27.65 o
   3  -1  15         97.71        129.39        19.72 o
   4  -1  15        161.39        157.51        19.57 o
  -6   0  15        107.20         63.45        17.88 o
  -5   0  15         11.90         25.56        17.45 o
  -4   0  15        382.49        362.29        46.63 o
  -3   0  15         28.13         15.25         9.44 o
  -2   0  15        225.79        203.97        31.38 o
  -1   0  15          1.73         59.69        17.12 o
   0   0  15         52.13         58.37        16.02 o
   1   0  15        114.89        124.97        24.80 o
   2   0  15         36.60         47.42        14.12 o
   3   0  15        154.21        160.39        35.60 o
   4   0  15        154.29        119.97        27.84 o
  -6   1  15        127.56        106.37        22.18 o
  -5   1  15         13.66         -2.31        12.07 o
  -4   1  15         60.69         97.92        20.07 o
  -3   1  15         84.58         98.47        19.10 o
  -2   1  15          3.00          2.77         9.34 o
  -1   1  15        122.78         81.08        20.63 o
   0   1  15         42.56         58.37        18.21 o
   1   1  15          0.33         19.64        11.74 o
   2   1  15         79.05         70.55        17.45 o
   3   1  15        410.95        445.90        43.23 o
  -6   2  15         98.07         44.40        23.21 o
  -5   2  15         86.51         99.29        21.53 o
  -4   2  15         12.47         16.37        16.51 o
  -3   2  15        311.12        264.43        29.23 o
  -2   2  15         14.15         15.19        10.19 o
  -1   2  15        256.75        234.03        31.71 o
   0   2  15         16.19         29.40        12.51 o
   1   2  15        176.24        203.31        28.64 o
   2   2  15         18.88         21.50        11.85 o
   3   2  15         39.42         43.89        13.61 o
  -6   3  15        314.98        343.88        39.28 o
  -5   3  15        126.31        141.73        24.51 o
  -4   3  15         28.44         41.54        14.00 o
  -3   3  15         96.84        107.01        19.85 o
  -2   3  15         10.96          7.00         7.35 o
  -1   3  15         50.86         35.44        18.32 o
   0   3  15         61.93         50.25        15.36 o
   1   3  15        172.66        180.16        26.33 o
   2   3  15        211.11        297.12        34.56 o
  -5   4  15         71.87         61.73        16.44 o
  -4   4  15        190.16        185.90        41.47 o
  -3   4  15         66.71         83.26        18.58 o
  -2   4  15        368.65        349.98        32.41 o
  -1   4  15          3.55         -5.27         9.55 o
   0   4  15         59.19         51.68        15.58 o
   1   4  15          0.38         17.01         9.87 o
  -4   5  15         53.11         69.54        17.52 o
  -3   5  15          0.09         15.75        17.66 o
  -2   5  15        266.42        282.54        29.99 o
  -1   5  15          0.44         17.45        12.18 o
  -1  -5  16         96.69        128.31        24.96 o
   0  -5  16          1.37          7.09        15.58 o
  -3  -4  16         34.28         57.90        15.55 o
  -2  -4  16         61.70         51.03        14.89 o
  -1  -4  16          8.53         -3.01        32.53 o
   0  -4  16          0.87         15.42        13.17 o
   1  -4  16         14.53         27.43        11.94 o
  -4  -3  16         18.96         59.47        24.47 o
  -3  -3  16         46.42         51.17        15.41 o
  -2  -3  16         28.86         22.29        20.19 o
  -1  -3  16         28.13         14.72        25.89 o
   0  -3  16          2.41         -1.20         7.96 o
   1  -3  16         27.36         23.92        20.57 o
   2  -3  16         22.83         32.37        12.81 o
  -4  -2  16         28.87         19.31        15.47 o
  -3  -2  16          0.11          5.27        12.62 o
  -2  -2  16          0.48         -4.50         8.01 o
  -1  -2  16          0.00         10.68         7.67 o
   0  -2  16         42.22         61.09        20.02 o
   1  -2  16          0.00         21.99        35.93 o
   2  -2  16          0.07         -3.22         8.06 o
  -4  -1  16          7.29         24.69        16.13 o
  -3  -1  16        113.51        152.07        31.27 o
  -2  -1  16          0.16          2.85         8.78 o
  -1  -1  16        349.84        332.89        41.58 o
   0  -1  16          0.51          1.21         9.98 o
   1  -1  16         89.08        209.23        30.94 o
   2  -1  16         14.38         32.90        12.42 o
  -4   0  16         85.68        100.61        26.66 o
  -3   0  16         12.68          3.51        10.31 o
  -2   0  16        184.61        160.96        29.29 o
  -1   0  16         23.01         39.39        17.12 o
   0   0  16         37.78         50.47        15.80 o
   1   0  16          2.45         -1.87        10.64 o
  -4   1  16          0.23         -4.12         8.22 o
  -3   1  16         14.08         13.16        22.71 o
  -2   1  16         87.79         94.57        19.22 o
  -1   1  16          6.83         20.52        11.96 o
   0   1  16          2.51          4.94         7.24 o
   1   1  16        145.56        155.80        27.87 o
  -4   2  16          8.96         -3.35         7.58 o
  -3   2  16         15.93         -0.47         7.96 o
  -2   2  16         57.17         51.75        13.03 o
  -1   2  16          4.43          1.43         7.57 o
   0   2  16        429.33        510.74        48.50 o
  -2   3  16          3.56          4.17         8.45 o
                                                
