# Supplementary material for: Isomorphism: ‘molecular similarity to crystal structure similarity’ in multicomponent forms of analgesic drugs tolfenamic and mefenamic acid
Source: IUCrJ. 2020 Jan 7;7(Pt 2):173–83. doi: 10.1107/S205225251901604X (PMC7055380; doi:10.1107/S205225251901604X)
Supplement: Supplementary file 7 [file m-07-00173-mfa-dmap_1-1sup7.hkl]

#
# h,k,l, Fc-squared, Fo-squared, sigma(Fo-squared), status flag
#
data_mfa-dmap_1-1
_shelx_title ' mfa-dmap_1-1_a.res in P-1'
_shelx_refln_list_code          4
_shelx_F_calc_maximum       90.36
_exptl_crystal_F_000       388.00
_reflns_d_resolution_high  0.8300

loop_
 _space_group_symop_operation_xyz
 'x, y, z'
 '-x, -y, -z'

_cell_length_a     7.7575
_cell_length_b     9.4727
_cell_length_c    13.3076
_cell_angle_alpha  87.515
_cell_angle_beta   78.596
_cell_angle_gamma  74.174

_shelx_F_squared_multiplier     1.000

loop_
 _refln_index_h
 _refln_index_k
 _refln_index_l
 _refln_F_squared_calc
 _refln_F_squared_meas
 _refln_F_squared_sigma
 _refln_observed_status
   1   0   0        842.85        917.65        11.43 o
   2   0   0       1687.02       1713.61        22.14 o
   3   0   0         42.20         47.72         4.74 o
   4   0   0         70.50         79.89         4.24 o
   5   0   0          0.28          2.08         0.93 o
   6   0   0          6.74         26.13         3.20 o
   7   0   0         66.50         91.50         6.27 o
   8   0   0         44.44         40.93         5.59 o
  -8   1   0         25.57         29.67         4.88 o
  -7   1   0         18.56         34.30         9.66 o
  -6   1   0         30.03         18.63         3.52 o
  -5   1   0          4.50          5.02         4.92 o
  -4   1   0         56.41         61.08         3.69 o
  -3   1   0        590.15        583.99         7.60 o
  -2   1   0        487.68        439.87         6.31 o
  -1   1   0         26.06         26.80         1.59 o
   0   1   0         44.84         58.65         3.02 o
   1   1   0        245.64        209.89         2.92 o
   2   1   0       3508.84       3447.97        20.88 o
   3   1   0        128.80        137.04         5.24 o
   4   1   0        258.21        250.41        14.47 o
   5   1   0          8.36          6.19         1.78 o
   6   1   0          2.59          4.75         1.18 o
   7   1   0         69.44         88.81         6.07 o
   8   1   0         52.66         60.74         5.42 o
   9   1   0         30.43         23.92         4.30 o
  -8   2   0         15.88         13.72         3.75 o
  -7   2   0         35.02         25.67         4.28 o
  -6   2   0          3.86          5.86         3.00 o
  -5   2   0         37.10         29.40         5.33 o
  -4   2   0        353.65        364.25        13.22 o
  -3   2   0         30.37         31.53         2.33 o
  -2   2   0        432.84        451.61         9.17 o
  -1   2   0       6475.94       6192.47        46.62 o
   0   2   0       1246.48       1188.53        14.03 o
   1   2   0         41.93         36.42         1.37 o
   2   2   0         39.20         38.47         1.79 o
   3   2   0         88.31         93.58         3.23 o
   4   2   0          1.20         12.47         1.27 o
   5   2   0         72.40         67.43         4.84 o
   6   2   0          1.50          3.42         1.42 o
   7   2   0        212.96        233.40        15.17 o
   8   2   0          1.42          3.01         1.30 o
   9   2   0         49.10         46.90         6.68 o
  -7   3   0         10.82         10.82         4.46 o
  -6   3   0        135.66        140.41        12.96 o
  -5   3   0         67.73         67.00         5.55 o
  -4   3   0         75.10         88.50         5.99 o
  -3   3   0        285.37        332.47        15.09 o
  -2   3   0        551.20        627.02        18.35 o
  -1   3   0        839.18        874.47        20.83 o
   0   3   0        569.71        558.88        11.89 o
   1   3   0        582.71        636.62        12.06 o
   2   3   0         24.20         23.07         2.22 o
   3   3   0        588.99        603.30         8.70 o
   4   3   0        215.01        234.63         9.55 o
   5   3   0        252.22        252.13         9.04 o
   6   3   0         29.23         61.54         5.80 o
   7   3   0          0.03          3.20         1.57 o
   8   3   0         65.23         70.29         9.83 o
   9   3   0         25.83         25.24         5.04 o
  -7   4   0         13.89         14.94         5.04 o
  -6   4   0          3.28          1.77         1.40 o
  -5   4   0         57.60         55.78         5.27 o
  -4   4   0          1.21          0.83         0.65 o
  -3   4   0         32.67         30.45         3.29 o
  -2   4   0         89.50         92.78         8.41 o
  -1   4   0        559.32        600.26        19.83 o
   0   4   0        287.84        304.68        13.82 o
   1   4   0        265.01        288.45        18.57 o
   2   4   0        432.74        447.63         6.58 o
   3   4   0        152.34        168.03         4.98 o
   4   4   0        111.26        103.71         4.20 o
   5   4   0         84.57         91.55         5.28 o
   6   4   0         41.36         39.14         4.22 o
   7   4   0         69.47         69.90         8.95 o
   8   4   0          2.17         12.09         4.09 o
   9   4   0         12.51         17.32         4.15 o
  -6   5   0          6.79          9.35         4.07 o
  -5   5   0          4.26          2.78         1.50 o
  -4   5   0          0.52          1.98         1.00 o
  -3   5   0         99.12        106.30         6.70 o
  -2   5   0        302.30        348.25        17.84 o
  -1   5   0        198.54        176.04        12.24 o
   0   5   0        202.17        203.39        12.94 o
   1   5   0        570.74        636.74        16.04 o
   2   5   0       1773.40       1810.60        14.72 o
   3   5   0          1.56          5.77         1.66 o
   4   5   0         53.44         44.69         4.04 o
   5   5   0        104.39        106.58         6.60 o
   6   5   0          0.13          5.63         3.05 o
   7   5   0          1.62          3.11         2.51 o
   8   5   0         18.32         15.46         4.67 o
   9   5   0          4.50          8.15         3.62 o
  -6   6   0         22.44         22.31         6.51 o
  -5   6   0        161.56        150.18        14.69 o
  -4   6   0         31.71         41.67         5.77 o
  -3   6   0         79.64        143.24         8.58 o
  -2   6   0        314.64        334.20        19.21 o
  -1   6   0        173.84        180.49        13.88 o
   0   6   0        139.64        138.66        11.77 o
   1   6   0          8.54         13.79         3.92 o
   2   6   0        191.33        214.66         9.16 o
   3   6   0         33.28         32.40         3.83 o
   4   6   0         98.73         95.38         6.36 o
   5   6   0         31.40         21.40         3.29 o
   6   6   0         27.50         39.15         6.20 o
   7   6   0         21.42         19.43         4.61 o
   8   6   0          0.22          0.80         1.49 o
  -5   7   0          4.78          4.83         3.02 o
  -4   7   0         40.35         44.09         8.19 o
  -3   7   0         36.91         41.24         8.04 o
  -2   7   0          0.90          0.74         1.26 o
  -1   7   0        153.48        167.47        14.62 o
   0   7   0          7.94         35.01         6.78 o
   1   7   0         35.08         34.10         6.40 o
   2   7   0        175.02        183.25        14.40 o
   3   7   0         28.11         34.22         4.02 o
   4   7   0         18.50         22.28         3.31 o
   5   7   0         54.00         55.20         5.42 o
   6   7   0          4.45          6.22         2.64 o
   7   7   0         42.87         51.44         7.95 o
   8   7   0          3.81         10.84         4.10 o
  -4   8   0         49.40         67.95        10.49 o
  -3   8   0         36.85         36.88         7.98 o
  -2   8   0         84.07         90.97        12.06 o
  -1   8   0         97.97        114.57        13.10 o
   0   8   0         34.45         44.92         8.02 o
   1   8   0         98.03        108.12        12.14 o
   2   8   0        511.51        489.67        25.90 o
   3   8   0        584.01        529.89        26.44 o
   4   8   0          1.25          1.89         1.40 o
   5   8   0         26.82         23.15         3.73 o
   6   8   0         34.07         33.06         6.09 o
   7   8   0          6.82          3.16         2.81 o
   8   8   0          1.20          8.91         3.67 o
  -3   9   0         23.32         30.16         5.37 o
  -2   9   0         14.51         11.44         4.50 o
  -1   9   0         14.95          9.36         4.28 o
   0   9   0         37.78         36.38         7.83 o
   1   9   0         31.43         33.13         7.38 o
   2   9   0         38.27         42.20         8.27 o
   3   9   0         41.33         40.47         7.89 o
   4   9   0          0.30          1.04         1.29 o
   5   9   0         65.94         66.44         6.72 o
   6   9   0        307.67        281.00        18.48 o
   7   9   0         65.08         65.32         9.50 o
  -2  10   0         11.51         18.38         6.21 o
  -1  10   0          8.78         10.53         4.88 o
   0  10   0          9.17          9.58         4.27 o
   1  10   0          5.14          8.44         4.48 o
   2  10   0         12.92          9.54         4.28 o
   3  10   0         43.34         33.75         7.90 o
   4  10   0         32.91         30.89         7.28 o
   5  10   0          1.92          0.14         1.31 o
   6  10   0         14.99         13.60         4.22 o
   1  11   0          4.84          4.65         3.45 o
   2  11   0          1.28          0.30         2.57 o
   3  11   0         22.71         22.47         7.58 o
   4  11   0         23.77         19.18         6.00 o
  -4 -11   1         55.80         64.31        11.41 o
  -3 -11   1         16.93         10.86         4.55 o
  -2 -11   1          2.46          8.33         4.33 o
  -1 -11   1          5.85          8.80         4.71 o
  -6 -10   1          2.70          8.88         4.23 o
  -5 -10   1          0.00          0.59         1.32 o
  -4 -10   1          2.92          6.37         3.27 o
  -3 -10   1         18.39         21.53         6.40 o
  -2 -10   1         33.91         25.53         6.85 o
  -1 -10   1         20.17         15.51         5.45 o
   0 -10   1          2.67          6.82         4.39 o
   1 -10   1          0.83          2.51         1.28 o
   2 -10   1          0.21          0.58         2.15 o
  -7  -9   1          0.99          6.34         4.52 o
  -6  -9   1         44.04         55.90         8.34 o
  -5  -9   1         39.32         40.17         5.24 o
  -4  -9   1        146.01        145.59         9.56 o
  -3  -9   1          0.19          2.27         1.84 o
  -2  -9   1          0.29         -1.95         2.21 o
  -1  -9   1          2.38         -0.23         1.96 o
   0  -9   1          5.54          8.26         4.27 o
   1  -9   1          5.87          2.87         1.21 o
   2  -9   1          6.55          8.99         3.93 o
   3  -9   1          7.40          8.81         3.88 o
  -7  -8   1         90.05         82.81        10.47 o
  -6  -8   1        104.93        109.37        11.49 o
  -5  -8   1        262.87        268.71        19.45 o
  -4  -8   1        313.04        324.49        30.11 o
  -3  -8   1        243.67        229.77        11.19 o
  -2  -8   1        412.00        393.74        22.85 o
  -1  -8   1         34.66         57.56         9.20 o
   0  -8   1          1.43          3.45         2.54 o
   1  -8   1         85.17         85.99        11.55 o
   2  -8   1         81.99         90.62        11.99 o
   3  -8   1          0.83          3.05         2.55 o
   4  -8   1         48.12         53.27         9.23 o
  -8  -7   1         65.25         69.65        10.02 o
  -7  -7   1         84.40         85.19        10.45 o
  -6  -7   1          0.31          4.57         2.28 o
  -5  -7   1        134.72        130.23         8.21 o
  -4  -7   1        202.42        192.54         9.67 o
  -3  -7   1          1.93          4.84         1.79 o
  -2  -7   1         57.29         60.47         8.17 o
  -1  -7   1         63.78         67.70         9.07 o
   0  -7   1         12.34         10.14         3.47 o
   1  -7   1        461.83        457.98        23.91 o
   2  -7   1        742.51        786.96        32.27 o
   3  -7   1          0.05         -0.27         1.18 o
   4  -7   1         41.14         38.33         5.38 o
   5  -7   1         59.68         70.95        10.45 o
  -8  -6   1         10.69         11.74         4.46 o
  -7  -6   1         64.58         67.21         9.11 o
  -6  -6   1          1.63          5.88         2.97 o
  -5  -6   1         31.06         28.58         5.05 o
  -4  -6   1         16.10         12.57         2.39 o
  -3  -6   1         76.43         68.34         5.19 o
  -2  -6   1         52.42         65.36         3.45 o
  -1  -6   1          0.38          2.33         2.14 o
   0  -6   1          0.76          1.71         1.84 o
   1  -6   1         11.16          5.56         2.70 o
   2  -6   1        209.58        211.32        15.14 o
   3  -6   1        190.35        180.43        14.71 o
   4  -6   1          2.01         -0.51         0.88 o
   5  -6   1          9.69          7.32         3.48 o
   6  -6   1          4.52          8.52         4.09 o
  -8  -5   1          1.78          3.29         1.95 o
  -7  -5   1        100.33         91.94        10.61 o
  -6  -5   1         42.61         53.03         7.53 o
  -5  -5   1         24.88         24.04         4.69 o
  -4  -5   1         18.09         15.31         2.47 o
  -3  -5   1        182.94        209.25         6.17 o
  -2  -5   1         78.87         75.62         4.03 o
  -1  -5   1         66.75         88.44         4.65 o
   0  -5   1        376.73        429.13        20.95 o
   1  -5   1        322.02        325.61        16.81 o
   2  -5   1        229.65        245.02        14.95 o
   3  -5   1         29.64         25.84         4.02 o
   4  -5   1          8.25          8.85         2.50 o
   5  -5   1          0.42          0.89         1.64 o
   6  -5   1          0.77          3.49         2.88 o
  -8  -4   1          2.18          4.12         3.20 o
  -7  -4   1          0.40          1.45         1.98 o
  -6  -4   1        341.43        374.93        19.66 o
  -5  -4   1        137.34        135.59         8.19 o
  -4  -4   1        796.40        746.34        10.85 o
  -3  -4   1          5.00          5.95         0.89 o
  -2  -4   1        343.01        346.52         7.73 o
  -1  -4   1       1838.11       1955.98        15.46 o
   0  -4   1        724.22        824.45        16.76 o
   1  -4   1        108.26        134.65         9.49 o
   2  -4   1        843.42        953.02        26.27 o
   3  -4   1         68.42         74.48         4.97 o
   4  -4   1         28.59         31.35         3.83 o
   5  -4   1         21.01         20.80         3.17 o
   6  -4   1          0.49          8.79         4.14 o
   7  -4   1         10.85         24.53         6.37 o
  -9  -3   1          1.51          2.97         1.33 o
  -8  -3   1          0.19         -1.53         1.88 o
  -7  -3   1         13.12          9.46         3.43 o
  -6  -3   1          0.36          3.85         2.08 o
  -5  -3   1         72.38        100.10        10.33 o
  -4  -3   1        275.97        287.37         8.41 o
  -3  -3   1        443.95        469.96         7.31 o
  -2  -3   1         28.97         39.21         2.91 o
  -1  -3   1        429.46        453.57         8.44 o
   0  -3   1        681.45        700.40        11.13 o
   1  -3   1       1243.76       1210.35        17.43 o
   2  -3   1        415.39        457.44        15.92 o
   3  -3   1        470.34        488.87        10.63 o
   4  -3   1         65.39         61.69         3.80 o
   5  -3   1          6.28          4.75         3.88 o
   6  -3   1         79.79         77.99         9.57 o
   7  -3   1        104.95         87.14        10.83 o
  -8  -2   1        166.05        184.24         9.31 o
  -7  -2   1          1.77         20.88         3.44 o
  -6  -2   1         81.62         90.65         6.28 o
  -5  -2   1          9.39         12.86         2.09 o
  -4  -2   1         37.07         36.95         2.53 o
  -3  -2   1         53.51         51.40         2.29 o
  -2  -2   1        562.46        508.79         6.86 o
  -1  -2   1         61.47         80.16         2.45 o
   0  -2   1        594.03        645.37        11.07 o
   2  -2   1        945.34        969.00        14.70 o
   3  -2   1        500.89        544.61        14.72 o
   4  -2   1        475.30        497.38         9.80 o
   5  -2   1         11.93         18.74         4.32 o
   6  -2   1          2.73          2.69         2.14 o
   7  -2   1         16.03         20.21         8.01 o
   8  -2   1         73.96         83.15        12.78 o
  -8  -1   1        174.67        176.04        10.80 o
  -7  -1   1        511.30        524.74        14.59 o
  -6  -1   1         24.58         46.06        17.79 o
  -5  -1   1         52.38         51.56         4.42 o
  -4  -1   1        415.10        410.64        10.92 o
  -3  -1   1        442.68        448.37        28.19 o
  -2  -1   1       5681.56       5467.22        27.00 o
  -1  -1   1          0.28          1.17         0.60 o
   0  -1   1       3472.19       3084.68        25.62 o
   1  -1   1        861.25        847.84        12.59 o
   2  -1   1         34.34         26.87         3.42 o
   3  -1   1         46.99         37.67         2.89 o
   4  -1   1        327.56        321.36        13.44 o
   5  -1   1         38.74         39.89         4.12 o
   6  -1   1         75.27         72.18         5.13 o
   7  -1   1          0.03          5.27         2.07 o
   8  -1   1          0.59         11.12         3.03 o
  -8   0   1          0.75          3.67         3.97 o
  -7   0   1          0.00         11.42         2.72 o
  -6   0   1         79.05         74.74         5.04 o
  -5   0   1         70.56         61.65         5.00 o
  -4   0   1         38.05         38.75         3.58 o
  -3   0   1        717.42        729.99        18.15 o
  -2   0   1       5117.54       4803.38        38.35 o
  -1   0   1       1891.49       1812.24        17.70 o
   1   0   1        619.17        533.58         4.56 o
   2   0   1        593.21        568.88        15.98 o
   3   0   1         57.35         49.63         9.22 o
   4   0   1         45.56         43.99         3.07 o
   5   0   1         49.42         40.34         3.73 o
   6   0   1         57.81         54.11         4.29 o
   7   0   1        105.87        112.29         6.69 o
   8   0   1         53.25         66.69         8.51 o
  -8   1   1         73.71         72.73         7.54 o
  -7   1   1          4.30         19.04         5.78 o
  -6   1   1          4.95          7.67         2.50 o
  -5   1   1         83.83         75.97         5.62 o
  -4   1   1          6.13          4.58         1.10 o
  -3   1   1         63.55         73.87         3.60 o
  -2   1   1         46.01         44.21         2.00 o
  -1   1   1        462.58        443.46         7.15 o
   0   1   1        173.16        144.40         5.44 o
   1   1   1        665.05        632.98         5.63 o
   2   1   1          1.47          7.50         0.81 o
   3   1   1        287.07        276.18         5.22 o
   4   1   1          5.51         19.52         4.60 o
   5   1   1        104.55         88.47         7.33 o
   6   1   1         15.46         13.54         2.12 o
   7   1   1        292.58        301.89        14.61 o
   8   1   1          6.47          7.91         2.00 o
   9   1   1         18.87         11.35         3.25 o
  -8   2   1         15.83         24.05         4.51 o
  -7   2   1          4.93          9.52         3.77 o
  -6   2   1         80.19         79.59         9.63 o
  -5   2   1          2.12          5.16         1.81 o
  -4   2   1        152.09        168.59         5.60 o
  -3   2   1        314.11        352.11         9.34 o
  -2   2   1        102.94        106.95         4.73 o
  -1   2   1         61.07         54.38         4.46 o
   0   2   1        106.23        118.05         6.49 o
   1   2   1        490.28        488.66         8.70 o
   2   2   1        673.39        670.42        13.79 o
   3   2   1         77.94         81.46         3.15 o
   4   2   1          5.33         13.28         1.40 o
   5   2   1         47.65         44.54         3.95 o
   6   2   1         88.59         82.59         9.16 o
   7   2   1         50.56         57.20         5.00 o
   8   2   1         92.52         96.94         6.62 o
   9   2   1        151.85        149.78         8.92 o
  -7   3   1         53.10         54.99         9.09 o
  -6   3   1          9.08         16.44         5.17 o
  -5   3   1         82.52         85.11         6.57 o
  -4   3   1        109.07        118.49         9.47 o
  -3   3   1        232.06        237.01        11.36 o
  -2   3   1        288.47        352.65        14.08 o
  -1   3   1        651.55        717.78        19.40 o
   0   3   1       1087.57       1033.13        22.58 o
   1   3   1        874.44        829.25        20.07 o
   2   3   1        913.02        919.44        13.56 o
   3   3   1        748.12        794.43        13.87 o
   4   3   1          2.92          7.89         1.26 o
   5   3   1          5.87          4.80         1.09 o
   6   3   1         56.60         55.33         4.68 o
   7   3   1         20.41         22.65         7.28 o
   8   3   1         47.30         45.56         4.53 o
   9   3   1        126.44        146.61        11.67 o
  -7   4   1         20.42         15.62         5.18 o
  -6   4   1         82.96         75.30         7.26 o
  -5   4   1        217.82        204.20        10.45 o
  -4   4   1         99.85        103.36         9.24 o
  -3   4   1        121.40        120.85         6.66 o
  -2   4   1        300.83        350.64        16.12 o
  -1   4   1        296.93        316.26        14.97 o
   0   4   1          0.10          3.68         2.01 o
   1   4   1         34.40         26.40         4.21 o
   2   4   1        185.15        189.00         6.88 o
   3   4   1         15.23         45.62         3.55 o
   4   4   1          6.07          7.44         1.16 o
   5   4   1        131.95        127.56         5.20 o
   6   4   1         22.81         27.76         3.50 o
   7   4   1          0.91          1.88         2.48 o
   8   4   1          0.70          2.55         2.33 o
   9   4   1         40.84         38.46         6.02 o
  -6   5   1         14.25         20.51         5.75 o
  -5   5   1         50.54         60.91         5.99 o
  -4   5   1          7.10          5.15         2.49 o
  -3   5   1          5.32          7.98         2.06 o
  -2   5   1          3.49          2.40         2.03 o
  -1   5   1         84.82         77.75         8.48 o
   0   5   1          3.91          4.57         2.23 o
   1   5   1         12.78          8.77         2.84 o
   2   5   1          3.53         16.65         3.63 o
   3   5   1        438.70        413.23         9.09 o
   4   5   1          6.34          5.52         1.59 o
   5   5   1        419.87        412.58         9.76 o
   6   5   1        177.52        173.25        12.85 o
   7   5   1         43.13         53.78         7.67 o
   8   5   1         23.91         30.28         6.12 o
   9   5   1         40.50         47.84         8.46 o
  -6   6   1         25.92         18.31         5.36 o
  -5   6   1         28.11         24.03         4.09 o
  -4   6   1          2.84          1.98         1.76 o
  -3   6   1          0.21          3.48         1.53 o
  -2   6   1          6.67         13.31         4.07 o
  -1   6   1         13.18         18.13         4.35 o
   0   6   1         45.75         37.30         6.20 o
   1   6   1         11.92         15.64         4.20 o
   2   6   1         28.43         52.46         7.03 o
   3   6   1         94.10         98.89         9.85 o
   4   6   1          9.92         12.99         3.21 o
   5   6   1         10.02         11.63         2.95 o
   6   6   1         35.51         36.94         6.17 o
   7   6   1         26.67         26.58         5.35 o
   8   6   1          0.00         -2.03         2.11 o
  -5   7   1          1.56          4.07         3.42 o
  -4   7   1         11.63         16.32         4.10 o
  -3   7   1          1.32          2.91         1.74 o
  -2   7   1        544.46        567.08        27.89 o
  -1   7   1        496.31        513.89        25.79 o
   0   7   1        221.32        233.93        17.09 o
   1   7   1        332.58        321.65        19.65 o
   2   7   1        157.99        145.35        13.06 o
   3   7   1          3.47          6.05         1.64 o
   4   7   1          2.53          8.15         2.21 o
   5   7   1         34.57         34.63         4.23 o
   6   7   1          3.00          7.54         2.81 o
   7   7   1         40.17         39.11         6.93 o
   8   7   1          0.28         -0.19         1.36 o
  -4   8   1         28.50         28.64         6.93 o
  -3   8   1         29.74         22.77         6.35 o
  -2   8   1          0.76          1.09         1.31 o
  -1   8   1        181.01        163.93        15.90 o
   0   8   1        942.29        928.33        36.93 o
   1   8   1        411.65        365.62        22.94 o
   2   8   1         54.70         49.75         8.30 o
   3   8   1        446.47        418.70        24.17 o
   4   8   1          1.17         -0.14         1.10 o
   5   8   1          3.43          6.59         2.02 o
   6   8   1         50.58         55.98         7.96 o
   7   8   1          6.07          4.14         2.56 o
   8   8   1          0.60          9.38         3.86 o
  -3   9   1         29.69         42.35         9.68 o
  -2   9   1          7.74          1.14         1.15 o
  -1   9   1         23.46         25.24         6.77 o
   0   9   1          0.93          1.79         1.71 o
   1   9   1        111.90        102.86        13.14 o
   2   9   1          6.33          9.20         4.25 o
   3   9   1         58.35         37.97         7.68 o
   4   9   1        108.71        107.61        13.21 o
   5   9   1        173.66        169.58        10.56 o
   6   9   1         28.21         22.32         5.14 o
   7   9   1         13.54         11.18         3.72 o
  -1  10   1          0.06          2.13         3.45 o
   0  10   1         39.13         34.39         8.62 o
   1  10   1          1.09          5.53         3.81 o
   2  10   1          0.02          3.03         2.97 o
   3  10   1          0.43          3.81         3.42 o
   4  10   1         21.65         20.10         5.89 o
   5  10   1         41.43         37.91         8.23 o
   6  10   1          3.69          2.07         2.21 o
   1  11   1          1.70          1.00         1.80 o
   2  11   1          1.58          4.18         3.24 o
   3  11   1          1.84          0.07         2.05 o
   4  11   1          1.32          1.43         2.09 o
  -4 -11   2         19.49         14.09         5.33 o
  -3 -11   2         22.82         27.33         7.39 o
  -2 -11   2         41.45         52.43        10.25 o
  -1 -11   2          6.42         13.90         5.93 o
  -5 -10   2          2.72          2.57         2.02 o
  -4 -10   2          9.07         11.97         4.92 o
  -3 -10   2          2.83          7.86         3.38 o
  -2 -10   2          8.64          9.23         4.50 o
  -1 -10   2         20.45         19.77         6.02 o
   0 -10   2          7.64          8.73         3.61 o
   1 -10   2         36.19         53.20        10.52 o
   2 -10   2         10.40         19.71         6.68 o
  -6  -9   2        231.80        226.47        17.17 o
  -5  -9   2        268.98        255.44        17.43 o
  -4  -9   2         49.76         43.58         5.30 o
  -3  -9   2          0.57          2.59         2.30 o
  -2  -9   2         56.28         56.53         9.42 o
  -1  -9   2         54.47         48.98         8.84 o
   0  -9   2         96.32        102.42        12.88 o
   1  -9   2          6.86          5.16         3.48 o
   2  -9   2         14.34         16.43         5.27 o
   3  -9   2         40.74         25.87         7.03 o
  -7  -8   2         28.00         21.20         5.65 o
  -6  -8   2         26.07         28.22         6.02 o
  -5  -8   2        611.37        603.99        25.64 o
  -4  -8   2        748.97        732.95        20.14 o
  -3  -8   2         30.99         28.50         4.01 o
  -2  -8   2          3.03          7.07         3.33 o
  -1  -8   2         20.46         14.78         4.68 o
   0  -8   2          6.87          4.42         2.78 o
   1  -8   2         24.43         19.99         5.66 o
   2  -8   2         84.70        105.04         8.06 o
   3  -8   2          1.18          0.67         1.43 o
   4  -8   2         53.22         62.24         7.06 o
  -8  -7   2          0.00         -1.79         2.81 o
  -7  -7   2          0.71         -0.92         1.20 o
  -6  -7   2         26.66         20.84         5.00 o
  -5  -7   2         13.22         13.06         4.26 o
  -4  -7   2         10.20         18.25         2.97 o
  -3  -7   2          6.25          6.40         1.82 o
  -2  -7   2        275.26        270.14        11.07 o
  -1  -7   2         32.19         39.20         3.96 o
   0  -7   2          0.01          0.76         0.98 o
   1  -7   2         90.85         83.02        10.06 o
   2  -7   2        536.83        543.67        17.07 o
   3  -7   2          3.13          1.76         1.27 o
   4  -7   2         26.46         20.72         5.27 o
   5  -7   2         28.72         28.68         7.10 o
  -8  -6   2          3.59          6.14         3.24 o
  -7  -6   2          6.78         12.09         3.39 o
  -6  -6   2          2.12          5.91         2.44 o
  -5  -6   2         66.27         88.64         9.31 o
  -4  -6   2         70.67         65.58         5.29 o
  -3  -6   2          1.38          3.22         0.99 o
  -2  -6   2          3.74          3.91         0.97 o
  -1  -6   2          4.17          7.19         2.41 o
   0  -6   2         43.78         39.44         3.94 o
   1  -6   2        149.30        133.50         9.78 o
   2  -6   2        183.11        189.03         9.32 o
   3  -6   2        396.07        404.32        14.63 o
   4  -6   2         44.42         45.51         5.28 o
   5  -6   2         11.24         10.71         4.18 o
   6  -6   2          6.19          9.27         4.16 o
  -8  -5   2          7.51          7.40         3.50 o
  -7  -5   2         31.46         28.07         6.13 o
  -6  -5   2         28.27         26.08         5.63 o
  -5  -5   2         22.30         39.31         6.17 o
  -4  -5   2         53.57         48.72         4.26 o
  -3  -5   2         13.21         11.96         1.64 o
  -2  -5   2         79.18         82.26         3.72 o
  -1  -5   2        574.25        551.40         9.80 o
   0  -5   2         62.89         67.47         4.74 o
   1  -5   2        849.53        807.37        24.89 o
   2  -5   2        477.58        501.73        23.98 o
   3  -5   2        489.95        485.40        11.21 o
   4  -5   2         68.51         62.59         6.55 o
   5  -5   2          2.33          6.97         3.52 o
   6  -5   2         62.47         69.07         9.88 o
  -8  -4   2         20.98         22.62         6.05 o
  -7  -4   2         55.77         64.15         9.24 o
  -6  -4   2         93.55         92.64        10.36 o
  -5  -4   2        190.86        197.00        14.01 o
  -4  -4   2        125.88        108.10         3.97 o
  -3  -4   2         11.68          9.95         1.11 o
  -2  -4   2        159.80        168.21         5.01 o
  -1  -4   2        533.69        539.95        13.26 o
   0  -4   2         13.81         17.08         2.22 o
   1  -4   2        491.44        439.84        18.72 o
   2  -4   2       1531.12       1498.11        22.04 o
   3  -4   2        267.96        279.91         7.79 o
   4  -4   2          2.20          1.79         0.83 o
   5  -4   2          0.13         -2.18         2.18 o
   6  -4   2         94.53        111.27        12.04 o
   7  -4   2         62.21         71.05        10.21 o
  -8  -3   2         30.62         30.36         6.92 o
  -7  -3   2         18.09         24.10         5.87 o
  -6  -3   2          9.16         13.45         3.96 o
  -5  -3   2        125.26        131.89         8.79 o
  -4  -3   2        223.31        258.17         6.08 o
  -3  -3   2        447.47        492.70         7.24 o
  -2  -3   2        231.88        227.75         5.54 o
  -1  -3   2         32.98         37.98         2.49 o
   0  -3   2       1935.41       1901.44        15.40 o
   1  -3   2        269.00        262.90        13.21 o
   2  -3   2        584.53        562.88        17.03 o
   3  -3   2         73.27         70.10         5.44 o
   4  -3   2          5.20          2.82         1.15 o
   5  -3   2         21.83         17.47         6.02 o
   6  -3   2         61.13         74.02         9.37 o
   7  -3   2         31.17         24.73         6.14 o
  -8  -2   2          0.86          1.60         2.58 o
  -7  -2   2        236.06        247.41        21.07 o
  -6  -2   2         11.32         20.28         3.03 o
  -5  -2   2          8.93         13.01         2.23 o
  -4  -2   2         21.96         17.45         1.31 o
  -3  -2   2        274.34        296.76         5.45 o
  -2  -2   2          9.17         21.91         2.09 o
  -1  -2   2        171.75        189.55         5.10 o
   0  -2   2       7024.96       6614.48        23.92 o
   1  -2   2       1823.70       1766.48        32.10 o
   2  -2   2        516.26        497.23         8.83 o
   3  -2   2         13.23         11.37         1.62 o
   4  -2   2        110.67        102.47         8.64 o
   5  -2   2         21.36         26.59         4.87 o
   6  -2   2         22.53         29.59         5.72 o
   7  -2   2        144.77        148.26        11.26 o
   8  -2   2         19.91         26.03         4.48 o
  -8  -1   2        171.09        163.95        10.70 o
  -7  -1   2         43.87         38.79         5.60 o
  -6  -1   2         41.99         92.82        20.99 o
  -5  -1   2          0.09          0.39         1.41 o
  -4  -1   2       2139.29       2125.10        25.38 o
  -3  -1   2         67.13         54.90         3.62 o
  -2  -1   2       2809.32       2890.95        35.58 o
  -1  -1   2        369.97        391.55        10.15 o
   0  -1   2         28.03         20.40         0.92 o
   1  -1   2        700.19        609.39         8.62 o
   2  -1   2        686.74        587.38         8.13 o
   3  -1   2         82.33         74.63         6.02 o
   4  -1   2         17.33         28.80         4.57 o
   5  -1   2          0.02          2.80         1.36 o
   6  -1   2         35.88         30.64         4.04 o
   7  -1   2          0.62          4.08         2.12 o
   8  -1   2          0.55          3.60         2.05 o
  -8   0   2         35.37         33.74         5.14 o
  -7   0   2         47.33         51.93        10.12 o
  -6   0   2        346.36        331.57        12.97 o
  -5   0   2          4.34          3.48         1.78 o
  -4   0   2         84.05         76.32         5.21 o
  -3   0   2         33.86         28.29         4.42 o
  -2   0   2       8165.72       7746.53       126.63 o
  -1   0   2       4595.59       4383.26        26.46 o
   0   0   2        110.08         87.95         2.10 o
   1   0   2        240.14        246.01         5.34 o
   2   0   2         53.20         55.13         2.11 o
   3   0   2        172.46        157.22         7.38 o
   4   0   2        472.50        471.28        15.32 o
   5   0   2        742.55        741.33        19.64 o
   6   0   2         12.18          9.43         1.72 o
   7   0   2         23.98         20.51         3.09 o
   8   0   2          1.11          3.66         1.26 o
  -8   1   2          6.22          6.64         2.67 o
  -7   1   2        166.78        181.52        11.27 o
  -6   1   2          2.09          5.23         1.72 o
  -5   1   2         37.75         43.95         4.36 o
  -4   1   2        172.91        165.71        11.84 o
  -3   1   2         51.17         49.25         5.33 o
  -2   1   2          0.48          0.93         0.46 o
  -1   1   2        867.00        858.97        16.59 o
   0   1   2        141.83        143.30         6.38 o
   2   1   2       7878.09       7665.96        85.69 o
   3   1   2        105.29         93.92         7.28 o
   4   1   2         14.10         37.05         3.19 o
   5   1   2        214.90        219.99         9.97 o
   6   1   2          5.69          3.81         1.13 o
   7   1   2         37.22         30.67         3.57 o
   8   1   2          3.05          3.81         1.30 o
   9   1   2          0.03         -0.05         1.02 o
  -7   2   2        160.89        167.07        11.21 o
  -6   2   2         52.11         55.71         8.31 o
  -5   2   2          5.30          4.49         1.56 o
  -4   2   2         79.22         78.94         4.89 o
  -3   2   2        391.37        358.01         8.02 o
  -2   2   2        962.10        971.13        15.83 o
  -1   2   2        109.96        108.37         6.75 o
   0   2   2          0.82          1.02         0.92 o
   1   2   2        513.33        495.36        14.43 o
   2   2   2       1803.98       1687.82        16.20 o
   3   2   2        494.63        544.96        13.18 o
   4   2   2        287.33        285.56         9.63 o
   5   2   2         37.37         38.92         2.57 o
   6   2   2         14.43         17.31         3.40 o
   7   2   2          4.89          3.61         1.39 o
   8   2   2          0.68          4.81         1.56 o
   9   2   2          6.58          7.45         2.07 o
  -7   3   2          0.52         -0.37         2.38 o
  -6   3   2         88.12         79.05         6.93 o
  -5   3   2        165.92        153.89         8.93 o
  -4   3   2        167.01        176.16        12.02 o
  -3   3   2        780.08        832.53        18.48 o
  -2   3   2         99.30        116.40         5.87 o
  -1   3   2         35.13         38.78         4.75 o
   0   3   2        634.20        625.50        18.55 o
   1   3   2        270.10        247.05        11.79 o
   2   3   2        284.60        276.21         9.00 o
   3   3   2        305.72        339.54        18.55 o
   4   3   2        142.16        132.29         4.85 o
   5   3   2         43.37         44.31         3.00 o
   6   3   2          1.22          3.58         2.60 o
   7   3   2         73.02         67.16         5.07 o
   8   3   2         82.81         79.28         5.91 o
   9   3   2        222.46        223.33        10.75 o
  -7   4   2         12.01          8.61         4.27 o
  -6   4   2         18.37         15.43         3.36 o
  -5   4   2        154.03        132.78        11.77 o
  -4   4   2         24.57         25.32         4.88 o
  -3   4   2        125.05        123.97         9.24 o
  -2   4   2        522.35        589.37        21.32 o
  -1   4   2        361.27        395.19        16.96 o
   0   4   2         17.82         16.06         3.57 o
   1   4   2        328.93        334.84        15.28 o
   2   4   2          5.44         10.10         1.63 o
   3   4   2        194.49        228.79         8.14 o
   4   4   2        109.54        110.27         4.63 o
   5   4   2        409.94        429.37         9.76 o
   6   4   2         20.57         22.87         3.00 o
   7   4   2         17.54         17.56         3.02 o
   8   4   2         16.41         27.52         4.55 o
   9   4   2         23.77         33.33         5.36 o
  -6   5   2          8.65          9.03         2.63 o
  -5   5   2        103.16        105.03        10.96 o
  -4   5   2        162.41        152.68        12.28 o
  -3   5   2          0.01          2.63         1.22 o
  -2   5   2         70.76         70.70         8.33 o
  -1   5   2          1.08          0.72         0.81 o
   0   5   2         10.13         10.86         3.09 o
   1   5   2         34.42         43.85         6.27 o
   2   5   2        223.16        241.35        14.26 o
   3   5   2        252.40        252.07         9.19 o
   4   5   2         20.68         28.45         3.34 o
   5   5   2        110.86        125.79         7.03 o
   6   5   2         16.21         14.51         2.47 o
   7   5   2        124.05        126.52        11.33 o
   8   5   2          2.42          4.18         2.48 o
   9   5   2          1.11          3.26         1.71 o
  -5   6   2          7.30          2.63         2.25 o
  -4   6   2          2.48          1.31         1.48 o
  -3   6   2          0.51          2.16         1.24 o
  -2   6   2         47.03         51.91         7.79 o
  -1   6   2          1.47          3.40         2.19 o
   0   6   2         38.63         34.44         6.06 o
   1   6   2        131.62        121.75        11.22 o
   2   6   2        159.99        140.79        12.10 o
   3   6   2        848.90        863.22        29.37 o
   4   6   2        253.28        259.84        10.45 o
   5   6   2          0.47          1.27         1.02 o
   6   6   2         33.89         36.45         5.87 o
   7   6   2          2.57          0.79         1.96 o
   8   6   2          7.59         11.27         3.97 o
  -5   7   2         58.50         69.92         7.41 o
  -4   7   2         79.98         80.52         9.91 o
  -3   7   2          2.48          3.29         1.63 o
  -2   7   2        158.18        194.63        16.58 o
  -1   7   2          9.81          9.63         3.92 o
   0   7   2        418.23        386.48        22.59 o
   1   7   2        314.51        292.00        19.07 o
   2   7   2         72.74         77.77         9.79 o
   3   7   2         10.63          9.09         3.76 o
   4   7   2        101.94        103.64         7.16 o
   5   7   2         10.98         13.65         2.60 o
   6   7   2         94.84         95.01         9.75 o
   7   7   2         16.02         22.32         5.08 o
   8   7   2          2.73          0.89         1.23 o
  -4   8   2          0.09          2.22         1.18 o
  -3   8   2          9.02          8.48         2.84 o
  -2   8   2         12.05         18.92         5.51 o
  -1   8   2         21.83         20.98         5.69 o
   0   8   2         59.21         65.11         9.85 o
   1   8   2        138.70        119.29        13.32 o
   2   8   2          7.94          8.19         4.14 o
   3   8   2        160.18        137.52        14.05 o
   4   8   2         19.02         17.81         3.40 o
   5   8   2        134.09        126.34         8.55 o
   6   8   2          2.41          5.36         2.69 o
   7   8   2         49.64         55.08         8.30 o
   8   8   2          0.84          0.77         1.14 o
  -3   9   2          1.60          5.37         2.17 o
  -2   9   2         22.96         20.09         6.42 o
  -1   9   2          0.88          4.89         2.87 o
   0   9   2        131.61        138.29        15.72 o
   1   9   2          5.30          2.83         2.97 o
   2   9   2         78.59         78.06        11.43 o
   3   9   2        125.16        137.67        15.15 o
   4   9   2        124.04        112.82        13.83 o
   5   9   2         23.19         25.71         4.16 o
   6   9   2         12.95         12.78         3.98 o
   7   9   2         48.59         51.83         8.11 o
  -1  10   2         38.40         37.22         8.98 o
   0  10   2          4.41          9.28         4.55 o
   1  10   2          2.08          7.30         4.06 o
   2  10   2         71.71         70.19        11.65 o
   3  10   2          2.50          3.15         3.41 o
   4  10   2          6.61          7.12         3.54 o
   5  10   2          0.57          2.88         2.58 o
   6  10   2         39.73         46.12         7.88 o
   1  11   2          0.52          7.86         4.39 o
   2  11   2         16.83         14.24         6.20 o
   3  11   2         16.88         21.85         6.89 o
   4  11   2          3.34          3.44         2.70 o
  -3 -11   3          0.03          8.84         4.66 o
  -2 -11   3         19.44         28.03         7.43 o
  -1 -11   3          4.53         12.17         5.40 o
  -5 -10   3         22.44         14.69         4.30 o
  -4 -10   3          8.11         10.88         3.11 o
  -3 -10   3          1.53          5.42         3.42 o
  -2 -10   3        102.10        107.43        13.81 o
  -1 -10   3          0.26         -2.98         2.98 o
   0 -10   3          0.45          1.66         2.35 o
   1 -10   3          1.63          1.19         2.51 o
  -6  -9   3         71.69         92.79        11.33 o
  -5  -9   3          0.35          3.87         2.65 o
  -4  -9   3          8.47         10.94         2.73 o
  -3  -9   3          1.53          5.38         2.51 o
  -2  -9   3         20.05         19.29         5.65 o
  -1  -9   3          1.01          1.45         1.69 o
   0  -9   3          2.78          7.85         3.33 o
   1  -9   3          8.92          4.40         2.70 o
   2  -9   3         47.51         43.10         9.02 o
   3  -9   3        136.50        156.94        17.53 o
  -7  -8   3         19.54         24.61         6.53 o
  -6  -8   3         54.41         63.16         9.31 o
  -5  -8   3         22.38         27.68         5.74 o
  -4  -8   3          2.98         13.86         3.11 o
  -3  -8   3         45.70         41.91         4.89 o
  -2  -8   3          2.04          4.44         2.55 o
  -1  -8   3          2.46          2.17         2.35 o
   0  -8   3         59.70         53.38         8.88 o
   1  -8   3          0.49         -0.11         0.99 o
   2  -8   3        158.45        149.18        15.63 o
   3  -8   3         29.85         23.08         4.19 o
   4  -8   3        142.14        158.67        10.90 o
  -7  -7   3          3.38          6.40         3.01 o
  -6  -7   3         93.96         90.74        10.71 o
  -5  -7   3        325.21        313.53        18.40 o
  -4  -7   3          7.62         16.77         3.53 o
  -3  -7   3         46.63         47.88         4.75 o
  -2  -7   3         25.33         23.70         3.30 o
  -1  -7   3        144.86        134.08         7.47 o
   0  -7   3         24.04         19.95         3.29 o
   1  -7   3          8.10          7.31         2.10 o
   2  -7   3         35.13         29.14         4.83 o
   3  -7   3        355.31        363.02        14.60 o
   4  -7   3          1.07          5.31         2.27 o
   5  -7   3         11.49         12.09         4.49 o
  -8  -6   3         70.38         79.40        11.15 o
  -7  -6   3          0.08         -0.35         1.27 o
  -6  -6   3        150.30        160.18        13.87 o
  -5  -6   3         36.21         38.71         6.86 o
  -4  -6   3         20.62         36.67         3.79 o
  -3  -6   3        224.58        226.34         7.18 o
  -2  -6   3         39.47         36.42         2.80 o
  -1  -6   3        281.28        275.83         9.76 o
   0  -6   3         63.32         63.05         4.16 o
   1  -6   3         49.99         45.93         3.59 o
   2  -6   3         29.27         21.04         4.32 o
   3  -6   3       1627.94       1786.27        30.04 o
   4  -6   3         12.50         15.34         3.21 o
   5  -6   3         11.37          8.55         3.60 o
   6  -6   3          0.00          2.87         2.79 o
  -8  -5   3        148.21        157.03        15.86 o
  -7  -5   3         59.09         59.37         8.87 o
  -6  -5   3         37.26         36.25         6.69 o
  -5  -5   3        202.49        202.20        14.30 o
  -4  -5   3         15.82         29.14         3.36 o
  -3  -5   3         26.66         29.61         2.57 o
  -2  -5   3         60.76         72.67         3.70 o
  -1  -5   3          3.78          7.62         0.92 o
   0  -5   3          2.01          3.19         1.43 o
   1  -5   3         41.22         38.35         3.52 o
   2  -5   3         19.83         15.98         3.21 o
   3  -5   3         26.77         28.58         3.98 o
   4  -5   3        297.90        323.88        13.13 o
   5  -5   3        135.26        153.16        13.50 o
   6  -5   3         21.74         22.47         5.71 o
  -8  -4   3         20.98         18.47         5.55 o
  -7  -4   3         33.79         31.38         6.89 o
  -6  -4   3          2.77         19.16         5.20 o
  -5  -4   3          2.14         14.70         4.42 o
  -4  -4   3          2.36          2.19         0.82 o
  -3  -4   3          0.23          0.61         0.54 o
  -2  -4   3        632.35        652.94        12.58 o
  -1  -4   3        971.75        985.03        22.87 o
   0  -4   3        107.69        106.92         4.23 o
   1  -4   3       1561.69       1659.94        20.33 o
   2  -4   3        655.98        625.62        14.42 o
   3  -4   3         92.76         97.14         5.07 o
   4  -4   3        113.12        127.12        10.79 o
   5  -4   3         77.90         82.42         9.68 o
   6  -4   3         78.18         75.36         9.76 o
   7  -4   3         62.70         62.99         9.82 o
  -8  -3   3          9.28         12.48         4.53 o
  -7  -3   3         34.77         37.89         7.31 o
  -6  -3   3         78.54        133.69        12.98 o
  -5  -3   3         30.43         37.23         6.45 o
  -4  -3   3          0.03          1.62         0.49 o
  -3  -3   3        171.60        186.53         4.86 o
  -2  -3   3         53.11         49.54         3.46 o
  -1  -3   3          5.68          7.78         1.58 o
   0  -3   3       2382.11       2443.52        14.83 o
   1  -3   3       1213.67       1223.28        36.80 o
   2  -3   3        100.85        117.88         8.95 o
   3  -3   3         57.56         69.73         3.93 o
   4  -3   3         42.36         32.53         3.08 o
   5  -3   3         21.42         21.74         4.68 o
   6  -3   3         42.95         45.38         7.41 o
   7  -3   3        117.08        111.55        12.53 o
   8  -3   3          0.03         11.68         4.77 o
  -8  -2   3         36.93         29.41         7.54 o
  -7  -2   3         85.51         73.22        10.21 o
  -6  -2   3        117.25        123.88        11.10 o
  -5  -2   3        113.88        114.43        13.84 o
  -4  -2   3         15.81         16.09         2.25 o
  -3  -2   3        100.53        120.54         5.09 o
  -2  -2   3         30.35         33.03         4.08 o
  -1  -2   3        409.46        401.77         8.22 o
   0  -2   3        451.72        429.10         5.42 o
   1  -2   3       1264.02       1272.61        14.49 o
   2  -2   3          0.39          1.46         0.52 o
   3  -2   3          1.87          1.16         1.42 o
   4  -2   3         23.83         24.98         4.32 o
   5  -2   3        192.75        202.18        13.36 o
   6  -2   3         26.26         36.72         6.56 o
   7  -2   3          8.82          5.57         2.28 o
   8  -2   3         82.55         79.76        10.94 o
  -8  -1   3          3.38         13.46         4.93 o
  -7  -1   3        137.43        133.55        19.14 o
  -6  -1   3       1162.09       1140.53        23.84 o
  -5  -1   3        203.93        195.73         8.98 o
  -4  -1   3       1412.45       1376.69        21.31 o
  -3  -1   3       1060.49       1132.02        27.23 o
  -2  -1   3        164.37        172.43         9.09 o
  -1  -1   3         91.09         79.91         5.01 o
   0  -1   3        192.79        201.98         4.89 o
   1  -1   3        631.15        607.23        18.08 o
   2  -1   3        606.27        585.99        14.16 o
   3  -1   3        450.73        482.29        15.71 o
   4  -1   3        425.52        424.27        16.76 o
   5  -1   3        659.09        667.22        23.30 o
   6  -1   3          6.31          6.13         1.91 o
   7  -1   3         20.73         23.49         3.87 o
   8  -1   3          1.50          4.00         2.94 o
  -8   0   3          2.74          7.67         2.78 o
  -7   0   3          2.31          4.94         2.07 o
  -6   0   3        814.91        855.68        21.76 o
  -5   0   3        474.92        445.81        14.30 o
  -4   0   3        620.57        597.71        22.78 o
  -3   0   3         42.73         57.36         2.46 o
  -2   0   3          1.67          0.86         0.83 o
  -1   0   3       5479.62       5137.62        26.24 o
   0   0   3         33.22         30.09         1.25 o
   1   0   3        571.96        495.34         6.52 o
   2   0   3        245.85        216.85         3.84 o
   3   0   3         31.49         39.07         2.51 o
   4   0   3        208.68        223.23         6.80 o
   5   0   3         29.87         47.02         3.54 o
   6   0   3         38.70         34.20         4.05 o
   7   0   3        100.65         95.30         6.21 o
   8   0   3          0.07          3.11         1.84 o
  -8   1   3         42.90         48.33         6.43 o
  -7   1   3         28.85         27.32         4.44 o
  -6   1   3         11.96         12.67         2.86 o
  -5   1   3          0.65          0.69         1.31 o
  -4   1   3          4.49          5.01         2.30 o
  -3   1   3         12.58         11.98         1.86 o
  -2   1   3        394.25        430.73        11.28 o
  -1   1   3       1992.84       1938.87        21.07 o
   0   1   3        649.30        661.61        15.68 o
   1   1   3       2177.91       2001.83        14.66 o
   2   1   3       1591.96       1440.61        10.62 o
   3   1   3         24.26         41.90         2.87 o
   4   1   3         15.41         24.31         2.11 o
   5   1   3         26.24         24.80         2.48 o
   6   1   3         89.05         79.68         5.09 o
   7   1   3          8.54          9.42         2.78 o
   8   1   3         38.74         42.67         4.40 o
   9   1   3          4.98          4.69         2.10 o
  -7   2   3         15.13          8.93         3.00 o
  -6   2   3          1.12          1.72         1.73 o
  -5   2   3          3.30          5.62         2.94 o
  -4   2   3        141.30        155.89        11.33 o
  -3   2   3         47.27         66.06         3.13 o
  -2   2   3         28.31         25.11         1.69 o
  -1   2   3        211.26        190.04         9.62 o
   0   2   3          1.86          0.93         0.75 o
   1   2   3       3177.17       3144.28        31.03 o
   2   2   3       5027.32       4836.52        20.54 o
   4   2   3        120.23        135.25         5.71 o
   5   2   3         38.88         36.43         2.37 o
   6   2   3          6.08          8.36         1.70 o
   7   2   3         35.24         36.82         3.82 o
   8   2   3         32.28         34.87         3.90 o
   9   2   3          0.66          4.90         2.19 o
  -7   3   3          3.15          3.59         3.74 o
  -6   3   3         58.72         62.86         6.50 o
  -5   3   3         24.16         27.67         5.68 o
  -4   3   3          1.09          6.11         2.69 o
  -3   3   3         82.32        109.19         6.23 o
  -2   3   3        158.25        201.32         8.04 o
  -1   3   3        228.47        239.78        12.38 o
   0   3   3        259.55        290.48         6.35 o
   1   3   3        166.78        165.90        10.30 o
   2   3   3        423.98        435.49        10.95 o
   3   3   3        208.48        248.11         9.93 o
   4   3   3         47.73         63.82         3.75 o
   5   3   3          2.09          1.49         0.84 o
   6   3   3         45.29         40.53         3.55 o
   7   3   3         30.99         32.47         3.50 o
   8   3   3         16.88         18.73         2.97 o
   9   3   3         31.36         33.30         5.26 o
  -6   4   3          0.15          2.87         2.06 o
  -5   4   3         23.07         18.69         4.64 o
  -4   4   3        253.46        250.34        15.60 o
  -3   4   3         33.82         38.97         4.15 o
  -2   4   3          1.21          4.19         2.29 o
  -1   4   3        288.02        336.50        16.43 o
   0   4   3         89.71        107.07         9.16 o
   1   4   3        881.37        967.05        27.57 o
   2   4   3         28.40         38.24         5.73 o
   3   4   3        422.32        481.47        11.49 o
   4   4   3         62.03         85.51         6.50 o
   5   4   3         17.96         20.22         3.66 o
   6   4   3          9.58          6.03         2.36 o
   7   4   3         82.89         76.37         5.36 o
   8   4   3         21.46         28.24         3.58 o
   9   4   3         22.99         27.06         7.98 o
  -6   5   3          0.15         -0.19         1.53 o
  -5   5   3         32.34         29.55         6.09 o
  -4   5   3        368.13        308.05        18.29 o
  -3   5   3         16.81         12.03         5.10 o
  -2   5   3         24.95         24.03         5.08 o
  -1   5   3        138.07        140.26        11.76 o
   0   5   3         61.40         68.50         8.15 o
   1   5   3          0.01          0.26         0.94 o
   2   5   3         96.44         83.68         8.88 o
   3   5   3        380.27        400.17        11.67 o
   4   5   3         87.93         99.46         5.97 o
   5   5   3          0.07          3.26         1.13 o
   6   5   3          2.27          5.31         1.67 o
   7   5   3         45.70         41.69         4.48 o
   8   5   3         16.15         14.42         3.31 o
   9   5   3         25.07         28.58         4.90 o
  -5   6   3          2.96          5.85         2.34 o
  -4   6   3          1.95          8.92         3.56 o
  -3   6   3          1.98          1.38         0.99 o
  -2   6   3         24.61         34.25         6.51 o
  -1   6   3         64.80         68.45         9.12 o
   0   6   3         49.26         55.40         7.91 o
   1   6   3        325.56        314.56        18.76 o
   2   6   3         29.50         23.88         5.08 o
   3   6   3         53.68         56.45         7.98 o
   4   6   3          5.01          7.40         4.08 o
   5   6   3          0.18          1.03         0.79 o
   6   6   3          5.10          9.88         3.12 o
   7   6   3        110.80        112.55        10.83 o
   8   6   3         51.64         50.41         7.62 o
  -4   7   3         43.07         57.70         8.73 o
  -3   7   3         13.07         14.82         3.20 o
  -2   7   3         41.61         43.08         7.87 o
  -1   7   3        459.59        486.97        26.18 o
   0   7   3          6.74          9.97         4.27 o
   1   7   3        543.20        530.95        26.50 o
   2   7   3          0.27         -0.10         0.89 o
   3   7   3        149.41        135.03        13.22 o
   4   7   3          0.13          0.83         1.69 o
   5   7   3         47.71         41.82         4.65 o
   6   7   3         35.95         39.79         6.36 o
   7   7   3         67.98         83.44         9.27 o
   8   7   3          8.55          9.67         3.34 o
  -4   8   3         19.82         25.68         6.35 o
  -3   8   3         11.33         13.34         3.35 o
  -2   8   3         42.98         52.82         9.59 o
  -1   8   3        347.69        384.50        25.04 o
   0   8   3        588.85        550.59        29.42 o
   1   8   3        141.14        135.30        14.44 o
   2   8   3         69.25         63.96        10.03 o
   3   8   3          2.11          6.89         3.74 o
   4   8   3          0.01          2.67         2.18 o
   5   8   3          0.28          1.49         2.07 o
   6   8   3          1.49          1.76         1.42 o
   7   8   3          3.53          6.09         2.64 o
   8   8   3         19.08         11.81         3.82 o
  -2   9   3          0.05          0.38         2.26 o
  -1   9   3          1.14          6.86         4.12 o
   0   9   3         79.30         91.43        13.21 o
   1   9   3        594.85        590.36        32.54 o
   2   9   3        262.37        227.69        20.19 o
   3   9   3         54.59         65.05        10.72 o
   4   9   3          1.62          4.28         3.67 o
   5   9   3          0.43          1.33         1.81 o
   6   9   3         34.26         40.80         6.57 o
   7   9   3          0.00         -1.14         1.99 o
  -1  10   3          0.77          4.70         3.52 o
   0  10   3         11.20         13.14         5.98 o
   1  10   3         38.64         42.46         9.61 o
   2  10   3          0.17          3.42         3.62 o
   3  10   3         27.38         28.06         7.44 o
   4  10   3          0.32          2.44         2.43 o
   5  10   3          4.21          1.26         3.65 o
   6  10   3          0.70          4.00         3.38 o
   1  11   3          5.10          6.59         4.12 o
   2  11   3          7.67         17.32         6.76 o
   3  11   3        202.08        214.39        22.04 o
   4  11   3         18.31         11.56         5.13 o
  -5 -10   4         14.38         14.14         4.44 o
  -4 -10   4         53.68         48.12         7.57 o
  -3 -10   4         22.17         22.98         6.60 o
  -2 -10   4          8.59          4.57         2.95 o
  -1 -10   4          0.88         -2.54         2.54 o
   0 -10   4          3.89          6.67         3.83 o
   1 -10   4         22.45         28.07         7.59 o
  -6  -9   4         95.35         98.38        12.00 o
  -5  -9   4          2.50          4.10         2.84 o
  -4  -9   4          8.30         11.78         2.96 o
  -3  -9   4         16.12         15.53         3.26 o
  -2  -9   4         82.65         81.04        11.21 o
  -1  -9   4         10.77         11.34         4.51 o
   0  -9   4        182.49        189.04        17.77 o
   1  -9   4          5.36         14.95         5.44 o
   2  -9   4          9.78         15.93         6.02 o
   3  -9   4        196.76        196.03        19.42 o
  -7  -8   4          7.95         14.82         5.04 o
  -6  -8   4        262.33        238.59        17.99 o
  -5  -8   4        258.44        269.88        17.86 o
  -4  -8   4         19.83         39.41         6.20 o
  -3  -8   4         65.55         64.83         6.04 o
  -2  -8   4          4.67          3.90         2.29 o
  -1  -8   4         12.44         14.71         4.46 o
   0  -8   4        196.74        156.92        15.03 o
   1  -8   4        201.06        174.93        17.95 o
   2  -8   4          0.10         -0.67         1.44 o
   3  -8   4         43.47         46.34         8.71 o
   4  -8   4        163.54        179.11        11.65 o
  -7  -7   4          0.96          2.78         2.35 o
  -6  -7   4         96.12         79.97        10.05 o
  -5  -7   4          9.24         11.87         4.37 o
  -4  -7   4        917.37        926.41        25.89 o
  -3  -7   4        131.55        122.96         7.69 o
  -2  -7   4          8.93          9.21         2.32 o
  -1  -7   4         12.26         17.58         2.93 o
   0  -7   4         11.82         11.86         2.54 o
   1  -7   4         13.68          8.38         2.62 o
   2  -7   4        167.58        161.80         9.15 o
   3  -7   4         14.03         20.73         3.69 o
   4  -7   4          0.45          4.66         2.08 o
   5  -7   4          7.29          3.04         2.04 o
  -7  -6   4          6.02          5.36         2.73 o
  -6  -6   4         60.74         45.44         7.54 o
  -5  -6   4         20.74         22.33         5.18 o
  -4  -6   4          2.25         16.95         2.31 o
  -3  -6   4         94.67         91.66         4.75 o
  -2  -6   4         49.08         47.50         3.32 o
  -1  -6   4         63.05         52.36         3.89 o
   0  -6   4          0.13          1.57         2.07 o
   1  -6   4         40.00         36.58         3.61 o
   2  -6   4        438.45        429.34        14.66 o
   3  -6   4        264.64        264.40        11.76 o
   4  -6   4          0.82          3.10         1.95 o
   5  -6   4          6.67          8.62         3.96 o
   6  -6   4          0.15          7.41         3.71 o
  -8  -5   4        200.14        184.90        17.52 o
  -7  -5   4          2.37          2.91         2.84 o
  -6  -5   4         31.52         27.51         5.90 o
  -5  -5   4         55.44         50.71         7.32 o
  -4  -5   4        271.49        285.91         8.61 o
  -3  -5   4          0.08          1.08         1.00 o
  -2  -5   4          4.53         12.56         2.69 o
  -1  -5   4         95.79        103.23         5.23 o
   0  -5   4          8.42          9.51         3.16 o
   1  -5   4          0.61          1.37         0.87 o
   2  -5   4          0.53          0.44         0.96 o
   3  -5   4        156.79        140.83        10.52 o
   4  -5   4        700.94        708.33        25.92 o
   5  -5   4         38.94         42.72         7.21 o
   6  -5   4          8.83          9.16         4.21 o
  -8  -4   4          3.53         20.46         6.52 o
  -7  -4   4          6.21         10.50         4.60 o
  -6  -4   4        174.15        167.74        14.56 o
  -5  -4   4          2.29         19.61         4.91 o
  -4  -4   4          0.81          2.13         1.20 o
  -3  -4   4        193.83        177.72         7.81 o
  -2  -4   4        213.36        246.71         8.23 o
  -1  -4   4         40.09         45.72         3.26 o
   0  -4   4        255.35        261.05         6.76 o
   1  -4   4         76.22         77.85         4.44 o
   2  -4   4        207.59        204.75         8.27 o
   3  -4   4        108.67         99.07         6.46 o
   4  -4   4         50.04         48.35         6.64 o
   5  -4   4          0.03         10.31         3.96 o
   6  -4   4          1.37          0.20         2.20 o
   7  -4   4        101.97        102.96        12.24 o
  -8  -3   4         15.06          5.66         3.14 o
  -7  -3   4         38.62         31.06         6.88 o
  -6  -3   4         55.94         50.96         8.04 o
  -5  -3   4        188.25        182.14        13.90 o
  -4  -3   4        508.50        488.83        20.76 o
  -3  -3   4         35.73         44.59         2.95 o
  -2  -3   4        239.97        261.46         8.42 o
  -1  -3   4         29.29         34.54         2.73 o
   0  -3   4         37.17         31.02         2.18 o
   1  -3   4        188.49        203.68         6.84 o
   2  -3   4        163.16        165.96         6.96 o
   3  -3   4         74.68         64.77         3.13 o
   4  -3   4         27.39         25.14         4.72 o
   5  -3   4         81.04         86.76         9.31 o
   6  -3   4          2.07          2.93         2.33 o
   7  -3   4        102.51        102.23        12.02 o
  -8  -2   4         60.96         65.89        10.60 o
  -7  -2   4          1.39          0.31         1.51 o
  -6  -2   4          8.22          8.77         3.62 o
  -5  -2   4        164.91        156.49         7.77 o
  -4  -2   4          0.01          0.52         0.79 o
  -3  -2   4        573.74        622.80        20.81 o
  -2  -2   4       3911.45       4247.27        48.03 o
  -1  -2   4          6.49          8.18         1.37 o
   0  -2   4         50.11         39.17         1.87 o
   1  -2   4          3.32          5.37         1.06 o
   2  -2   4         54.93         39.32         3.20 o
   3  -2   4        167.61        156.54         7.37 o
   4  -2   4         58.83         49.97         6.37 o
   5  -2   4        137.45        149.82        11.64 o
   6  -2   4          0.27         10.92         3.99 o
   7  -2   4         46.34         39.28         7.23 o
   8  -2   4         11.84          5.51         2.92 o
  -8  -1   4          3.88          5.44         3.61 o
  -7  -1   4         61.65         65.90         6.52 o
  -6  -1   4          5.89         11.41         2.68 o
  -5  -1   4          5.21          3.95         1.51 o
  -4  -1   4        703.19        672.19        24.46 o
  -3  -1   4         58.21         65.01         6.89 o
  -2  -1   4        102.01        110.65         7.74 o
  -1  -1   4         55.15         76.00         5.34 o
   0  -1   4        105.99        105.36         3.66 o
   1  -1   4          3.67          4.22         0.92 o
   2  -1   4       1468.77       1360.09        17.41 o
   3  -1   4        189.12        191.48         7.69 o
   4  -1   4         34.23         25.03         4.36 o
   5  -1   4          2.63         17.36         4.40 o
   6  -1   4         14.21         11.37         2.35 o
   7  -1   4         11.92          6.18         2.30 o
   8  -1   4         47.81         44.31         8.10 o
  -8   0   4          0.28          6.40         4.32 o
  -7   0   4        126.78        131.49         9.54 o
  -6   0   4          4.84          9.72         2.34 o
  -5   0   4        139.51        139.34        12.71 o
  -4   0   4        264.61        266.42        15.79 o
  -3   0   4       3374.04       3520.99        32.64 o
  -2   0   4        354.80        360.96         7.00 o
  -1   0   4        501.39        477.62         7.49 o
   0   0   4        386.12        349.45         4.87 o
   1   0   4         87.53         79.47         2.99 o
   2   0   4        154.60        129.19         3.82 o
   3   0   4        118.21        117.38         4.19 o
   4   0   4        127.67        134.30         9.93 o
   5   0   4         11.72         15.42         3.72 o
   6   0   4          0.17         -0.32         0.85 o
   7   0   4          2.13          4.17         1.35 o
   8   0   4         19.51         17.59         5.41 o
  -7   1   4          7.08          6.05         2.30 o
  -6   1   4         55.72         53.64         5.89 o
  -5   1   4        205.66        211.37        16.03 o
  -4   1   4        223.40        221.49        13.51 o
  -3   1   4         37.91         32.88         2.78 o
  -2   1   4         31.81         29.95         2.62 o
  -1   1   4        712.95        721.67        12.29 o
   0   1   4          0.04          4.67         1.44 o
   1   1   4       2387.95       2200.11        45.72 o
   2   1   4       1788.53       1717.20         9.92 o
   3   1   4        197.02        213.88         4.32 o
   4   1   4         30.97         22.03         3.13 o
   5   1   4         78.17         80.74         4.49 o
   6   1   4        293.67        315.72         9.94 o
   7   1   4          0.39          2.11         0.94 o
   8   1   4          0.85          1.71         0.92 o
   9   1   4          9.63         10.80         3.17 o
  -7   2   4         31.61         25.33         4.76 o
  -6   2   4         29.88         21.93         5.58 o
  -5   2   4         46.13         50.39         7.50 o
  -4   2   4         50.58         67.10         7.78 o
  -3   2   4        176.96        172.41         7.59 o
  -2   2   4         60.50         63.89         4.57 o
  -1   2   4        190.92        199.00        10.49 o
   0   2   4         25.38         32.83         4.32 o
   2   2   4        623.67        634.81         8.01 o
   3   2   4       1827.31       1796.33        13.66 o
   4   2   4        308.97        317.23         6.80 o
   5   2   4          0.14          0.51         0.52 o
   6   2   4          0.43          1.59         1.00 o
   7   2   4          8.46          9.63         2.15 o
   8   2   4         47.68         50.73         6.23 o
   9   2   4         15.81         12.93         3.76 o
  -7   3   4         14.01         12.24         3.52 o
  -6   3   4         45.64         44.11         5.62 o
  -5   3   4        325.24        333.13        19.45 o
  -4   3   4          2.58          2.10         2.44 o
  -3   3   4         75.39         64.20         4.97 o
  -2   3   4         19.16         20.63         2.66 o
  -1   3   4        252.94        270.41        13.65 o
   0   3   4         53.62         88.16         7.70 o
   1   3   4        809.03        859.35        10.02 o
   2   3   4        189.83        200.56         4.63 o
   3   3   4         27.79         31.99         2.05 o
   4   3   4        584.33        585.71         9.61 o
   5   3   4         52.80         53.78         3.17 o
   6   3   4          4.43          6.73         1.60 o
   7   3   4         39.57         35.92         4.04 o
   8   3   4        127.58        124.11        12.03 o
   9   3   4          0.09          2.11         3.36 o
  -6   4   4          0.72          0.85         3.31 o
  -5   4   4         24.85         24.54         5.51 o
  -4   4   4         11.76         11.84         3.76 o
  -3   4   4          0.01          0.49         0.88 o
  -2   4   4         99.43        116.49         7.04 o
  -1   4   4       1032.07       1120.78        31.40 o
   0   4   4         10.72         24.47         2.09 o
   1   4   4        843.25        887.32        15.81 o
   2   4   4        178.38        179.97        16.35 o
   3   4   4        347.13        341.31         9.83 o
   4   4   4        168.28        168.88         5.94 o
   5   4   4         26.24         28.68         2.41 o
   6   4   4          1.97          0.92         0.72 o
   7   4   4          7.10          9.41         2.04 o
   8   4   4        221.27        231.45        15.13 o
   9   4   4         43.25         51.24         6.41 o
  -6   5   4          5.27          3.03         1.28 o
  -5   5   4         57.68         53.27         8.52 o
  -4   5   4          3.55          6.94         2.96 o
  -3   5   4         38.42         35.30         8.32 o
  -2   5   4         23.89         21.44         4.81 o
  -1   5   4        269.65        295.68        17.61 o
   0   5   4        373.69        427.18        21.18 o
   1   5   4          8.09          6.27         2.44 o
   2   5   4         24.72         19.00         4.47 o
   3   5   4          5.21          3.49         2.05 o
   4   5   4          1.48          0.80         0.65 o
   5   5   4          3.22          4.85         1.26 o
   6   5   4         76.94         79.12         5.70 o
   7   5   4          1.58          0.68         0.79 o
   8   5   4          0.90          5.64         1.69 o
   9   5   4         60.36         46.47        10.51 o
  -5   6   4         10.21          7.68         3.29 o
  -4   6   4          1.55          2.24         2.11 o
  -3   6   4          0.70          4.47         1.03 o
  -2   6   4         85.74         89.75        10.73 o
  -1   6   4         42.76         46.51         7.71 o
   0   6   4        172.25        164.90        14.21 o
   1   6   4         14.47         13.59         4.10 o
   2   6   4         70.03         80.46         9.89 o
   3   6   4         16.92         21.65         5.11 o
   4   6   4        153.91        153.70         8.09 o
   5   6   4          3.85          4.35         1.48 o
   6   6   4         14.45         19.56         2.60 o
   7   6   4         22.40         28.18         5.37 o
   8   6   4          9.05          4.66         2.11 o
  -4   7   4         48.25         61.22         9.21 o
  -3   7   4        158.38        172.83        14.82 o
  -2   7   4          2.36          6.54         3.48 o
  -1   7   4        364.68        406.41        24.41 o
   0   7   4          1.66          2.73         2.79 o
   1   7   4         59.82         67.02         9.62 o
   2   7   4         49.32         52.31         8.60 o
   3   7   4          9.73         16.96         5.25 o
   4   7   4        269.28        268.56        19.17 o
   5   7   4        265.13        266.75        11.69 o
   6   7   4         14.71         17.96         3.25 o
   7   7   4          3.75          4.52         1.83 o
   8   7   4          2.57          1.78         1.98 o
  -3   8   4          9.28          8.65         4.16 o
  -2   8   4          0.05          8.28         3.94 o
  -1   8   4        454.37        452.24        27.93 o
   0   8   4         31.41         33.70         7.30 o
   1   8   4        220.67        195.71        17.91 o
   2   8   4        286.65        285.31        21.37 o
   3   8   4         23.06         15.18         4.91 o
   4   8   4         35.76         34.58         7.29 o
   5   8   4          0.80          2.98         1.70 o
   6   8   4          5.87         10.00         2.52 o
   7   8   4         10.90         10.82         3.66 o
   8   8   4         55.06         53.26         8.23 o
  -2   9   4         22.56         26.39         7.42 o
  -1   9   4          0.03         -0.34         2.35 o
   0   9   4        104.82        130.93        15.90 o
   1   9   4         61.50         47.90         9.71 o
   2   9   4          1.46          5.62         3.54 o
   3   9   4         23.18         27.14         7.23 o
   4   9   4          2.72          4.72         3.42 o
   5   9   4          3.01          1.36         2.00 o
   6   9   4         37.63         28.27         4.46 o
   7   9   4          4.48          4.65         1.86 o
  -1  10   4          4.40          7.10         4.54 o
   0  10   4          7.30         10.58         5.23 o
   1  10   4         24.38         27.44         7.72 o
   2  10   4        271.25        286.13        24.49 o
   3  10   4         37.26         42.07         9.34 o
   4  10   4         17.27         17.41         5.91 o
   5  10   4          0.00         -0.20         2.41 o
   6  10   4          0.10          8.74         4.91 o
   2  11   4         61.28         77.24        13.47 o
   3  11   4          6.81         15.35         6.03 o
   4  11   4          0.21         12.44         5.50 o
  -4 -10   5          0.44          7.22         2.67 o
  -3 -10   5          5.22         10.68         4.88 o
  -2 -10   5         18.28         21.79         6.50 o
  -1 -10   5          0.53          0.03         1.97 o
   0 -10   5         11.89         13.91         5.52 o
   1 -10   5          4.20         10.09         4.57 o
  -5  -9   5         39.18         33.55         6.63 o
  -4  -9   5         22.30         27.59         4.44 o
  -3  -9   5         60.48         56.57         6.23 o
  -2  -9   5         41.43         24.17         6.38 o
  -1  -9   5         37.54         34.62         7.79 o
   0  -9   5        131.44        108.62        13.51 o
   1  -9   5          0.11          0.84         1.41 o
   2  -9   5         39.91         61.50        11.17 o
   3  -9   5         86.18        112.53        14.69 o
  -6  -8   5        195.28        195.99        16.62 o
  -5  -8   5        106.30        108.66        11.58 o
  -4  -8   5         83.84         93.62         7.73 o
  -3  -8   5          8.07         17.42         5.13 o
  -2  -8   5         12.94         15.87         2.99 o
  -1  -8   5         71.55         78.48        10.90 o
   0  -8   5          0.77         -0.63         5.00 o
   1  -8   5         24.33         26.01         4.30 o
   2  -8   5          0.19          6.29         4.26 o
   3  -8   5        118.23         93.56        13.14 o
   4  -8   5         85.81         98.42        13.54 o
  -7  -7   5          1.12          0.04         2.24 o
  -6  -7   5          2.56          5.91         2.99 o
  -5  -7   5         74.56         73.34         9.53 o
  -4  -7   5          2.89          6.41         2.09 o
  -3  -7   5          4.00         18.56         3.12 o
  -2  -7   5         50.42         50.11         3.73 o
  -1  -7   5         70.59         75.13         5.93 o
   0  -7   5         11.66          7.01         2.14 o
   1  -7   5         23.72         27.06         4.31 o
   2  -7   5          0.17          0.37         3.80 o
   3  -7   5         98.11         86.85        13.19 o
   4  -7   5          0.97          2.36         1.50 o
   5  -7   5         37.48         22.04         5.68 o
  -7  -6   5          5.32          7.52         3.56 o
  -6  -6   5          0.76         -2.19         2.19 o
  -5  -6   5          0.52          4.30         1.53 o
  -4  -6   5        495.91        500.80        12.23 o
  -3  -6   5        746.21        726.14        14.08 o
  -2  -6   5         82.42         76.03         5.08 o
  -1  -6   5          1.75          1.01         0.84 o
   0  -6   5          1.61          1.03         1.22 o
   1  -6   5          1.34          1.72         1.14 o
   2  -6   5          1.87          0.33         0.86 o
   3  -6   5          8.15          7.38         3.75 o
   4  -6   5         12.46         16.25         3.47 o
   5  -6   5          0.35          0.87         1.01 o
   6  -6   5         23.79         21.32         6.27 o
  -7  -5   5         37.04         26.10         6.60 o
  -6  -5   5          5.66          3.89         3.12 o
  -5  -5   5         30.74         26.34         6.07 o
  -4  -5   5         57.90         48.73         4.79 o
  -3  -5   5          0.34          0.93         0.90 o
  -2  -5   5        531.03        527.33        13.06 o
  -1  -5   5          0.00          0.72         0.76 o
   0  -5   5        213.12        206.65         6.68 o
   1  -5   5         69.53         56.52         4.12 o
   2  -5   5         76.45         70.03         5.32 o
   3  -5   5         45.04         41.35         4.63 o
   4  -5   5        193.46        183.02        13.41 o
   5  -5   5         62.85         63.13         8.69 o
   6  -5   5          0.63          5.21         2.87 o
  -8  -4   5          5.38          4.73         3.24 o
  -7  -4   5          6.13          1.97         1.75 o
  -6  -4   5         44.36         46.73         7.83 o
  -5  -4   5         42.41         39.62         6.84 o
  -4  -4   5        701.78        681.89        25.15 o
  -3  -4   5        435.56        469.58        13.30 o
  -2  -4   5        139.32        132.95         6.45 o
  -1  -4   5        704.04        694.35        22.89 o
   0  -4   5         71.49         50.17         2.58 o
   1  -4   5          0.66          0.20         0.93 o
   2  -4   5          0.01          1.67         1.40 o
   3  -4   5        388.58        380.05        12.81 o
   4  -4   5         53.61         53.60         7.05 o
   5  -4   5        544.37        576.12        24.73 o
   6  -4   5        215.65        217.83        16.68 o
   7  -4   5         17.49         20.66         5.71 o
  -8  -3   5          1.78          2.09         1.77 o
  -7  -3   5          0.74          5.38         3.91 o
  -6  -3   5        139.21        138.02        13.53 o
  -5  -3   5         68.14         62.55         8.35 o
  -4  -3   5        101.92        101.67         9.74 o
  -3  -3   5         48.52         59.74         6.82 o
  -2  -3   5        102.01        124.22         6.17 o
  -1  -3   5        286.03        301.29         8.55 o
   0  -3   5        743.35        709.84        11.80 o
   1  -3   5        581.01        552.97        12.50 o
   2  -3   5         18.74         14.44         2.90 o
   3  -3   5         22.44         22.60         3.08 o
   4  -3   5          0.78          2.69         1.89 o
   5  -3   5        315.16        333.57        18.39 o
   6  -3   5        111.71        120.17        12.40 o
   7  -3   5        113.02        105.64        12.13 o
  -8  -2   5         50.34         45.45         9.41 o
  -7  -2   5          7.51          2.37         3.02 o
  -6  -2   5        199.11        178.78        15.67 o
  -5  -2   5         28.11         18.58         4.54 o
  -4  -2   5          0.16          1.81         1.71 o
  -3  -2   5          0.91          1.14         0.87 o
  -2  -2   5        367.42        428.32        15.98 o
  -1  -2   5        251.10        257.72         7.81 o
   0  -2   5        114.49        120.94         5.74 o
   1  -2   5       1658.91       1523.20        45.09 o
   2  -2   5        526.72        540.06        14.65 o
   3  -2   5         22.24         17.55         2.69 o
   4  -2   5          2.10          3.30         1.47 o
   5  -2   5          5.26          3.79         2.60 o
   6  -2   5          6.70         12.35         4.05 o
   7  -2   5          1.94          1.65         2.27 o
   8  -2   5          0.01          4.47         3.77 o
  -8  -1   5         25.09         24.42         7.13 o
  -7  -1   5          1.11          2.97         2.77 o
  -6  -1   5        494.09        454.98        15.84 o
  -5  -1   5        463.36        437.54        22.61 o
  -4  -1   5         78.98         77.28         8.66 o
  -3  -1   5        247.31        250.86        13.83 o
  -2  -1   5        564.28        626.96        19.17 o
  -1  -1   5        427.14        440.52        10.13 o
   0  -1   5         58.04         64.76         3.40 o
   1  -1   5        117.40         97.50         2.62 o
   2  -1   5        258.19        277.96         8.21 o
   3  -1   5        423.00        413.39        11.58 o
   4  -1   5         16.71          7.08         1.75 o
   5  -1   5         39.61         45.56         5.51 o
   6  -1   5         52.28         44.64         7.11 o
   7  -1   5          0.03          0.99         2.20 o
   8  -1   5          3.22          1.43         2.70 o
  -7   0   5          1.32          8.53         2.58 o
  -6   0   5        421.45        378.22        15.18 o
  -5   0   5       1276.42       1184.89        37.71 o
  -4   0   5          0.48          0.52         1.27 o
  -3   0   5        700.10        640.62        10.50 o
  -2   0   5        657.87        677.20        10.50 o
  -1   0   5         71.80         75.11         3.27 o
   0   0   5        584.08        545.43         6.80 o
   1   0   5        520.41        528.21        12.46 o
   2   0   5        409.85        376.11         7.57 o
   3   0   5        425.34        436.17         7.02 o
   4   0   5        213.06        218.59         6.39 o
   5   0   5         96.34         96.25         5.66 o
   6   0   5        149.47        150.70        12.33 o
   7   0   5         78.37         95.61        10.68 o
   8   0   5          1.75          5.90         3.18 o
  -7   1   5         14.30         17.30         3.68 o
  -6   1   5          0.06          4.95         2.28 o
  -5   1   5        183.99        170.37        14.93 o
  -4   1   5       1029.72        976.00        29.54 o
  -3   1   5        327.43        327.33         9.39 o
  -2   1   5        180.90        179.15         6.86 o
  -1   1   5          3.90          3.42         1.09 o
   0   1   5        328.17        323.40         9.31 o
   1   1   5        173.51        192.44         8.57 o
   2   1   5        101.01        111.05         4.16 o
   3   1   5         57.72         62.39         2.33 o
   4   1   5        374.24        354.28         6.39 o
   5   1   5        240.61        253.83         6.97 o
   6   1   5         63.46         67.48         4.56 o
   7   1   5         72.10         73.61         8.84 o
   8   1   5         13.11         16.51         5.50 o
   9   1   5         25.24         28.36         6.53 o
  -7   2   5         50.33         59.44         7.36 o
  -6   2   5         10.77         19.18         5.57 o
  -5   2   5         16.72         11.96         3.90 o
  -4   2   5          4.02          4.96         2.12 o
  -3   2   5         44.12         43.93         3.87 o
  -2   2   5        132.20        143.49         6.77 o
  -1   2   5        215.32        229.31         8.28 o
   0   2   5         86.26        102.08         8.08 o
   1   2   5        387.66        440.77        12.39 o
   2   2   5        278.15        282.59        12.57 o
   3   2   5         80.47         95.61         3.11 o
   4   2   5         61.77         57.01         2.91 o
   5   2   5          3.66          3.04         0.75 o
   6   2   5          0.76          1.19         0.66 o
   7   2   5         29.82         30.82         4.59 o
   8   2   5         34.75         30.59         4.77 o
   9   2   5          1.64          3.11         1.80 o
  -6   3   5         29.68         36.10         7.28 o
  -5   3   5          3.23          4.66         2.92 o
  -4   3   5          9.66          9.37         3.40 o
  -3   3   5        109.88        100.71         6.41 o
  -2   3   5         63.68         62.27        10.58 o
  -1   3   5        540.92        520.90        19.99 o
   0   3   5         62.49         80.96         8.02 o
   1   3   5         47.89         60.53         3.74 o
   2   3   5        233.05        241.01         5.73 o
   3   3   5       2485.31       2467.98        15.48 o
   4   3   5        340.05        331.09         7.22 o
   5   3   5         34.97         29.23         2.34 o
   6   3   5         59.70         63.87         3.73 o
   7   3   5         32.34         28.67         4.33 o
   8   3   5          0.91          0.44         4.05 o
   9   3   5          0.33          3.31         2.66 o
  -6   4   5          0.05          1.26         2.38 o
  -5   4   5          7.16          8.59         3.93 o
  -4   4   5          3.56          6.66         3.27 o
  -3   4   5          0.05          0.41         0.78 o
  -2   4   5          8.03          4.48         1.75 o
  -1   4   5          7.96         11.22         3.35 o
   0   4   5         24.12         48.21         6.49 o
   1   4   5       1235.70       1326.19        19.85 o
   2   4   5         81.84         91.24         3.29 o
   3   4   5         11.16         12.36         1.42 o
   4   4   5        624.28        662.99        12.71 o
   5   4   5         24.58         20.32         2.08 o
   6   4   5        138.07        128.61         5.40 o
   7   4   5        252.01        257.32        12.88 o
   8   4   5        145.51        168.07        11.29 o
   9   4   5         22.75         26.43         4.69 o
  -5   5   5          3.85          3.68         2.95 o
  -4   5   5         72.30         53.94         8.24 o
  -3   5   5        194.51        171.92        13.81 o
  -2   5   5          4.04          9.86         3.28 o
  -1   5   5        162.18        147.10        12.63 o
   0   5   5         90.45         90.94         9.92 o
   1   5   5        152.42        171.27         7.54 o
   2   5   5         83.56         89.88         6.19 o
   3   5   5        221.32        204.62        10.03 o
   4   5   5          1.82          2.64         1.03 o
   5   5   5          6.92         12.03         2.22 o
   6   5   5          0.00          1.42         1.36 o
   7   5   5         18.02         13.84         3.04 o
   8   5   5         96.51         93.50         9.51 o
   9   5   5          0.01          5.08         3.74 o
  -5   6   5         22.54         14.92         4.44 o
  -4   6   5         25.55         24.24         5.48 o
  -3   6   5        458.37        427.77        22.76 o
  -2   6   5        137.61        124.46        13.14 o
  -1   6   5          8.73         15.09         4.83 o
   0   6   5        114.38        118.97        12.53 o
   1   6   5          8.41          5.74         2.84 o
   2   6   5          1.78          2.93         2.58 o
   3   6   5        222.00        209.31        16.27 o
   4   6   5         55.27         52.51         8.36 o
   5   6   5         24.09         25.80         3.50 o
   6   6   5        100.18         93.02         5.89 o
   7   6   5         12.60          9.01         1.95 o
   8   6   5          2.54          1.75         2.08 o
  -4   7   5          1.63          6.74         3.57 o
  -3   7   5        440.03        450.34        24.56 o
  -2   7   5          0.00         -2.62         2.62 o
  -1   7   5        198.48        185.89        16.91 o
   0   7   5         22.62         27.88         6.73 o
   1   7   5         15.10         12.21         4.18 o
   2   7   5         16.88         20.52         5.68 o
   3   7   5          0.73         -1.09         1.87 o
   4   7   5         27.77         50.02         8.77 o
   5   7   5         62.63         56.10         5.46 o
   6   7   5          3.49          2.65         2.53 o
   7   7   5          6.79          6.15         3.62 o
   8   7   5         40.88         33.66         8.95 o
  -3   8   5         63.23         58.33         9.32 o
  -2   8   5         55.81         55.24        10.22 o
  -1   8   5         44.36         46.22         9.16 o
   0   8   5         97.67        103.54        13.44 o
   1   8   5          1.38          3.89         3.82 o
   2   8   5         15.15         17.39         5.42 o
   3   8   5        277.32        257.64        20.55 o
   4   8   5        100.15         76.55        11.15 o
   5   8   5         47.62         66.00        10.49 o
   6   8   5         60.31         56.27         5.99 o
   7   8   5          3.82          6.85         3.34 o
   8   8   5          7.02          1.87         2.02 o
  -2   9   5         58.15         64.03        11.70 o
  -1   9   5          7.72          5.67         3.70 o
   0   9   5         72.02         55.22        10.65 o
   1   9   5         91.90         98.83        13.83 o
   2   9   5         20.10         17.37         5.78 o
   3   9   5        199.60        191.63        18.85 o
   4   9   5         29.49         29.84         7.50 o
   5   9   5         53.48         51.03         9.85 o
   6   9   5         45.36         44.06         9.18 o
   7   9   5          0.33          2.25         1.37 o
   0  10   5          8.24          3.07         2.94 o
   1  10   5        109.83        122.00        16.25 o
   2  10   5        318.78        346.04        27.26 o
   3  10   5         88.90         90.25        13.97 o
   4  10   5          0.19          0.02         2.86 o
   5  10   5          5.06          7.81         4.55 o
   6  10   5          4.56          7.30         4.40 o
  -3 -10   6         15.56         21.06         6.71 o
  -2 -10   6          0.10          7.68         4.14 o
  -1 -10   6          1.70          1.54         1.98 o
   0 -10   6          1.33          4.84         3.26 o
  -5  -9   6          0.03         -1.98         1.98 o
  -4  -9   6          2.69          3.84         1.78 o
  -3  -9   6         57.75         68.15         6.94 o
  -2  -9   6         98.20        116.38        13.83 o
  -1  -9   6          5.82          4.55         3.07 o
   0  -9   6          2.87         15.38         5.30 o
   1  -9   6          4.51          1.31         2.98 o
   2  -9   6         24.91         26.65         7.43 o
  -6  -8   6        110.08        117.74        13.10 o
  -5  -8   6          7.52          8.79         3.72 o
  -4  -8   6         68.17         69.98         6.70 o
  -3  -8   6         10.29         22.58         5.65 o
  -2  -8   6          0.61          1.47         0.90 o
  -1  -8   6        180.94        169.08         9.87 o
   0  -8   6         35.50         33.93         4.67 o
   1  -8   6         18.18         17.05         3.74 o
   2  -8   6          0.72          0.60         1.30 o
   3  -8   6          0.68          1.49         2.55 o
   4  -8   6        124.97        160.56        17.35 o
  -6  -7   6          0.45          1.46         2.81 o
  -5  -7   6          0.59          3.33         2.60 o
  -4  -7   6          5.95         10.94         3.88 o
  -3  -7   6        321.22        323.88        10.11 o
  -2  -7   6          0.63          1.65         0.70 o
  -1  -7   6         29.08         22.61         4.32 o
   0  -7   6        120.52         99.44         9.77 o
   1  -7   6        130.83         94.27        10.04 o
   2  -7   6         62.34         43.44         7.68 o
   3  -7   6          0.45          0.10         1.81 o
   4  -7   6         28.32         32.33         4.83 o
   5  -7   6          5.56         10.87         3.05 o
  -7  -6   6          0.38          1.72         2.11 o
  -6  -6   6         39.20         31.89         6.64 o
  -5  -6   6         37.42         20.06         3.42 o
  -4  -6   6          7.79          6.45         1.87 o
  -3  -6   6        516.72        505.59        12.35 o
  -2  -6   6        187.91        183.45         8.25 o
  -1  -6   6          3.68          2.14         0.94 o
   0  -6   6        127.98        168.00        11.84 o
   1  -6   6         29.00         24.28         4.79 o
   2  -6   6          1.68          1.77         0.82 o
   3  -6   6          2.96         10.05         2.69 o
   4  -6   6          1.91          4.56         3.13 o
   5  -6   6          0.86          0.32         1.37 o
  -7  -5   6          5.63          7.74         3.76 o
  -6  -5   6        124.47        111.51        12.44 o
  -5  -5   6        170.11        159.38        16.95 o
  -4  -5   6        121.35        124.91         7.80 o
  -3  -5   6          0.68         -0.22         1.57 o
  -2  -5   6         74.23         71.72         5.05 o
  -1  -5   6         21.28         19.02         2.54 o
   0  -5   6          0.36          0.25         0.70 o
   1  -5   6         47.32         45.04         3.74 o
   2  -5   6          0.07         -1.33         1.33 o
   3  -5   6        306.45        323.60        14.84 o
   4  -5   6         95.02         88.68         9.52 o
   5  -5   6         13.43         11.32         4.15 o
   6  -5   6          0.79          2.87         2.77 o
  -7  -4   6         85.43         68.09        10.76 o
  -6  -4   6         61.73         48.15         8.51 o
  -5  -4   6          0.12          3.43         2.07 o
  -4  -4   6         28.42         27.01         5.22 o
  -3  -4   6        138.87        133.10         7.41 o
  -2  -4   6         37.65         32.00         3.41 o
  -1  -4   6        113.30        114.09         5.75 o
   0  -4   6        137.69        130.21         5.67 o
   1  -4   6        242.53        223.65         9.94 o
   2  -4   6         34.41         25.76         3.64 o
   3  -4   6        573.88        579.15        25.59 o
   4  -4   6         92.49         83.92         6.81 o
   5  -4   6        957.18        961.44        32.79 o
   6  -4   6        125.28        110.34        12.10 o
   7  -4   6          2.38         -1.60         3.09 o
  -7  -3   6          0.67          2.16         1.93 o
  -6  -3   6        288.82        310.82        20.95 o
  -5  -3   6        176.68        166.40        14.03 o
  -4  -3   6         33.81         29.23         5.57 o
  -3  -3   6          0.12         13.10         3.96 o
  -2  -3   6         19.77         32.41         3.39 o
  -1  -3   6         18.10         14.31         2.05 o
   0  -3   6          7.55          5.64         0.92 o
   1  -3   6          6.41         13.04         1.82 o
   2  -3   6         81.26         96.61         5.89 o
   3  -3   6          9.18         11.84         2.31 o
   4  -3   6         10.73          4.83         2.26 o
   5  -3   6          7.21          4.34         2.45 o
   6  -3   6          0.14         11.75         4.26 o
   7  -3   6         35.55         27.51         6.20 o
  -7  -2   6          3.88          1.68         2.48 o
  -6  -2   6        195.74        165.38        15.23 o
  -5  -2   6         73.64         54.79         8.10 o
  -4  -2   6          4.87          2.59         1.59 o
  -3  -2   6         42.16         43.15         5.98 o
  -2  -2   6        100.68         99.55         5.83 o
  -1  -2   6        536.88        553.39        12.15 o
   0  -2   6         99.47         99.50         5.97 o
   1  -2   6          2.03          3.09         1.03 o
   2  -2   6        326.89        301.98         9.50 o
   3  -2   6          0.84          0.45         0.69 o
   4  -2   6         43.50         37.12         4.27 o
   5  -2   6          1.02          0.31         1.19 o
   6  -2   6         19.16         15.68         4.35 o
   7  -2   6          2.70          2.39         2.50 o
   8  -2   6         13.21         11.73         4.43 o
  -7  -1   6        364.11        319.96        23.39 o
  -6  -1   6         32.29         31.20         6.96 o
  -5  -1   6        211.90        203.67        15.99 o
  -4  -1   6          6.24          0.81         1.23 o
  -3  -1   6         79.28         77.10         8.04 o
  -2  -1   6         15.72         21.83         3.78 o
  -1  -1   6        796.92        913.86        15.56 o
   0  -1   6        481.76        516.52         9.84 o
   1  -1   6        251.93        239.38         4.37 o
   2  -1   6          6.50         20.19         2.35 o
   3  -1   6         91.19         78.73         5.15 o
   4  -1   6         64.99         54.20         4.82 o
   5  -1   6          0.19         -0.34         1.75 o
   6  -1   6        115.20        121.27        11.56 o
   7  -1   6          2.19          5.62         2.48 o
   8  -1   6          9.04         15.89         4.84 o
  -7   0   6          0.21          2.60         1.34 o
  -6   0   6        125.17        184.53        21.66 o
  -5   0   6        104.75         86.06        10.46 o
  -4   0   6         25.38         25.43         5.33 o
  -3   0   6        169.48        227.29         6.82 o
  -2   0   6         12.45         14.25         1.72 o
  -1   0   6         21.17         29.88         2.37 o
   0   0   6        225.86        246.23         4.99 o
   1   0   6        449.23        528.72         9.43 o
   2   0   6        314.28        310.62         7.43 o
   3   0   6        230.87        231.88         6.91 o
   4   0   6        351.95        320.97         7.33 o
   5   0   6         10.39         10.24         2.94 o
   6   0   6          0.31          0.70         2.01 o
   7   0   6          1.38          2.85         2.98 o
   8   0   6         54.14         50.26         8.48 o
  -7   1   6          5.17         11.44         3.36 o
  -6   1   6          4.97          5.12         3.09 o
  -5   1   6        382.47        381.77        22.69 o
  -4   1   6         12.23         12.90         2.63 o
  -3   1   6         40.48         32.25         3.17 o
  -2   1   6         84.95         94.97         8.06 o
  -1   1   6        111.46        108.51         5.49 o
   0   1   6         14.10         22.89         1.93 o
   1   1   6         85.50        104.52         5.26 o
   2   1   6        279.32        277.20         7.04 o
   3   1   6        128.55        113.82         9.21 o
   4   1   6         28.32         19.17         1.67 o
   5   1   6         23.69         22.71         3.04 o
   6   1   6         37.12         39.29         6.37 o
   7   1   6         46.52         40.14         6.89 o
   8   1   6          2.80         -0.22         1.81 o
   9   1   6          5.94          5.77         3.62 o
  -6   2   6         16.89         17.79         5.43 o
  -5   2   6         51.41         61.90         8.84 o
  -4   2   6        739.16        744.67        27.78 o
  -3   2   6        381.41        380.56        18.21 o
  -2   2   6         14.72         12.91         2.22 o
  -1   2   6        119.33        117.08         6.60 o
   0   2   6         12.94         25.48         4.26 o
   1   2   6         30.11         28.19         2.84 o
   3   2   6        477.64        489.24         9.90 o
   4   2   6         34.52         40.89         2.14 o
   5   2   6        181.53        177.36         7.34 o
   6   2   6          1.82          1.20         1.87 o
   7   2   6         23.48         21.96         4.01 o
   8   2   6          5.00         11.46         3.22 o
   9   2   6         13.24         12.62         4.55 o
  -6   3   6          2.22          2.01         1.80 o
  -5   3   6        106.22        115.27        12.39 o
  -4   3   6          1.64          4.39         2.59 o
  -3   3   6         21.99         34.96         6.05 o
  -2   3   6          5.04          3.69         1.22 o
  -1   3   6        335.53        331.03        16.72 o
   0   3   6        300.07        310.44        16.41 o
   1   3   6          6.60         12.68         2.03 o
   2   3   6        249.13        264.45         7.97 o
   4   3   6       1303.22       1281.80        12.47 o
   5   3   6          0.15          2.68         0.79 o
   7   3   6          7.09          9.70         2.65 o
   8   3   6          2.03          2.13         1.95 o
   9   3   6          4.79          5.56         2.74 o
  -6   4   6          2.77          3.62         2.12 o
  -5   4   6         39.94         42.35         7.66 o
  -4   4   6          7.03          6.49         2.98 o
  -3   4   6         63.19         60.24         8.12 o
  -2   4   6         26.16         29.40         3.76 o
  -1   4   6        145.25        138.99        11.70 o
   0   4   6        207.59        226.76        15.09 o
   1   4   6          2.77         19.09         2.36 o
   2   4   6        258.51        273.38         6.62 o
   3   4   6        138.23        125.41         4.75 o
   4   4   6          0.11          4.20         1.13 o
   5   4   6         81.19         86.59         4.16 o
   6   4   6        529.42        556.50        14.46 o
   7   4   6          1.81          5.08         2.26 o
   8   4   6        215.00        201.45        12.43 o
   9   4   6         36.12         35.31         5.67 o
  -5   5   6          6.45          4.55         2.79 o
  -4   5   6          1.91          2.91         2.03 o
  -3   5   6          9.74         18.89         4.57 o
  -2   5   6         21.24         18.52         3.31 o
  -1   5   6          4.36          4.75         2.22 o
   0   5   6        278.76        313.27        18.97 o
   1   5   6         77.93         66.34         8.72 o
   2   5   6        106.90        123.75         7.34 o
   3   5   6          1.25          0.13         0.60 o
   4   5   6          0.60          1.36         0.80 o
   5   5   6         26.25         49.99         7.13 o
   6   5   6         28.75         27.58         4.18 o
   7   5   6         13.00         13.32         2.88 o
   8   5   6         69.53         64.24         7.08 o
   9   5   6         49.83         53.22         6.87 o
  -4   6   6         53.86         46.45         8.30 o
  -3   6   6        134.71        132.99        13.25 o
  -2   6   6          5.50          6.49         2.15 o
  -1   6   6          0.27          0.68         2.13 o
   0   6   6         96.12         89.17        10.92 o
   1   6   6        258.09        256.38        18.46 o
   2   6   6         59.98         66.19         9.45 o
   3   6   6         40.91         47.40         5.31 o
   4   6   6        243.95        240.15        12.41 o
   5   6   6         48.81         45.32         3.96 o
   6   6   6          2.12         29.60         4.82 o
   7   6   6          0.06          0.09         0.95 o
   8   6   6         16.17         17.66         3.71 o
  -4   7   6          0.02          6.53         3.38 o
  -3   7   6          7.82         14.84         4.54 o
  -2   7   6         31.13         31.50         7.42 o
  -1   7   6         28.06         20.67         5.74 o
   0   7   6         52.79         43.84         8.30 o
   1   7   6         20.32         23.38         5.99 o
   2   7   6         69.73         61.63         9.53 o
   3   7   6         75.89         63.85         8.19 o
   4   7   6          2.79          8.89         2.74 o
   5   7   6         36.59         41.58         5.63 o
   6   7   6          0.63          0.53         0.86 o
   7   7   6          1.01          1.11         1.90 o
   8   7   6         11.81         12.06         5.09 o
  -3   8   6        172.76        168.70        16.45 o
  -2   8   6         56.93         47.18         9.47 o
  -1   8   6          0.54          3.67         2.77 o
   0   8   6         85.35         70.75        11.37 o
   1   8   6          0.59          1.16         1.64 o
   2   8   6        177.79        166.32        16.86 o
   3   8   6        203.52        203.08        18.53 o
   4   8   6         86.38         62.58         6.91 o
   5   8   6         13.84         12.66         3.35 o
   6   8   6        187.64        195.48        13.13 o
   7   8   6         70.11         75.59        12.38 o
  -1   9   6          0.53         -0.79         1.80 o
   0   9   6         67.53         67.42        11.97 o
   1   9   6         21.83         27.94         7.46 o
   2   9   6          0.25          5.29         3.74 o
   3   9   6         38.38         35.40         8.27 o
   4   9   6          9.20          8.97         4.65 o
   5   9   6         23.14         15.20         5.45 o
   6   9   6          0.98          6.60         3.25 o
   7   9   6          0.00         -1.93         3.04 o
   0  10   6          4.46          6.42         4.03 o
   1  10   6         77.84         80.13        13.42 o
   2  10   6         14.19         14.38         6.42 o
   3  10   6         24.61         24.90         7.74 o
   4  10   6          2.38          6.27         3.57 o
   5  10   6         13.07          6.76         3.95 o
  -2 -10   7          6.39         24.96         7.07 o
  -1 -10   7          0.41          3.61         3.84 o
  -4  -9   7          7.99          9.27         3.59 o
  -3  -9   7         15.30         22.05         4.09 o
  -2  -9   7          1.26          4.13         2.72 o
  -1  -9   7         41.63         32.72         7.83 o
   0  -9   7         18.02         19.54         6.29 o
   1  -9   7         41.11         47.47         9.93 o
   2  -9   7          2.53          6.93         2.68 o
  -5  -8   7         14.05         16.04         4.79 o
  -4  -8   7        129.02        141.40        13.04 o
  -3  -8   7        175.06        188.05        13.27 o
  -2  -8   7         38.33         29.96         6.04 o
  -1  -8   7        207.68        186.28        11.87 o
   0  -8   7         13.84         16.51         6.88 o
   1  -8   7        259.07        220.76        12.96 o
   2  -8   7          0.20          2.06         1.56 o
   3  -8   7          5.48          4.47         2.38 o
  -6  -7   7          7.49         10.08         4.18 o
  -5  -7   7          1.52          2.34         1.64 o
  -4  -7   7         20.63         24.72         3.73 o
  -3  -7   7         63.71         61.12         4.59 o
  -2  -7   7          6.41         10.76         4.08 o
  -1  -7   7          0.02          0.59         1.07 o
   0  -7   7         57.34         94.34         9.88 o
   1  -7   7         10.35          8.25         3.25 o
   2  -7   7         22.27         23.01         5.73 o
   3  -7   7          0.01          3.02         1.95 o
  -6  -6   7         17.24         15.85         3.36 o
  -5  -6   7          0.00         -1.60         2.78 o
  -4  -6   7        222.14        197.43        10.24 o
  -3  -6   7         98.91        104.32         6.97 o
  -2  -6   7         40.41         41.00         4.65 o
  -1  -6   7          6.74          6.73         1.62 o
   0  -6   7         27.68         30.41         5.20 o
   1  -6   7         84.45         73.99         8.69 o
   2  -6   7          0.04          1.30         1.47 o
   3  -6   7         72.61         64.01         6.08 o
   4  -6   7         27.88         24.85         7.56 o
   5  -6   7         17.20         19.49         5.15 o
  -7  -5   7          0.12          8.52         3.96 o
  -6  -5   7         17.44         16.54         5.01 o
  -5  -5   7         54.98         62.80         6.23 o
  -4  -5   7          0.12         -0.40         1.28 o
  -3  -5   7        480.37        455.91        14.48 o
  -2  -5   7        701.66        694.70        16.49 o
  -1  -5   7        270.81        241.79        17.83 o
   0  -5   7         40.31         40.96         5.69 o
   1  -5   7        437.03        405.22        18.80 o
   2  -5   7          2.54          3.12         1.40 o
   3  -5   7        138.54        133.21         8.38 o
   4  -5   7          0.11         -0.01         1.37 o
   5  -5   7          0.55          0.25         2.11 o
   6  -5   7          1.77          2.81         2.04 o
  -7  -4   7          0.39         -0.78         2.15 o
  -6  -4   7         30.61         25.78         6.27 o
  -5  -4   7          1.45          2.69         2.47 o
  -4  -4   7          0.74          1.75         1.37 o
  -3  -4   7         34.63         38.39         4.23 o
  -2  -4   7         26.93         19.74         2.74 o
  -1  -4   7        454.39        447.78        11.88 o
   0  -4   7          0.48          2.60         1.07 o
   1  -4   7         53.77         42.19         3.55 o
   2  -4   7          0.12          0.72         1.01 o
   3  -4   7        364.15        326.45        12.33 o
   4  -4   7        133.40        127.38         8.60 o
   5  -4   7         19.89         24.92         5.77 o
   6  -4   7          7.17          7.38         3.55 o
   7  -4   7          6.14          4.21         3.05 o
  -7  -3   7         49.06         42.33         8.63 o
  -6  -3   7         26.11         24.60         6.36 o
  -5  -3   7         11.18         10.07         3.56 o
  -4  -3   7          8.65          4.14         2.32 o
  -3  -3   7         46.63         51.09         4.87 o
  -2  -3   7        473.57        472.71        13.32 o
  -1  -3   7         48.87         51.22         3.99 o
   0  -3   7         22.13         21.07         2.34 o
   1  -3   7         45.64         45.73         3.61 o
   2  -3   7          2.51          4.36         2.59 o
   3  -3   7         15.47         11.45         2.43 o
   4  -3   7        133.27        129.73         8.25 o
   5  -3   7         57.91         57.22         7.88 o
   6  -3   7         19.88         15.65         4.79 o
   7  -3   7         64.05         68.67        10.27 o
  -7  -2   7         79.14         62.44        10.36 o
  -6  -2   7          2.77          1.54         1.95 o
  -5  -2   7          6.15          6.83         2.97 o
  -4  -2   7          2.51          5.88         2.61 o
  -3  -2   7         26.79         27.88         5.02 o
  -2  -2   7        149.09        132.62         8.54 o
  -1  -2   7        141.72        126.81         6.18 o
   0  -2   7          0.04          2.77         0.94 o
   1  -2   7         86.20         84.37         3.43 o
   2  -2   7        808.18        748.64        27.46 o
   3  -2   7          0.39          3.17         1.63 o
   4  -2   7          0.32          0.10         1.18 o
   5  -2   7          6.28          3.31         1.13 o
   6  -2   7         59.85         54.68         8.10 o
   7  -2   7         11.89          6.53         3.23 o
   8  -2   7          2.07         10.47         4.61 o
  -7  -1   7        250.72        227.24        20.14 o
  -6  -1   7          3.12          6.35         3.48 o
  -5  -1   7          4.98          9.32         3.19 o
  -4  -1   7        115.61         98.06        10.28 o
  -3  -1   7          2.70          3.58         2.05 o
  -2  -1   7        130.01        129.83         9.57 o
  -1  -1   7        195.99        214.51         8.03 o
   0  -1   7        158.83        160.20         5.93 o
   1  -1   7        433.72        415.22         8.97 o
   2  -1   7        242.22        220.86        11.90 o
   3  -1   7        881.84        850.84        17.59 o
   4  -1   7        166.76        160.24         8.58 o
   5  -1   7         53.92         50.83         6.15 o
   6  -1   7         13.14         10.92         3.97 o
   7  -1   7          4.77          3.43         2.72 o
   8  -1   7          4.23          8.46         3.90 o
  -7   0   7         13.92         55.59        10.59 o
  -6   0   7          0.01          3.42         3.04 o
  -5   0   7        372.70        322.46        20.88 o
  -4   0   7         79.61         84.94         9.69 o
  -3   0   7         49.67         50.67         4.76 o
  -2   0   7         51.15         46.34         3.17 o
  -1   0   7        748.87        798.75        10.80 o
   0   0   7        389.13        448.22         7.26 o
   1   0   7         39.82         47.14         3.22 o
   2   0   7        301.65        320.66         8.03 o
   3   0   7        419.57        449.03        10.17 o
   4   0   7        135.30        125.78         8.48 o
   5   0   7         25.63         21.66         3.42 o
   6   0   7          0.01          3.20         1.93 o
   7   0   7          0.01         -0.65         1.21 o
   8   0   7          6.24          8.76         4.00 o
  -6   1   7         43.82         56.47         9.61 o
  -5   1   7         91.29         75.36        10.32 o
  -4   1   7        735.96        695.11        19.73 o
  -3   1   7         44.92         44.85         6.09 o
  -2   1   7         13.44          9.27         4.21 o
  -1   1   7          6.90          3.82         1.18 o
   0   1   7        239.05        245.25        10.25 o
   1   1   7        119.55        125.09         6.08 o
   2   1   7        359.14        361.86         8.54 o
   3   1   7        142.47        121.65         5.22 o
   4   1   7          1.98          0.76         0.86 o
   5   1   7         22.48         18.61         2.50 o
   6   1   7          0.02          1.43         1.34 o
   7   1   7         21.99         24.33         5.43 o
   8   1   7         63.60         65.24         9.67 o
  -6   2   7         19.48         24.99         7.08 o
  -5   2   7          7.26         11.72         2.96 o
  -4   2   7          3.35          7.69         3.05 o
  -3   2   7         88.11         83.57         8.94 o
  -2   2   7        134.26        112.67         6.56 o
  -1   2   7         84.72         79.08         5.32 o
   0   2   7          5.25          4.52         1.32 o
   1   2   7         16.65         24.68         2.77 o
   2   2   7        133.32        130.22         6.03 o
   3   2   7        107.84        106.91         4.92 o
   4   2   7         11.66         10.30         1.64 o
   5   2   7         29.06         15.86         2.75 o
   6   2   7          0.75          5.07         2.41 o
   7   2   7          7.40          9.62         3.52 o
   8   2   7          7.79         10.85         4.12 o
   9   2   7         27.40         22.54         6.18 o
  -6   3   7         49.30         54.98         9.51 o
  -5   3   7          3.14          6.31         3.56 o
  -4   3   7         11.99          7.62         3.38 o
  -3   3   7         70.47         66.65         8.39 o
  -2   3   7         18.56         18.51         2.82 o
  -1   3   7         25.63         25.91         3.26 o
   0   3   7        274.00        299.19        16.67 o
   1   3   7          2.16          7.07         1.65 o
   2   3   7          0.02          9.49         1.60 o
   3   3   7       1523.49       1446.85        20.80 o
   4   3   7        282.53        270.75         7.49 o
   5   3   7        103.37        111.29         6.26 o
   6   3   7         19.74         22.84         2.91 o
   7   3   7         15.43         19.74         4.01 o
   8   3   7         13.36         14.84         4.99 o
   9   3   7          2.22          5.42         2.90 o
  -5   4   7         20.09         28.82         6.73 o
  -4   4   7         25.14         26.92         5.87 o
  -3   4   7          0.95          4.93         2.65 o
  -2   4   7         53.08         47.65         6.21 o
  -1   4   7        172.96        164.37        13.14 o
   0   4   7        204.30        209.84        15.17 o
   1   4   7         15.02         13.02         2.06 o
   2   4   7          0.08          0.71         0.39 o
   3   4   7          1.66          6.49         1.81 o
   4   4   7         12.50         12.20         2.61 o
   5   4   7       1372.80       1362.31        22.41 o
   6   4   7        321.75        311.38        11.19 o
   7   4   7         21.64         24.90         4.47 o
   8   4   7         26.83         34.06         5.26 o
   9   4   7         33.82         36.48         7.49 o
  -5   5   7          7.05          1.70         2.01 o
  -4   5   7          2.99          6.99         2.98 o
  -3   5   7        138.97        172.30        14.91 o
  -2   5   7         57.55         46.49         5.31 o
  -1   5   7          1.64          3.55         2.39 o
   0   5   7          7.31          5.23         3.09 o
   1   5   7         61.21         53.46         8.04 o
   2   5   7          6.20          4.97         1.73 o
   3   5   7        123.65        124.16         8.14 o
   4   5   7         92.25         80.57         6.97 o
   5   5   7        291.30        347.01        15.00 o
   6   5   7          1.30          1.22         0.77 o
   7   5   7         28.73         30.53         4.90 o
   8   5   7         39.16         52.26         6.45 o
  -4   6   7         10.38         12.66         4.27 o
  -3   6   7          1.79         14.49         4.76 o
  -2   6   7        268.24        259.75        13.24 o
  -1   6   7          0.02          1.10         1.52 o
   0   6   7         73.93         57.95         9.18 o
   1   6   7         85.72         76.81        10.59 o
   2   6   7         15.09         21.70         5.83 o
   3   6   7        405.74        398.72        15.13 o
   4   6   7        354.34        345.77        14.93 o
   5   6   7         75.07         77.77         7.40 o
   6   6   7          0.45          0.31         1.15 o
   7   6   7          0.71          1.79         1.65 o
   8   6   7         19.87         18.88         4.31 o
  -3   7   7         58.15         54.68         9.34 o
  -2   7   7        170.83        162.43        11.79 o
  -1   7   7         90.23         85.19        12.16 o
   0   7   7          9.15         13.65         5.29 o
   1   7   7          1.40          6.38         3.34 o
   2   7   7         75.56         76.51        11.18 o
   3   7   7         14.59         20.96         6.15 o
   4   7   7        313.20        291.50        19.69 o
   5   7   7          0.12          0.52         1.07 o
   6   7   7          1.63          0.34         0.82 o
   7   7   7          7.39         25.10         7.50 o
   8   7   7         13.69          8.77         4.41 o
  -2   8   7        221.39        206.50        13.37 o
  -1   8   7          0.02         -0.65         1.50 o
   0   8   7          5.63          2.33         2.33 o
   1   8   7          2.03          9.10         3.71 o
   2   8   7         16.34         22.69         6.42 o
   3   8   7          0.51          0.43         2.83 o
   4   8   7         13.00         12.09         4.58 o
   5   8   7          0.65          3.82         2.12 o
   6   8   7         11.06          7.31         5.48 o
   7   8   7          0.06          2.87         2.73 o
  -1   9   7          0.57          0.77         2.20 o
   0   9   7          0.30         10.72         4.62 o
   1   9   7         81.28         92.12        13.70 o
   2   9   7          0.35          8.98         4.51 o
   3   9   7        147.47        148.21        17.33 o
   4   9   7         17.52         20.63         6.64 o
   5   9   7          0.44          6.30         4.22 o
   6   9   7          9.65          8.12         2.67 o
   1  10   7          1.50          0.55         2.13 o
   2  10   7         28.41         27.77         7.86 o
   3  10   7         68.98         52.83        10.86 o
   4  10   7         25.37         27.31         8.26 o
   5  10   7         21.17         16.25         5.96 o
  -3  -9   8         94.96         95.49         8.35 o
  -2  -9   8         30.42         22.40         6.67 o
  -1  -9   8          6.42          7.69         3.99 o
   0  -9   8         28.12         23.87         7.21 o
   1  -9   8          0.47          2.31         2.44 o
  -5  -8   8          4.24          3.60         2.68 o
  -4  -8   8         11.63         17.01         5.06 o
  -3  -8   8         64.57         62.13         6.35 o
  -2  -8   8         13.08         18.80         2.78 o
  -1  -8   8          7.21          7.25         3.16 o
   0  -8   8          0.71         15.07         4.57 o
   1  -8   8         30.76         23.95         5.90 o
   2  -8   8         10.26         10.77         4.43 o
   3  -8   8         25.24         24.69         4.89 o
  -5  -7   8          7.11          5.69         3.07 o
  -4  -7   8          2.37          0.34         2.44 o
  -3  -7   8         62.30         65.29         5.89 o
  -2  -7   8          1.78          4.38         1.64 o
  -1  -7   8          3.08          1.19         1.42 o
   0  -7   8          0.47          3.25         1.96 o
   1  -7   8         33.12         24.57         5.84 o
   2  -7   8         23.42         13.90         4.63 o
   3  -7   8          3.86          2.60         2.15 o
  -6  -6   8         21.27         17.56         3.42 o
  -5  -6   8          0.00          0.34         2.58 o
  -4  -6   8        108.29        103.97         7.76 o
  -3  -6   8          7.32          9.96         2.91 o
  -2  -6   8         20.68         21.57         6.21 o
  -1  -6   8          3.32          3.83         1.40 o
   0  -6   8         58.46         57.98         7.44 o
   1  -6   8         32.37         30.40         5.93 o
   2  -6   8         25.08         18.09         4.98 o
   3  -6   8          2.11          0.70         1.32 o
   4  -6   8          4.77          7.23         3.25 o
   5  -6   8         15.24         12.42         4.41 o
  -6  -5   8         71.82         79.14         7.89 o
  -5  -5   8         61.90         65.64         6.59 o
  -4  -5   8         11.48          6.27         4.71 o
  -3  -5   8         61.76         59.82         5.48 o
  -2  -5   8         52.71         59.18         5.20 o
  -1  -5   8       1065.71        990.92        19.06 o
   0  -5   8         21.10         21.85         2.79 o
   1  -5   8        580.54        538.65        22.60 o
   2  -5   8         79.71         70.14         8.80 o
   3  -5   8         13.88         14.08         2.70 o
   4  -5   8          0.67          5.39         1.79 o
   5  -5   8         15.70         22.57         5.62 o
   6  -5   8          2.09          2.66         2.11 o
  -6  -4   8         21.75         20.33         5.85 o
  -5  -4   8        134.03        108.76         8.50 o
  -4  -4   8         40.53         39.85         4.85 o
  -3  -4   8          3.83          7.42         2.06 o
  -2  -4   8         61.41         62.27         5.11 o
  -1  -4   8         32.52         38.22         3.68 o
   0  -4   8          0.19          0.28         0.68 o
   1  -4   8        147.79        127.87         9.87 o
   2  -4   8         66.31         65.53         5.22 o
   3  -4   8         51.80         51.88         5.12 o
   4  -4   8        272.51        261.75        12.42 o
   5  -4   8         42.13         44.05         5.54 o
   6  -4   8          0.04         -2.75         2.75 o
  -7  -3   8         35.15         43.39         9.05 o
  -6  -3   8         30.18         31.05         6.89 o
  -5  -3   8         72.59         58.30         8.94 o
  -4  -3   8         80.42         72.68         9.12 o
  -3  -3   8         89.79         87.68         7.15 o
  -2  -3   8         29.98         30.82         3.66 o
  -1  -3   8         32.79         29.27         3.22 o
   0  -3   8        186.86        166.46         6.66 o
   1  -3   8          0.89          1.54         0.95 o
   2  -3   8         59.16         53.37         4.48 o
   3  -3   8         17.91         23.54         3.60 o
   4  -3   8        394.27        365.88        20.67 o
   5  -3   8          1.19          0.94         1.57 o
   6  -3   8        382.41        377.34        22.03 o
   7  -3   8         79.25         77.89        10.85 o
  -7  -2   8         13.63         13.00         4.93 o
  -6  -2   8          6.01          4.25         2.28 o
  -5  -2   8         99.16         79.83        10.25 o
  -4  -2   8        378.58        350.00        19.83 o
  -3  -2   8         40.17         31.78         5.55 o
  -2  -2   8        139.71        151.47         7.95 o
  -1  -2   8         30.31         37.81         4.18 o
   0  -2   8         50.35         49.48         5.63 o
   1  -2   8         33.56         39.77         3.48 o
   2  -2   8          0.63          4.09         1.60 o
   3  -2   8         12.46         19.01         6.40 o
   4  -2   8         30.71         37.36         6.16 o
   5  -2   8         13.61         16.16         3.14 o
   6  -2   8         10.05         13.66         3.76 o
   7  -2   8        131.24        124.82        13.47 o
  -6  -1   8          5.31          5.11         3.46 o
  -5  -1   8        258.01        236.42        17.91 o
  -4  -1   8         66.36         50.32         7.68 o
  -3  -1   8        122.27        113.90        10.39 o
  -2  -1   8          4.67          3.37         2.88 o
  -1  -1   8        395.67        435.33        23.92 o
   0  -1   8        421.18        441.01        10.51 o
   1  -1   8         36.62         48.37         5.56 o
   2  -1   8        227.38        198.67         8.14 o
   3  -1   8          3.71         11.19         2.66 o
   4  -1   8         18.15         16.04         3.04 o
   5  -1   8          9.48         10.19         2.41 o
   6  -1   8          6.17          9.64         3.51 o
   7  -1   8          2.37         -0.20         2.30 o
   8  -1   8          4.27         15.08         4.73 o
  -6   0   8         35.65         39.89         8.30 o
  -5   0   8         12.44         15.49         4.84 o
  -4   0   8          0.23         26.37         5.94 o
  -3   0   8          8.68          6.03         1.85 o
  -2   0   8          0.14          1.72         0.75 o
  -1   0   8        157.36        158.99         5.10 o
   0   0   8         11.77         13.63         1.42 o
   1   0   8        392.97        389.49         6.80 o
   2   0   8         78.13         85.30         3.18 o
   3   0   8          9.05          7.74         1.90 o
   4   0   8          7.48          9.28         2.22 o
   5   0   8          9.94          8.16         2.15 o
   6   0   8        156.07        165.11        13.90 o
   7   0   8          5.94          0.64         1.71 o
   8   0   8          2.86         11.38         4.55 o
  -6   1   8          8.97         13.32         4.90 o
  -5   1   8         71.13         69.85        10.18 o
  -4   1   8         17.15         17.63         3.19 o
  -3   1   8         30.39         33.37         4.34 o
  -2   1   8         15.80         19.60         2.22 o
  -1   1   8         56.43         53.59         4.43 o
   0   1   8        131.82        135.91         5.43 o
   1   1   8          6.79          7.98         1.02 o
   2   1   8          1.72         14.26         2.20 o
   3   1   8         11.33          5.57         1.47 o
   4   1   8         76.13         81.47         4.79 o
   5   1   8         65.85         58.14         4.44 o
   6   1   8          1.22          5.04         2.60 o
   7   1   8          7.34         14.21         4.81 o
   8   1   8         27.22         20.61         5.59 o
  -6   2   8         35.11         41.88         8.88 o
  -5   2   8         27.30         23.75         4.51 o
  -4   2   8        278.11        284.72        18.51 o
  -3   2   8        396.55        371.85        19.57 o
  -2   2   8         32.66         52.77         4.75 o
  -1   2   8         34.97         39.93         6.16 o
   0   2   8          1.32          0.36         0.45 o
   1   2   8         19.22         21.96         2.84 o
   2   2   8          0.13          6.04         1.58 o
   3   2   8         28.24         25.49         4.13 o
   4   2   8         18.46         20.74         2.54 o
   5   2   8         93.45         87.92         5.36 o
   6   2   8        458.46        473.61        15.77 o
   7   2   8         26.65         29.27         6.45 o
   8   2   8         55.65         45.39         8.26 o
  -5   3   8         81.31         62.59         9.64 o
  -4   3   8          0.50         -1.21         1.21 o
  -3   3   8        878.42        860.75        31.15 o
  -2   3   8       1277.23       1279.82        35.84 o
  -1   3   8         72.07         55.39        14.57 o
   0   3   8          2.19          0.26         0.75 o
   1   3   8        258.90        253.18         9.56 o
   2   3   8         71.97         64.83         5.89 o
   3   3   8         29.08         29.79         5.15 o
   4   3   8        262.27        276.21         8.79 o
   5   3   8          0.04          6.19         1.72 o
   6   3   8        284.96        298.32        12.92 o
   7   3   8         21.01         20.20         5.55 o
   8   3   8          0.23         -0.92         1.54 o
  -5   4   8         40.21         58.56         9.93 o
  -4   4   8        108.94        103.73        11.97 o
  -3   4   8          0.93         23.66         5.66 o
  -2   4   8          5.39         10.96         2.79 o
  -1   4   8          4.99          3.16         1.18 o
   0   4   8        102.04        110.38        11.30 o
   1   4   8         49.21         49.45         4.28 o
   2   4   8         52.89         50.13         4.03 o
   3   4   8         29.37         29.35         5.75 o
   5   4   8        767.83        800.75        17.86 o
   6   4   8         35.27         54.71         6.91 o
   7   4   8         69.21         61.80         6.81 o
   8   4   8          7.02         25.78        18.66 o
  -4   5   8          3.43          2.75         2.32 o
  -3   5   8         42.36         51.70         8.48 o
  -2   5   8          3.03         10.87         2.81 o
  -1   5   8         27.54         31.65         6.52 o
   0   5   8          0.95          4.64         2.62 o
   1   5   8          1.07          2.02         1.69 o
   2   5   8         16.59         14.40         4.40 o
   3   5   8          8.47         14.17         4.44 o
   4   5   8         64.40         56.72         5.99 o
   5   5   8          0.01          1.18         1.56 o
   6   5   8         61.15         64.78         5.39 o
   7   5   8        175.43        187.51        11.96 o
   8   5   8         16.41         18.66         4.20 o
  -4   6   8         24.02         20.16         6.11 o
  -3   6   8         65.26         57.61         9.16 o
  -2   6   8          9.86         15.46         3.63 o
  -1   6   8         67.37         58.15         9.37 o
   0   6   8          8.39         11.77         4.10 o
   1   6   8         62.81         58.48         9.68 o
   2   6   8         18.36         24.03         5.86 o
   3   6   8          5.60         17.37         5.12 o
   4   6   8         10.81         11.37         2.60 o
   5   6   8         17.01         17.35         3.56 o
   6   6   8         10.86          8.48         2.87 o
   7   6   8          2.08          9.98         4.51 o
   8   6   8          7.32          4.59         2.52 o
  -3   7   8          0.45         15.13         5.50 o
  -2   7   8        140.82        135.49        10.43 o
  -1   7   8          9.04         11.73         4.40 o
   0   7   8          0.28          2.66         2.49 o
   1   7   8          7.01          8.05         4.01 o
   2   7   8        145.38        127.62        14.77 o
   3   7   8         88.84         88.63        12.34 o
   4   7   8         20.16         24.84         6.70 o
   5   7   8         34.08         37.09         5.45 o
   6   7   8         27.18         29.03         4.92 o
   7   7   8         14.82         13.12         4.90 o
  -2   8   8          0.04          4.88         3.04 o
  -1   8   8         36.70         24.15         6.95 o
   0   8   8         34.81         31.44         7.79 o
   1   8   8         24.37         23.58         6.67 o
   2   8   8          1.91          4.65         4.00 o
   3   8   8         10.98         16.79         6.02 o
   4   8   8         44.60         39.47         8.55 o
   5   8   8         21.83         20.02         6.28 o
   6   8   8          0.25         -0.79         1.40 o
   7   8   8          0.01          3.68         2.07 o
   0   9   8         21.00         11.26         5.15 o
   1   9   8          4.42         14.09         5.95 o
   2   9   8          9.39         13.56         5.36 o
   3   9   8         30.42         35.92         8.63 o
   4   9   8          5.68          2.27         2.58 o
   5   9   8         85.98         73.03        12.54 o
   6   9   8          0.36          1.13         1.35 o
   2  10   8         12.49         20.01         6.90 o
   3  10   8          0.75         -1.97         2.51 o
   4  10   8          0.38          1.25         3.04 o
  -2  -9   9        136.60        170.26        17.73 o
  -1  -9   9          0.15          5.62         4.00 o
   0  -9   9          3.21         22.25         7.53 o
  -4  -8   9          2.84          6.02         3.40 o
  -3  -8   9          0.28          2.12         2.83 o
  -2  -8   9          0.04          1.01         0.87 o
  -1  -8   9         24.23         32.21         6.21 o
   0  -8   9          0.55          1.88         2.28 o
   1  -8   9          1.99          2.10         2.04 o
   2  -8   9         16.74         14.81         5.27 o
  -5  -7   9          0.90          1.73         2.05 o
  -4  -7   9         41.48         49.21         5.59 o
  -3  -7   9         67.80         69.47         6.29 o
  -2  -7   9         65.34         68.09         5.93 o
  -1  -7   9          0.85          1.43         1.49 o
   0  -7   9         50.49         46.20         7.48 o
   1  -7   9         24.50         21.98         5.84 o
   2  -7   9         38.71         22.78         5.98 o
   3  -7   9         15.46         14.56         4.96 o
   4  -7   9          2.39         -0.19         1.88 o
  -5  -6   9         13.38         15.36         3.43 o
  -4  -6   9          0.90          1.41         2.01 o
  -3  -6   9          7.23          9.84         4.36 o
  -2  -6   9         41.99         37.31         4.25 o
  -1  -6   9         46.56         44.11         6.83 o
   0  -6   9          0.05          2.55         1.78 o
   1  -6   9          9.55          8.34         3.27 o
   2  -6   9         17.85         19.68         5.26 o
   3  -6   9         72.14         70.17        10.36 o
   4  -6   9          9.44          4.22         3.74 o
  -6  -5   9          1.78          2.86         1.35 o
  -5  -5   9         66.48         55.55         6.22 o
  -4  -5   9          2.86          2.52         1.88 o
  -3  -5   9          8.32         10.58         3.51 o
  -2  -5   9        339.56        335.37        12.50 o
  -1  -5   9        511.53        517.78        14.40 o
   0  -5   9          7.88          7.39         2.64 o
   1  -5   9         94.70         83.93         9.29 o
   2  -5   9         78.94         66.60         8.91 o
   3  -5   9         39.93         28.07         6.38 o
   4  -5   9          0.06          0.63         1.09 o
   5  -5   9         35.92         39.48         5.60 o
  -6  -4   9          4.30          4.61         2.91 o
  -5  -4   9         15.14         14.23         3.33 o
  -4  -4   9         12.55         15.25         3.12 o
  -3  -4   9         54.98         43.27         7.36 o
  -2  -4   9        122.48        105.84         6.91 o
  -1  -4   9        551.06        576.81        14.74 o
   0  -4   9         36.58         39.74         6.34 o
   1  -4   9        143.31        156.72        12.02 o
   2  -4   9        667.06        657.81        42.15 o
   3  -4   9          7.99         11.80         2.74 o
   4  -4   9         43.40         40.77         8.37 o
   5  -4   9          9.10          7.57         2.71 o
   6  -4   9          5.65          5.15         3.14 o
  -6  -3   9          7.13          2.83         2.47 o
  -5  -3   9          1.69          5.09         2.77 o
  -4  -3   9        111.86        101.18         7.99 o
  -3  -3   9          1.40          2.35         1.55 o
  -2  -3   9         90.72         89.15         6.35 o
  -1  -3   9         19.51         20.80         3.27 o
   0  -3   9         57.00         51.25         6.68 o
   1  -3   9         30.76         23.36         2.96 o
   2  -3   9         71.12         66.88         5.31 o
   3  -3   9         50.73         52.41         5.16 o
   4  -3   9         61.57         64.52         6.08 o
   5  -3   9         15.79         17.54         3.50 o
   6  -3   9          7.46         10.60         3.92 o
   7  -3   9         80.76         88.67        11.92 o
  -6  -2   9          3.70         -1.50         2.64 o
  -5  -2   9         88.18         82.97        10.86 o
  -4  -2   9          6.88          4.35         2.46 o
  -3  -2   9         41.19         37.15         4.47 o
  -2  -2   9         63.66         72.33         5.71 o
  -1  -2   9          0.41          2.58         1.14 o
   0  -2   9        100.40        118.06         9.85 o
   1  -2   9          6.88          7.75         2.76 o
   2  -2   9         17.60         21.18         4.36 o
   3  -2   9          3.75          4.49         1.63 o
   4  -2   9          3.85          7.38         2.34 o
   5  -2   9          0.03          1.55         1.53 o
   6  -2   9         86.09         81.28        10.57 o
   7  -2   9         16.97         28.31         6.82 o
  -6  -1   9         60.15         68.07        10.83 o
  -5  -1   9         11.16         12.88         4.12 o
  -4  -1   9          4.93          6.32         3.20 o
  -3  -1   9          5.64         11.04         3.49 o
  -2  -1   9        158.15        154.83         8.36 o
  -1  -1   9         98.57        103.85         6.30 o
   0  -1   9        150.87        163.09        11.32 o
   1  -1   9        130.32        116.31         9.20 o
   2  -1   9        100.99         94.63         5.99 o
   3  -1   9         46.86         53.17         4.72 o
   4  -1   9          1.93          4.15         1.87 o
   5  -1   9          5.53          8.29         2.37 o
   6  -1   9         85.47         72.53         7.07 o
   7  -1   9          0.88          2.30         1.81 o
  -6   0   9        112.02        112.71        14.12 o
  -5   0   9          1.32         -0.02         1.97 o
  -4   0   9        196.70        189.22        15.50 o
  -3   0   9         61.79        102.99         7.36 o
  -2   0   9         79.14         81.55         4.65 o
  -1   0   9         20.19         37.12         2.64 o
   0   0   9          2.21          5.08         1.16 o
   1   0   9         12.70         11.98         1.56 o
   2   0   9         21.58         19.12         5.35 o
   3   0   9          1.94          9.43         1.80 o
   4   0   9        289.32        260.36        11.18 o
   5   0   9         40.71         37.10         4.75 o
   6   0   9         13.12         16.89         3.87 o
   7   0   9        124.01        125.30        13.31 o
   8   0   9          3.64          4.26         2.71 o
  -6   1   9          2.09          5.61         3.41 o
  -5   1   9          6.24         11.05         3.80 o
  -4   1   9          5.54          8.06         2.46 o
  -3   1   9          1.20          5.37         2.03 o
  -2   1   9          2.84         11.91         1.95 o
  -1   1   9         59.22         77.81         4.29 o
   0   1   9        639.79        651.22        10.41 o
   1   1   9        355.36        349.75         8.72 o
   2   1   9         14.00          9.99         2.04 o
   3   1   9         14.45         13.60         2.00 o
   4   1   9          9.81         13.69         2.22 o
   5   1   9        103.12         98.99         5.91 o
   6   1   9         53.49         46.82         5.57 o
   7   1   9          9.56         18.65         5.62 o
   8   1   9          7.19          4.38         3.02 o
  -5   2   9        136.71        123.74         9.93 o
  -4   2   9         30.82         32.62         4.67 o
  -3   2   9        321.58        322.93        18.83 o
  -2   2   9        135.65        144.86        20.72 o
  -1   2   9         12.33         16.60         2.78 o
   0   2   9         69.46         58.09         4.29 o
   1   2   9         23.60         22.04         2.98 o
   2   2   9          0.26          1.61         1.11 o
   3   2   9         11.75          8.66         1.87 o
   4   2   9          1.14          0.41         0.92 o
   5   2   9        438.29        446.49        12.50 o
   6   2   9         22.05         27.86         4.05 o
   7   2   9          0.17         -0.25         1.72 o
   8   2   9          7.07          8.12         4.13 o
  -5   3   9         48.06         47.99         6.35 o
  -4   3   9          0.52         10.13         4.18 o
  -3   3   9        181.89        184.43        15.02 o
  -2   3   9         70.95        109.63        15.77 o
  -1   3   9         17.06         19.67         3.06 o
   0   3   9         12.44         21.71         2.56 o
   1   3   9        148.06        153.46         9.96 o
   2   3   9        338.42        309.61        12.52 o
   3   3   9          5.61         20.47        10.60 o
   4   3   9        138.47        139.16         7.89 o
   5   3   9          8.38          3.39         1.63 o
   6   3   9          9.87         28.24         4.54 o
   7   3   9          1.88          0.36         2.45 o
   8   3   9         18.82         18.30         5.57 o
  -4   4   9         26.99         34.71         7.26 o
  -3   4   9         15.35         22.50         5.46 o
  -2   4   9         50.38         58.17         5.90 o
  -1   4   9         19.07         27.48         3.99 o
   0   4   9         21.08         16.98         4.61 o
   1   4   9         71.40         65.94         5.25 o
   2   4   9         18.96         20.09         2.71 o
   3   4   9          9.47          5.59         2.91 o
   4   4   9       1276.41       1268.73        40.92 o
   5   4   9        345.29        311.62        20.74 o
   6   4   9         30.97         29.81         4.65 o
   7   4   9         29.78         37.69         7.37 o
   8   4   9          0.20         -0.68         1.58 o
  -4   5   9          8.52          9.25         3.74 o
  -3   5   9          6.10         16.94         5.22 o
  -2   5   9         29.39         33.35         4.72 o
  -1   5   9          0.52          4.37         1.71 o
   0   5   9          0.03          1.17         2.00 o
   1   5   9         17.00         24.09         5.91 o
   2   5   9          5.82          0.40         2.13 o
   3   5   9          5.50          6.81         3.16 o
   4   5   9         54.15         44.45         8.21 o
   5   5   9         16.20         16.37         3.61 o
   6   5   9        391.93        392.76        17.42 o
   7   5   9        178.33        170.77         9.46 o
   8   5   9          2.72          6.69         3.01 o
  -3   6   9         31.35         35.63         7.61 o
  -2   6   9        122.04        132.99        13.83 o
  -1   6   9          5.15          5.64         3.01 o
   0   6   9         39.19         33.56         7.36 o
   1   6   9         20.08         17.88         5.30 o
   2   6   9          7.85          8.72         4.46 o
   4   6   9         14.14         14.94         3.95 o
   5   6   9         54.91         50.33         6.09 o
   7   6   9         72.41         88.22         8.89 o
   8   6   9         15.33         21.08         6.91 o
  -2   7   9          0.98          6.26         3.50 o
  -1   7   9         23.64         19.18         6.15 o
   0   7   9        117.84        136.89        15.53 o
   1   7   9          1.72         10.96         4.52 o
   2   7   9        206.74        180.98        17.88 o
   3   7   9          7.87          8.12         3.90 o
   4   7   9         50.81         46.95         9.12 o
   5   7   9          2.65          0.82         1.71 o
   6   7   9          4.58          4.08         2.28 o
   7   7   9          0.36          3.46         2.26 o
  -1   8   9          7.71         14.62         4.94 o
   0   8   9         88.01         76.30        12.53 o
   1   8   9          3.95          4.10         2.38 o
   2   8   9         19.73         17.54         6.10 o
   3   8   9          8.58          9.24         4.21 o
   4   8   9          4.53          5.19         3.41 o
   5   8   9          1.73          0.31         1.34 o
   6   8   9          8.36         10.75         3.19 o
   1   9   9         17.34         13.63         5.67 o
   2   9   9          8.19          5.85         4.36 o
   3   9   9         11.38         13.47         5.73 o
   4   9   9          3.79          6.96         3.69 o
   5   9   9         14.01         20.90         6.87 o
  -3  -8  10          1.17          1.26         4.36 o
  -2  -8  10         12.61         19.12         4.95 o
  -1  -8  10         13.82         16.47         4.74 o
   0  -8  10          2.78          5.95         3.49 o
   1  -8  10         24.85         32.82         7.14 o
  -4  -7  10          1.20          0.58         1.52 o
  -3  -7  10          4.31          5.72         2.17 o
  -2  -7  10        106.58        116.45        11.84 o
  -1  -7  10         13.54          9.10         3.60 o
   0  -7  10          5.45          4.45         2.69 o
   1  -7  10         58.97         61.03         9.45 o
   2  -7  10          0.03          0.74         1.48 o
   3  -7  10          0.76          3.49         2.49 o
  -5  -6  10          2.29          3.19         2.23 o
  -4  -6  10         43.14         51.47         5.86 o
  -3  -6  10        141.73        164.48        12.31 o
  -2  -6  10        102.61        106.41        11.23 o
  -1  -6  10          1.08          3.11         2.28 o
   0  -6  10         21.93         21.78         5.15 o
   1  -6  10         15.50         17.55         5.27 o
   2  -6  10         20.93         17.44         4.96 o
   3  -6  10         32.29         22.83         6.04 o
   4  -6  10          4.13          2.23         2.08 o
  -5  -5  10          1.57          7.94         2.66 o
  -4  -5  10         24.45         32.18         4.68 o
  -3  -5  10          0.64          0.34         2.66 o
  -2  -5  10         22.07         25.33         5.50 o
  -1  -5  10          2.80          9.51         3.52 o
   0  -5  10        264.27        275.97        17.07 o
   1  -5  10         11.35         17.51         4.48 o
   2  -5  10         19.17         20.08         4.90 o
   3  -5  10         10.90         13.84         4.83 o
   4  -5  10          0.41          2.91         2.51 o
   5  -5  10          0.28         -1.28         1.97 o
  -5  -4  10          2.41          1.72         1.44 o
  -4  -4  10         58.53         64.34         6.58 o
  -3  -4  10          8.63         11.85         2.63 o
  -2  -4  10        108.66        102.26         7.05 o
  -1  -4  10         33.47         31.49         6.02 o
   0  -4  10        544.51        546.02        23.26 o
   1  -4  10         21.21         14.90         3.85 o
   2  -4  10        218.30        218.50        15.67 o
   3  -4  10         42.96         43.60         4.96 o
   4  -4  10         12.97         11.64         2.75 o
   5  -4  10          1.38          4.05         2.30 o
   6  -4  10          8.40         11.11         4.65 o
  -5  -3  10          1.56         -1.33         2.40 o
  -4  -3  10          0.55          2.02         2.14 o
  -3  -3  10         20.39         22.13         3.44 o
  -2  -3  10          4.72          5.41         1.73 o
  -1  -3  10        267.22        285.26        17.14 o
   0  -3  10        155.51        172.65        12.86 o
   1  -3  10         11.46          7.90         2.84 o
   2  -3  10        127.65        104.89         6.85 o
   3  -3  10          0.58          1.61         1.47 o
   4  -3  10         22.17         23.52         3.74 o
   5  -3  10          2.94          5.18         2.27 o
   6  -3  10         82.43         88.57         8.44 o
  -6  -2  10          0.72          2.56         2.44 o
  -5  -2  10        168.03        172.68        16.08 o
  -4  -2  10        109.41         99.54         8.17 o
  -3  -2  10         29.48         24.32         3.93 o
  -2  -2  10          1.10          1.64         1.02 o
  -1  -2  10        136.25        149.64        12.24 o
   0  -2  10         65.94         80.90         8.96 o
   1  -2  10         24.13         22.86         4.63 o
   2  -2  10          2.32          3.15         1.23 o
   3  -2  10          0.95         -0.37         0.74 o
   4  -2  10         34.85         32.84         4.52 o
   5  -2  10          0.63          1.25         1.14 o
   6  -2  10          1.87          4.80         2.57 o
   7  -2  10          2.88          1.96         2.38 o
  -5  -1  10         10.88          8.12         3.26 o
  -4  -1  10          0.60          1.46         2.25 o
  -3  -1  10        392.93        361.45        14.54 o
  -2  -1  10        239.16        230.95        10.72 o
  -1  -1  10          8.58         20.49         4.46 o
   0  -1  10        369.89        396.61        19.02 o
   1  -1  10         30.59         28.83         4.95 o
   2  -1  10         41.79         38.92         4.02 o
   3  -1  10          1.00          2.62         1.36 o
   4  -1  10         71.73         63.63         5.95 o
   5  -1  10         10.60         18.60         3.47 o
   6  -1  10         68.86         67.66         6.94 o
   7  -1  10          6.76          9.53         4.19 o
  -5   0  10         13.98         11.89         4.36 o
  -4   0  10         42.20         38.74         7.43 o
  -3   0  10         50.11         46.51         7.38 o
  -2   0  10         64.77         69.70         3.98 o
   0   0  10         68.92         89.33         4.77 o
   1   0  10         90.86         91.95         8.77 o
   2   0  10          0.70          1.51         1.12 o
   3   0  10         52.67         60.61         4.34 o
   4   0  10        154.62        149.98         8.76 o
   5   0  10          2.50          6.59         2.25 o
   6   0  10        292.60        273.27        15.20 o
   7   0  10         18.12         30.78         6.94 o
  -5   1  10          0.06          2.73         3.74 o
  -4   1  10          3.74          4.80         1.87 o
  -3   1  10         52.89         55.79         5.71 o
  -2   1  10        120.11        115.49         6.02 o
  -1   1  10        105.89        122.01         5.15 o
   0   1  10          4.07         22.29         2.56 o
   1   1  10          0.83          0.33         0.46 o
   2   1  10        240.66        224.54         9.82 o
   3   1  10          0.04          0.37         1.95 o
   4   1  10        157.68        145.44         7.07 o
   5   1  10          0.03          5.08         1.46 o
   6   1  10          0.84          1.80         1.98 o
   7   1  10         56.18         44.99         8.47 o
   8   1  10          2.69          6.79         3.60 o
  -5   2  10         22.02         21.43         4.10 o
  -4   2  10          2.55          2.23         1.70 o
  -3   2  10          0.63          3.42         1.61 o
  -2   2  10          7.58         25.40         3.64 o
  -1   2  10        116.39        117.14         6.12 o
   0   2  10          0.03          2.62         0.88 o
   1   2  10         22.62         23.85         2.58 o
   2   2  10         46.87         37.79         4.39 o
   3   2  10          2.28          1.36         1.46 o
   4   2  10          3.41          4.63         1.54 o
   5   2  10         40.35         32.97         3.54 o
   6   2  10         64.88         60.53         5.05 o
   7   2  10          3.86          4.92         3.64 o
   8   2  10          6.67         12.06         4.98 o
  -4   3  10         76.18         64.62         9.85 o
  -3   3  10        156.55        160.57        14.50 o
  -2   3  10        111.43        136.15        13.08 o
  -1   3  10        143.24        150.72         8.90 o
   0   3  10         18.18         19.79         2.50 o
   1   3  10          2.95          1.21         1.15 o
   2   3  10        618.88        639.21        16.43 o
   3   3  10        101.07         99.94        13.27 o
   4   3  10        129.07        137.77        13.51 o
   5   3  10          6.76          7.58         2.16 o
   6   3  10         33.84         34.78         4.93 o
   7   3  10         37.92         35.38         5.00 o
   8   3  10         16.34         18.06         5.55 o
  -4   4  10         24.18         20.83         5.56 o
  -3   4  10          7.93         10.70         4.11 o
  -2   4  10         28.18         32.81         6.41 o
  -1   4  10        955.63        940.47        23.43 o
   0   4  10         49.51         50.51         4.14 o
   1   4  10          0.07          0.79         0.71 o
   2   4  10         83.13         82.99        10.62 o
   3   4  10        173.96        182.73        16.06 o
   4   4  10        186.63        196.07        16.82 o
   5   4  10        136.95        157.97        15.09 o
   6   4  10          1.30          3.37         1.46 o
   7   4  10         12.56         10.83         3.15 o
   8   4  10         15.27         12.82         4.75 o
  -3   5  10          0.03          4.21         2.74 o
  -2   5  10          4.84          3.37         2.46 o
  -1   5  10         29.72         22.29         3.98 o
   0   5  10         38.36         34.47         7.09 o
   1   5  10         56.81         44.51         8.16 o
   2   5  10          1.96          0.87         1.52 o
   3   5  10         68.50         78.88        11.19 o
   4   5  10          0.07          3.37         2.25 o
   5   5  10         21.27         22.16         5.84 o
   6   5  10          1.35          8.20         4.01 o
   7   5  10         26.17         39.64         8.12 o
   8   5  10          1.77          3.23         2.83 o
  -2   6  10         86.12         81.81        11.09 o
  -1   6  10         26.04         25.57         5.16 o
   0   6  10          0.30          2.51         3.07 o
   1   6  10          2.84         11.12         4.77 o
   2   6  10         33.82         23.58         6.39 o
   3   6  10         42.86         41.95         8.41 o
   4   6  10          7.58          9.16         4.14 o
   5   6  10          3.12         10.66         4.56 o
   6   6  10         79.11         77.00        11.75 o
   7   6  10          3.22          2.26         1.67 o
  -1   7  10         14.39         14.11         3.49 o
   0   7  10         10.49         13.61         5.53 o
   1   7  10         10.75          6.85         3.49 o
   2   7  10         38.78         32.11         7.90 o
   3   7  10          5.74          4.93         3.71 o
   4   7  10          0.03         -0.57         2.42 o
   5   7  10          7.30          9.81         4.16 o
   6   7  10          5.10          3.00         2.39 o
   7   7  10          1.16          3.53         2.01 o
   0   8  10          3.25         -3.06         3.06 o
   1   8  10          0.06         -1.81         2.27 o
   2   8  10          5.88          3.24         3.07 o
   3   8  10         49.83         39.39         9.10 o
   4   8  10         60.54         45.82        10.03 o
   5   8  10          5.83          7.73         3.76 o
   6   8  10         14.39         18.56         5.97 o
   2   9  10          1.30         -3.41         3.41 o
   3   9  10          0.67         -0.71         1.77 o
   4   9  10         24.51         25.68         8.15 o
  -3  -7  11          0.58          2.51         2.38 o
  -2  -7  11         11.84         13.43         4.40 o
  -1  -7  11         60.02         68.31         9.65 o
   0  -7  11          2.61          4.38         2.77 o
   1  -7  11          1.63          6.46         3.20 o
   2  -7  11          0.48          2.17         2.40 o
  -4  -6  11          5.25          7.18         2.47 o
  -3  -6  11         58.98         66.51         9.74 o
  -2  -6  11          0.45          0.55         1.61 o
  -1  -6  11         10.66          6.85         2.89 o
   0  -6  11          0.55          0.84         2.01 o
   1  -6  11          9.25         16.22         4.96 o
   2  -6  11         11.48         14.55         4.91 o
   3  -6  11         14.07          8.84         3.93 o
   4  -6  11         19.77         21.51         6.77 o
  -4  -5  11         13.04         10.64         7.41 o
  -3  -5  11         66.42         59.71         9.36 o
  -2  -5  11        201.78        216.53        16.61 o
  -1  -5  11        216.27        227.60        16.33 o
   0  -5  11        113.57        138.56        13.14 o
   1  -5  11          1.15          2.86         2.20 o
   2  -5  11          0.05          1.07         1.63 o
   3  -5  11         38.71         37.48         7.51 o
   4  -5  11         17.51         21.52         6.15 o
   5  -5  11          9.78          4.19         3.96 o
  -5  -4  11          7.09          1.64         1.68 o
  -4  -4  11          7.75          7.40         2.45 o
  -3  -4  11          4.29          5.52         3.73 o
  -2  -4  11         85.78         99.16        11.44 o
  -1  -4  11        123.33        122.50        11.91 o
   0  -4  11        990.10       1054.45        33.74 o
   1  -4  11         46.32         55.51         7.92 o
   2  -4  11         56.35         55.41         8.26 o
   3  -4  11         25.27         19.97         5.40 o
   4  -4  11          9.75          5.36         2.04 o
   5  -4  11          0.24          5.45         2.57 o
  -5  -3  11          0.97          2.49         2.49 o
  -4  -3  11          2.57          3.48         1.83 o
  -3  -3  11          2.39          3.47         2.44 o
  -2  -3  11        137.37        136.42        12.99 o
  -1  -3  11          0.02          3.38         2.41 o
   0  -3  11        139.22        158.86        12.89 o
   1  -3  11        449.52        447.13        21.89 o
   2  -3  11         12.47         14.43         2.58 o
   3  -3  11          9.22          9.80         2.27 o
   4  -3  11         16.83         19.68         3.71 o
   5  -3  11          0.94          1.52         1.77 o
   6  -3  11         26.60         31.75         5.17 o
  -5  -2  11         61.24         53.00         7.71 o
  -4  -2  11        111.04        101.13        12.80 o
  -3  -2  11         72.50         64.12         6.40 o
  -2  -2  11         58.74         59.45         8.56 o
  -1  -2  11         12.58         20.54         4.83 o
   0  -2  11         20.75         42.21         6.49 o
   1  -2  11         38.43         35.71         6.10 o
   2  -2  11         35.64         25.44         3.55 o
   3  -2  11          0.06          0.05         1.73 o
   4  -2  11         11.35          8.61         2.46 o
   5  -2  11          0.32          0.60         1.82 o
   6  -2  11         19.55         27.02         4.73 o
  -5  -1  11          3.88          3.78         2.77 o
  -4  -1  11          0.64          3.59         2.44 o
  -3  -1  11         37.24         40.69         4.96 o
  -2  -1  11         53.91         62.59         8.83 o
  -1  -1  11          4.29          5.72         3.52 o
   0  -1  11        202.52        221.38        15.15 o
   1  -1  11         10.32         16.50         4.46 o
   2  -1  11          6.44          2.48         1.58 o
   3  -1  11          6.35         10.81         2.55 o
   4  -1  11          6.41          5.03         2.40 o
   5  -1  11         37.03         36.49         4.96 o
   6  -1  11          1.15          1.34         2.92 o
   7  -1  11         57.78         64.04        10.20 o
  -5   0  11          0.01          1.57         2.44 o
  -4   0  11          4.37          6.30         3.73 o
  -3   0  11         14.98         19.44         4.75 o
  -2   0  11          2.85          6.88         2.19 o
  -1   0  11         10.09         14.95         2.17 o
   0   0  11         86.35         86.73         4.97 o
   1   0  11          9.61          7.38         2.35 o
   2   0  11         35.86         32.30         4.85 o
   3   0  11         32.91         28.57         3.16 o
   4   0  11          6.00          8.26         2.51 o
   5   0  11          1.85          6.53         2.23 o
   6   0  11          9.14          7.08         2.35 o
   7   0  11         87.86         80.71        11.19 o
  -4   1  11          8.39          9.24         3.78 o
  -3   1  11         91.79         79.43         6.98 o
  -2   1  11         40.71         30.76         2.87 o
  -1   1  11         54.45         61.16         4.55 o
   0   1  11         36.74         43.06         3.62 o
   1   1  11        106.11        109.79        12.58 o
   2   1  11         48.84         45.24         4.71 o
   3   1  11          0.01          1.33         1.74 o
   4   1  11          2.84          3.51         1.63 o
   5   1  11         42.02         35.85         3.96 o
   6   1  11         14.27         13.41         3.08 o
   7   1  11          3.63          5.34         3.67 o
  -4   2  11          7.30         12.25         4.66 o
  -3   2  11          3.00          4.14         1.69 o
  -2   2  11         22.87         24.90         3.82 o
  -1   2  11         30.83         36.06         3.85 o
   0   2  11        546.82        538.20        13.11 o
   1   2  11          3.57          4.76         1.13 o
   2   2  11        197.77        207.75        10.00 o
   3   2  11        124.06        126.22         7.96 o
   4   2  11          7.55         12.78         2.62 o
   5   2  11         14.30         16.72         2.78 o
   6   2  11         31.60         33.68         4.81 o
   7   2  11         17.32         20.54         5.69 o
  -4   3  11         22.18         18.96         3.97 o
  -3   3  11        118.24        103.09        11.94 o
  -2   3  11         36.75         43.15         7.25 o
  -1   3  11        102.37         95.98         6.55 o
   0   3  11        121.04        117.73         6.28 o
   1   3  11          4.44         11.01         1.99 o
   2   3  11        126.82        130.34         7.86 o
   3   3  11         22.81         20.53         3.21 o
   4   3  11          1.11          1.07         1.42 o
   5   3  11          6.33          5.00         3.22 o
   6   3  11         20.74         24.77         4.24 o
   7   3  11          1.52          1.80         1.10 o
  -3   4  11          0.00         -0.83         1.09 o
  -2   4  11        246.01        209.96        16.78 o
  -1   4  11          9.47          7.39         3.21 o
   0   4  11        135.36        144.58         7.28 o
   1   4  11         43.60         39.77         7.71 o
   2   4  11        349.70        304.39        21.13 o
   3   4  11        195.08        205.58        17.49 o
   4   4  11         28.16         31.98         7.11 o
   5   4  11         38.68         36.59         7.72 o
   6   4  11         25.16         18.81         5.66 o
   7   4  11         10.80          8.89         2.83 o
  -3   5  11          0.51          1.61         1.52 o
  -2   5  11          6.61          2.96         2.15 o
  -1   5  11         47.48         41.96         5.37 o
   0   5  11          0.93          5.90         2.05 o
   1   5  11         21.36         13.81         4.51 o
   2   5  11         14.34         10.86         4.14 o
   3   5  11          5.89          6.02         3.02 o
   4   5  11          0.05          9.24         4.12 o
   5   5  11         76.84         74.85        11.15 o
   6   5  11         96.31         76.27        11.43 o
   7   5  11          3.00          1.50         2.40 o
  -2   6  11         56.34         57.15         9.69 o
  -1   6  11         21.05         20.60         4.01 o
   0   6  11          2.95          2.40         2.18 o
   1   6  11         26.84         23.70         6.17 o
   2   6  11         11.15         10.37         4.27 o
   3   6  11          9.27          7.83         3.94 o
   4   6  11          2.19          7.69         4.25 o
   5   6  11         45.26         45.31         9.21 o
   6   6  11          0.01          4.14         2.91 o
   7   6  11         97.00        103.52        14.05 o
  -1   7  11          3.32          1.97         1.46 o
   0   7  11         70.36         80.93        12.40 o
   1   7  11        111.06        100.69        14.01 o
   2   7  11          0.00          0.79         1.85 o
   3   7  11          1.63          2.90         2.11 o
   4   7  11         30.61         33.65         8.26 o
   5   7  11         48.92         45.01         9.53 o
   6   7  11          1.65         11.72         4.90 o
   1   8  11         24.71         20.91         6.88 o
   2   8  11          5.79         11.60         5.56 o
   3   8  11         36.67         18.86         6.26 o
   4   8  11          2.97          2.46         3.02 o
   5   8  11          0.50          7.08         4.00 o
  -1  -7  12         76.56        110.61        12.71 o
   0  -7  12        141.47        163.02        15.72 o
   1  -7  12         10.75         12.37         4.54 o
  -3  -6  12          2.43          3.56         3.10 o
  -2  -6  12         18.33         15.60         5.03 o
  -1  -6  12         34.25         43.94         8.18 o
   0  -6  12          3.60          1.33         1.20 o
   1  -6  12         11.20         16.62         5.27 o
   2  -6  12          3.34          5.93         4.04 o
   3  -6  12         19.82         15.02         5.56 o
  -3  -5  12        101.60        105.46        12.79 o
  -2  -5  12        381.71        390.25        23.28 o
  -1  -5  12        128.95        146.15        13.88 o
   0  -5  12          2.88          3.42         1.96 o
   1  -5  12          0.23          1.43         1.57 o
   2  -5  12         40.16         39.03         7.90 o
   3  -5  12         22.84         25.77         6.68 o
   4  -5  12          2.58          0.38         1.31 o
  -4  -4  12          0.04          2.66         2.46 o
  -3  -4  12         63.80         72.39        10.60 o
  -2  -4  12         34.05         48.37         8.58 o
  -1  -4  12          1.68         -0.55         1.63 o
   0  -4  12         10.19         24.62         6.10 o
   1  -4  12         23.86         37.36         7.08 o
   2  -4  12          0.38          5.37         3.06 o
   3  -4  12          4.16          0.56         1.26 o
   4  -4  12         11.20          7.47         3.83 o
   5  -4  12         32.28         28.80         5.04 o
  -4  -3  12         18.10         20.31         6.52 o
  -3  -3  12          2.13          3.24         2.65 o
  -2  -3  12          8.79          8.31         3.86 o
  -1  -3  12         50.78         62.71         8.93 o
   0  -3  12        120.43        131.06        12.25 o
   1  -3  12        200.47        218.98        16.16 o
   2  -3  12          0.05          0.46         1.37 o
   3  -3  12          0.83          0.37         3.11 o
   4  -3  12          0.77          0.84         1.30 o
   5  -3  12          1.10          3.04         1.97 o
  -4  -2  12          6.24          4.06         2.63 o
  -3  -2  12          0.65          1.07         1.92 o
  -2  -2  12          3.29          0.70         1.98 o
  -1  -2  12          0.10          7.47         3.70 o
   0  -2  12         36.16         48.36         7.37 o
   1  -2  12        123.73        141.57        12.49 o
   2  -2  12         81.59         72.91         9.14 o
   3  -2  12          0.24          4.89         2.14 o
   4  -2  12         31.53         43.02         5.44 o
   5  -2  12          1.94          1.64         2.36 o
   6  -2  12         11.68         11.49         4.44 o
  -4  -1  12         55.96         52.15         6.26 o
  -3  -1  12        144.43        158.02        15.34 o
  -2  -1  12         28.01         23.63         6.05 o
  -1  -1  12         17.32         19.61         5.07 o
   0  -1  12          0.12          5.12         2.96 o
   1  -1  12        119.64        119.86        11.14 o
   2  -1  12          5.65          8.62         2.97 o
   3  -1  12          4.15          6.75         3.32 o
   4  -1  12          0.19          0.19         1.17 o
   5  -1  12         22.28         13.79         3.24 o
   6  -1  12          5.49          5.27         2.31 o
  -4   0  12         57.92         65.82         9.91 o
  -3   0  12          1.06          4.56         3.00 o
  -2   0  12        127.98        133.39        13.35 o
  -1   0  12         59.62         65.12         4.81 o
   0   0  12         27.78         34.70         6.27 o
   1   0  12        114.72        120.18         8.17 o
   2   0  12         37.75         38.15         4.68 o
   3   0  12         71.74         63.52         8.10 o
   4   0  12         26.04         30.30         4.39 o
   5   0  12         34.55         26.63         4.19 o
   6   0  12          0.54         -0.98         0.98 o
   7   0  12          0.47          4.11         3.27 o
  -4   1  12         48.89         44.62         8.44 o
  -3   1  12          1.59          1.65         0.92 o
  -2   1  12         54.92         52.31         5.58 o
  -1   1  12         37.02         39.76         3.81 o
   0   1  12          0.55          1.20         0.79 o
   1   1  12          0.42          1.06         0.91 o
   2   1  12         95.21         91.68         7.45 o
   3   1  12          2.37          5.02         1.79 o
   4   1  12          5.68          6.20         2.20 o
   5   1  12         96.26         88.81         6.35 o
   6   1  12          0.00          0.61         1.81 o
   7   1  12         11.84          7.10         3.48 o
  -3   2  12         12.44          7.34         3.28 o
  -2   2  12        109.59        106.13         8.13 o
  -1   2  12        142.54        133.07         7.10 o
   0   2  12         63.41         70.56         5.50 o
   1   2  12         20.37         14.59         2.89 o
   2   2  12         15.11         13.51         3.94 o
   3   2  12        153.88        152.49        12.60 o
   4   2  12          0.53          4.07         1.61 o
   5   2  12          4.79          2.93         1.30 o
   6   2  12         70.09         73.49         8.36 o
   7   2  12         25.37         32.98         7.62 o
  -3   3  12         23.38         24.12         6.16 o
  -2   3  12         80.20         85.44        10.48 o
  -1   3  12          8.55          5.79         1.73 o
   0   3  12        275.90        287.53        10.34 o
   1   3  12        304.98        307.13        10.25 o
   2   3  12          7.69          9.91         2.31 o
   3   3  12         57.99         91.79        11.62 o
   4   3  12          0.62          0.17         1.05 o
   5   3  12          1.80          1.90         2.98 o
   6   3  12          1.66         12.05         5.43 o
   7   3  12          5.14          7.56         2.34 o
  -2   4  12         44.88         41.39         7.72 o
  -1   4  12        207.53        214.25         9.60 o
   0   4  12        118.29        130.22         7.16 o
   1   4  12         58.10         60.99         6.13 o
   2   4  12          3.56          5.77         3.47 o
   3   4  12        251.77        258.27        20.36 o
   4   4  12         44.88         73.88        11.16 o
   5   4  12          7.43          7.07         3.34 o
   6   4  12         10.56         13.35         5.23 o
   7   4  12         15.88         14.05         4.71 o
  -2   5  12          6.67          1.39         1.28 o
  -1   5  12         17.22         13.43         3.10 o
   0   5  12         94.64        100.74         8.51 o
   1   5  12        226.91        220.21        19.03 o
   2   5  12         22.58         25.43         6.60 o
   3   5  12          4.96          8.22         3.71 o
   4   5  12          1.18          4.28         2.83 o
   5   5  12         56.17         51.91         9.84 o
   6   5  12          0.81          2.95         2.54 o
   7   5  12         15.92          9.92         4.10 o
  -1   6  12          3.13          7.54         2.65 o
   0   6  12          3.49          5.00         7.50 o
   1   6  12         44.42         44.12         8.79 o
   2   6  12         21.38         26.98         7.25 o
   3   6  12          5.83          4.93         2.51 o
   4   6  12          0.02          0.21         1.23 o
   5   6  12          1.61          2.09         3.11 o
   6   6  12         80.97         76.08        12.23 o
   1   7  12          4.54          6.80         3.68 o
   2   7  12          0.98          4.65         3.45 o
   3   7  12          4.30         18.76         6.31 o
   4   7  12          1.37          1.73         2.15 o
   5   7  12         19.91         22.14         6.49 o
  -1  -6  13          4.36          5.01         3.74 o
   0  -6  13         34.33         39.94         8.01 o
   1  -6  13          4.82         19.05         5.96 o
  -2  -5  13        107.21        134.44        14.32 o
  -1  -5  13         32.95         38.23         7.72 o
   0  -5  13          0.38          2.37         3.20 o
   1  -5  13         59.22         60.72         9.50 o
   2  -5  13         57.40         68.77        10.57 o
   3  -5  13          1.87          6.38         3.41 o
  -3  -4  13          0.86          4.37         3.21 o
  -2  -4  13         62.41         51.27         8.79 o
  -1  -4  13         72.17         86.83        11.01 o
   0  -4  13         28.90         31.57         6.35 o
   1  -4  13         41.01         41.25         7.79 o
   2  -4  13          0.44          4.38         3.18 o
   3  -4  13          5.74          8.28         4.10 o
   4  -4  13         37.11         37.62         8.20 o
  -3  -3  13         23.97         25.15         6.38 o
  -2  -3  13          2.01          4.61         3.95 o
  -1  -3  13         24.88         23.30         5.77 o
   0  -3  13        125.12        121.92        12.61 o
   1  -3  13         25.31         41.98         7.22 o
   2  -3  13         25.10         35.09         7.13 o
   3  -3  13          0.18          7.36         3.49 o
   4  -3  13         19.06         22.37         4.01 o
   5  -3  13          1.17          3.48         2.02 o
  -3  -2  13          1.05          7.05         3.84 o
  -2  -2  13          0.00          0.06         1.13 o
  -1  -2  13          5.51          4.83         2.95 o
   0  -2  13          5.14          9.85         3.89 o
   1  -2  13          1.26          7.62         3.36 o
   2  -2  13        327.95        366.97        21.25 o
   3  -2  13         23.58         32.22         6.63 o
   4  -2  13          2.66          3.01         1.75 o
   5  -2  13          0.47          3.55         1.72 o
  -3  -1  13         53.92         52.39         9.00 o
  -2  -1  13          4.56          5.55         3.38 o
  -1  -1  13          9.71          9.28         3.73 o
   0  -1  13        140.80        137.50        13.03 o
   1  -1  13         20.63         24.14         5.43 o
   2  -1  13         13.78          7.73         3.14 o
   3  -1  13        205.95        196.15        15.66 o
   4  -1  13          1.91          1.23         1.48 o
   5  -1  13         11.03         10.66         2.69 o
   6  -1  13          3.54          2.55         1.79 o
  -3   0  13         10.59         16.46         5.54 o
  -2   0  13        119.87        126.01        13.70 o
  -1   0  13         14.01         17.29         4.90 o
   0   0  13        127.38        135.64        12.82 o
   1   0  13         44.31         55.11         7.81 o
   2   0  13          5.55          5.56         2.84 o
   3   0  13          6.40          5.14         2.97 o
   4   0  13          4.26          2.03         2.04 o
   5   0  13         37.35         30.03         4.78 o
   6   0  13          0.00          0.52         1.39 o
  -3   1  13         38.52         33.31         7.37 o
  -2   1  13          9.91          9.10         2.63 o
  -1   1  13         21.79         22.52         2.98 o
   0   1  13         28.93         26.26         3.94 o
   1   1  13          9.92          8.87         2.44 o
   2   1  13          0.76          2.18         1.17 o
   3   1  13          2.28          2.71         1.57 o
   4   1  13          9.24          8.66         3.37 o
   5   1  13          8.61          9.35         3.92 o
   6   1  13          1.41          0.26         1.29 o
  -3   2  13          6.37         10.04         2.94 o
  -2   2  13         47.31         48.69         5.79 o
  -1   2  13          0.42         -0.70         0.91 o
   0   2  13         46.62         42.15         6.15 o
   1   2  13         21.08         17.41         3.36 o
   2   2  13         64.06         50.95         5.42 o
   3   2  13          8.70         10.17         2.52 o
   4   2  13          8.64         11.92         2.92 o
   5   2  13          1.72          0.56         1.61 o
   6   2  13          0.00          2.30         1.41 o
  -2   3  13         98.55         99.29         8.32 o
  -1   3  13        123.82        130.46         7.52 o
   0   3  13          3.76          2.94         1.33 o
   1   3  13        206.99        187.56        10.74 o
   2   3  13         80.15         73.03         6.50 o
   3   3  13         19.72         17.96         5.29 o
   4   3  13         80.71         78.54        11.44 o
   5   3  13          0.25          3.71         2.37 o
   6   3  13          2.61          7.33         3.35 o
  -2   4  13         82.11         82.39         7.79 o
  -1   4  13          2.14          2.38         1.56 o
   0   4  13          4.59          7.47         2.59 o
   1   4  13         88.68         83.51         7.38 o
   2   4  13          0.01          7.35         3.85 o
   3   4  13         95.22         92.40        12.57 o
   4   4  13          2.17          1.34         1.32 o
   5   4  13         14.16         16.55         5.77 o
   6   4  13          0.00          4.86         3.59 o
  -1   5  13         36.92         35.30         5.19 o
   0   5  13         54.29         48.28         6.09 o
   1   5  13         45.14         37.10         5.21 o
   2   5  13         35.73         45.96         9.42 o
   3   5  13         40.11         39.18         8.66 o
   4   5  13          7.04          3.92         1.98 o
   5   5  13          2.20          6.01         3.49 o
   6   5  13         66.02         75.74        12.01 o
   0   6  13         35.05         38.97         5.67 o
   1   6  13         14.34         24.93         4.63 o
   2   6  13          2.96          1.68         2.27 o
   3   6  13         11.87          8.30         4.15 o
   4   6  13         12.27         17.70         6.20 o
   5   6  13         16.84         38.41         8.86 o
   3   7  13         38.02         35.95         8.75 o
   0  -5  14         24.96         24.58         6.31 o
   1  -5  14          0.46          2.23         2.62 o
  -1  -4  14         83.84         94.20        11.96 o
   0  -4  14         10.21         14.40         5.22 o
   1  -4  14         17.19         38.18         7.86 o
   2  -4  14         79.77         95.70        12.51 o
   3  -4  14          0.83         -1.80         2.12 o
  -2  -3  14         11.52         10.52         3.99 o
  -1  -3  14         14.24         15.24         5.04 o
   0  -3  14         11.90         14.17         4.95 o
   1  -3  14          9.17         13.37         4.52 o
   2  -3  14         34.26         39.79         7.62 o
   3  -3  14          4.25          9.65         4.25 o
   4  -3  14         14.89         27.57         7.14 o
  -2  -2  14          1.47          6.60         4.01 o
  -1  -2  14          6.89         12.20         4.48 o
   0  -2  14         18.46         24.37         5.61 o
   1  -2  14        350.03        362.14        21.75 o
   2  -2  14          9.97         17.81         4.88 o
   3  -2  14         30.86         23.08         6.01 o
   4  -2  14         21.25         21.95         4.30 o
  -2  -1  14          5.91          2.34         2.15 o
  -1  -1  14         32.74         37.66         7.75 o
   0  -1  14         30.34         36.70         7.15 o
   1  -1  14          8.54         10.03         3.52 o
   2  -1  14        148.02        155.47        14.29 o
   3  -1  14         51.31         52.95         8.71 o
   4  -1  14         10.87          5.85         3.73 o
   5  -1  14          5.01          4.51         2.31 o
  -2   0  14          3.17          6.59         3.45 o
  -1   0  14         36.81         46.53         8.43 o
   0   0  14          5.94         14.70         4.85 o
   1   0  14         13.87         20.01         4.95 o
   2   0  14          0.03          1.75         1.68 o
   3   0  14          3.35          4.04         2.59 o
   4   0  14         22.75         22.50         5.72 o
   5   0  14          0.11          1.35         4.24 o
  -2   1  14         51.37         46.69         5.77 o
  -1   1  14         22.51         22.91         4.41 o
   0   1  14          2.25          2.33         1.14 o
   1   1  14          0.02          0.88         1.38 o
   2   1  14          0.00          0.47         2.16 o
   3   1  14         55.50         54.40         6.09 o
   4   1  14         42.08         38.02         5.25 o
   5   1  14          0.08         -2.07         2.07 o
   6   1  14          0.40          1.04         2.41 o
  -2   2  14         14.35         12.44         4.44 o
  -1   2  14        146.06        137.56         7.74 o
   0   2  14         22.38         20.29         4.86 o
   1   2  14          2.61          2.23         1.33 o
   2   2  14          0.23         -0.22         0.83 o
   3   2  14         12.14         11.07         4.57 o
   4   2  14         17.98         15.02         5.26 o
   5   2  14         25.12         25.52         6.79 o
   6   2  14         10.05          4.22         3.49 o
  -1   3  14        240.31        222.80        10.11 o
   0   3  14          0.47          2.65         3.85 o
   1   3  14        216.71        221.46        12.14 o
   2   3  14          0.86          2.61         3.10 o
   3   3  14         48.25         40.06         8.15 o
   4   3  14          7.13         12.52         4.97 o
   5   3  14         54.18         61.66        10.42 o
   0   4  14          2.93          3.49         1.73 o
   1   4  14         73.00         77.07        11.65 o
   2   4  14         11.63         12.22         5.01 o
   3   4  14          6.60         12.36         5.19 o
   4   4  14         13.08         11.93         4.89 o
   5   4  14          0.01          7.71         4.16 o
   1   5  14        116.71        104.62         8.98 o
   2   5  14          4.60          4.14         3.74 o
   3   5  14          0.02          7.42         4.28 o
   4   5  14          0.66          1.75         2.33 o
   5   5  14          2.56          7.22         3.98 o
   0  -3  15          0.01          3.24         3.62 o
   1  -3  15          1.97          2.66         3.07 o
   2  -3  15          0.18         -2.50         2.50 o
  -1  -2  15         17.87         23.12         6.17 o
   0  -2  15          8.32         12.59         4.25 o
   1  -2  15          3.39          5.17         3.13 o
   2  -2  15         12.10         11.71         4.43 o
   3  -2  15          0.06          5.06         4.27 o
  -1  -1  15          0.44          3.24         2.58 o
   0  -1  15          4.11          5.29         2.86 o
   1  -1  15          0.26          2.53         2.66 o
   2  -1  15          2.99          8.99         3.81 o
   3  -1  15         10.99         24.73         6.45 o
   4  -1  15         38.68         53.05         9.38 o
  -1   0  15         34.98         52.92         9.03 o
   0   0  15          5.29         15.63         5.12 o
   1   0  15         36.18         37.00         7.11 o
   2   0  15         45.53         51.21         8.19 o
   3   0  15          1.36          7.44         3.67 o
   4   0  15         55.54         61.87         9.99 o
  -1   1  15        106.92        122.90        13.76 o
   0   1  15          3.44          3.09         1.57 o
   1   1  15          7.95          8.16         2.86 o
   2   1  15         24.29         22.42         4.13 o
   3   1  15          0.11          0.72         2.97 o
   4   1  15          0.83          3.89         3.30 o
   0   2  15         29.85         29.21         4.67 o
   1   2  15         57.38         59.56         9.04 o
   2   2  15          5.84          5.52         2.22 o
   3   2  15          1.22         -0.74         1.73 o
   4   2  15          0.27          2.09         2.69 o
   0   3  15          4.32          6.73         2.28 o
   1   3  15         24.98         30.01         7.14 o
   2   3  15          0.00          2.79         2.62 o
   3   3  15          0.76          4.39         2.92 o
   4   3  15          2.27          6.92         3.87 o
   2   4  15          7.54          6.64         3.63 o
   3   4  15         19.71         16.36         5.73 o
   2   0  16         44.28         43.36         8.17 o
   2   1  16          0.98          2.87         2.85 o
                                                
