# Supplementary material for: Isomorphism: ‘molecular similarity to crystal structure similarity’ in multicomponent forms of analgesic drugs tolfenamic and mefenamic acid
Source: IUCrJ. 2020 Jan 7;7(Pt 2):173–83. doi: 10.1107/S205225251901604X (PMC7055380; doi:10.1107/S205225251901604X)
Supplement: Supplementary file 8 [file m-07-00173-mfa-dmap-H2O_1-1-1sup8.hkl]

#
# h,k,l, Fc-squared, Fo-squared, sigma(Fo-squared), status flag
#
data_mfa-dmap-H2O_1-1-1
_shelx_title ' ma-4dmap_1-2_a.res in P-1'
_shelx_refln_list_code          4
_shelx_F_calc_maximum      134.05
_exptl_crystal_F_000       408.00
_reflns_d_resolution_high  0.8001

loop_
 _space_group_symop_operation_xyz
 'x, y, z'
 '-x, -y, -z'

_cell_length_a     7.7248
_cell_length_b     8.0592
_cell_length_c    16.2531
_cell_angle_alpha 101.711
_cell_angle_beta   98.743
_cell_angle_gamma  90.160

_shelx_F_squared_multiplier     1.000

loop_
 _refln_index_h
 _refln_index_k
 _refln_index_l
 _refln_F_squared_calc
 _refln_F_squared_meas
 _refln_F_squared_sigma
 _refln_observed_status
   1   0   0        124.38        148.81         2.23 o
   2   0   0         33.34         39.99         0.86 o
   3   0   0       1801.26       1798.25        21.30 o
   4   0   0         97.47        110.94         1.71 o
   5   0   0         88.97         84.34         1.73 o
   6   0   0        250.13        259.02         5.56 o
   7   0   0        106.60        107.21         3.92 o
   8   0   0          1.27          7.93         1.20 o
   9   0   0          5.33         21.93         2.24 o
  -9   1   0          8.53         11.02         1.88 o
  -8   1   0         86.71         70.64         5.14 o
  -7   1   0         32.17         26.16         1.77 o
  -6   1   0        157.03        165.02         3.38 o
  -5   1   0        774.42        832.01        10.41 o
  -4   1   0         46.12         51.60         1.26 o
  -3   1   0       1047.20       1068.45         9.43 o
  -2   1   0         28.66         28.63         0.77 o
  -1   1   0       4658.33       4863.91        43.35 o
   0   1   0          2.89          0.43         0.13 o
   1   1   0       2165.14       2130.87        29.42 o
   2   1   0        164.61        168.56         1.90 o
   3   1   0          5.05          1.34         0.20 o
   4   1   0       1129.09       1211.82        16.44 o
   5   1   0         47.12         52.44         1.47 o
   6   1   0          4.77          3.51         0.74 o
   7   1   0        230.15        210.35         5.41 o
   8   1   0         91.78         87.12         3.59 o
   9   1   0          0.08         -0.39         0.70 o
  -9   2   0        106.35        105.55         4.76 o
  -8   2   0         55.71         71.10         3.63 o
  -7   2   0          3.10          3.53         0.86 o
  -6   2   0         49.76         49.89         2.21 o
  -5   2   0        111.93        117.07         2.55 o
  -4   2   0         27.60         23.71         0.89 o
  -3   2   0         13.35         28.42         1.05 o
  -2   2   0        209.93        191.77         2.34 o
  -1   2   0       9078.52       8590.81       110.90 o
   0   2   0        222.79        258.66         2.80 o
   1   2   0        514.71        515.94         6.59 o
   2   2   0          8.82         11.62         0.46 o
   3   2   0        734.87        729.03         6.54 o
   4   2   0        133.31        136.03         2.68 o
   5   2   0         63.45         65.16         1.70 o
   6   2   0        112.26        104.71         3.69 o
   7   2   0        202.03        190.79         4.68 o
   8   2   0          8.16          3.35         0.91 o
   9   2   0         23.88         22.82         1.99 o
  -9   3   0          4.86         16.09         2.32 o
  -8   3   0          7.94          7.85         1.53 o
  -7   3   0          1.25          0.76         0.71 o
  -6   3   0        258.73        266.52         6.22 o
  -5   3   0        337.54        324.43         5.83 o
  -4   3   0          4.95          5.72         0.80 o
  -3   3   0        656.58        775.05         7.94 o
  -2   3   0       1032.76       1022.69         9.74 o
  -1   3   0        840.89        890.20         8.27 o
   0   3   0         45.87         37.50         0.90 o
   1   3   0        227.92        208.45         2.53 o
   2   3   0        197.18        217.90         2.63 o
   4   3   0        335.57        319.03         4.18 o
   5   3   0        103.76         94.59         2.26 o
   6   3   0         45.52         46.70         2.06 o
   7   3   0          2.72          2.89         0.70 o
   8   3   0         19.41         19.89         1.61 o
  -8   4   0          5.21          3.27         0.95 o
  -7   4   0        107.40         98.58         4.14 o
  -6   4   0          9.87          8.73         1.27 o
  -5   4   0         12.66         12.38         1.12 o
  -4   4   0         11.37         30.23         1.58 o
  -3   4   0        338.90        346.44         9.02 o
  -2   4   0         41.96         38.77         1.33 o
  -1   4   0        133.82        127.13         3.49 o
   0   4   0        280.41        298.38         3.91 o
   1   4   0        916.08        910.54         9.82 o
   2   4   0          0.68          0.58         0.22 o
   3   4   0        833.15        915.33         6.99 o
   4   4   0          9.12         18.78         0.71 o
   5   4   0         53.43         53.31         1.65 o
   6   4   0        252.64        249.19         4.76 o
   7   4   0          5.81          4.54         0.79 o
   8   4   0         64.50         71.59         3.06 o
  -8   5   0         59.41         67.96         4.37 o
  -7   5   0          6.01          4.73         2.35 o
  -6   5   0          1.06          1.64         0.74 o
  -5   5   0        135.19        141.02         5.27 o
  -4   5   0        525.16        517.13         9.38 o
  -3   5   0         15.44         15.97         1.38 o
  -2   5   0        260.28        247.29         4.54 o
  -1   5   0        372.50        409.19         6.02 o
   0   5   0         54.71         60.20         1.72 o
   1   5   0          8.16          6.33         0.52 o
   2   5   0        198.59        202.93         3.69 o
   3   5   0        277.02        305.49         3.84 o
   4   5   0          0.82          0.67         0.29 o
   5   5   0         43.14         44.31         1.67 o
   6   5   0        144.60        142.78         3.86 o
   7   5   0         21.61         15.83         1.67 o
   8   5   0         32.00         36.06         3.79 o
  -7   6   0        135.34        162.17         8.27 o
  -6   6   0          6.79         11.13         1.70 o
  -5   6   0         14.02         14.59         1.79 o
  -4   6   0        319.67        300.18         7.00 o
  -2   6   0        363.43        379.70         7.32 o
  -1   6   0          3.55          3.31         0.74 o
   0   6   0         88.30         78.95         2.97 o
   1   6   0          0.21          0.31         0.39 o
   2   6   0         35.69         34.17         1.72 o
   3   6   0         79.17         84.68         2.06 o
   4   6   0         17.16         16.33         1.10 o
   5   6   0          1.26          1.65         0.67 o
   6   6   0         32.29         30.95         2.00 o
   7   6   0        283.01        315.57        11.73 o
  -6   7   0          2.11          2.98         1.18 o
  -5   7   0         62.75         58.91         3.17 o
  -4   7   0         30.43         36.71         2.36 o
  -3   7   0         62.14         65.59         3.05 o
  -2   7   0          1.22          2.08         0.88 o
  -1   7   0          1.35          2.49         0.87 o
   0   7   0          1.84          3.68         0.91 o
   1   7   0         27.83         32.85         3.38 o
   2   7   0        300.96        304.01         6.90 o
   3   7   0        264.90        273.68         5.42 o
   4   7   0          1.42          2.05         0.76 o
   5   7   0         15.76         16.07         1.45 o
   6   7   0        143.99        153.65         7.85 o
  -5   8   0        132.24        147.02         7.83 o
  -4   8   0         57.46         81.17         4.47 o
  -3   8   0        187.88        199.68         6.94 o
  -2   8   0          0.85          1.24         0.88 o
  -1   8   0          6.01          5.38         1.08 o
   0   8   0          6.31          7.08         1.33 o
   1   8   0          0.78          1.42         0.80 o
   2   8   0        650.80        666.91        13.79 o
   3   8   0        140.98        146.54         4.90 o
   4   8   0         27.20         25.97         2.49 o
   5   8   0         18.98         18.09         2.16 o
  -4   9   0          0.84          1.60         1.25 o
  -3   9   0         28.85         33.98         3.68 o
  -2   9   0         11.44         10.20         1.67 o
  -1   9   0          3.37          6.27         1.42 o
   0   9   0         60.03         66.91         3.90 o
   1   9   0         75.96         78.22         5.10 o
   2   9   0          2.14          1.62         0.87 o
   3   9   0          0.55          2.29         1.28 o
  -3  -9   1        102.59         88.54         5.99 o
  -2  -9   1          4.30          3.44         2.50 o
  -1  -9   1        500.46        524.34        16.24 o
   0  -9   1         34.09         30.45         2.65 o
   1  -9   1          4.08          2.02         1.08 o
   2  -9   1          7.31          6.69         1.42 o
   3  -9   1         40.69         42.93         3.78 o
   4  -9   1          2.66          7.87         1.62 o
  -5  -8   1          0.00         -0.40         0.68 o
  -4  -8   1         22.44         26.66         2.12 o
  -3  -8   1         93.42         86.31         4.75 o
  -2  -8   1        385.72        400.34         8.67 o
  -1  -8   1        174.78        175.38         5.32 o
   0  -8   1        253.33        277.51         7.86 o
   1  -8   1        151.49        149.59         5.61 o
   2  -8   1         12.45         10.70         1.58 o
   3  -8   1          2.42          3.09         0.89 o
   4  -8   1          1.06          2.26         0.84 o
   5  -8   1         12.50         16.17         1.78 o
  -6  -7   1         35.01         36.80         3.11 o
  -5  -7   1          9.48         12.14         1.26 o
  -4  -7   1        180.18        183.53         4.58 o
  -3  -7   1         10.43          9.55         1.49 o
  -2  -7   1         54.83         54.27         2.64 o
  -1  -7   1         22.13         22.23         1.68 o
   0  -7   1        344.85        342.22         7.42 o
   1  -7   1        710.56        703.32        13.68 o
   2  -7   1        107.57         90.32         5.07 o
   3  -7   1        121.66        132.96         5.26 o
   4  -7   1         11.19          8.20         1.22 o
   5  -7   1         76.77         68.80         3.45 o
   6  -7   1         16.31         19.96         2.24 o
  -7  -6   1         43.06         35.04         2.93 o
  -6  -6   1         56.30         58.32         2.51 o
  -5  -6   1         90.21         95.17         2.87 o
  -4  -6   1        554.42        566.16         8.09 o
  -3  -6   1        465.58        470.96         6.50 o
  -2  -6   1        117.77        120.68         3.32 o
  -1  -6   1         37.43         36.24         1.71 o
   0  -6   1         10.79         17.33         1.39 o
   1  -6   1          1.33          0.92         0.51 o
   2  -6   1        656.06        667.83        10.86 o
   3  -6   1         57.66         53.75         2.27 o
   4  -6   1         11.53          7.23         1.28 o
   5  -6   1         47.21         43.55         2.99 o
   6  -6   1          0.02         -0.37         0.80 o
   7  -6   1         40.54         42.85         4.18 o
  -8  -5   1         60.60         70.15         4.33 o
  -7  -5   1        102.96         99.54         3.80 o
  -6  -5   1          7.17          7.05         1.16 o
  -5  -5   1        369.89        368.66         5.40 o
  -4  -5   1        548.39        551.49         5.61 o
  -3  -5   1        647.30        659.70         6.09 o
  -2  -5   1         32.17         28.96         1.33 o
  -1  -5   1          0.78          0.20         0.26 o
   0  -5   1        418.83        399.13         5.50 o
   1  -5   1        296.04        275.42         4.52 o
   2  -5   1        472.59        468.06         7.76 o
   3  -5   1         33.14         38.83         1.72 o
   4  -5   1        573.10        539.78         9.50 o
   5  -5   1         13.94         15.62         1.78 o
   6  -5   1          2.13          2.44         0.97 o
   7  -5   1          0.01          1.78         0.96 o
   8  -5   1          6.80          9.91         1.75 o
  -8  -4   1          4.39          7.44         1.03 o
  -7  -4   1         29.25         26.53         1.71 o
  -6  -4   1        107.63        109.88         3.28 o
  -5  -4   1        563.67        554.58         6.07 o
  -4  -4   1        550.81        568.59         5.01 o
  -3  -4   1         71.69         73.45         1.35 o
  -2  -4   1        172.55        166.56         2.23 o
  -1  -4   1         38.47         33.59         1.05 o
   0  -4   1        194.72        195.16         2.79 o
   1  -4   1       1287.32       1337.81        11.53 o
   2  -4   1          0.68          0.64         0.29 o
   3  -4   1         83.92         76.31         1.78 o
   4  -4   1        345.60        317.08         5.67 o
   5  -4   1        119.37        111.92         3.31 o
   6  -4   1        170.75        178.80         4.61 o
   7  -4   1         29.68         27.06         2.19 o
   8  -4   1          6.68          4.95         1.52 o
  -9  -3   1          0.62          3.22         1.00 o
  -8  -3   1          0.26          0.06         0.63 o
  -7  -3   1        342.62        345.23         6.66 o
  -6  -3   1        256.42        240.97         5.01 o
  -5  -3   1         38.84         37.19         1.36 o
  -4  -3   1         22.59         15.21         0.64 o
  -3  -3   1        491.36        494.87         4.35 o
  -2  -3   1         85.79         90.54         1.49 o
  -1  -3   1          0.40          1.33         0.24 o
   0  -3   1        146.11        155.06         2.34 o
   1  -3   1         69.18         65.84         1.32 o
   2  -3   1         15.42         11.20         0.61 o
   3  -3   1         45.64         39.82         1.92 o
   4  -3   1         42.94         42.50         1.43 o
   5  -3   1        457.69        448.98         6.62 o
   6  -3   1        235.83        219.04         5.08 o
   7  -3   1         12.41         11.12         1.32 o
   8  -3   1         44.65         42.02         3.35 o
   9  -3   1          1.74          0.40         0.84 o
  -9  -2   1         26.16         24.81         2.07 o
  -8  -2   1        232.16        208.69         5.78 o
  -7  -2   1         48.45         45.08         2.17 o
  -6  -2   1        402.78        392.48         6.63 o
  -5  -2   1         61.87         63.37         1.86 o
  -4  -2   1        177.21        189.20         3.00 o
  -3  -2   1          0.64          1.04         0.21 o
  -2  -2   1        717.55        717.19         6.51 o
  -1  -2   1         22.22         28.69         0.80 o
   0  -2   1        180.62        173.38         2.62 o
   1  -2   1        952.40        942.51        12.76 o
   2  -2   1        118.07        133.42         1.88 o
   3  -2   1         59.74         59.58         1.32 o
   4  -2   1         30.52         44.07         1.25 o
   5  -2   1        215.44        206.33         3.25 o
   6  -2   1         52.36         59.92         2.00 o
   7  -2   1          0.22         -0.09         0.55 o
   8  -2   1         47.51         48.27         4.36 o
   9  -2   1          0.43          2.35         1.28 o
  -9  -1   1          1.17          1.59         0.84 o
  -8  -1   1          0.34         -0.38         0.63 o
  -7  -1   1          3.32          4.10         1.10 o
  -6  -1   1         44.85         48.22         2.26 o
  -5  -1   1        172.23        181.19         2.97 o
  -4  -1   1        526.27        549.01         8.02 o
  -3  -1   1        587.32        573.03         9.78 o
  -2  -1   1       1324.50       1320.67        10.28 o
  -1  -1   1       8274.25       7682.96        69.05 o
   0  -1   1       1266.37       1242.70        15.51 o
   1  -1   1       2523.64       2607.80        19.62 o
   2  -1   1        313.81        309.54         3.47 o
   3  -1   1        232.73        239.14         2.95 o
   4  -1   1        572.01        607.58         7.71 o
   5  -1   1        176.77        169.74         2.93 o
   6  -1   1         78.27         86.62         2.57 o
   7  -1   1         11.55          9.99         1.16 o
   8  -1   1          2.07          0.23         0.79 o
   9  -1   1          2.90          0.52         0.79 o
  -9   0   1          4.23          5.88         1.22 o
  -8   0   1          0.53          0.33         0.69 o
  -7   0   1          2.11          2.30         0.72 o
  -6   0   1         70.98         69.23         2.66 o
  -5   0   1         26.89         25.45         0.92 o
  -4   0   1        412.72        428.85         4.30 o
  -3   0   1        763.41        772.20         8.33 o
  -2   0   1        629.86        668.39         6.33 o
  -1   0   1       1071.87        987.35        11.45 o
   1   0   1         12.95         12.69         0.44 o
   2   0   1          5.47          5.14         0.36 o
   3   0   1        298.06        283.87         4.24 o
   4   0   1          6.29          4.22         0.33 o
   5   0   1          1.82          0.11         0.22 o
   6   0   1          0.72          1.64         0.82 o
   7   0   1          0.55          0.45         0.67 o
   8   0   1          1.34          0.65         0.58 o
   9   0   1          6.87          8.15         1.41 o
  -9   1   1         37.36         33.17         2.62 o
  -8   1   1          7.14          6.92         1.20 o
  -7   1   1         56.92         54.35         2.52 o
  -6   1   1        282.94        259.76         5.47 o
  -5   1   1        230.08        210.31         3.48 o
  -4   1   1        303.15        311.06         3.76 o
  -3   1   1        256.87        292.81         4.03 o
  -2   1   1       9668.50       9083.08        91.52 o
  -1   1   1       3408.24       3416.07        30.55 o
   0   1   1          0.26          0.98         0.47 o
   1   1   1        235.19        253.97         2.34 o
   2   1   1          0.23          0.61         0.20 o
   3   1   1         18.26         13.39         0.51 o
   4   1   1         50.20         63.81         1.51 o
   5   1   1        190.43        204.44         3.47 o
   6   1   1        108.08        109.52         3.86 o
   7   1   1          3.33          1.30         0.64 o
   8   1   1         15.95         16.59         1.59 o
   9   1   1          0.06          0.84         0.74 o
  -9   2   1         90.91        108.47         4.80 o
  -8   2   1        186.79        172.42         5.74 o
  -7   2   1        684.76        698.43        12.46 o
  -6   2   1        455.59        413.36        11.28 o
  -5   2   1          3.39          3.96         0.56 o
  -4   2   1        220.66        216.24         4.08 o
  -3   2   1       1098.60       1149.64        13.08 o
  -2   2   1       6237.17       6191.03        55.59 o
  -1   2   1       2371.84       2245.52        22.66 o
   0   2   1       2183.51       2203.40        22.02 o
   1   2   1        757.93        739.08         6.14 o
   2   2   1        188.68        176.10         2.13 o
   3   2   1         52.52         58.40         1.20 o
   4   2   1         83.47         90.08         1.58 o
   5   2   1          2.58          1.23         0.41 o
   6   2   1          2.74          2.53         0.68 o
   7   2   1         30.10         29.35         2.57 o
   8   2   1         30.87         28.65         2.09 o
   9   2   1         21.10         29.43         2.56 o
  -9   3   1          2.52          4.93         1.52 o
  -8   3   1         56.20         64.48         4.03 o
  -7   3   1          2.25          4.50         1.15 o
  -6   3   1       1018.66        979.30        14.18 o
  -5   3   1        259.62        259.49         5.04 o
  -4   3   1        132.50        141.66         2.60 o
  -3   3   1       1376.57       1351.08        13.90 o
  -2   3   1         99.19         84.93         1.67 o
  -1   3   1        264.92        279.65         3.50 o
   0   3   1         78.29         79.32         1.58 o
   1   3   1         20.59         19.41         0.61 o
   2   3   1        530.19        543.46         4.68 o
   3   3   1        356.22        339.82         3.80 o
   4   3   1         18.52         21.32         0.84 o
   5   3   1          7.11          7.35         0.70 o
   6   3   1         61.88         61.92         2.40 o
   7   3   1        692.36        695.77        10.48 o
   8   3   1          0.46          1.58         0.76 o
  -8   4   1          9.54          5.20         1.19 o
  -7   4   1          4.71          7.01         1.21 o
  -6   4   1         42.03         43.91         2.19 o
  -5   4   1        884.42        868.21        12.02 o
  -4   4   1          2.47          1.71         0.51 o
  -3   4   1        416.72        419.81         6.38 o
  -2   4   1       1281.88       1338.28        13.77 o
  -1   4   1       1158.22       1202.79        14.08 o
   0   4   1        224.45        232.01         3.73 o
   1   4   1        949.27        990.14         9.59 o
   2   4   1        205.91        228.48         3.28 o
   3   4   1         11.51          8.46         0.47 o
   4   4   1         19.09         25.06         1.11 o
   5   4   1        108.69        108.60         2.56 o
   6   4   1          1.44          1.39         0.49 o
   7   4   1         10.19         14.29         1.52 o
   8   4   1         38.30         49.36         2.77 o
  -8   5   1        150.96        169.19         7.01 o
  -7   5   1         61.38         57.89         3.72 o
  -6   5   1          8.37         10.12         1.26 o
  -5   5   1         28.38         20.90         1.69 o
  -4   5   1        157.49        134.85         4.11 o
  -3   5   1         41.85         37.71         1.73 o
  -2   5   1          7.17          7.87         0.86 o
  -1   5   1          8.35          9.60         0.74 o
   0   5   1        403.73        427.91         6.17 o
   1   5   1        144.28        137.50         2.86 o
   2   5   1        541.75        551.54         6.31 o
   3   5   1         16.25         12.34         0.73 o
   4   5   1         31.28         32.87         1.23 o
   5   5   1         47.84         47.23         1.72 o
   6   5   1       1003.93       1041.93        14.79 o
   7   5   1         78.09         88.08         3.53 o
  -7   6   1         70.36         83.18         4.59 o
  -6   6   1         74.56         76.65         4.20 o
  -5   6   1        217.12        210.21         8.75 o
  -4   6   1        112.45        112.89         3.95 o
  -3   6   1        338.75        326.62         6.99 o
  -2   6   1         38.94         35.59         2.35 o
  -1   6   1          1.67          1.78         0.98 o
   0   6   1          9.87         10.70         1.29 o
   1   6   1         17.31         19.46         1.39 o
   2   6   1         37.09         37.42         1.67 o
   3   6   1        154.59        159.02         2.93 o
   4   6   1          8.82          6.52         0.72 o
   5   6   1         55.49         53.93         2.99 o
   6   6   1          9.20          9.21         1.30 o
   7   6   1         23.70         15.00         1.95 o
  -6   7   1         35.69         47.51         3.48 o
  -5   7   1        159.68        153.09         5.21 o
  -4   7   1        269.12        252.60         6.60 o
  -3   7   1        103.67         93.03         3.82 o
  -2   7   1          1.29          0.59         0.57 o
  -1   7   1         85.13         78.40         3.71 o
   0   7   1        175.46        185.17         5.84 o
   1   7   1         90.28         96.19         6.39 o
   2   7   1        297.45        293.59         6.79 o
   3   7   1        247.55        248.86         5.04 o
   4   7   1         39.76         44.00         2.41 o
   5   7   1        147.62        161.63         4.78 o
   6   7   1          0.37         -0.84         0.84 o
  -5   8   1          4.54          5.09         1.70 o
  -4   8   1          3.73          5.12         1.68 o
  -3   8   1          2.40          3.45         2.07 o
  -2   8   1        200.63        206.35         6.87 o
  -1   8   1          4.89          6.46         1.36 o
   0   8   1        309.94        324.14         8.94 o
   1   8   1        270.77        279.49         9.51 o
   2   8   1          3.03          2.96         0.86 o
   3   8   1         31.69         32.52         1.99 o
   4   8   1          6.64          7.64         1.24 o
   5   8   1        105.49        114.05         7.01 o
  -4   9   1         10.37         10.84         2.39 o
  -3   9   1         67.02         60.49         4.99 o
  -2   9   1          0.03          0.27         1.07 o
  -1   9   1          2.13          1.33         2.06 o
   0   9   1        135.67        132.86         5.61 o
   1   9   1         40.44         39.85         2.65 o
   2   9   1         47.25         48.84         2.97 o
   3   9   1        225.72        247.45         7.02 o
   0 -10   2         42.27         49.31        13.00 o
  -4  -9   2        211.85        206.31         9.51 o
  -3  -9   2          5.47          3.57         1.01 o
  -2  -9   2         14.09         17.03         2.12 o
  -1  -9   2         17.73         21.12         2.29 o
   0  -9   2         36.99         34.55         3.59 o
   1  -9   2         15.83         10.47         1.95 o
   2  -9   2          5.96          3.55         1.07 o
   3  -9   2          2.97          3.75         1.21 o
   4  -9   2         35.31         33.70         3.33 o
  -5  -8   2         61.76         65.10         6.41 o
  -4  -8   2         27.83         24.43         2.21 o
  -3  -8   2         26.98         26.05         2.43 o
  -2  -8   2          0.05          0.57         0.93 o
  -1  -8   2        144.08        153.08         4.92 o
   0  -8   2        125.80        113.32         4.67 o
   1  -8   2          0.09          1.35         0.75 o
   2  -8   2        246.16        218.32         9.00 o
   3  -8   2         21.19         15.03         1.58 o
   4  -8   2         42.40         38.85         3.57 o
   5  -8   2         12.06         12.16         1.57 o
  -6  -7   2          7.28          6.45         1.17 o
  -5  -7   2        115.91        123.00         4.03 o
  -4  -7   2         40.46         36.46         2.07 o
  -3  -7   2        995.20        996.48        26.25 o
  -2  -7   2        509.82        520.75        13.07 o
  -1  -7   2         42.50         45.29         2.38 o
   0  -7   2        811.04        783.40        12.84 o
   1  -7   2        139.09        149.38         4.62 o
   2  -7   2         40.46         42.72         2.77 o
   3  -7   2         71.19         56.36         2.51 o
   4  -7   2         62.20         48.52         2.76 o
   5  -7   2         20.71         16.72         1.74 o
   6  -7   2          8.15          6.71         1.37 o
  -7  -6   2         48.71         53.95         3.19 o
  -6  -6   2          8.61          7.18         1.06 o
  -5  -6   2          8.95         10.69         0.93 o
  -4  -6   2          1.86          1.64         0.41 o
  -3  -6   2        147.10        150.26         3.18 o
  -2  -6   2        257.51        249.24         5.03 o
  -1  -6   2          8.60          6.19         0.66 o
   0  -6   2         29.83         31.15         1.57 o
   1  -6   2        293.14        284.28         5.42 o
   2  -6   2          3.51          1.11         0.56 o
   3  -6   2          3.46          2.20         0.62 o
   4  -6   2         12.60          5.08         1.13 o
   5  -6   2        166.31        143.75         5.55 o
   6  -6   2         40.43         34.34         3.79 o
   7  -6   2         17.29         21.48         3.05 o
  -8  -5   2          0.97         -0.08         0.96 o
  -7  -5   2          0.03          0.61         0.62 o
  -6  -5   2        463.16        454.57         6.78 o
  -5  -5   2         26.72         22.42         1.32 o
  -4  -5   2        274.11        270.74         3.71 o
  -3  -5   2        150.45        155.64         2.77 o
  -2  -5   2        151.16        154.42         2.65 o
  -1  -5   2         69.33         65.75         1.73 o
   0  -5   2        899.67        922.13        10.40 o
   1  -5   2         37.05         30.52         1.45 o
   2  -5   2          0.85          0.95         0.41 o
   3  -5   2        257.09        246.28         4.31 o
   4  -5   2        164.33        159.43         3.87 o
   5  -5   2        498.84        479.25         8.40 o
   6  -5   2          2.76          0.91         0.83 o
   7  -5   2          7.09          4.04         1.44 o
   8  -5   2         10.34          9.81         2.15 o
  -8  -4   2          2.69          2.78         0.71 o
  -7  -4   2         39.49         43.26         2.01 o
  -6  -4   2        105.50        112.88         3.03 o
  -5  -4   2       1485.12       1479.92        13.44 o
  -4  -4   2        416.80        409.27         4.39 o
  -3  -4   2         38.75         48.58         1.16 o
  -2  -4   2         42.85         49.10         1.13 o
  -1  -4   2         64.78         61.32         1.29 o
   0  -4   2         18.06         15.91         0.79 o
   1  -4   2         91.81         97.96         1.82 o
   2  -4   2         21.72         30.64         1.09 o
   3  -4   2          5.08          3.98         0.48 o
   4  -4   2        359.93        342.96         5.53 o
   5  -4   2         12.64         13.19         1.13 o
   6  -4   2         24.97         23.87         1.87 o
   7  -4   2          9.13          7.26         1.22 o
   8  -4   2         55.81         62.71         5.40 o
  -9  -3   2          0.38         -0.16         0.94 o
  -8  -3   2         37.24         41.30         2.28 o
  -7  -3   2         11.29         11.44         1.16 o
  -6  -3   2        607.58        596.95         8.81 o
  -5  -3   2         11.08          9.64         0.95 o
  -4  -3   2         53.28         67.81         1.39 o
  -3  -3   2         36.19         36.80         1.16 o
  -2  -3   2         68.13         58.58         1.41 o
  -1  -3   2       1759.09       1774.05        22.55 o
   0  -3   2         20.07         21.04         0.84 o
   1  -3   2        215.56        237.06         2.95 o
   2  -3   2         32.30         53.40         1.29 o
   3  -3   2        365.87        402.16         4.82 o
   4  -3   2         88.12        100.05         2.41 o
   5  -3   2         67.44         64.93         1.95 o
   6  -3   2        219.08        220.02         6.30 o
   7  -3   2         95.09         94.89         3.46 o
   8  -3   2          7.98          8.46         1.73 o
   9  -3   2         10.77         13.29         2.52 o
  -9  -2   2          6.88          5.71         1.82 o
  -8  -2   2          0.20          0.53         0.81 o
  -7  -2   2        753.79        758.75        12.92 o
  -6  -2   2        781.69        754.12        10.23 o
  -5  -2   2        150.56        133.12         3.30 o
  -4  -2   2          8.38          7.98         0.51 o
  -3  -2   2          5.76          5.62         0.38 o
  -2  -2   2       2550.43       2470.04        19.92 o
  -1  -2   2        145.45        158.90         1.84 o
   0  -2   2         26.45         35.98         0.86 o
   1  -2   2        327.87        332.65         3.23 o
   2  -2   2        181.46        177.47         2.29 o
   3  -2   2        732.08        803.57         7.69 o
   4  -2   2        194.11        198.94         2.99 o
   5  -2   2        361.81        386.25         4.94 o
   6  -2   2        243.98        252.79         4.91 o
   7  -2   2        282.44        269.35         5.51 o
   8  -2   2         32.24         27.35         2.30 o
   9  -2   2        112.89        127.93         5.35 o
  -9  -1   2         35.72         41.24         2.63 o
  -8  -1   2          2.33          1.19         0.70 o
  -7  -1   2          3.65          2.30         0.72 o
  -6  -1   2         35.42         29.33         1.93 o
  -5  -1   2          0.77          0.92         0.42 o
  -4  -1   2         85.05         86.31         1.63 o
  -3  -1   2        639.73        645.05         7.59 o
  -2  -1   2        204.45        168.33         2.47 o
  -1  -1   2        173.04        174.35         2.04 o
   0  -1   2        291.22        294.00         5.49 o
   1  -1   2        166.36        166.41         2.03 o
   2  -1   2          9.17         12.61         0.52 o
   3  -1   2         14.29         15.98         0.69 o
   4  -1   2         72.38         77.76         1.74 o
   5  -1   2        125.44        138.95         3.03 o
   6  -1   2         70.11         67.41         2.30 o
   7  -1   2        272.50        265.23         6.83 o
   8  -1   2        373.99        368.10         9.06 o
   9  -1   2         91.02         87.91         6.83 o
  -9   0   2         76.80         88.41         4.30 o
  -8   0   2         17.86         15.01         1.51 o
  -7   0   2          7.22          6.37         0.94 o
  -6   0   2          4.46          2.67         0.54 o
  -5   0   2        113.95        105.64         2.37 o
  -4   0   2       1480.54       1447.52        13.61 o
  -3   0   2        166.30        160.71         2.95 o
  -2   0   2        298.39        302.42         4.08 o
  -1   0   2        488.72        477.33         5.42 o
   0   0   2       1218.10       1249.81        10.52 o
   1   0   2        882.14        900.71         8.68 o
   2   0   2        139.33        129.59         1.96 o
   3   0   2         17.31         24.78         0.96 o
   4   0   2       2067.83       2201.28        21.24 o
   5   0   2          0.37          0.29         0.39 o
   6   0   2         18.05         17.07         1.30 o
   7   0   2        151.50        142.63         5.91 o
   8   0   2        145.83        146.85         4.76 o
   9   0   2         22.92         23.22         2.29 o
  -9   1   2          3.02          2.51         1.17 o
  -8   1   2          8.12         11.17         2.88 o
  -7   1   2         72.26         57.29         3.02 o
  -6   1   2          5.63          5.15         0.87 o
  -5   1   2        205.55        194.62         4.08 o
  -4   1   2        166.89        174.99         3.52 o
  -3   1   2          3.82          2.17         0.39 o
  -2   1   2         98.13        109.77         1.90 o
  -1   1   2       5576.63       5411.83        44.61 o
   0   1   2       1491.87       1604.92        16.85 o
   1   1   2        234.17        246.53         2.66 o
   2   1   2          4.81         12.38         1.05 o
   3   1   2        548.32        613.62         8.21 o
   4   1   2        122.77        161.28         2.53 o
   5   1   2          4.51          4.71         0.59 o
   6   1   2         56.46         56.76         2.77 o
   7   1   2         48.50         44.84         2.69 o
   8   1   2         15.38         10.03         1.43 o
   9   1   2         30.76         26.51         2.15 o
  -9   2   2          4.80          5.35         1.14 o
  -8   2   2         36.57         34.49         2.82 o
  -7   2   2        260.17        221.15         6.08 o
  -6   2   2         99.17        110.34         3.63 o
  -5   2   2         61.17         59.91         2.16 o
  -4   2   2         74.32         64.58         2.04 o
  -3   2   2         10.22         13.24         0.76 o
  -2   2   2        784.92        815.77         8.56 o
  -1   2   2       5370.88       5408.06        48.46 o
   0   2   2        117.93        128.91         1.90 o
   1   2   2       1366.52       1338.39        11.20 o
   2   2   2         41.95         37.23         0.82 o
   3   2   2        345.29        381.57         4.47 o
   4   2   2        446.69        456.91         5.36 o
   5   2   2         69.90         69.19         1.83 o
   6   2   2        190.57        181.14         4.63 o
   7   2   2         53.70         53.43         3.16 o
   8   2   2          2.12          3.87         0.90 o
   9   2   2         34.51         43.51         3.57 o
  -9   3   2          0.16          1.41         1.34 o
  -8   3   2          7.05          6.91         1.70 o
  -7   3   2        282.38        259.93         8.33 o
  -6   3   2        126.97        134.60         3.65 o
  -5   3   2        177.00        188.17         3.88 o
  -4   3   2        249.34        244.25         4.15 o
  -3   3   2        636.35        682.23         7.94 o
  -2   3   2       2901.76       3068.28        38.44 o
  -1   3   2        689.11        720.12         8.39 o
   0   3   2         60.85         64.73         1.44 o
   1   3   2        301.78        290.07         3.22 o
   2   3   2          6.11          8.77         0.41 o
   3   3   2       1092.56       1143.46         9.38 o
   4   3   2         39.14         38.49         1.28 o
   5   3   2          5.82          5.83         0.58 o
   6   3   2         57.30         53.08         2.42 o
   7   3   2        161.12        164.67         4.42 o
   8   3   2         19.49         20.63         1.83 o
  -8   4   2          3.88          4.73         1.12 o
  -7   4   2         71.10         73.49         4.49 o
  -6   4   2          1.23          2.08         0.57 o
  -5   4   2         40.82         35.95         1.83 o
  -4   4   2         98.17        103.40         2.92 o
  -3   4   2         43.64         50.49         2.05 o
  -2   4   2        645.47        604.57         7.43 o
  -1   4   2        163.85        182.49         3.84 o
   0   4   2         44.67         53.75         1.57 o
   1   4   2        104.30         92.63         2.52 o
   2   4   2          1.82          2.32         0.29 o
   3   4   2          0.00          0.59         0.20 o
   4   4   2        157.47        160.87         2.78 o
   5   4   2        277.37        279.03         4.72 o
   6   4   2         67.19         63.07         2.66 o
   7   4   2         97.52        102.47         3.47 o
   8   4   2          5.60          6.06         1.03 o
  -8   5   2          0.42          0.87         0.89 o
  -7   5   2         12.23         16.34         1.67 o
  -6   5   2          3.17          5.75         1.11 o
  -5   5   2          7.81          6.82         1.03 o
  -4   5   2       1244.24       1227.58        17.56 o
  -3   5   2          6.66          5.09         0.74 o
  -2   5   2        229.64        232.70         4.43 o
  -1   5   2          6.21          3.08         0.82 o
   0   5   2        294.01        293.35         5.60 o
   1   5   2         20.71         14.41         2.00 o
   2   5   2         46.87         45.14         1.50 o
   3   5   2        324.78        326.55         4.27 o
   4   5   2          0.71          1.12         0.38 o
   5   5   2         18.98         18.89         1.16 o
   6   5   2        244.69        246.93         5.91 o
   7   5   2          2.50          2.67         0.91 o
  -7   6   2         57.48         59.72         3.33 o
  -6   6   2         64.08         56.39         3.09 o
  -5   6   2        566.58        533.81        10.36 o
  -4   6   2         11.50         15.03         1.49 o
  -3   6   2        377.33        386.36         7.76 o
  -2   6   2          8.83          8.25         0.98 o
  -1   6   2          3.83          6.23         1.04 o
   0   6   2          3.95          4.27         1.36 o
   1   6   2        199.46        191.89         4.75 o
   2   6   2          5.05          4.02         0.62 o
   3   6   2          0.51          0.88         0.46 o
   4   6   2        237.26        233.41         4.96 o
   5   6   2         32.80         31.99         1.80 o
   6   6   2          5.99          5.73         1.38 o
   7   6   2         42.61         36.39         3.03 o
  -6   7   2          7.91          8.91         2.62 o
  -5   7   2         12.43         13.41         2.31 o
  -4   7   2        150.20        149.90         7.40 o
  -3   7   2         52.98         50.91         3.14 o
  -2   7   2          2.12          1.29         0.95 o
  -1   7   2        177.02        184.82         5.92 o
   0   7   2        213.43        210.07         6.33 o
   1   7   2          2.17          0.69         0.63 o
   2   7   2        106.73        117.66         3.72 o
   3   7   2         10.21         10.48         1.01 o
   4   7   2        261.55        276.60         9.86 o
   5   7   2         79.27         77.42         3.59 o
   6   7   2          8.41         14.93         2.31 o
  -5   8   2          4.88          6.59         1.89 o
  -4   8   2        168.83        162.76         8.18 o
  -3   8   2          5.86          4.95         1.38 o
  -2   8   2         29.13         28.64         3.19 o
  -1   8   2         13.85         11.86         1.62 o
   0   8   2        195.89        201.57         6.63 o
   1   8   2        490.50        500.42        13.51 o
   2   8   2        231.43        230.71         5.63 o
   3   8   2        186.52        199.43         6.32 o
   4   8   2         46.96         46.24         2.81 o
  -3   9   2         33.39         33.94         5.28 o
  -2   9   2         34.92         45.91         4.23 o
  -1   9   2        106.91        106.70         6.31 o
   0   9   2        273.51        287.09         8.94 o
   1   9   2          1.16          2.89         1.10 o
   2   9   2          7.69          7.58         1.19 o
   0 -10   3         36.71         40.73         5.73 o
   1 -10   3          0.04          1.40         1.38 o
  -4  -9   3         18.93         21.56         3.68 o
  -3  -9   3         10.37         11.45         1.77 o
  -2  -9   3          7.61          9.65         1.67 o
  -1  -9   3          3.56          1.25         1.12 o
   0  -9   3          0.40          0.76         0.96 o
   1  -9   3        234.27        222.80        10.68 o
   2  -9   3          0.08         -0.93         0.93 o
   3  -9   3          0.45          1.50         0.76 o
   4  -9   3         24.90         24.55         2.45 o
  -5  -8   3         50.26         46.36         2.90 o
  -4  -8   3         40.82         38.73         3.00 o
  -3  -8   3         41.41         44.18         4.32 o
  -2  -8   3        152.57        150.84         5.94 o
  -1  -8   3        178.94        176.33         6.47 o
   0  -8   3          1.25          0.46         0.61 o
   1  -8   3         29.41         28.77         2.11 o
   2  -8   3         35.72         30.19         2.51 o
   3  -8   3          3.37          4.59         1.07 o
   4  -8   3          3.54          3.84         1.03 o
   5  -8   3         20.09         25.93         2.24 o
  -6  -7   3         13.53         15.74         1.78 o
  -5  -7   3          0.66          0.40         0.67 o
  -4  -7   3          5.30          2.97         0.62 o
  -3  -7   3        264.10        269.44         6.67 o
  -2  -7   3        262.82        262.78         6.36 o
  -1  -7   3         81.44         84.78         3.28 o
   0  -7   3        886.72        874.49        13.88 o
   1  -7   3         39.93         39.51         1.96 o
   2  -7   3         25.83         23.08         1.70 o
   3  -7   3         31.74         29.57         1.83 o
   4  -7   3        141.65        126.59         4.54 o
   5  -7   3          1.89          1.42         1.19 o
   6  -7   3          1.83          1.60         1.15 o
  -7  -6   3          6.28          7.28         1.30 o
  -6  -6   3         11.13         18.74         1.63 o
  -5  -6   3        110.01        110.79         3.68 o
  -4  -6   3          7.18          7.57         0.72 o
  -3  -6   3         47.17         51.07         1.63 o
  -2  -6   3         16.39         16.91         1.07 o
  -1  -6   3        119.55        111.37         2.72 o
   0  -6   3          3.35          5.12         0.72 o
   1  -6   3         94.19         95.18         3.50 o
   2  -6   3        162.98        156.90         3.96 o
   3  -6   3         11.56         22.01         1.54 o
   4  -6   3         49.81         42.48         2.41 o
   5  -6   3        139.22        132.88         5.63 o
   6  -6   3          4.28          6.97         1.81 o
   7  -6   3         29.82         30.37         3.57 o
  -8  -5   3         70.89         78.04         4.55 o
  -7  -5   3         15.52         18.80         1.87 o
  -6  -5   3        233.44        236.43         4.76 o
  -5  -5   3        967.22        949.14         9.66 o
  -4  -5   3         39.92         39.40         1.31 o
  -3  -5   3         59.35         48.38         1.36 o
  -2  -5   3        264.61        264.13         3.94 o
  -1  -5   3        119.58        137.42         2.76 o
   0  -5   3        186.71        184.87         3.80 o
   1  -5   3         44.81         44.44         2.05 o
   2  -5   3        144.11        138.91         2.53 o
   3  -5   3          6.81          7.52         0.69 o
   4  -5   3        342.44        324.63         5.58 o
   5  -5   3        153.19        160.63         3.89 o
   6  -5   3          1.37          2.77         0.76 o
   7  -5   3         21.64         22.98         2.08 o
   8  -5   3        222.63        275.74         9.31 o
  -8  -4   3          0.71          0.86         0.58 o
  -7  -4   3         81.90         83.82         2.79 o
  -6  -4   3        747.30        741.53         9.51 o
  -5  -4   3          1.56          2.03         0.42 o
  -4  -4   3        236.93        236.30         3.36 o
  -3  -4   3         22.40         15.15         0.69 o
  -2  -4   3        404.59        445.30         5.14 o
  -1  -4   3        741.84        851.49         9.31 o
   0  -4   3          6.53         11.11         0.60 o
   1  -4   3        148.90        137.65         2.23 o
   2  -4   3       1462.79       1508.92        14.39 o
   3  -4   3        426.74        397.68         6.43 o
   4  -4   3         15.35         14.28         1.00 o
   5  -4   3        647.21        658.36         8.95 o
   6  -4   3         34.85         35.20         3.17 o
   7  -4   3          0.33         -0.27         0.78 o
   8  -4   3          9.17          7.94         1.95 o
  -9  -3   3         11.25         19.58         2.13 o
  -8  -3   3         76.26         73.90         3.03 o
  -7  -3   3        238.47        240.68         5.35 o
  -6  -3   3       1046.38       1026.98        16.03 o
  -5  -3   3       1312.34       1252.68        15.39 o
  -4  -3   3          0.76          0.29         0.23 o
  -2  -3   3        648.98        707.22         6.69 o
  -1  -3   3          2.05          0.53         0.18 o
   0  -3   3       4442.26       4533.76        41.08 o
   1  -3   3       2838.22       2869.98        20.74 o
   2  -3   3        287.86        317.28         3.94 o
   3  -3   3        137.95        190.53         3.69 o
   4  -3   3        209.21        212.12         3.62 o
   5  -3   3        177.99        174.24         3.70 o
   6  -3   3        451.14        457.03         8.17 o
   7  -3   3          2.13          2.57         0.80 o
   8  -3   3          0.23          1.43         1.27 o
  -9  -2   3          2.16          2.78         0.82 o
  -8  -2   3         30.37         35.68         2.30 o
  -7  -2   3        207.88        204.35         6.10 o
  -6  -2   3         19.26         23.26         1.58 o
  -5  -2   3        196.91        209.06         3.95 o
  -4  -2   3        142.90        154.38         2.27 o
  -3  -2   3         11.92         14.56         0.55 o
  -2  -2   3         31.92         41.22         1.07 o
  -1  -2   3        659.79        668.10         6.31 o
   0  -2   3        100.14        118.46         2.76 o
   1  -2   3        427.10        469.26         4.58 o
   2  -2   3        370.12        403.32         4.36 o
   3  -2   3       2339.05       2323.36        19.45 o
   4  -2   3        217.37        209.01         3.50 o
   5  -2   3         20.66         20.77         1.19 o
   6  -2   3        671.10        634.12        10.06 o
   7  -2   3        512.33        513.53         9.08 o
   8  -2   3          7.23          5.66         1.27 o
   9  -2   3          5.78          6.12         1.32 o
  -9  -1   3         30.97         32.07         2.32 o
  -8  -1   3        144.93        140.37         4.56 o
  -7  -1   3         21.51         18.04         1.51 o
  -6  -1   3        161.88        159.88         4.18 o
  -5  -1   3         15.66          8.04         0.73 o
  -4  -1   3         25.52         10.80         0.55 o
  -3  -1   3        159.26        158.76         2.66 o
  -2  -1   3        820.31        776.67         7.46 o
  -1  -1   3        128.49        129.42         1.45 o
   0  -1   3        136.82        152.85         2.36 o
   1  -1   3         34.63         30.09         0.82 o
   2  -1   3        368.90        350.09         4.60 o
   3  -1   3        254.90        275.30         3.59 o
   4  -1   3        248.71        241.01         3.51 o
   5  -1   3         96.68        107.03         2.69 o
   6  -1   3         28.41         24.28         1.40 o
   7  -1   3        143.15        142.17         4.86 o
   8  -1   3          8.77         11.47         1.56 o
   9  -1   3          1.15          0.62         0.84 o
  -9   0   3         15.74         29.49         2.50 o
  -8   0   3         80.23         75.95         3.29 o
  -7   0   3          0.91          0.47         0.53 o
  -6   0   3        171.27        167.75         3.54 o
  -5   0   3        221.11        219.81         4.26 o
  -4   0   3        356.20        403.51         5.47 o
  -3   0   3        438.11        490.41         5.49 o
  -2   0   3         25.88         19.67         0.67 o
  -1   0   3        384.23        375.70         2.92 o
   0   0   3        176.13        195.40         2.15 o
   1   0   3       1606.91       1632.51        13.12 o
   2   0   3        349.12        324.04         3.81 o
   3   0   3        186.80        188.26         3.37 o
   4   0   3       1015.02       1015.26        10.94 o
   5   0   3         55.77         52.80         1.82 o
   6   0   3        127.72        130.68         3.70 o
   7   0   3        190.79        190.34         5.75 o
   8   0   3         61.46         61.12         3.39 o
   9   0   3         23.76         25.97         2.46 o
  -9   1   3         18.27         18.13         1.98 o
  -8   1   3          0.75          1.27         0.83 o
  -7   1   3         18.68         19.85         1.51 o
  -6   1   3          4.51          2.54         0.79 o
  -5   1   3         62.57         44.75         1.82 o
  -4   1   3          0.35          0.14         0.35 o
  -3   1   3          1.00          0.54         0.17 o
  -2   1   3        313.51        287.88         3.37 o
  -1   1   3        590.63        580.59         6.04 o
   0   1   3       1124.46       1142.30        15.14 o
   1   1   3      17969.23      16945.09       219.49 o
   2   1   3       1541.71       1577.94        18.78 o
   3   1   3        104.09         95.89         2.06 o
   4   1   3         16.23         12.14         0.70 o
   5   1   3        378.71        389.39         5.91 o
   6   1   3        139.33        137.45         3.81 o
   7   1   3        300.55        305.36         7.59 o
   8   1   3         40.09         36.08         2.62 o
   9   1   3          7.71          6.72         1.16 o
  -9   2   3         13.69         12.54         2.03 o
  -8   2   3          3.80          0.95         0.88 o
  -7   2   3         33.43         24.85         1.91 o
  -6   2   3          8.44          6.63         0.84 o
  -5   2   3          0.01          0.02         0.36 o
  -4   2   3        366.94        383.28         5.50 o
  -3   2   3        500.53        520.65         6.41 o
  -2   2   3        451.49        480.61         9.01 o
  -1   2   3        525.36        549.34         6.02 o
   0   2   3        437.87        445.23         5.57 o
   1   2   3       1964.18       2066.07        17.09 o
   2   2   3          0.50          0.26         0.22 o
   3   2   3         20.83         23.50         0.91 o
   4   2   3         45.95         49.05         1.43 o
   5   2   3        499.50        520.25         6.32 o
   6   2   3          8.38          2.69         0.91 o
   7   2   3        127.97        116.74         4.48 o
   8   2   3         17.12         18.74         1.74 o
  -9   3   3          3.67          4.42         1.62 o
  -8   3   3        175.11        173.69         5.83 o
  -7   3   3         16.94         22.58         1.92 o
  -5   3   3         15.02         13.52         1.00 o
  -4   3   3        106.42        110.84         2.60 o
  -3   3   3       1358.31       1391.73        14.38 o
  -2   3   3        962.11        967.92        16.25 o
  -1   3   3       1542.98       1511.85        15.24 o
   0   3   3        647.09        633.83         7.04 o
   1   3   3        264.66        279.91         3.51 o
   2   3   3        513.00        577.30         5.58 o
   3   3   3          0.94          4.83         0.47 o
   4   3   3          0.15          0.72         0.29 o
   5   3   3          0.06          0.54         0.35 o
   6   3   3        412.69        389.58         8.03 o
   7   3   3         19.86         15.98         2.02 o
   8   3   3        251.44        263.27         6.84 o
  -8   4   3         18.79         21.32         2.23 o
  -7   4   3         15.54         17.01         1.46 o
  -6   4   3         40.54         38.13         2.05 o
  -5   4   3        103.64        104.56         3.19 o
  -4   4   3        921.32        924.20        12.10 o
  -3   4   3       1237.52       1230.97        17.57 o
  -2   4   3        124.16        123.09         2.34 o
  -1   4   3         66.71         63.62         2.13 o
   0   4   3        112.40        105.31         2.56 o
   1   4   3        778.30        786.14         8.92 o
   2   4   3         74.98         80.53         1.75 o
   3   4   3         21.75         22.67         0.91 o
   4   4   3          2.10          4.03         0.50 o
   5   4   3          0.04          0.57         0.37 o
   6   4   3         45.71         47.53         3.04 o
   7   4   3        118.48        117.08         3.74 o
   8   4   3         30.45         27.27         2.52 o
  -8   5   3         24.24         27.86         2.77 o
  -7   5   3         14.91         16.97         1.72 o
  -6   5   3         45.64         43.69         2.86 o
  -5   5   3         17.39         22.25         1.79 o
  -4   5   3       1222.57       1186.60        17.16 o
  -3   5   3        136.20        153.56         5.07 o
  -2   5   3        187.70        191.66         3.94 o
  -1   5   3         44.26         41.38         2.23 o
   0   5   3          0.30          0.15         0.44 o
   1   5   3          0.88          1.66         0.48 o
   2   5   3         21.92         19.02         1.00 o
   3   5   3         13.88         15.28         1.06 o
   4   5   3        342.23        324.48         5.51 o
   5   5   3          1.14          0.44         0.52 o
   6   5   3          0.34          1.38         0.65 o
   7   5   3        129.32        125.36         4.80 o
  -7   6   3         19.18         34.23         2.55 o
  -6   6   3        128.91        170.18         5.59 o
  -5   6   3          8.94          9.66         1.28 o
  -4   6   3          2.11          4.44         1.09 o
  -3   6   3         37.86         63.83         2.93 o
  -2   6   3          1.98          1.07         0.60 o
  -1   6   3         21.08         20.42         1.74 o
   1   6   3         29.72         26.58         1.54 o
   2   6   3         56.05         46.02         2.01 o
   3   6   3         41.95         49.79         2.05 o
   4   6   3         34.69         37.49         1.83 o
   5   6   3          6.57          4.06         0.75 o
   6   6   3          3.08          8.08         1.30 o
  -6   7   3        177.44        182.11         8.86 o
  -5   7   3          7.46          5.94         1.69 o
  -4   7   3          6.74          5.11         1.61 o
  -3   7   3        140.00        135.17         6.82 o
  -2   7   3         11.92          8.14         1.81 o
  -1   7   3        452.80        438.62        13.87 o
   0   7   3         13.30         14.74         1.40 o
   1   7   3        161.33        158.53         6.52 o
   2   7   3         27.11         31.93         1.87 o
   3   7   3         89.08         94.13         3.90 o
   4   7   3         10.01         12.87         1.30 o
   5   7   3          2.57          2.55         1.15 o
  -5   8   3          6.00          7.31         2.03 o
  -4   8   3         86.51         81.16         5.77 o
  -3   8   3          6.04          5.37         1.65 o
  -2   8   3          1.80          0.54         1.87 o
  -1   8   3         31.30         28.74         3.14 o
   0   8   3        324.83        331.76         9.26 o
   1   8   3          0.03          1.10         0.99 o
   2   8   3          4.62          4.59         0.84 o
   3   8   3        209.39        223.82         5.64 o
   4   8   3          2.07          2.93         1.40 o
  -3   9   3         30.69         38.29         4.01 o
  -2   9   3         28.47         30.18         2.82 o
  -1   9   3          0.12          1.22         0.88 o
   0   9   3         41.35         40.83         3.23 o
   1   9   3         65.48         69.93         4.71 o
   2   9   3         62.76         64.04         3.97 o
  -1 -10   4          0.13         -0.50         0.93 o
   0 -10   4          5.10          4.26         1.62 o
   1 -10   4          3.42          0.40         1.97 o
  -4  -9   4         27.67         18.32         3.98 o
  -3  -9   4          1.05          5.23         1.45 o
  -2  -9   4        108.87        108.89         5.37 o
  -1  -9   4          4.94          4.87         1.27 o
   0  -9   4          8.09         12.71         2.16 o
   1  -9   4          1.36          2.04         1.30 o
   2  -9   4         23.18         25.20         3.11 o
   3  -9   4        193.49        197.96         6.25 o
   4  -9   4          0.48          0.37         0.70 o
  -5  -8   4         49.03         51.99         3.12 o
  -4  -8   4        120.79        122.38         4.16 o
  -3  -8   4         65.52         65.87         3.88 o
  -2  -8   4        239.53        226.95         7.49 o
  -1  -8   4         91.30         86.88         4.46 o
   0  -8   4         16.32         18.85         2.12 o
   1  -8   4         19.77         17.37         1.66 o
   2  -8   4         58.92         53.31         3.29 o
   3  -8   4        130.64        137.05         8.42 o
   4  -8   4         91.22         94.06         4.60 o
   5  -8   4          2.60          1.76         1.61 o
  -6  -7   4         12.89         16.46         2.44 o
  -5  -7   4         96.78        100.58         4.13 o
  -4  -7   4          9.05         11.40         1.25 o
  -3  -7   4        134.88        137.19         4.55 o
  -2  -7   4        266.32        277.62         7.12 o
  -1  -7   4        168.83        160.54         4.68 o
   0  -7   4         95.40         92.39         3.01 o
   1  -7   4          5.30          5.61         1.16 o
   2  -7   4         17.21         16.58         1.35 o
   3  -7   4          2.75          1.24         0.62 o
   4  -7   4          4.26          3.15         0.67 o
   5  -7   4        159.61        165.80         8.47 o
   6  -7   4         35.26         30.28         3.45 o
  -7  -6   4          0.13         -0.64         0.64 o
  -6  -6   4        291.42        281.07         6.57 o
  -5  -6   4         11.96         13.31         1.07 o
  -4  -6   4        151.18        153.26         3.39 o
  -3  -6   4         89.25         97.29         2.72 o
  -2  -6   4        109.15        115.99         3.11 o
  -1  -6   4         39.96         36.61         1.67 o
   0  -6   4         57.41         70.82         2.40 o
   1  -6   4        187.59        194.23         4.36 o
   2  -6   4        297.69        266.14         8.06 o
   3  -6   4         42.83         45.10         2.51 o
   4  -6   4         29.71         26.26         1.73 o
   5  -6   4        142.91        126.08         4.53 o
   6  -6   4         10.45         10.77         2.27 o
   7  -6   4          2.52          4.08         1.70 o
  -8  -5   4         12.81         12.56         1.89 o
  -7  -5   4         79.12         79.19         3.03 o
  -6  -5   4        181.51        176.93         4.05 o
  -5  -5   4         15.62         15.23         1.04 o
  -4  -5   4         72.19         75.74         1.97 o
  -3  -5   4         19.73         17.99         0.95 o
  -2  -5   4         55.51         64.83         1.73 o
  -1  -5   4         26.16         34.37         1.30 o
   0  -5   4        509.52        533.83         6.32 o
   1  -5   4          0.12          0.25         0.31 o
   2  -5   4         13.89          9.48         0.74 o
   3  -5   4        182.07        176.58         3.35 o
   4  -5   4         58.14         53.00         2.00 o
   5  -5   4          0.42          0.03         0.50 o
   6  -5   4          0.41          1.25         0.58 o
   7  -5   4          9.65         11.44         1.42 o
   8  -5   4         35.79         41.96         2.66 o
  -8  -4   4          0.53          3.94         0.74 o
  -7  -4   4         32.13         27.61         1.59 o
  -6  -4   4        454.80        442.06         6.69 o
  -5  -4   4        333.40        329.49         4.79 o
  -3  -4   4          9.61         21.22         0.81 o
  -2  -4   4        516.37        549.25         6.03 o
  -1  -4   4         97.29        101.93         2.09 o
   0  -4   4          7.64         13.62         0.72 o
   1  -4   4          0.10          1.58         0.24 o
   2  -4   4        598.54        571.57         6.72 o
   3  -4   4        477.43        462.64         5.32 o
   4  -4   4        211.93        221.36         3.84 o
   5  -4   4         53.70         49.92         1.86 o
   6  -4   4         18.20         17.02         1.46 o
   7  -4   4          7.30          5.44         1.02 o
   8  -4   4        115.31        127.12         5.13 o
  -9  -3   4         25.44         28.70         2.65 o
  -8  -3   4         13.57         12.46         1.26 o
  -7  -3   4         64.31         61.73         2.78 o
  -6  -3   4         12.39         12.75         1.06 o
  -5  -3   4         39.71         40.89         1.45 o
  -4  -3   4          0.75          0.43         0.36 o
  -3  -3   4        319.23        320.59         3.91 o
  -2  -3   4        711.75        806.94         8.65 o
  -1  -3   4         41.82         60.48         1.09 o
   0  -3   4        159.79        150.45         2.08 o
   1  -3   4       2518.64       2524.35        19.43 o
   2  -3   4         73.88         85.54         1.85 o
   3  -3   4         54.10         56.49         1.42 o
   4  -3   4         19.33         19.16         0.96 o
   5  -3   4         52.58         50.44         2.17 o
   6  -3   4         80.05         78.76         3.04 o
   7  -3   4         33.96         35.43         2.16 o
   8  -3   4          0.24          0.98         1.32 o
  -9  -2   4         30.19         28.62         2.16 o
  -8  -2   4        198.75        193.67         5.48 o
  -7  -2   4        583.54        582.49         9.91 o
  -6  -2   4       1148.72       1125.48        15.50 o
  -5  -2   4        143.75        140.22         3.80 o
  -4  -2   4         29.72         25.71         1.18 o
  -3  -2   4        931.32        976.61         9.45 o
  -2  -2   4        849.42        807.66         7.93 o
  -1  -2   4        409.50        385.76         3.90 o
   0  -2   4        493.78        529.48         5.38 o
   1  -2   4        982.83       1029.58        10.50 o
   2  -2   4        181.36        194.41         2.67 o
   3  -2   4         35.01         33.11         1.67 o
   4  -2   4         38.28         37.62         1.29 o
   5  -2   4          0.37          0.26         0.46 o
   6  -2   4        457.06        467.10        10.13 o
   7  -2   4          1.95          3.74         0.84 o
   8  -2   4          0.51         -0.01         0.96 o
  -9  -1   4         41.95         47.05         2.76 o
  -8  -1   4        179.07        191.69         5.39 o
  -7  -1   4       1870.36       1790.58        24.92 o
  -6  -1   4        180.83        170.70         3.96 o
  -5  -1   4        311.40        311.01         5.08 o
  -4  -1   4        153.83        180.54         3.65 o
  -3  -1   4        512.53        519.43         5.91 o
  -2  -1   4       1493.29       1335.43        12.53 o
  -1  -1   4       1671.57       1641.01        12.47 o
   0  -1   4         75.28         90.47         1.47 o
   1  -1   4       1737.35       1639.55        15.65 o
   2  -1   4         88.98         80.77         1.69 o
   3  -1   4          8.45         15.35         0.67 o
   4  -1   4          0.52          0.21         0.22 o
   5  -1   4          1.23          0.82         0.38 o
   6  -1   4          8.38          7.26         0.93 o
   7  -1   4         12.14         13.76         1.36 o
   8  -1   4         25.88         35.66         3.06 o
   9  -1   4          4.77          1.58         0.81 o
  -9   0   4         16.44         15.18         1.84 o
  -8   0   4        572.87        574.21        10.26 o
  -7   0   4        102.75        119.81         3.67 o
  -6   0   4         69.49         66.97         2.17 o
  -5   0   4          1.22          0.83         0.36 o
  -4   0   4        636.25        656.24         7.92 o
  -3   0   4        823.64        866.14         8.70 o
  -2   0   4          7.87         10.69         0.38 o
  -1   0   4        349.11        327.97         2.72 o
   0   0   4      13554.04      12695.51       103.82 o
   1   0   4       5748.26       5707.91        44.34 o
   2   0   4         85.23         75.46         1.55 o
   3   0   4         18.96         22.14         1.09 o
   4   0   4       1335.38       1369.88        16.04 o
   5   0   4        412.72        424.20         6.36 o
   6   0   4          2.38          1.31         0.57 o
   7   0   4         21.46         18.49         1.80 o
   8   0   4        236.33        231.07         6.94 o
   9   0   4          8.07          9.54         1.63 o
  -9   1   4          3.64          4.35         1.10 o
  -8   1   4        212.88        197.20         6.09 o
  -7   1   4         23.68         22.70         1.60 o
  -6   1   4         72.06         64.26         2.42 o
  -5   1   4        122.85        143.81         3.48 o
  -4   1   4         45.73         43.30         1.15 o
  -3   1   4        730.66        758.06         7.71 o
  -2   1   4        733.02        692.37         7.78 o
  -1   1   4         73.19         84.67         1.36 o
   0   1   4      15495.39      14035.78       243.34 o
   1   1   4       5751.89       5680.34        41.60 o
   2   1   4        454.42        482.70         5.12 o
   3   1   4       1468.68       1541.39        23.12 o
   4   1   4         90.59         81.50         2.03 o
   5   1   4          0.01          0.17         0.37 o
   6   1   4          7.96          7.18         0.95 o
   7   1   4          7.65          4.02         1.18 o
   8   1   4         24.25         19.60         1.99 o
  -9   2   4         74.06         69.67         3.80 o
  -8   2   4         11.29         17.14         1.90 o
  -7   2   4          0.82          1.67         0.63 o
  -6   2   4          1.92          1.19         0.49 o
  -5   2   4        279.84        248.89         4.50 o
  -4   2   4        702.88        662.09         7.39 o
  -3   2   4       1841.92       1874.04        17.07 o
  -2   2   4         16.78         20.37         0.85 o
  -1   2   4       1188.59       1184.81        11.39 o
   0   2   4        336.68        377.15         4.61 o
   1   2   4         80.45         74.53         1.34 o
   2   2   4       1172.23       1236.48        11.66 o
   3   2   4        903.54        929.66         9.52 o
   4   2   4         87.28        105.60         2.36 o
   5   2   4        284.07        279.08         7.34 o
   6   2   4          1.46          1.77         0.64 o
   7   2   4        448.73        432.40        14.81 o
   8   2   4         11.74         16.78         1.86 o
  -9   3   4         10.81          7.25         1.87 o
  -8   3   4         16.68         18.17         2.53 o
  -7   3   4         34.88         27.91         1.84 o
  -6   3   4        288.31        281.48         5.30 o
  -5   3   4        238.50        245.09         5.42 o
  -4   3   4        182.88        169.56         3.36 o
  -3   3   4        127.42        112.58         2.40 o
  -2   3   4         12.40          8.52         0.54 o
  -1   3   4        159.88        157.26         2.65 o
   0   3   4         49.00         36.38         1.26 o
   1   3   4         45.46         43.85         1.09 o
   2   3   4        182.37        217.70         2.82 o
   3   3   4          0.65          0.57         0.29 o
   4   3   4          1.04         -0.14         0.28 o
   5   3   4          3.27          1.86         0.41 o
   6   3   4          4.05          4.69         0.81 o
   7   3   4          6.31          9.04         1.14 o
   8   3   4          0.02          0.03         0.82 o
  -7   4   4          2.48          0.31         0.70 o
  -6   4   4          8.52          8.91         1.17 o
  -5   4   4        232.66        232.63         5.05 o
  -4   4   4        147.50        159.40         4.47 o
  -3   4   4          0.68          0.54         0.41 o
  -2   4   4        243.39        244.75         4.71 o
  -1   4   4        406.28        430.30         5.12 o
   0   4   4         66.07         65.77         2.27 o
   1   4   4         49.33         42.44         1.32 o
   2   4   4         68.09         71.33         1.55 o
   3   4   4        435.38        442.41         5.43 o
   4   4   4         69.12         59.41         1.85 o
   5   4   4         18.92         13.16         1.00 o
   6   4   4          0.08          1.13         0.64 o
   7   4   4         58.55         51.57         3.07 o
  -8   5   4          2.38          3.00         1.08 o
  -7   5   4         15.95         13.83         1.93 o
  -6   5   4        207.02        197.62         5.81 o
  -5   5   4        194.57        186.05         5.35 o
  -4   5   4          1.81          3.01         1.25 o
  -3   5   4         29.48         29.61         1.54 o
  -2   5   4          5.22          4.60         0.78 o
  -1   5   4         35.72         37.52         1.90 o
   0   5   4       1270.10       1289.44        20.91 o
   1   5   4         13.82         11.39         1.02 o
   2   5   4        446.10        443.91         7.11 o
   3   5   4        189.63        198.90         4.09 o
   4   5   4         20.31         26.80         1.61 o
   5   5   4         10.29          6.74         1.43 o
   6   5   4        189.94        198.64         8.37 o
   7   5   4         27.38         27.73         2.79 o
  -7   6   4         18.61         20.66         3.01 o
  -6   6   4         96.26         92.60         4.97 o
  -5   6   4        256.27        243.47         7.66 o
  -4   6   4        124.04        126.09         8.85 o
  -3   6   4        177.88        183.68         5.89 o
  -2   6   4        189.58        189.40         7.50 o
  -1   6   4        483.85        487.35        11.98 o
   0   6   4         44.72         38.95         2.11 o
   1   6   4        210.55        217.42         4.95 o
   2   6   4         50.98         51.92         2.07 o
   3   6   4        125.27        126.68         4.89 o
   4   6   4          0.25          1.25         0.53 o
   5   6   4         15.08         14.97         1.87 o
   6   6   4          0.93          1.26         0.91 o
  -6   7   4         52.77         37.55         3.98 o
  -5   7   4        105.63         96.10         7.80 o
  -4   7   4        188.72        204.99         8.96 o
  -3   7   4          0.82          2.79         1.28 o
  -2   7   4          0.50          0.57         0.82 o
  -1   7   4          9.47         11.17         1.56 o
   0   7   4          0.37          0.58         1.27 o
   1   7   4         17.04         15.70         1.35 o
   2   7   4          2.29          1.85         0.59 o
   3   7   4          7.90          7.42         0.98 o
   4   7   4          1.40          1.23         0.71 o
   5   7   4         11.10          7.58         1.43 o
  -5   8   4          2.42          2.62         1.46 o
  -4   8   4          2.73         10.47         2.20 o
  -3   8   4         46.68         44.51         3.32 o
  -2   8   4         35.87         33.38         3.00 o
  -1   8   4          8.79          9.07         1.58 o
   0   8   4         23.75         32.40         2.77 o
   1   8   4         69.49         75.83         3.95 o
   2   8   4          5.18          4.85         1.19 o
   3   8   4        245.43        241.85         7.85 o
   4   8   4          3.73          4.84         1.52 o
  -2   9   4          0.00         -0.01         1.24 o
  -1   9   4          0.65          0.96         0.85 o
   0   9   4         33.25         38.87         3.19 o
   1   9   4          3.99          6.97         1.33 o
  -1 -10   5         49.72         51.60         3.96 o
   0 -10   5         81.87        117.02         5.98 o
   1 -10   5          9.95          7.22         5.62 o
  -4  -9   5         47.59         50.09         4.06 o
  -3  -9   5          2.31          1.35         0.88 o
  -2  -9   5          7.21         11.22         2.11 o
  -1  -9   5         11.03         14.81         2.08 o
   0  -9   5         13.30         13.38         1.92 o
   1  -9   5         26.44         30.43         2.84 o
   2  -9   5          0.00          0.10         2.79 o
   3  -9   5        161.43        192.83         9.01 o
   4  -9   5          3.59          3.70         1.15 o
  -5  -8   5          3.84          5.20         1.03 o
  -4  -8   5          6.63          8.81         1.39 o
  -3  -8   5         45.81         45.58         3.23 o
  -2  -8   5         10.61         14.04         1.90 o
  -1  -8   5         13.15         16.04         2.04 o
   0  -8   5         68.93         75.79         4.15 o
   1  -8   5          1.29          3.20         1.10 o
   2  -8   5         37.82         34.15         2.37 o
   3  -8   5         33.96         29.94         2.55 o
   4  -8   5          2.07          2.83         0.76 o
   5  -8   5         26.34         31.25         2.46 o
  -6  -7   5         51.63         58.85         2.95 o
  -5  -7   5        153.18        156.96         4.69 o
  -4  -7   5        180.48        173.78         4.33 o
  -3  -7   5          2.80          1.84         0.62 o
  -2  -7   5        289.43        262.33         6.33 o
  -1  -7   5          0.73          0.74         0.56 o
   0  -7   5        142.46        145.24         4.53 o
   1  -7   5        937.93        873.50        12.41 o
   2  -7   5         22.55         16.94         1.75 o
   3  -7   5         64.41         59.97         2.93 o
   4  -7   5        122.93        116.10         3.91 o
   5  -7   5          0.12          2.56         1.04 o
   6  -7   5         98.08         85.79         6.98 o
  -7  -6   5         22.93         25.16         1.78 o
  -6  -6   5         34.81         42.03         2.27 o
  -5  -6   5        307.98        302.40         5.76 o
  -4  -6   5         46.03         42.66         2.34 o
  -3  -6   5         29.03         20.95         1.26 o
  -2  -6   5       1067.58       1002.80        14.90 o
  -1  -6   5          0.14          0.30         0.40 o
   0  -6   5          1.61          0.81         0.48 o
   1  -6   5        371.89        341.85         5.69 o
   2  -6   5        309.77        303.08         5.46 o
   3  -6   5         36.79         40.84         1.89 o
   4  -6   5          2.59          2.45         0.68 o
   5  -6   5         66.72         65.23         3.22 o
   6  -6   5        142.49        117.70         5.57 o
   7  -6   5         57.69         56.10         4.00 o
  -8  -5   5          0.10          1.46         0.97 o
  -7  -5   5        167.01        176.79         4.67 o
  -6  -5   5         17.61         17.60         1.33 o
  -5  -5   5          7.63         10.53         0.92 o
  -4  -5   5          0.38          0.90         0.43 o
  -3  -5   5          1.66          1.10         0.46 o
  -2  -5   5        223.19        219.78         4.10 o
  -1  -5   5        811.48        790.01         9.14 o
   0  -5   5          9.85          5.75         0.54 o
   1  -5   5         64.63         71.15         1.89 o
   2  -5   5         90.84         86.42         2.23 o
   3  -5   5         71.56         69.04         2.25 o
   4  -5   5          0.03         -0.01         0.36 o
   5  -5   5         29.77         24.14         1.48 o
   6  -5   5         11.91         14.89         1.58 o
   7  -5   5          0.97          1.63         0.82 o
  -8  -4   5          0.01          0.54         0.62 o
  -7  -4   5         38.33         39.14         2.03 o
  -6  -4   5          3.21          4.10         0.63 o
  -5  -4   5          1.15          3.24         0.56 o
  -4  -4   5         21.40         25.18         0.99 o
  -3  -4   5        230.41        251.00         3.82 o
  -2  -4   5       1039.81       1097.36        10.18 o
  -1  -4   5        927.98       1024.97        10.87 o
   0  -4   5         44.24         38.47         1.65 o
   1  -4   5       1182.78       1179.04         9.62 o
   2  -4   5          1.62          1.21         0.31 o
   3  -4   5         32.14         36.74         1.24 o
   4  -4   5        636.22        610.91         7.25 o
   5  -4   5        160.37        157.12         3.83 o
   6  -4   5        192.14        188.78         5.04 o
   7  -4   5          0.06         -0.47         0.70 o
   8  -4   5         10.26          9.87         1.44 o
  -9  -3   5          5.00          7.83         1.42 o
  -8  -3   5          3.33          5.44         1.36 o
  -7  -3   5          9.14         10.78         1.10 o
  -6  -3   5        136.43        131.81         3.13 o
  -5  -3   5          0.44          0.92         0.38 o
  -4  -3   5        174.41        142.83         2.62 o
  -3  -3   5        126.99        133.34         2.48 o
  -2  -3   5       2015.80       2170.21        17.84 o
  -1  -3   5         64.76         76.85         1.68 o
   0  -3   5          0.05          0.32         0.24 o
   1  -3   5         50.80         61.33         1.43 o
   2  -3   5          1.53          2.41         0.31 o
   3  -3   5        164.27        169.99         2.85 o
   4  -3   5        270.48        251.47         4.83 o
   5  -3   5        219.00        215.13         4.45 o
   6  -3   5        117.96        125.65         3.94 o
   7  -3   5          3.22          2.25         0.73 o
   8  -3   5         41.95         39.49         2.79 o
  -9  -2   5          1.73          1.15         0.68 o
  -8  -2   5         78.26         70.42         3.56 o
  -7  -2   5        361.54        350.24         7.18 o
  -6  -2   5        139.23        130.24         3.74 o
  -5  -2   5        232.03        206.04         4.05 o
  -4  -2   5         11.80         12.39         0.72 o
  -3  -2   5        622.83        678.38         9.61 o
  -2  -2   5        144.73        171.05         2.42 o
  -1  -2   5        299.21        281.58         3.17 o
   0  -2   5        541.18        526.72         6.06 o
   1  -2   5        459.73        511.41         6.24 o
   2  -2   5         17.18         11.91         0.71 o
   3  -2   5         64.86         55.19         1.41 o
   4  -2   5          5.23          3.52         0.50 o
   5  -2   5         17.49         16.53         1.12 o
   6  -2   5          4.69          3.00         0.63 o
   7  -2   5         12.47         11.31         1.23 o
   8  -2   5          0.56         -0.19         0.80 o
  -9  -1   5        106.92         89.73         4.14 o
  -8  -1   5          2.02          0.66         0.68 o
  -7  -1   5         16.72         14.96         1.34 o
  -6  -1   5        313.80        296.07         5.33 o
  -5  -1   5         98.75        106.87         3.51 o
  -4  -1   5         14.37         16.06         1.02 o
  -3  -1   5         25.61         25.30         0.88 o
  -2  -1   5         45.86         55.02         0.91 o
  -1  -1   5        123.62        101.12         1.28 o
   0  -1   5        258.95        254.05         3.21 o
   1  -1   5        287.66        258.51         3.26 o
   2  -1   5         73.31         66.23         1.76 o
   3  -1   5         11.03         13.22         0.68 o
   4  -1   5        500.71        513.88         7.69 o
   5  -1   5          1.60          1.97         0.58 o
   6  -1   5         26.92         24.12         1.62 o
   7  -1   5         18.64         16.34         1.64 o
   8  -1   5         21.06         22.95         2.57 o
  -9   0   5        399.27        421.26        10.07 o
  -8   0   5         43.94         43.67         2.79 o
  -7   0   5         28.31         25.30         1.68 o
  -6   0   5         67.15         70.64         2.26 o
  -5   0   5         93.47         85.21         2.55 o
  -4   0   5       1044.44       1061.45        11.70 o
  -3   0   5        133.77        163.16         2.29 o
  -2   0   5          9.49          9.24         0.38 o
  -1   0   5       1074.48       1081.94         7.73 o
   0   0   5       1358.50       1367.69        12.16 o
   1   0   5         18.58         23.02         0.66 o
   2   0   5         82.36         77.09         1.39 o
   3   0   5        129.60        131.48         2.90 o
   4   0   5         40.25         29.91         1.34 o
   5   0   5         16.91         17.21         1.13 o
   6   0   5         10.49         13.08         1.18 o
   7   0   5         13.31         14.30         1.37 o
   8   0   5         29.83         29.11         2.39 o
  -9   1   5        190.65        187.54         6.32 o
  -8   1   5          8.04          9.39         1.34 o
  -7   1   5         12.75         15.77         1.18 o
  -6   1   5         33.41         33.60         1.58 o
  -5   1   5          4.43          2.38         0.58 o
  -4   1   5        201.26        215.50         3.19 o
  -3   1   5         41.22         37.32         1.09 o
  -2   1   5          0.08          1.29         0.87 o
  -1   1   5        225.41        194.68         2.89 o
   0   1   5       1093.53       1043.78        12.59 o
   1   1   5        233.26        235.79         2.54 o
   2   1   5         92.28         91.75         1.44 o
   3   1   5         99.83         80.90         1.88 o
   4   1   5         10.65          9.43         0.78 o
   5   1   5        215.76        204.87         4.55 o
   6   1   5         39.03         28.43         1.54 o
   7   1   5         13.03         13.01         1.49 o
   8   1   5          7.64          6.39         1.24 o
  -9   2   5         88.48        106.67         4.74 o
  -8   2   5          0.00          0.85         0.86 o
  -7   2   5          7.50          5.34         0.79 o
  -6   2   5        218.18        197.40         4.23 o
  -5   2   5          0.74          0.48         0.40 o
  -4   2   5        206.37        198.58         3.23 o
  -3   2   5        178.75        179.71         2.86 o
  -2   2   5        191.51        193.47         2.76 o
  -1   2   5          5.09          5.07         0.31 o
   0   2   5        750.37        729.13         8.56 o
   1   2   5         79.82         83.57         1.43 o
   2   2   5        497.45        528.33         5.46 o
   3   2   5         42.52         40.62         1.32 o
   4   2   5         18.80         23.43         1.49 o
   5   2   5          7.05          6.06         0.63 o
   6   2   5        110.57         95.86         2.92 o
   7   2   5         76.20         69.95         3.49 o
   8   2   5         14.11         12.37         1.62 o
  -9   3   5        129.08        166.54         6.05 o
  -8   3   5         12.16          9.61         2.21 o
  -7   3   5          4.73          4.89         0.83 o
  -6   3   5       1263.81       1179.11        15.59 o
  -5   3   5         40.12         42.90         1.76 o
  -4   3   5        170.63        168.73         3.07 o
  -3   3   5        107.08        105.51         2.40 o
  -2   3   5        294.65        298.14         3.88 o
  -1   3   5        100.72         97.70         1.56 o
   0   3   5         49.88         56.48         1.39 o
   1   3   5        194.64        214.47         4.04 o
   2   3   5          1.57          0.84         0.24 o
   3   3   5          1.70          1.48         0.32 o
   4   3   5         14.85         13.73         0.87 o
   5   3   5        354.22        306.20         4.69 o
   6   3   5        152.39        127.14         3.75 o
   7   3   5        303.37        304.12        11.01 o
   8   3   5          0.05          1.17         1.72 o
  -8   4   5          1.71          3.61         1.19 o
  -7   4   5         18.51         18.03         2.04 o
  -6   4   5        108.98         98.72         3.85 o
  -5   4   5        960.09        943.76        14.65 o
  -4   4   5         56.32         59.35         2.62 o
  -3   4   5          1.49          0.80         0.42 o
  -2   4   5         58.57         63.15         1.59 o
  -1   4   5        913.75        974.94        12.17 o
   0   4   5        118.60        135.93         5.48 o
   1   4   5        500.42        525.75         7.29 o
   2   4   5         94.03         89.43         1.98 o
   3   4   5          4.11          2.15         0.47 o
   4   4   5        256.29        276.24         5.00 o
   5   4   5        239.20        211.34         4.36 o
   6   4   5        113.98        103.81         3.67 o
   7   4   5        290.74        286.51         7.81 o
  -8   5   5         28.78         36.48         3.16 o
  -7   5   5         19.07         18.78         1.83 o
  -6   5   5          0.21         -0.14         0.76 o
  -5   5   5          4.38          1.41         0.82 o
  -4   5   5        420.52        435.28         8.54 o
  -3   5   5        136.97        139.17         4.17 o
  -2   5   5        480.19        484.49        11.35 o
  -1   5   5          7.93         11.82         1.14 o
   0   5   5         94.27         93.86         3.10 o
   1   5   5          3.36          2.47         0.48 o
   2   5   5        238.92        250.34         4.54 o
   3   5   5         42.27         39.29         1.73 o
   4   5   5          6.82          6.12         0.93 o
   5   5   5         16.42         13.73         1.27 o
   6   5   5        203.93        196.14         5.99 o
   7   5   5         23.29         21.00         3.21 o
  -7   6   5          1.03          0.82         1.16 o
  -6   6   5         16.68         16.25         2.01 o
  -5   6   5        143.77        147.75         8.80 o
  -4   6   5          0.00         -0.15         0.76 o
  -3   6   5         22.93         31.32         2.05 o
  -2   6   5        281.19        278.33         9.89 o
  -1   6   5         12.64         11.42         1.45 o
   0   6   5         57.01         52.68         3.04 o
   1   6   5         24.62         25.56         1.43 o
   2   6   5          0.37          0.40         0.49 o
   3   6   5          1.35          2.31         0.94 o
   4   6   5          0.77          0.05         0.65 o
   5   6   5         53.84         54.98         3.56 o
   6   6   5        218.53        228.85        13.62 o
  -6   7   5         19.66         21.26         3.03 o
  -5   7   5        112.46         95.74         9.12 o
  -4   7   5          3.98          3.78         1.14 o
  -3   7   5        921.61        849.87        21.02 o
  -2   7   5         92.02         87.19         4.36 o
  -1   7   5          0.56          1.42         0.76 o
   0   7   5        216.03        207.99         7.43 o
   1   7   5          0.45          0.62         0.70 o
   2   7   5         46.94         48.09         3.16 o
   3   7   5         22.93         20.42         1.59 o
   4   7   5         29.93         32.52         2.33 o
   5   7   5         25.86         31.58         3.49 o
  -4   8   5        165.23        151.64         8.12 o
  -3   8   5          1.33          1.85         0.97 o
  -2   8   5        103.26         98.41         4.97 o
  -1   8   5         94.79         96.52         4.82 o
   0   8   5         40.95         42.24         3.14 o
   1   8   5        166.30        159.26         5.76 o
   2   8   5        184.84        188.81         6.88 o
   3   8   5         21.96         26.53         2.55 o
  -1   9   5          9.33          9.18         1.91 o
   0   9   5          0.45          0.92         0.84 o
   0 -10   6          8.17          6.04         1.62 o
  -4  -9   6         37.66         36.08         3.14 o
  -2  -9   6          5.39          3.96         1.24 o
  -1  -9   6          3.81          3.33         1.14 o
   0  -9   6          2.65          2.41         1.13 o
   1  -9   6          8.93         11.32         1.85 o
   2  -9   6          1.86          2.76         0.99 o
   3  -9   6         21.18         32.46         3.66 o
  -5  -8   6          0.31          2.20         1.04 o
  -4  -8   6         62.92         51.82         3.82 o
  -3  -8   6         44.10         39.70         3.60 o
  -2  -8   6          2.23          2.80         1.10 o
  -1  -8   6         23.82         21.47         2.20 o
   0  -8   6         13.60          9.77         1.32 o
   1  -8   6          8.38          6.84         1.11 o
   2  -8   6        203.79        177.80         5.64 o
   3  -8   6          1.18          2.51         1.68 o
   4  -8   6         48.11         54.25         2.78 o
   5  -8   6          4.08         12.11         1.59 o
  -6  -7   6         21.30         30.18         2.13 o
  -5  -7   6         20.31         22.92         1.70 o
  -4  -7   6         53.54         46.29         2.27 o
  -3  -7   6        373.41        356.84         7.85 o
  -2  -7   6         10.33         14.45         1.43 o
  -1  -7   6         65.41         67.57         3.04 o
   0  -7   6        372.47        343.65         8.08 o
   1  -7   6        107.59        110.40         4.70 o
   2  -7   6          6.47          2.44         0.63 o
   3  -7   6          7.21          9.03         1.00 o
   4  -7   6         51.79         42.28         2.16 o
   5  -7   6        154.59        159.77         5.47 o
   6  -7   6        127.33        129.92         6.07 o
  -7  -6   6         36.27         32.66         2.10 o
  -6  -6   6         45.16         70.70         3.07 o
  -5  -6   6         50.93         49.76         2.17 o
  -4  -6   6         11.70         10.02         0.98 o
  -3  -6   6        111.39        101.31         3.13 o
  -2  -6   6        378.53        390.73        10.18 o
  -1  -6   6         33.36         33.11         2.52 o
   0  -6   6        148.95        144.93         3.77 o
   1  -6   6        882.40        862.40        10.82 o
   2  -6   6          3.01          4.20         0.84 o
   3  -6   6        215.66        199.09         4.45 o
   4  -6   6        136.16        117.02         3.77 o
   5  -6   6          3.27          6.34         0.98 o
   6  -6   6         89.46         85.05         4.69 o
   7  -6   6         92.81        106.90         6.62 o
  -8  -5   6         80.89         92.76         4.32 o
  -7  -5   6          8.21          9.60         1.43 o
  -6  -5   6        203.62        186.53         4.11 o
  -5  -5   6          1.28          4.14         0.70 o
  -4  -5   6        254.02        251.34         4.74 o
  -3  -5   6         50.64         53.13         1.90 o
  -2  -5   6         10.13         13.57         1.01 o
  -1  -5   6        103.27         89.61         2.15 o
   0  -5   6         16.43         22.92         1.03 o
   1  -5   6          2.59          1.08         0.30 o
   2  -5   6        286.10        285.42         4.28 o
   3  -5   6          0.01          0.06         0.35 o
   4  -5   6        257.76        257.81         4.45 o
   5  -5   6        759.71        693.54        10.15 o
   6  -5   6         11.55          8.46         1.08 o
   7  -5   6         56.20         55.27         3.85 o
  -8  -4   6         41.66         55.74         2.92 o
  -7  -4   6          7.97          7.05         1.02 o
  -6  -4   6         21.32         22.81         1.25 o
  -5  -4   6        199.96        216.42         3.75 o
  -4  -4   6        116.64        112.37         2.55 o
  -3  -4   6        263.74        259.20         3.92 o
  -2  -4   6         60.06         52.04         1.18 o
  -1  -4   6        107.14         80.82         1.97 o
   0  -4   6        232.83        212.39         3.07 o
   1  -4   6         66.30         58.51         1.43 o
   2  -4   6        173.80        172.68         2.83 o
   3  -4   6          8.18          5.82         0.56 o
   4  -4   6        291.07        286.66         4.47 o
   5  -4   6        216.44        220.46         4.72 o
   6  -4   6         52.42         48.41         2.50 o
   7  -4   6         12.98         15.34         1.54 o
   8  -4   6         17.76         25.41         2.07 o
  -9  -3   6         19.23         36.07         2.48 o
  -8  -3   6         41.64         48.83         2.44 o
  -7  -3   6          0.12         -0.03         0.59 o
  -6  -3   6         35.44         32.62         1.53 o
  -5  -3   6        576.25        555.08         7.26 o
  -4  -3   6       1145.07       1127.53        10.93 o
  -3  -3   6        136.57        146.12         2.44 o
  -2  -3   6         99.77         86.94         1.96 o
  -1  -3   6       1349.83       1422.47        15.66 o
   0  -3   6          6.48         15.38         0.73 o
   1  -3   6         17.03         11.82         0.75 o
   2  -3   6        691.01        699.82         7.17 o
   3  -3   6        100.10        117.67         2.34 o
   4  -3   6          0.64          0.87         0.39 o
   5  -3   6        162.63        157.78         4.15 o
   6  -3   6        257.63        261.26         5.39 o
   7  -3   6        103.08        102.12         3.84 o
   8  -3   6          0.55          1.13         0.68 o
  -9  -2   6         54.07         52.49         3.71 o
  -8  -2   6        126.03        126.16         4.84 o
  -7  -2   6         89.80         95.91         3.04 o
  -6  -2   6          0.30          0.54         0.46 o
  -5  -2   6        132.92        120.02         2.74 o
  -4  -2   6          7.62         11.95         0.72 o
  -3  -2   6        708.43        789.93         8.95 o
  -2  -2   6        954.57        953.86         8.64 o
  -1  -2   6         11.08         10.47         0.51 o
   0  -2   6          0.90          0.77         0.25 o
   1  -2   6       3357.57       3424.51        35.69 o
   2  -2   6       1149.80       1200.37        12.66 o
   3  -2   6        221.72        244.38         3.43 o
   4  -2   6         64.82         69.45         2.21 o
   5  -2   6         16.58         16.17         1.14 o
   6  -2   6          9.80         10.14         1.08 o
   7  -2   6        665.78        669.02        11.20 o
   8  -2   6          0.01          1.15         0.91 o
  -9  -1   6         15.44         18.13         1.76 o
  -8  -1   6        102.18         99.46         4.79 o
  -7  -1   6        164.53        163.66         4.43 o
  -6  -1   6        120.24        115.31         3.20 o
  -5  -1   6        396.77        383.67         5.94 o
  -4  -1   6        390.45        443.47         6.75 o
  -3  -1   6        504.53        555.03         4.89 o
  -2  -1   6       1333.90       1297.60        10.91 o
  -1  -1   6          6.45         11.34         0.39 o
   0  -1   6        969.42        980.65        14.84 o
   1  -1   6       1721.72       1791.45        16.05 o
   2  -1   6         13.43         21.17         0.85 o
   3  -1   6         20.19         15.14         0.69 o
   4  -1   6        370.53        378.12         5.78 o
   5  -1   6         16.10         15.28         1.09 o
   6  -1   6        221.98        216.35         4.65 o
   7  -1   6         83.09         94.45         3.54 o
   8  -1   6        399.38        416.20        15.30 o
  -9   0   6        225.44        233.55         7.18 o
  -8   0   6         17.91         18.04         1.79 o
  -7   0   6         22.15         20.84         1.52 o
  -6   0   6         12.89         19.70         1.24 o
  -5   0   6         23.40         18.72         1.11 o
  -4   0   6        336.81        355.90         4.82 o
  -3   0   6        138.06        137.45         2.26 o
  -2   0   6        524.95        508.12         4.24 o
  -1   0   6        281.88        276.96         2.53 o
   0   0   6       1491.60       1555.25        13.90 o
   1   0   6        433.60        444.72         5.18 o
   2   0   6         19.60         17.78         0.69 o
   3   0   6         41.25         61.46         1.83 o
   4   0   6         69.78         75.24         2.44 o
   5   0   6        104.28        108.40         2.94 o
   6   0   6         30.14         29.83         1.62 o
   7   0   6         11.73         12.70         1.33 o
   8   0   6        140.07        152.21         6.56 o
  -9   1   6         45.66         38.20         3.19 o
  -8   1   6        229.53        232.10         5.29 o
  -7   1   6         19.12         17.16         1.16 o
  -6   1   6         72.19         74.24         2.25 o
  -5   1   6         71.73         78.90         2.33 o
  -4   1   6        105.03        118.87         3.13 o
  -3   1   6        375.08        374.18         4.97 o
  -2   1   6          6.24          7.37         0.47 o
  -1   1   6        782.39        753.40         6.90 o
   0   1   6         28.14         24.65         0.88 o
   1   1   6        618.73        655.57         6.20 o
   2   1   6        725.87        694.91         6.20 o
   3   1   6         57.36         54.76         2.02 o
   4   1   6        471.15        461.43         6.64 o
   5   1   6          0.14          0.44         0.41 o
   6   1   6          0.86          1.83         0.57 o
   7   1   6         16.03         15.24         1.67 o
   8   1   6          4.65          4.54         1.15 o
  -9   2   6         73.30         72.84         3.85 o
  -8   2   6         66.88         66.11         2.96 o
  -7   2   6          7.42         10.82         1.00 o
  -6   2   6        158.28        153.69         3.70 o
  -5   2   6         25.04         21.75         1.23 o
  -4   2   6        554.88        561.31         7.57 o
  -3   2   6          7.12          9.00         0.91 o
  -2   2   6          1.93          2.22         0.41 o
  -1   2   6         20.64         20.24         0.54 o
   0   2   6         44.21         50.13         1.57 o
   1   2   6       1099.36       1142.58        10.01 o
   2   2   6        136.07        163.62         2.46 o
   3   2   6          4.66          4.56         0.51 o
   4   2   6         27.40         32.85         1.35 o
   5   2   6          2.28          2.26         0.50 o
   6   2   6         92.98         83.90         2.79 o
   7   2   6          0.06          1.25         0.93 o
   8   2   6          4.40          5.32         1.81 o
  -8   3   6          0.36          0.83         0.75 o
  -7   3   6        240.16        206.20         5.25 o
  -6   3   6        143.35        149.81         4.14 o
  -5   3   6         19.59         20.22         1.23 o
  -4   3   6         25.74         25.28         1.12 o
  -2   3   6        443.19        440.31         5.17 o
  -1   3   6         20.76         22.62         0.77 o
   0   3   6         94.07        117.19         2.38 o
   1   3   6         48.38         44.73         1.48 o
   2   3   6         15.51         13.02         0.75 o
   3   3   6          6.50         10.99         0.83 o
   4   3   6          2.52          4.02         0.60 o
   5   3   6         30.86         31.35         1.65 o
   6   3   6          6.23          2.91         0.59 o
   7   3   6          1.20          2.29         0.94 o
  -8   4   6         13.79          8.81         1.66 o
  -7   4   6         23.82         21.66         1.91 o
  -6   4   6         21.13         21.41         1.79 o
  -5   4   6         89.31         89.61         3.45 o
  -4   4   6         80.00         74.69         2.92 o
  -3   4   6         54.63         56.18         2.45 o
  -2   4   6         11.29          6.42         1.10 o
  -1   4   6        251.25        245.89         5.14 o
   0   4   6        284.72        287.17         5.08 o
   1   4   6         23.11         27.12         1.40 o
   2   4   6        116.46        109.81         2.66 o
   3   4   6         30.51         33.62         1.66 o
   4   4   6         89.12         81.54         2.86 o
   5   4   6         99.00         96.80         3.04 o
   6   4   6          0.01          0.12         0.64 o
   7   4   6         89.68         91.36         5.89 o
  -7   5   6         27.42         30.24         2.79 o
  -6   5   6          7.79          8.53         1.56 o
  -5   5   6         84.20         82.65         4.18 o
  -4   5   6         17.69         21.90         1.71 o
  -3   5   6        204.24        204.53         5.28 o
  -2   5   6         66.47         63.77         2.71 o
  -1   5   6          4.48          7.23         1.13 o
   0   5   6         14.15         11.17         1.18 o
   1   5   6          0.09         -0.09         0.44 o
   2   5   6        111.17        108.04         3.27 o
   3   5   6         50.67         47.34         2.56 o
   4   5   6        381.53        359.32         7.88 o
   5   5   6         24.58         24.50         1.72 o
   6   5   6         82.16         95.66         4.15 o
  -7   6   6         10.14          9.46         1.73 o
  -6   6   6         25.62         29.78         2.76 o
  -5   6   6         26.60         27.61         2.54 o
  -4   6   6        399.78        415.05         8.82 o
  -3   6   6        275.35        328.74         7.90 o
  -2   6   6         33.16         36.80         3.67 o
  -1   6   6         12.06         12.59         1.82 o
   0   6   6         99.19        101.98         3.76 o
   1   6   6        230.78        215.21         5.69 o
   2   6   6          3.95          4.01         1.01 o
   3   6   6        219.80        221.67         5.38 o
   4   6   6          9.69          6.19         1.05 o
   5   6   6         44.42         46.71         3.38 o
  -6   7   6         71.90         82.20         8.41 o
  -5   7   6        118.26        120.98         7.12 o
  -4   7   6         15.79         16.28         3.23 o
  -3   7   6          8.05         10.10         1.89 o
  -2   7   6         25.47         24.59         2.42 o
  -1   7   6         42.24         36.93         2.80 o
   0   7   6         14.36         14.27         1.56 o
   1   7   6          0.72          0.21         0.65 o
   2   7   6         18.34         24.20         2.64 o
   3   7   6         17.11         16.72         1.69 o
   4   7   6          0.88          2.52         0.82 o
  -4   8   6        149.20        145.71         8.01 o
  -3   8   6         21.27         19.11         2.29 o
  -2   8   6         27.56         25.71         2.53 o
  -1   8   6         34.79         35.20         2.94 o
   0   8   6        363.47        371.42         8.85 o
   1   8   6          1.83          2.04         0.94 o
   2   8   6          0.30         -0.26         0.73 o
  -4  -9   7          5.56          7.20         1.52 o
  -3  -9   7         42.56         49.15         3.73 o
  -2  -9   7         48.23         49.53         3.67 o
  -1  -9   7         21.66         19.02         2.38 o
   0  -9   7        129.49        134.50         6.12 o
   1  -9   7         29.24         26.10         2.71 o
   2  -9   7          0.16         -1.07         1.07 o
   3  -9   7         37.53         36.59         3.87 o
  -5  -8   7          6.44          9.05         1.60 o
  -4  -8   7          0.00          1.34         0.76 o
  -3  -8   7          8.44         11.74         2.19 o
  -2  -8   7         61.47         61.44         3.25 o
  -1  -8   7          2.09          1.63         0.70 o
   0  -8   7          4.24          4.45         1.00 o
   1  -8   7         42.31         34.86         2.42 o
   2  -8   7         75.52         82.71         3.78 o
   3  -8   7        100.71         97.77         4.23 o
   4  -8   7          5.94          5.91         1.26 o
   5  -8   7         13.51         15.12         1.75 o
  -6  -7   7         29.84         29.00         2.15 o
  -5  -7   7          0.16          1.31         0.64 o
  -4  -7   7         14.80         13.99         1.31 o
  -3  -7   7         37.66         30.37         2.08 o
  -2  -7   7         92.46         92.21         3.65 o
  -1  -7   7         46.42         39.24         2.35 o
   0  -7   7        267.75        264.87         6.59 o
   1  -7   7         37.60         39.49         2.12 o
   2  -7   7        314.71        285.60         6.33 o
   3  -7   7        122.26        123.06         5.08 o
   4  -7   7        133.44        123.27         3.80 o
   5  -7   7         26.85         32.57         3.78 o
   6  -7   7          6.81          3.58         1.66 o
  -7  -6   7         22.11         25.68         1.99 o
  -6  -6   7         17.79         17.27         1.69 o
  -5  -6   7         90.16         83.98         2.87 o
  -4  -6   7         47.54         47.55         2.03 o
  -3  -6   7        110.98        106.67         3.27 o
  -2  -6   7          2.15          1.35         0.63 o
  -1  -6   7        585.52        569.25         9.80 o
   0  -6   7          6.71          5.96         0.82 o
   1  -6   7        682.25        673.38        10.20 o
   2  -6   7          5.08          7.02         0.81 o
   3  -6   7         17.67         15.49         1.23 o
   4  -6   7         46.83         40.45         2.20 o
   5  -6   7         36.53         31.34         2.36 o
   6  -6   7         73.90         83.60         5.02 o
   7  -6   7          3.74          1.60         1.42 o
  -8  -5   7         85.01        106.37         4.64 o
  -7  -5   7         47.02         49.16         2.80 o
  -6  -5   7         42.46         36.51         1.90 o
  -5  -5   7        460.36        430.09         7.03 o
  -4  -5   7         74.27         70.09         2.40 o
  -3  -5   7         66.67         76.59         2.35 o
  -2  -5   7        195.33        205.33         4.18 o
  -1  -5   7         25.72         31.85         1.51 o
   0  -5   7         18.65         11.90         0.83 o
   1  -5   7         48.51         42.95         1.25 o
   2  -5   7        240.57        213.29         3.44 o
   3  -5   7         47.48         50.98         1.73 o
   4  -5   7          0.23          0.37         0.43 o
   5  -5   7         40.63         41.84         2.10 o
   6  -5   7          6.07          6.44         1.08 o
   7  -5   7        189.11        203.28         8.02 o
  -8  -4   7         12.84         13.58         1.63 o
  -7  -4   7         15.51         15.24         1.44 o
  -6  -4   7        645.95        627.93         9.58 o
  -5  -4   7        415.03        390.88         5.93 o
  -4  -4   7         12.18          7.06         0.65 o
  -3  -4   7        135.72        129.75         2.60 o
  -2  -4   7          2.58          6.62         0.70 o
  -1  -4   7        331.83        349.02         4.91 o
   0  -4   7          1.63          2.91         0.41 o
   1  -4   7          9.55         11.09         0.77 o
   2  -4   7         49.49         48.93         1.44 o
   3  -4   7        105.93        108.18         2.41 o
   4  -4   7        200.87        204.85         3.93 o
   5  -4   7        118.65        118.87         3.18 o
   6  -4   7         70.64         71.05         2.77 o
   7  -4   7        347.45        365.57         8.03 o
  -9  -3   7         38.74         39.04         2.58 o
  -8  -3   7          3.04          4.84         1.10 o
  -7  -3   7         19.53         19.83         1.31 o
  -6  -3   7         82.55         78.29         2.43 o
  -5  -3   7        362.95        343.15         5.27 o
  -4  -3   7        668.63        644.78         7.61 o
  -3  -3   7          0.74          1.11         0.34 o
  -2  -3   7          0.24          0.46         0.23 o
  -1  -3   7        859.07        953.86        10.46 o
   0  -3   7        800.65        818.45         8.40 o
   1  -3   7         11.49          8.66         0.73 o
   2  -3   7       1334.19       1445.89        19.79 o
   3  -3   7          0.73          0.73         0.31 o
   4  -3   7        114.20        108.22         2.95 o
   5  -3   7        515.39        492.15         8.43 o
   6  -3   7          3.51          3.06         0.81 o
   7  -3   7        114.54        117.72         4.18 o
   8  -3   7         48.67         45.06         2.70 o
  -9  -2   7         12.23         19.58         2.02 o
  -8  -2   7          5.14          7.79         1.32 o
  -7  -2   7         46.31         46.23         1.97 o
  -6  -2   7        362.77        353.28         5.64 o
  -5  -2   7        100.70         95.50         2.28 o
  -4  -2   7          0.08         -0.27         0.31 o
  -3  -2   7        580.60        668.55         6.11 o
  -2  -2   7        490.95        537.86         5.17 o
  -1  -2   7        229.90        237.41         3.27 o
   0  -2   7         15.17         13.26         1.12 o
   1  -2   7        106.88        113.12         2.99 o
   2  -2   7        398.16        403.34         5.55 o
   3  -2   7        370.16        394.48         5.17 o
   4  -2   7         97.99        103.50         2.82 o
   5  -2   7        175.54        184.55         4.53 o
   6  -2   7        217.59        212.12         5.23 o
   7  -2   7         81.53         84.58         3.90 o
   8  -2   7         12.51         17.28         1.97 o
  -9  -1   7         30.65         35.60         2.71 o
  -8  -1   7         25.65         21.92         2.40 o
  -7  -1   7          7.70          4.14         0.77 o
  -6  -1   7        314.85        302.89         5.50 o
  -5  -1   7          4.22          0.70         0.42 o
  -4  -1   7        232.90        257.08         3.92 o
  -3  -1   7        472.54        455.80         4.28 o
  -2  -1   7         13.23         11.97         0.45 o
  -1  -1   7        132.30        119.65         1.55 o
   0  -1   7       2029.29       2160.36        20.60 o
   1  -1   7         38.50         48.73         1.64 o
   2  -1   7         12.29         14.68         0.75 o
   3  -1   7        343.00        334.07         5.65 o
   4  -1   7         12.96         15.19         1.13 o
   5  -1   7         91.44         93.45         2.79 o
   6  -1   7         62.55         60.21         2.38 o
   7  -1   7        407.03        409.31         8.22 o
   8  -1   7         39.41         46.82         3.67 o
  -9   0   7          2.64          4.70         1.20 o
  -8   0   7          0.07         -0.02         0.52 o
  -7   0   7         20.06         28.81         1.68 o
  -6   0   7         45.90         33.10         1.49 o
  -5   0   7        437.41        435.70         6.54 o
  -4   0   7          7.41          1.93         0.34 o
  -3   0   7        479.28        525.59         5.15 o
  -2   0   7        118.20        118.89         1.62 o
  -1   0   7       2153.02       2117.98        25.71 o
   0   0   7       1823.27       1907.90        16.99 o
   1   0   7          1.77          2.67         0.31 o
   2   0   7        283.38        266.30         3.39 o
   3   0   7        106.79        109.88         2.57 o
   4   0   7        120.38        113.73         3.15 o
   5   0   7         91.29         88.98         2.71 o
   6   0   7         28.41         27.60         1.63 o
   7   0   7        144.76        152.36         4.66 o
   8   0   7          4.15          3.62         0.95 o
  -9   1   7         22.36         29.39         2.14 o
  -8   1   7        115.42        111.13         4.08 o
  -7   1   7        131.08        122.76         3.19 o
  -6   1   7        115.20        106.09         2.77 o
  -5   1   7          1.12          0.57         0.34 o
  -4   1   7         65.47         60.72         1.89 o
  -3   1   7         88.43         89.18         2.29 o
  -2   1   7          0.30          0.49         0.21 o
  -1   1   7       1042.49       1098.45        10.46 o
   0   1   7        209.05        242.41         3.07 o
   1   1   7        646.13        663.10         6.06 o
   2   1   7       1202.24       1283.80        14.46 o
   3   1   7          0.29          0.56         0.36 o
   4   1   7         52.22         54.62         1.95 o
   5   1   7        357.62        364.53         6.53 o
   6   1   7         39.04         38.15         1.91 o
   7   1   7          5.04          5.82         0.97 o
   8   1   7         11.48         13.84         1.72 o
  -9   2   7          9.15         12.60         1.87 o
  -8   2   7         19.32         15.74         1.35 o
  -7   2   7          0.10          0.34         0.50 o
  -6   2   7        238.88        232.16         4.74 o
  -5   2   7        122.34        116.47         2.98 o
  -4   2   7         15.46         20.50         1.24 o
  -3   2   7        143.41        143.78         2.97 o
  -2   2   7        430.57        411.13         4.60 o
  -1   2   7        115.53        112.63         2.10 o
   0   2   7        708.67        718.34         8.10 o
   1   2   7       3283.57       3309.73        30.07 o
   2   2   7       2566.23       2590.31        25.59 o
   3   2   7         38.29         38.14         1.36 o
   4   2   7        244.11        241.65         4.54 o
   5   2   7        116.55        112.29         3.48 o
   6   2   7         15.81         16.01         1.41 o
   7   2   7          1.03          2.17         0.95 o
  -8   3   7         83.65         90.86         3.57 o
  -7   3   7         62.15         63.93         2.81 o
  -6   3   7        128.57        133.06         3.89 o
  -5   3   7          1.98          0.62         0.44 o
  -4   3   7         19.75         15.86         1.14 o
  -3   3   7        285.00        270.71         4.98 o
  -2   3   7         82.67         81.90         2.04 o
  -1   3   7          0.28          0.04         0.30 o
   0   3   7          7.30          6.16         0.84 o
   1   3   7        373.47        388.72         5.37 o
   2   3   7         32.93         29.11         1.31 o
   3   3   7        415.74        418.26         7.06 o
   4   3   7        178.41        169.87         4.26 o
   5   3   7        195.78        179.51         4.64 o
   6   3   7         79.30         86.71         3.12 o
   7   3   7         35.23         42.60         4.32 o
  -8   4   7         11.02         14.26         1.95 o
  -7   4   7          1.83          2.43         1.27 o
  -6   4   7          1.99          2.27         1.03 o
  -5   4   7         16.03         15.23         1.82 o
  -4   4   7         18.23         18.23         1.82 o
  -3   4   7        151.59        152.45         4.29 o
  -2   4   7          0.38          0.29         0.50 o
  -1   4   7         21.55         22.38         1.66 o
   0   4   7         33.77         34.12         1.86 o
   1   4   7        160.44        161.29         4.30 o
   2   4   7        220.14        222.34         6.84 o
   3   4   7          8.24          9.05         1.30 o
   4   4   7         11.65          6.64         1.28 o
   5   4   7          0.81          1.87         0.77 o
   6   4   7         66.66         70.04         3.50 o
   7   4   7          1.48          1.40         2.78 o
  -7   5   7          0.09          1.21         0.96 o
  -6   5   7         28.44         28.71         2.61 o
  -5   5   7         82.39         79.89         4.19 o
  -4   5   7        113.59        124.98         6.00 o
  -3   5   7          1.26          2.22         0.72 o
  -2   5   7         75.55         64.98         2.82 o
  -1   5   7         17.89         19.58         1.81 o
   0   5   7         89.82         80.47         3.17 o
   1   5   7        120.40        117.83         3.85 o
   2   5   7          2.52          4.32         1.01 o
   3   5   7         45.97         47.69         2.59 o
   4   5   7        211.95        186.83         6.15 o
   5   5   7          3.54          5.11         0.97 o
   6   5   7          0.21          1.59         1.00 o
  -6   6   7         61.91         62.40         4.02 o
  -5   6   7          0.00          0.41         0.88 o
  -4   6   7         35.46         36.49         2.82 o
  -3   6   7        111.55        115.70         4.18 o
  -2   6   7          2.37          2.86         0.94 o
  -1   6   7        121.91        114.36         4.75 o
   0   6   7          2.29          1.84         0.73 o
   1   6   7         35.52         36.05         2.25 o
   2   6   7         24.96         26.16         2.61 o
   3   6   7          6.21          5.21         1.01 o
   4   6   7         51.98         55.49         3.03 o
   5   6   7        108.00        113.59         5.91 o
  -5   7   7         17.64         18.32         2.87 o
  -4   7   7         14.49         25.23         3.88 o
  -3   7   7          6.58          6.76         1.90 o
  -2   7   7         48.61         40.09         3.01 o
  -1   7   7          0.25          0.17         0.85 o
   0   7   7         36.86         37.74         2.49 o
   1   7   7          5.96          5.20         1.24 o
   2   7   7          0.50          0.69         0.82 o
   3   7   7         44.25         47.70         2.86 o
   4   7   7         63.33         53.20         3.13 o
  -3   8   7        321.11        317.82        11.21 o
  -2   8   7          0.36          1.36         0.83 o
  -1   8   7          6.30          6.36         1.18 o
   0   8   7        159.13        161.82         5.60 o
   1   8   7         96.58        100.86         5.10 o
   2   8   7          2.63          1.84         0.81 o
  -4  -9   8          0.00          0.85         0.92 o
  -3  -9   8          0.16          0.70         0.88 o
  -2  -9   8         90.25         85.87         4.89 o
  -1  -9   8        182.82        184.08         7.28 o
   0  -9   8         22.10         23.81         2.58 o
   1  -9   8         11.27         17.29         2.19 o
   2  -9   8          0.88          0.74         0.67 o
   3  -9   8         15.26          9.99         1.74 o
  -5  -8   8         43.11         44.44         2.92 o
  -4  -8   8         98.70        102.79         4.36 o
  -3  -8   8          0.88          1.01         0.93 o
  -2  -8   8        179.35        170.57         5.98 o
  -1  -8   8         14.97         12.50         1.47 o
   0  -8   8         73.12         90.92         3.94 o
   1  -8   8         16.25         15.50         1.66 o
   2  -8   8         49.45         51.86         2.71 o
   3  -8   8         89.93         83.03         3.53 o
   4  -8   8         14.55         23.82         1.98 o
  -6  -7   8         57.27         78.44         3.08 o
  -5  -7   8         48.26         53.43         2.48 o
  -4  -7   8          0.11          0.02         0.67 o
  -3  -7   8          0.01          0.86         0.67 o
  -2  -7   8        208.81        204.25         6.54 o
  -1  -7   8         59.64         58.18         2.88 o
   0  -7   8          0.86          0.48         0.50 o
   1  -7   8          6.91         11.25         1.18 o
   2  -7   8          0.00          0.08         0.57 o
   3  -7   8          0.02          0.29         0.63 o
   4  -7   8         11.71         10.87         1.29 o
   5  -7   8          0.18          1.09         0.79 o
   6  -7   8         93.19        113.68         5.76 o
  -7  -6   8         13.98         22.24         2.06 o
  -6  -6   8         42.19         39.68         2.10 o
  -5  -6   8         36.30         33.64         1.84 o
  -4  -6   8         50.11         41.81         1.95 o
  -3  -6   8          5.04          5.44         0.84 o
  -2  -6   8        193.60        200.03         5.14 o
  -1  -6   8        422.61        388.46         7.70 o
   0  -6   8          3.05          3.86         0.82 o
   1  -6   8        123.49        110.31         3.09 o
   2  -6   8        503.17        458.87         6.78 o
   3  -6   8          1.75          1.81         0.47 o
   4  -6   8          4.72          3.40         0.54 o
   5  -6   8          1.21          2.00         0.73 o
   6  -6   8         15.96         11.98         2.44 o
  -8  -5   8          0.01          0.86         1.26 o
  -7  -5   8          2.57          5.77         1.03 o
  -6  -5   8         26.37         19.81         1.42 o
  -5  -5   8        309.64        280.16         5.44 o
  -4  -5   8        263.98        232.68         4.66 o
  -3  -5   8          1.65          1.80         0.47 o
  -2  -5   8         14.84         15.11         1.09 o
  -1  -5   8        536.35        542.51         9.41 o
   0  -5   8         29.09         25.86         1.58 o
   1  -5   8        229.02        223.92         4.09 o
   2  -5   8         63.13         57.22         1.70 o
   3  -5   8        127.01        125.92         3.08 o
   4  -5   8          4.10          3.03         0.58 o
   5  -5   8         68.69         66.05         2.70 o
   6  -5   8          6.65          6.31         1.19 o
   7  -5   8         26.97         23.15         2.22 o
  -8  -4   8         22.99         27.09         2.04 o
  -7  -4   8         11.54         10.75         1.10 o
  -6  -4   8        773.83        734.81        10.63 o
  -5  -4   8         22.32         28.29         1.53 o
  -4  -4   8          2.19          3.27         0.59 o
  -3  -4   8          7.58          6.31         0.82 o
  -2  -4   8         50.14         53.23         1.80 o
  -1  -4   8          5.01          0.99         0.33 o
   0  -4   8        102.14        105.50         2.30 o
   1  -4   8          2.74          6.46         0.56 o
   2  -4   8          0.97          0.81         0.34 o
   3  -4   8          4.55          3.55         0.52 o
   4  -4   8         46.44         44.28         1.97 o
   5  -4   8         70.77         72.55         2.70 o
   6  -4   8        144.10        145.37         4.11 o
   7  -4   8          4.93          5.37         1.02 o
  -9  -3   8          4.37          6.49         1.33 o
  -8  -3   8         10.15          6.27         0.94 o
  -7  -3   8         39.40         39.66         1.86 o
  -6  -3   8          1.08          1.73         0.45 o
  -5  -3   8         65.52         51.50         1.80 o
  -4  -3   8        310.50        305.01         4.61 o
  -3  -3   8         60.69         53.41         1.45 o
  -2  -3   8        216.52        279.48         3.64 o
  -1  -3   8        502.11        502.84         6.49 o
   0  -3   8          4.48          7.27         0.64 o
   1  -3   8          0.32          0.65         0.39 o
   2  -3   8         39.05         35.56         1.45 o
   3  -3   8         12.65         15.03         0.85 o
   4  -3   8         32.90         31.84         1.62 o
   5  -3   8        144.58        145.18         3.81 o
   6  -3   8        583.83        592.03        10.17 o
   7  -3   8          4.68          3.33         0.87 o
   8  -3   8          0.62          0.64         1.28 o
  -9  -2   8         25.31         26.48         2.10 o
  -8  -2   8         43.52         41.83         2.47 o
  -7  -2   8         47.82         46.57         1.99 o
  -6  -2   8          0.25          1.61         0.52 o
  -5  -2   8         87.27         85.98         2.18 o
  -4  -2   8         81.13         78.58         2.02 o
  -3  -2   8          0.16          0.48         0.19 o
  -2  -2   8        776.91        789.91         7.14 o
  -1  -2   8        123.10        106.01         2.23 o
   0  -2   8        531.38        549.86         9.75 o
   1  -2   8        811.04        848.17        13.01 o
   2  -2   8          3.22          3.24         0.48 o
   3  -2   8         17.21         14.74         0.94 o
   4  -2   8        156.92        146.72         3.51 o
   5  -2   8       1105.78       1085.07        14.69 o
   6  -2   8        423.74        420.09         8.02 o
   7  -2   8         87.13         91.51         4.98 o
   8  -2   8          9.36          8.67         1.47 o
  -9  -1   8         18.43         22.33         2.20 o
  -8  -1   8          4.92          1.76         0.73 o
  -7  -1   8         40.01         32.22         1.94 o
  -6  -1   8        809.40        786.97        14.27 o
  -5  -1   8         13.57         14.82         0.89 o
  -4  -1   8        598.88        611.56         7.73 o
  -3  -1   8        811.99        809.18         6.87 o
  -2  -1   8         42.17         40.66         0.89 o
  -1  -1   8         44.58         47.39         1.12 o
   0  -1   8         27.83         40.10         1.29 o
   1  -1   8        455.71        501.23         6.19 o
   2  -1   8        306.09        318.89         4.04 o
   3  -1   8        145.53        148.24         3.54 o
   4  -1   8        258.13        233.08         4.94 o
   5  -1   8        293.56        292.66         6.00 o
   6  -1   8          0.06         -0.32         0.52 o
   7  -1   8         33.69         32.33         2.27 o
   8  -1   8         16.76         19.68         2.44 o
  -9   0   8        122.85        157.43         5.80 o
  -8   0   8         20.78         21.06         1.70 o
  -7   0   8        227.22        198.95         4.60 o
  -6   0   8        627.35        595.01         7.83 o
  -5   0   8        658.29        669.36         8.12 o
  -4   0   8          2.80          2.75         0.41 o
  -3   0   8        772.00        771.58         7.10 o
  -2   0   8         47.18         54.51         1.28 o
  -1   0   8        118.67        120.76         1.77 o
   0   0   8          5.54         16.05         0.83 o
   1   0   8        384.99        417.21         4.64 o
   2   0   8         90.17         80.17         1.69 o
   3   0   8          8.49          7.94         0.71 o
   4   0   8        334.19        332.17         7.65 o
   5   0   8        314.80        311.82         5.72 o
   6   0   8          0.01          0.43         0.48 o
   7   0   8         14.36         16.30         1.93 o
   8   0   8        101.07         99.56         5.00 o
  -9   1   8          4.80         11.65         1.64 o
  -8   1   8         21.77         23.89         1.67 o
  -7   1   8          1.83          2.89         0.61 o
  -6   1   8          2.50          3.53         0.57 o
  -5   1   8        281.11        283.98         4.64 o
  -4   1   8        289.03        299.50         4.69 o
  -3   1   8       1249.24       1242.76        11.30 o
  -2   1   8         38.14         41.03         1.11 o
  -1   1   8         35.11         32.99         1.16 o
   0   1   8       3751.26       3716.52        32.59 o
   1   1   8       3066.75       3059.82        23.56 o
   2   1   8         72.62         75.38         2.20 o
   3   1   8          0.34          0.22         0.40 o
   4   1   8         24.80         23.95         1.41 o
   5   1   8         43.28         42.43         1.91 o
   6   1   8         29.32         27.39         1.84 o
   7   1   8         18.61         17.54         1.77 o
  -9   2   8         52.72         58.89         3.46 o
  -8   2   8         17.92         16.16         1.33 o
  -7   2   8          0.55          0.68         0.51 o
  -6   2   8         26.31         21.96         1.58 o
  -5   2   8         41.47         37.29         1.82 o
  -4   2   8        127.12        136.68         4.87 o
  -3   2   8         20.54         25.22         0.95 o
  -2   2   8        336.43        335.09         4.51 o
  -1   2   8        143.33        134.31         2.60 o
   0   2   8         46.74         56.99         1.58 o
   1   2   8       1863.51       1842.04        17.14 o
   2   2   8          4.79          6.38         0.68 o
   3   2   8          0.00          0.06         0.43 o
   4   2   8        133.36        123.63         3.58 o
   5   2   8          5.64          5.07         0.88 o
   6   2   8         37.61         38.49         2.18 o
   7   2   8         69.67         73.37         4.50 o
  -8   3   8          5.64          5.87         1.07 o
  -7   3   8         48.16         44.96         2.37 o
  -6   3   8          4.29          5.66         1.16 o
  -5   3   8         48.67         42.43         2.35 o
  -4   3   8          0.42          0.89         0.58 o
  -3   3   8        162.24        182.28         3.53 o
  -2   3   8         26.84         26.69         1.26 o
  -1   3   8        440.25        432.38         6.90 o
   0   3   8          0.89          1.41         0.37 o
   1   3   8          9.59          8.04         0.77 o
   2   3   8         16.13         14.34         1.22 o
   3   3   8         16.57         19.09         1.33 o
   4   3   8         26.13         26.65         1.67 o
   5   3   8          1.10          1.83         0.65 o
   6   3   8         16.16         13.35         1.27 o
   7   3   8         30.48         32.78         3.71 o
  -8   4   8        337.16        346.66        10.27 o
  -7   4   8         77.94         68.67         4.95 o
  -6   4   8         18.60         18.18         2.18 o
  -5   4   8        978.23        941.41        17.62 o
  -4   4   8        121.94        139.63         5.17 o
  -3   4   8         36.36         39.78         2.15 o
  -2   4   8        126.64        107.38         3.52 o
  -1   4   8        330.77        315.93         5.76 o
   0   4   8          1.53          6.35         0.84 o
   1   4   8        263.93        258.29         5.82 o
   2   4   8         24.56         20.52         1.82 o
   3   4   8         42.43         44.45         2.44 o
   4   4   8         39.72         39.03         2.36 o
   5   4   8         15.35         14.98         1.54 o
   6   4   8         52.54         46.14         2.83 o
  -7   5   8          2.47          0.94         1.09 o
  -6   5   8          0.77          1.22         0.89 o
  -5   5   8          1.65          2.53         0.92 o
  -4   5   8        195.38        197.56         7.21 o
  -3   5   8         14.24         14.97         1.44 o
  -2   5   8          8.81         10.31         1.35 o
  -1   5   8         73.80         73.33         3.53 o
   0   5   8          5.76          6.57         1.03 o
   1   5   8         84.44         89.38         3.72 o
   2   5   8        128.96        129.69         4.98 o
   3   5   8         53.29         45.91         2.98 o
   4   5   8         72.99         67.19         3.27 o
   5   5   8         12.72         17.07         1.73 o
  -6   6   8        100.59         99.05         6.44 o
  -5   6   8          2.67          4.21         2.35 o
  -4   6   8          1.40          1.17         0.96 o
  -3   6   8        144.65        147.43         4.87 o
  -2   6   8         59.95         66.11         3.67 o
  -1   6   8         15.08         13.70         1.45 o
   0   6   8        302.95        284.63         6.98 o
   1   6   8         10.35         11.24         1.30 o
   2   6   8          3.74          3.96         1.05 o
   3   6   8        209.56        197.04         6.78 o
   4   6   8         21.42         19.24         2.15 o
  -5   7   8          5.02          6.18         1.74 o
  -4   7   8         58.97         65.39         5.11 o
  -3   7   8        157.49        154.25         6.30 o
  -2   7   8         21.24         23.34         2.34 o
  -1   7   8          2.45          0.86         0.66 o
   0   7   8         41.71         47.34         2.81 o
   1   7   8          5.28          4.06         1.26 o
   2   7   8        103.75         99.42         4.87 o
   3   7   8         32.81         34.03         2.86 o
  -2   8   8        145.43        140.48         6.21 o
  -1   8   8          0.03          0.89         0.66 o
   0   8   8          0.00          2.40         1.45 o
   1   8   8         44.70         46.21         3.48 o
  -3  -9   9         20.77         17.70         2.31 o
  -2  -9   9          0.09          0.54         0.94 o
  -1  -9   9         46.99         45.56         3.58 o
   1  -9   9        213.49        229.61         7.00 o
   2  -9   9        155.18        167.97         5.96 o
  -5  -8   9          0.59          0.88         0.65 o
  -4  -8   9        109.46        107.95         5.33 o
  -3  -8   9         10.37         10.80         1.41 o
  -2  -8   9          0.55          2.31         0.82 o
  -1  -8   9         50.46         50.56         2.94 o
   0  -8   9         27.48         30.99         2.32 o
   1  -8   9         72.50         70.00         3.12 o
   2  -8   9        115.95        127.60         4.37 o
   3  -8   9          0.22          0.91         0.64 o
   4  -8   9        104.01        104.58         4.15 o
  -6  -7   9         16.04         15.74         1.56 o
  -5  -7   9         15.78         17.05         1.38 o
  -4  -7   9         86.34         79.72         3.19 o
  -3  -7   9        207.42        180.74         6.31 o
  -2  -7   9        189.22        183.05         6.27 o
  -1  -7   9         65.18         63.69         3.08 o
   0  -7   9        308.85        301.70         6.76 o
   1  -7   9          6.95         12.95         1.30 o
   2  -7   9        186.44        171.38         4.84 o
   3  -7   9         46.97         45.47         2.49 o
   4  -7   9          1.51          1.69         0.70 o
   5  -7   9          3.20          6.84         1.53 o
  -7  -6   9          2.02          3.10         0.93 o
  -6  -6   9         21.95         21.31         1.83 o
  -5  -6   9          0.11          0.35         0.50 o
  -4  -6   9         76.98         62.63         2.41 o
  -3  -6   9         24.43         31.25         2.08 o
  -2  -6   9        210.29        193.68         5.15 o
  -1  -6   9        263.03        216.73         5.48 o
   0  -6   9         31.24         29.58         1.95 o
   1  -6   9       1120.09       1071.40        12.22 o
   2  -6   9        132.54        126.64         3.02 o
   3  -6   9         18.88         19.07         1.22 o
   4  -6   9          2.78          3.44         0.59 o
   5  -6   9          1.79          1.42         0.63 o
   6  -6   9         89.41         92.54         4.12 o
  -8  -5   9         57.29         85.55         4.86 o
  -7  -5   9          5.01          2.47         0.74 o
  -6  -5   9         11.77         11.87         1.15 o
  -5  -5   9        208.82        175.72         4.19 o
  -4  -5   9         23.88         15.10         1.12 o
  -3  -5   9         23.87         25.51         1.38 o
  -2  -5   9       1234.96       1150.31        16.44 o
  -1  -5   9         17.30         17.85         1.26 o
   0  -5   9         62.47         63.81         2.34 o
   1  -5   9          3.52          3.53         0.70 o
   2  -5   9        682.94        675.04         8.36 o
   3  -5   9         19.62         19.51         1.29 o
   4  -5   9         48.52         50.37         2.29 o
   5  -5   9        144.06        143.65         4.15 o
   6  -5   9         27.04         24.39         1.90 o
   7  -5   9          8.94          7.75         1.38 o
  -8  -4   9          0.02          0.78         0.84 o
  -7  -4   9         31.65         34.24         2.11 o
  -6  -4   9         85.38         84.80         2.88 o
  -5  -4   9         15.63         12.11         1.04 o
  -4  -4   9         47.54         40.74         1.74 o
  -3  -4   9          4.72          2.45         0.49 o
  -2  -4   9         88.82         97.62         2.31 o
  -1  -4   9         97.85         79.13         2.24 o
   0  -4   9        139.41        126.81         2.94 o
   1  -4   9          5.20          4.29         0.66 o
   2  -4   9          1.27          2.25         0.52 o
   3  -4   9         48.25         47.83         1.63 o
   4  -4   9          1.42          1.00         0.54 o
   5  -4   9        288.16        291.14         6.69 o
   6  -4   9          8.84          9.90         1.13 o
   7  -4   9         39.77         43.38         2.64 o
  -8  -3   9          7.58          8.94         1.10 o
  -7  -3   9          1.14          2.77         0.68 o
  -6  -3   9         32.78         39.59         1.74 o
  -5  -3   9         28.36         25.33         1.28 o
  -4  -3   9         34.12         41.11         1.72 o
  -3  -3   9         66.63         69.14         1.72 o
  -2  -3   9          0.60          0.78         0.28 o
  -1  -3   9         10.86         11.61         0.82 o
   0  -3   9        253.30        258.41         4.28 o
   1  -3   9        526.01        477.19         7.23 o
   2  -3   9          0.03          0.38         0.38 o
   3  -3   9          0.19          0.31         0.36 o
   4  -3   9        696.77        680.61         9.48 o
   5  -3   9         23.27         23.90         1.54 o
   6  -3   9        749.29        775.60        12.33 o
   7  -3   9          8.73         11.46         1.52 o
  -9  -2   9          0.01          0.74         0.87 o
  -8  -2   9         16.25         14.52         1.35 o
  -7  -2   9          0.19          0.75         0.53 o
  -6  -2   9          4.22          4.72         0.73 o
  -5  -2   9         22.78         22.84         1.20 o
  -4  -2   9         35.64         35.09         1.62 o
  -3  -2   9        522.84        482.38         5.36 o
  -2  -2   9         53.64         61.99         1.98 o
  -1  -2   9         45.74         42.79         1.42 o
   0  -2   9          1.89          1.83         0.44 o
   1  -2   9        157.95        174.00         3.61 o
   2  -2   9          5.13          6.26         0.66 o
   3  -2   9         77.63         72.32         2.53 o
   4  -2   9         70.11         68.67         2.39 o
   5  -2   9          5.25          5.28         0.91 o
   6  -2   9          2.02          1.48         0.77 o
   7  -2   9         15.67         16.58         1.80 o
  -9  -1   9          0.03          1.39         0.80 o
  -8  -1   9         84.83         78.35         3.02 o
  -7  -1   9          7.66          6.79         0.90 o
  -6  -1   9          0.15          0.05         0.51 o
  -5  -1   9        261.22        249.65         4.69 o
  -4  -1   9         96.25         90.09         2.18 o
  -3  -1   9         43.02         40.14         0.97 o
  -2  -1   9        210.66        226.42         3.71 o
  -1  -1   9        746.42        760.34        11.55 o
   0  -1   9         13.71          8.94         0.63 o
   1  -1   9         22.39         14.65         0.82 o
   2  -1   9          3.29          2.65         0.46 o
   3  -1   9        304.09        278.33         5.31 o
   4  -1   9        215.87        213.85         4.82 o
   5  -1   9        257.24        242.86         5.51 o
   6  -1   9        151.40        150.25         4.44 o
   7  -1   9          0.02         -0.04         0.69 o
  -9   0   9         12.35         24.49         2.30 o
  -8   0   9          6.78         12.48         1.33 o
  -7   0   9         73.19         53.62         2.56 o
  -6   0   9         86.97         85.04         2.53 o
  -5   0   9        217.97        220.90         3.95 o
  -4   0   9         50.90         39.59         1.88 o
  -3   0   9        320.97        320.80         3.77 o
  -2   0   9         92.22         88.91         1.63 o
  -1   0   9         45.31         52.20         1.21 o
   0   0   9        158.92        184.93         3.16 o
   1   0   9         13.82         11.69         0.78 o
   2   0   9          0.50          0.86         0.34 o
   3   0   9        468.78        469.87         6.71 o
   4   0   9        142.68        138.37         3.68 o
   5   0   9          4.37          3.66         0.97 o
   6   0   9          1.71          4.08         0.85 o
   7   0   9         16.25         17.24         1.85 o
  -9   1   9         72.58         97.18         4.52 o
  -8   1   9         32.73         33.73         1.93 o
  -7   1   9          4.87          4.45         0.70 o
  -6   1   9         43.91         44.53         1.95 o
  -5   1   9         84.92         83.89         2.52 o
  -4   1   9         61.24         59.70         2.06 o
  -3   1   9         85.30         96.29         1.85 o
  -2   1   9        283.24        308.71         4.81 o
  -1   1   9        535.01        531.24         6.15 o
   0   1   9        892.88        883.41         9.10 o
   1   1   9         40.30         44.25         1.25 o
   2   1   9        163.45        158.65         3.54 o
   3   1   9        247.59        240.81         7.69 o
   4   1   9         53.63         51.07         2.50 o
   5   1   9          4.35          4.40         1.15 o
   6   1   9          5.70          5.68         0.94 o
   7   1   9         36.73         36.40         2.62 o
  -8   2   9          4.87          5.99         0.95 o
  -7   2   9          4.23          4.25         0.71 o
  -6   2   9         48.91         47.67         2.26 o
  -5   2   9         12.58         13.33         1.11 o
  -4   2   9          1.90          1.52         0.49 o
  -3   2   9          6.32          8.92         0.69 o
  -2   2   9        822.25        826.31         8.93 o
  -1   2   9         74.91         70.67         1.93 o
   0   2   9        286.76        252.80         4.96 o
   1   2   9          6.53          8.01         0.70 o
   2   2   9        407.88        408.01         7.55 o
   3   2   9        562.38        538.02         9.48 o
   4   2   9          4.45          4.93         0.86 o
   5   2   9         31.98         33.88         2.01 o
   6   2   9        111.16        110.84         4.08 o
   7   2   9          6.52          5.16         5.23 o
  -8   3   9          1.82          2.40         0.76 o
  -7   3   9         34.76         31.13         2.93 o
  -6   3   9        257.55        258.71         7.74 o
  -5   3   9        205.50        203.66         6.45 o
  -4   3   9         16.34         15.82         1.41 o
  -3   3   9        544.20        544.14         7.57 o
  -2   3   9        260.20        258.43         4.56 o
  -1   3   9        126.33        127.76         3.26 o
   0   3   9         66.96         85.64         2.36 o
   1   3   9         46.45         48.09         1.92 o
   2   3   9        100.91        100.83         5.65 o
   4   3   9          8.11          8.20         1.01 o
   5   3   9         76.73         68.32         2.95 o
   6   3   9          7.33         22.04         1.67 o
  -7   4   9         54.60         51.81         3.60 o
  -6   4   9        194.17        176.53         6.51 o
  -5   4   9        360.02        370.26        10.69 o
  -4   4   9        136.49        130.93         5.55 o
  -3   4   9         42.36         38.30         2.18 o
  -2   4   9         30.29         26.33         1.76 o
  -1   4   9        162.81        158.60         3.93 o
   0   4   9          4.96          3.13         0.94 o
   1   4   9          0.55          0.31         0.51 o
   2   4   9         62.77         58.67         4.25 o
   3   4   9         57.83         51.75         3.06 o
   4   4   9          5.78          5.54         1.06 o
   5   4   9          3.95          1.54         0.73 o
   6   4   9          9.04         11.69         1.49 o
  -7   5   9         18.14         18.33         2.28 o
  -6   5   9          9.77         12.43         2.20 o
  -5   5   9        174.55        174.08         9.52 o
  -4   5   9        202.57        209.14         6.92 o
  -3   5   9         22.58         20.38         2.20 o
  -2   5   9         51.42         51.02         2.61 o
  -1   5   9        141.99        136.47         4.42 o
   0   5   9        212.02        218.94         5.73 o
   1   5   9        154.27        149.34         4.60 o
   2   5   9          1.01          1.37         0.94 o
   3   5   9        255.41        239.34         7.39 o
   4   5   9         63.39         58.40         3.15 o
   5   5   9          4.38          3.59         1.04 o
  -6   6   9         18.49         31.30         2.99 o
  -5   6   9         16.41         12.68         1.86 o
  -4   6   9        111.51        124.83         5.76 o
  -3   6   9         12.27         17.23         2.07 o
  -2   6   9         12.88         12.48         1.42 o
  -1   6   9         18.14         17.20         1.68 o
   0   6   9          0.51          5.40         1.13 o
   1   6   9          0.15         -0.17         0.80 o
   2   6   9         83.27         86.06         4.38 o
   3   6   9          4.06         23.27         2.41 o
   4   6   9         13.90         14.46         1.89 o
  -4   7   9         10.59          7.07         2.31 o
  -3   7   9        252.21        259.00         8.42 o
  -2   7   9         14.28         15.36         1.79 o
  -1   7   9          0.45          0.59         0.74 o
   0   7   9          0.02         -0.73         0.73 o
   1   7   9          0.07         -0.25         0.82 o
   2   7   9        122.95        127.41         5.69 o
  -3  -9  10          0.00          1.05         1.59 o
  -2  -9  10          2.61          3.80         1.21 o
  -1  -9  10        104.03        126.73         5.78 o
   0  -9  10         23.11         23.64         2.20 o
   1  -9  10          8.87          8.15         1.41 o
   2  -9  10         25.11         31.69         2.28 o
  -5  -8  10          2.33          3.04         1.07 o
  -4  -8  10        138.98        137.31         5.09 o
  -3  -8  10          0.82          0.44         0.70 o
  -2  -8  10         28.81         25.06         2.14 o
  -1  -8  10         24.71         22.58         2.00 o
   0  -8  10         63.89         67.87         3.07 o
   1  -8  10          2.06          2.62         0.77 o
   2  -8  10         44.72         57.16         2.91 o
   3  -8  10         33.39         26.35         2.05 o
   4  -8  10          1.84          1.05         0.70 o
  -6  -7  10        108.77        127.24         4.49 o
  -5  -7  10          6.86          4.65         0.86 o
  -4  -7  10         21.94         16.17         1.66 o
  -3  -7  10          1.07          1.90         0.80 o
  -2  -7  10        228.05        208.62         6.87 o
  -1  -7  10        237.51        232.12         7.29 o
   0  -7  10        250.37        243.67         5.75 o
   1  -7  10        149.29        155.21         4.54 o
   2  -7  10        449.23        420.43         8.29 o
   3  -7  10          9.45          9.57         1.19 o
   4  -7  10          1.28          2.15         0.81 o
   5  -7  10         68.64         88.49         5.06 o
  -7  -6  10          2.48          5.25         0.98 o
  -6  -6  10         52.71         42.11         2.21 o
  -5  -6  10        267.91        266.18         5.63 o
  -4  -6  10          0.52          0.83         0.71 o
  -3  -6  10        483.09        438.41         7.82 o
  -2  -6  10         50.77         59.28         2.79 o
  -1  -6  10          5.65          7.80         1.35 o
   0  -6  10          6.88          5.37         0.88 o
   1  -6  10        129.36        130.45         3.05 o
   2  -6  10        194.47        212.22         4.13 o
   3  -6  10         37.54         34.60         1.64 o
   4  -6  10         28.41         27.07         1.78 o
   5  -6  10         83.02         79.24         3.19 o
   6  -6  10         22.55         23.54         2.00 o
  -7  -5  10          9.21          8.65         1.05 o
  -6  -5  10          0.16          0.18         0.53 o
  -5  -5  10         11.74         12.50         1.14 o
  -4  -5  10         15.95         15.64         1.42 o
  -3  -5  10         52.54         48.64         1.95 o
  -2  -5  10         10.87         12.72         1.27 o
  -1  -5  10        552.49        545.75         7.77 o
   0  -5  10        137.92        128.11         3.22 o
   1  -5  10        190.54        190.31         3.77 o
   2  -5  10        416.35        415.37         5.81 o
   3  -5  10         18.57         18.18         1.28 o
   4  -5  10          0.58          0.51         0.58 o
   5  -5  10         58.67         52.65         2.50 o
   6  -5  10         54.89         50.58         2.82 o
  -8  -4  10         71.47         84.40         4.10 o
  -7  -4  10         22.22         21.12         1.70 o
  -6  -4  10        356.78        315.48         7.11 o
  -5  -4  10         16.71          9.47         0.95 o
  -4  -4  10          0.54          1.29         0.55 o
  -3  -4  10          9.39          9.53         0.77 o
  -2  -4  10         66.81         61.71         1.99 o
  -1  -4  10        145.08        141.58         3.19 o
   0  -4  10        191.08        185.28         3.77 o
   1  -4  10         69.34         61.63         2.10 o
   2  -4  10         67.48         58.97         2.11 o
   3  -4  10         75.44         67.00         2.31 o
   4  -4  10          2.19          2.81         0.63 o
   5  -4  10        133.68        134.72         4.98 o
   6  -4  10        171.18        172.33         5.12 o
   7  -4  10          8.16         12.57         1.49 o
  -8  -3  10        249.51        294.03         6.34 o
  -7  -3  10         35.58         33.71         1.89 o
  -6  -3  10        136.77        119.91         3.11 o
  -5  -3  10        414.55        396.52         5.91 o
  -4  -3  10        841.77        830.39        14.53 o
  -3  -3  10         45.16         37.80         1.28 o
  -2  -3  10        182.35        179.41         2.92 o
  -1  -3  10          7.46          3.32         0.48 o
   0  -3  10        471.34        487.09        12.89 o
   1  -3  10        300.37        300.50         5.43 o
   2  -3  10        165.17        169.46         3.62 o
   3  -3  10         39.06         37.46         1.95 o
   4  -3  10          3.52          2.39         0.59 o
   5  -3  10        157.28        156.41         4.14 o
   6  -3  10          3.42          3.60         0.85 o
   7  -3  10         43.37         48.09         4.49 o
  -8  -2  10         83.76         92.85         3.36 o
  -7  -2  10         59.60         49.71         2.26 o
  -6  -2  10        210.59        190.43         4.35 o
  -5  -2  10          1.82          2.89         0.52 o
  -4  -2  10        223.64        201.87         3.58 o
  -3  -2  10        217.88        214.45         3.50 o
  -2  -2  10         83.38         88.16         1.71 o
  -1  -2  10        247.81        222.67         3.37 o
   0  -2  10         29.65         29.48         1.74 o
   1  -2  10        460.37        457.63         6.99 o
   2  -2  10        111.23        120.85         2.87 o
   3  -2  10        266.33        271.98         5.51 o
   4  -2  10        233.50        231.13         5.41 o
   5  -2  10        451.26        444.97         8.27 o
   6  -2  10        101.99        107.16         3.86 o
   7  -2  10         58.29         55.69         3.31 o
  -9  -1  10          0.08          0.75         0.70 o
  -8  -1  10         17.43         15.90         1.88 o
  -7  -1  10        235.54        240.22         5.78 o
  -6  -1  10          1.15          1.85         0.65 o
  -5  -1  10        655.76        628.77         9.72 o
  -4  -1  10         72.90         72.15         2.19 o
  -3  -1  10          7.88          5.80         0.44 o
  -2  -1  10        337.35        367.70         4.52 o
  -1  -1  10         18.79         12.20         0.56 o
   0  -1  10        143.64        142.01         4.09 o
   1  -1  10         88.49         97.04         2.30 o
   2  -1  10         37.21         37.20         1.25 o
   3  -1  10        184.83        181.28         4.23 o
   4  -1  10        149.39        138.23         3.86 o
   5  -1  10        469.39        463.71         8.75 o
   6  -1  10        109.41        111.37         3.89 o
   7  -1  10        137.15        139.42         5.28 o
  -9   0  10          0.09          0.30         0.77 o
  -8   0  10          0.23          1.18         0.60 o
  -7   0  10          1.46          1.99         0.74 o
  -6   0  10          0.88          0.81         0.54 o
  -5   0  10        207.79        205.93         4.24 o
  -4   0  10         18.18         18.66         0.99 o
  -3   0  10         92.06         89.82         1.77 o
  -2   0  10         39.84         43.61         1.16 o
  -1   0  10        127.72        143.45         2.71 o
   0   0  10         89.78        121.18         2.57 o
   1   0  10          0.30          0.50         0.26 o
   2   0  10          0.59          0.44         0.30 o
   3   0  10        387.89        375.43         5.90 o
   4   0  10       1360.07       1355.35        17.91 o
   5   0  10        107.50        103.54         4.57 o
   6   0  10          3.73          3.78         0.97 o
   7   0  10         29.50         37.32         4.67 o
  -8   1  10         61.98         63.24         2.70 o
  -7   1  10          1.67          1.74         0.68 o
  -6   1  10          3.44          3.15         0.60 o
  -5   1  10         77.75         89.08         2.46 o
  -4   1  10          6.59          4.43         0.49 o
  -3   1  10         22.32         22.05         1.06 o
  -2   1  10        249.72        268.46         4.05 o
  -1   1  10         45.10         33.52         1.20 o
   0   1  10         34.52         23.27         1.00 o
   1   1  10          3.27          3.23         0.44 o
   2   1  10         32.16         32.69         1.46 o
   3   1  10        387.64        362.86         7.37 o
   4   1  10        713.21        686.43        11.73 o
   5   1  10         90.04         86.86         3.61 o
   6   1  10          4.69          3.16         0.97 o
   7   1  10          3.83          5.66         1.41 o
  -8   2  10          3.09          2.20         0.89 o
  -7   2  10         93.63         96.64         3.57 o
  -6   2  10         32.12         33.00         1.96 o
  -5   2  10         46.28         49.84         2.22 o
  -4   2  10          4.66          3.52         0.74 o
  -3   2  10          6.09          3.81         0.76 o
  -2   2  10          9.60          6.37         0.77 o
  -1   2  10         44.87         45.23         1.80 o
   0   2  10        101.33         97.04         3.69 o
   1   2  10         34.83         41.00         1.43 o
   2   2  10          5.61          8.48         1.04 o
   3   2  10          1.93          2.90         1.24 o
   4   2  10          1.89          2.86         0.77 o
   5   2  10          0.15          0.15         0.67 o
   6   2  10        102.94        108.38         3.94 o
  -8   3  10          5.66          3.31         1.21 o
  -7   3  10         32.45         30.27         2.69 o
  -6   3  10         43.30         42.99         3.01 o
  -5   3  10         22.56         20.86         2.06 o
  -4   3  10          8.87          6.55         0.85 o
  -3   3  10        204.26        191.39         3.97 o
  -2   3  10        367.34        341.31         5.58 o
  -1   3  10         23.10         17.89         1.22 o
   0   3  10         15.02         16.22         1.06 o
   1   3  10       1704.26       1677.59        19.65 o
   2   3  10         45.03         47.70         3.21 o
   3   3  10        321.89        310.73         6.99 o
   4   3  10          0.20          0.23         0.60 o
   5   3  10          0.01         -0.20         0.65 o
   6   3  10          0.46          0.26         0.63 o
  -7   4  10          0.50          1.78         0.94 o
  -6   4  10         59.85         61.47         3.82 o
  -5   4  10        133.66        131.30         5.39 o
  -4   4  10         37.28         34.40         2.22 o
  -3   4  10         55.03         51.14         2.31 o
  -2   4  10        111.87        109.74         3.76 o
  -1   4  10         34.52         36.01         2.22 o
   0   4  10        198.95        193.37         4.57 o
   1   4  10        104.50        103.03         3.58 o
   2   4  10         36.33         34.91         2.53 o
   3   4  10         50.06         48.12         3.04 o
   4   4  10          0.24         -0.12         1.25 o
   5   4  10         46.82         48.68         3.29 o
  -6   5  10         38.86         37.18         3.31 o
  -5   5  10          0.17          0.42         0.82 o
  -4   5  10        240.21        227.01         7.77 o
  -3   5  10         10.39         13.37         1.66 o
  -2   5  10         16.90         15.32         1.51 o
  -1   5  10         22.36         23.73         1.85 o
   0   5  10         67.03         67.21         3.62 o
   1   5  10         13.39         13.74         1.72 o
   2   5  10          9.28         10.67         1.53 o
   3   5  10         19.39         16.55         1.91 o
   4   5  10          2.21          2.18         1.03 o
   5   5  10         35.64         32.00         2.80 o
  -5   6  10          0.00          1.85         1.04 o
  -4   6  10          0.18          0.77         0.84 o
  -3   6  10         61.29         65.57         3.32 o
  -2   6  10          2.15          1.18         0.68 o
  -1   6  10         22.08         24.14         1.99 o
   0   6  10          0.36          0.53         0.73 o
   1   6  10        255.44        272.05         8.32 o
   2   6  10        154.99        144.95         5.90 o
   3   6  10         15.16         13.58         1.84 o
  -3   7  10          5.81          6.74         1.26 o
  -2   7  10        177.68        184.67         6.05 o
  -1   7  10         28.55         27.77         2.28 o
   0   7  10        142.41        150.09         5.34 o
   1   7  10          0.00          0.49         1.00 o
   2   7  10         20.31         23.57         3.31 o
  -2  -9  11         62.65         58.37         3.96 o
  -1  -9  11         26.97         28.79         2.39 o
   0  -9  11         37.93         56.48         4.03 o
   1  -9  11         35.79         32.43         2.32 o
  -5  -8  11        126.66        168.15         6.92 o
  -4  -8  11          0.33         -0.26         0.60 o
  -3  -8  11          0.35          2.78         1.04 o
  -2  -8  11         12.59         17.76         1.91 o
  -1  -8  11          3.06          3.31         0.94 o
   0  -8  11          1.81          2.69         0.81 o
   1  -8  11         28.30         31.06         2.11 o
   2  -8  11        232.98        215.36         7.15 o
   3  -8  11        115.12        106.54         4.18 o
  -6  -7  11         65.10         72.88         3.40 o
  -5  -7  11          7.25         10.03         1.13 o
  -4  -7  11         12.75         20.80         1.87 o
  -3  -7  11         28.13         22.65         1.90 o
  -2  -7  11          0.91          1.11         0.98 o
  -1  -7  11         51.39         56.19         3.46 o
   0  -7  11         78.17         79.55         3.18 o
   1  -7  11        186.62        184.89         5.08 o
   2  -7  11          1.71          0.80         0.63 o
   3  -7  11          2.53          3.04         0.80 o
   4  -7  11          1.09          0.42         0.77 o
   5  -7  11         39.41         49.44         3.28 o
  -7  -6  11         61.60         61.57         3.86 o
  -6  -6  11          0.38          0.71         0.78 o
  -5  -6  11          0.08          1.37         0.62 o
  -4  -6  11         57.50         50.06         2.22 o
  -3  -6  11         65.87         59.23         2.56 o
  -2  -6  11         82.81         80.09         3.48 o
  -1  -6  11          6.95          5.29         0.80 o
   0  -6  11       1070.45       1075.82        13.47 o
   1  -6  11         10.25         14.83         1.23 o
   2  -6  11         41.69         36.28         1.66 o
   3  -6  11          0.48          0.36         0.50 o
   4  -6  11          1.20          2.02         0.69 o
   5  -6  11        196.23        206.45         5.42 o
  -7  -5  11          0.25          0.50         0.64 o
  -6  -5  11         14.37         14.18         1.27 o
  -5  -5  11         64.45         50.74         2.64 o
  -4  -5  11         22.64         18.50         1.31 o
  -3  -5  11         92.87         98.76         2.89 o
  -2  -5  11          4.06          4.69         0.79 o
  -1  -5  11       1404.37       1310.29        15.09 o
   0  -5  11        812.36        795.68        10.39 o
   1  -5  11        198.51        208.19         4.09 o
   2  -5  11        282.73        253.85         4.84 o
   3  -5  11          9.91          7.28         0.91 o
   4  -5  11         25.48         25.40         1.86 o
   5  -5  11         21.81         23.05         1.87 o
   6  -5  11        148.23        147.31         4.99 o
  -8  -4  11         18.11         20.69         2.42 o
  -7  -4  11         30.20         31.89         2.09 o
  -6  -4  11          0.37          1.35         0.90 o
  -5  -4  11        541.43        492.71         8.40 o
  -4  -4  11         56.83         57.62         2.17 o
  -3  -4  11         34.54         30.78         1.38 o
  -2  -4  11         66.92         66.44         2.16 o
  -1  -4  11         23.56         15.43         1.41 o
   0  -4  11         15.69         11.77         0.94 o
   1  -4  11         21.61         20.64         1.28 o
   2  -4  11          0.27          0.50         0.47 o
   3  -4  11         34.69         36.42         1.99 o
   4  -4  11         67.80         63.97         2.54 o
   5  -4  11         61.25         64.94         2.71 o
   6  -4  11          7.06          6.71         1.05 o
  -8  -3  11          3.37          2.24         0.77 o
  -7  -3  11         47.77         45.91         2.24 o
  -6  -3  11         12.19         12.28         1.11 o
  -5  -3  11        609.46        603.00         7.90 o
  -4  -3  11        254.50        230.66         4.05 o
  -3  -3  11         76.60         70.80         1.82 o
  -2  -3  11          0.55          0.29         0.34 o
  -1  -3  11        624.55        617.83         8.05 o
   0  -3  11        129.16        133.16         3.05 o
   1  -3  11         62.42         48.40         2.01 o
   2  -3  11         68.60         72.59         2.36 o
   3  -3  11          0.06          0.40         0.58 o
   4  -3  11         81.03         85.61         2.90 o
   5  -3  11         20.69         18.60         1.46 o
   6  -3  11         46.45         46.01         2.60 o
   7  -3  11          3.24          3.20         1.31 o
  -8  -2  11         65.89         67.68         3.16 o
  -7  -2  11         84.79         84.85         3.16 o
  -6  -2  11         36.31         34.54         1.81 o
  -5  -2  11         10.16         10.97         0.98 o
  -4  -2  11        181.31        169.88         3.64 o
  -3  -2  11        216.25        194.44         3.38 o
  -2  -2  11        180.54        187.73         2.76 o
  -1  -2  11        359.97        389.55         5.70 o
   0  -2  11         51.70         48.93         1.71 o
   1  -2  11         36.19         34.09         1.60 o
   2  -2  11        106.49        118.29         3.16 o
   3  -2  11        104.84        111.44         3.40 o
   4  -2  11          4.59          5.51         0.89 o
   5  -2  11        224.00        219.41         5.06 o
   6  -2  11        102.03        104.37         3.89 o
   7  -2  11          0.02          0.08         0.88 o
  -8  -1  11        164.23        175.20         5.18 o
  -7  -1  11         40.69         38.60         2.24 o
  -6  -1  11        159.71        159.42         4.39 o
  -5  -1  11         54.55         54.30         2.31 o
  -4  -1  11         28.91         25.63         1.32 o
  -3  -1  11         48.47         51.06         1.42 o
  -2  -1  11          9.76          9.52         0.67 o
  -1  -1  11         96.58        110.84         2.29 o
   0  -1  11        120.09        119.01         3.03 o
   1  -1  11        422.99        424.40         6.01 o
   2  -1  11        254.65        240.23         4.09 o
   3  -1  11        432.92        436.06         7.47 o
   4  -1  11         56.18         59.88         2.55 o
   5  -1  11          9.07          9.38         1.28 o
   6  -1  11          0.33          1.45         1.17 o
   7  -1  11        122.73        116.86         5.74 o
  -8   0  11         60.63         63.48         3.05 o
  -7   0  11         14.49         11.38         1.22 o
  -6   0  11        102.18        107.86         3.52 o
  -5   0  11        162.12        154.42         3.67 o
  -4   0  11          7.80          6.41         0.71 o
  -3   0  11         39.54         43.88         1.39 o
  -2   0  11        198.31        190.90         2.94 o
  -1   0  11         60.84         67.38         1.89 o
   1   0  11          1.52          2.56         0.42 o
   2   0  11         88.11         77.38         2.37 o
   3   0  11        591.51        577.03         9.02 o
   4   0  11         14.37         13.79         1.39 o
   5   0  11          7.55          8.67         1.41 o
   6   0  11          0.41          0.82         0.77 o
   7   0  11        173.99        207.49         7.81 o
  -8   1  11          0.18          2.15         0.72 o
  -7   1  11         23.35         28.54         1.73 o
  -6   1  11         97.22         96.14         3.39 o
  -5   1  11        624.51        608.12         8.69 o
  -4   1  11        127.88        129.56         3.20 o
  -3   1  11         28.79         28.74         1.15 o
  -2   1  11        358.52        360.06         7.09 o
  -1   1  11          3.46          3.88         0.59 o
   0   1  11         99.99        102.33         2.26 o
   1   1  11        144.12        148.33         2.88 o
   2   1  11        398.41        373.61         6.71 o
   3   1  11        164.30        160.12         4.68 o
   4   1  11          2.11          1.29         0.79 o
   5   1  11         38.28         34.33         2.35 o
   6   1  11          0.16          0.14         0.74 o
  -8   2  11          2.75          2.60         0.96 o
  -7   2  11          2.10          3.57         0.84 o
  -6   2  11         60.45         60.55         2.45 o
  -5   2  11         40.47         37.34         1.82 o
  -4   2  11        178.13        171.80         3.73 o
  -3   2  11        186.23        187.36         3.83 o
  -2   2  11         94.68         85.69         2.64 o
  -1   2  11         12.95         13.11         1.04 o
   0   2  11         33.08         34.47         1.48 o
   1   2  11          0.02          0.03         0.42 o
   2   2  11       4511.48       4405.68        52.04 o
   3   2  11          3.00          1.97         0.74 o
   4   2  11          3.60          3.20         0.75 o
   5   2  11        205.82        192.26         5.84 o
   6   2  11          1.38          1.47         0.74 o
  -7   3  11          0.01          0.47         0.74 o
  -6   3  11         81.79         80.96         4.20 o
  -5   3  11        115.46        115.91         4.86 o
  -4   3  11         61.29         68.32         2.94 o
  -3   3  11        284.42        282.72         6.08 o
  -2   3  11          7.33          7.75         0.87 o
  -1   3  11          2.00          1.95         0.56 o
   0   3  11          0.12          0.10         0.47 o
   1   3  11        810.61        802.64        10.27 o
   2   3  11        123.38        107.26         4.75 o
   3   3  11         93.87         91.87         3.64 o
   4   3  11          4.89          4.56         0.95 o
   5   3  11        134.02        126.35         4.74 o
   6   3  11         23.14         22.21         1.87 o
  -7   4  11         92.77         98.27         5.11 o
  -6   4  11          0.07         -0.50         0.85 o
  -5   4  11         18.64         19.94         2.14 o
  -4   4  11          2.61          3.74         0.92 o
  -3   4  11          4.90          5.42         0.84 o
  -2   4  11          9.78         11.53         1.72 o
  -1   4  11        303.56        310.05         6.15 o
   0   4  11         39.03         44.10         2.12 o
   1   4  11         86.97         85.28         4.00 o
   2   4  11        280.01        265.23         8.53 o
   3   4  11          1.25          0.83         1.02 o
   4   4  11         18.23         22.38         2.22 o
   5   4  11          9.55         13.90         1.90 o
  -6   5  11          9.03          7.89         1.52 o
  -5   5  11         11.36         12.76         1.54 o
  -4   5  11        196.20        180.80         5.64 o
  -3   5  11         17.99         19.05         1.98 o
  -2   5  11        242.22        239.83         6.34 o
  -1   5  11        306.74        297.53         7.19 o
   0   5  11         84.32         86.56         3.59 o
   1   5  11         96.78         98.09         5.06 o
   2   5  11         11.10         12.76         1.74 o
   3   5  11         33.74         35.57         2.85 o
   4   5  11         60.43         68.73         4.09 o
  -5   6  11         12.49         14.45         1.69 o
  -4   6  11         19.45         15.52         1.90 o
  -3   6  11         13.34         13.42         1.54 o
  -2   6  11        132.69        135.86         6.94 o
  -1   6  11         47.47         50.52         2.90 o
   0   6  11          2.02          1.29         0.67 o
   1   6  11         40.31         42.53         3.17 o
   2   6  11         15.67         15.42         2.82 o
   3   6  11          3.90          5.04         1.29 o
  -2   7  11         72.15         75.06         3.78 o
  -1   7  11         51.67         47.38         3.00 o
   0   7  11         43.15         46.57         3.52 o
  -2  -9  12         22.79         22.80         2.20 o
  -1  -9  12         44.96         47.40         3.58 o
   0  -9  12         34.91         37.67         2.82 o
  -4  -8  12         49.98         51.85         3.14 o
  -3  -8  12          0.19         -0.20         0.75 o
  -2  -8  12         12.62         13.47         1.88 o
  -1  -8  12         86.85         86.98         4.06 o
   0  -8  12         12.48         10.07         1.46 o
   1  -8  12        106.48        107.53         4.07 o
   2  -8  12          1.69          2.86         1.02 o
   3  -8  12         24.93         32.99         2.35 o
  -5  -7  12         40.96         40.39         2.21 o
  -4  -7  12          0.05          1.03         0.61 o
  -3  -7  12          1.23          0.95         0.70 o
  -2  -7  12          8.55          4.83         1.31 o
  -1  -7  12         50.24         50.40         3.32 o
   0  -7  12         54.77         48.63         2.81 o
   1  -7  12        158.86        160.50         4.39 o
   2  -7  12         31.81         33.76         2.00 o
   3  -7  12          7.23         11.58         1.50 o
   4  -7  12          0.54          1.52         0.97 o
  -6  -6  12         34.53         51.12         2.49 o
  -5  -6  12          3.15          7.59         0.97 o
  -4  -6  12         16.70         11.70         1.13 o
  -3  -6  12         72.24         73.00         2.91 o
  -2  -6  12        161.61        162.56         7.44 o
  -1  -6  12        170.10        158.62         4.40 o
   0  -6  12         11.18         17.10         1.48 o
   1  -6  12         99.47         84.16         2.93 o
   2  -6  12         13.46         12.22         1.08 o
   3  -6  12         90.12         89.15         3.22 o
   4  -6  12          0.14          0.52         0.72 o
   5  -6  12          4.06          5.06         0.97 o
  -7  -5  12         11.63          7.46         1.26 o
  -6  -5  12         21.70         16.75         1.39 o
  -5  -5  12         24.00         17.96         1.39 o
  -4  -5  12          6.78          6.90         0.85 o
  -3  -5  12          1.83          0.99         0.55 o
  -2  -5  12        148.55        133.80         3.83 o
  -1  -5  12          5.12          4.79         0.74 o
   0  -5  12         43.75         40.08         1.85 o
   1  -5  12         10.55         11.70         0.97 o
   2  -5  12        175.05        179.92         3.98 o
   3  -5  12        381.28        383.41         8.72 o
   4  -5  12         89.74         84.65         3.47 o
   5  -5  12         43.11         44.36         2.66 o
   6  -5  12          0.23          1.48         0.77 o
  -7  -4  12         51.62         46.75         2.59 o
  -6  -4  12          1.08          0.47         0.55 o
  -5  -4  12        294.73        284.15         5.55 o
  -4  -4  12         34.51         31.29         1.62 o
  -3  -4  12        374.00        367.09         5.56 o
  -2  -4  12       1495.61       1461.86        16.20 o
  -1  -4  12       1080.94       1016.75        12.23 o
   0  -4  12        160.32        154.17         3.60 o
   1  -4  12          5.32          3.93         0.57 o
   2  -4  12         19.44         18.22         1.26 o
   3  -4  12          5.13          7.24         0.98 o
   4  -4  12         74.33         74.45         2.82 o
   5  -4  12          0.90          0.52         0.62 o
   6  -4  12         27.23         28.81         2.11 o
  -8  -3  12         75.59         79.43         3.51 o
  -7  -3  12         23.11         16.26         1.38 o
  -6  -3  12         85.81         85.59         2.95 o
  -5  -3  12        264.01        255.73         5.07 o
  -4  -3  12          0.00          0.57         0.45 o
  -3  -3  12        388.70        386.92         5.39 o
  -2  -3  12        711.06        665.58         8.61 o
  -1  -3  12        129.03        134.45         4.16 o
   0  -3  12         73.17         65.87         2.16 o
   1  -3  12          4.79          4.17         0.70 o
   2  -3  12         10.95          7.62         0.81 o
   3  -3  12         96.84        108.66         3.27 o
   4  -3  12         32.66         32.09         1.84 o
   5  -3  12         37.81         36.26         2.04 o
   6  -3  12         86.96         88.11         4.41 o
  -8  -2  12         10.80          8.49         1.23 o
  -7  -2  12         65.21         64.23         2.95 o
  -6  -2  12         44.88         45.37         2.30 o
  -5  -2  12         25.27         22.72         1.38 o
  -4  -2  12        229.53        231.91         6.01 o
  -3  -2  12        451.46        435.59         6.45 o
  -2  -2  12        461.49        446.01         8.21 o
  -1  -2  12         81.94         79.53         2.22 o
   0  -2  12         62.34         62.91         2.23 o
   1  -2  12        273.98        293.36         5.53 o
   2  -2  12          3.18          3.58         0.62 o
   3  -2  12          3.44          1.55         0.76 o
   4  -2  12         20.85         22.72         1.66 o
   5  -2  12        160.97        166.29         4.43 o
   6  -2  12         69.05         73.32         3.35 o
  -8  -1  12          8.56          6.11         1.11 o
  -7  -1  12          1.46          2.42         0.75 o
  -6  -1  12         22.54         22.89         1.65 o
  -5  -1  12          4.61          4.28         0.76 o
  -4  -1  12          1.00          3.00         0.64 o
  -3  -1  12        453.08        446.86         7.58 o
  -2  -1  12          0.10          0.50         0.35 o
  -1  -1  12          3.74          2.59         0.52 o
   0  -1  12         47.28         44.12         1.93 o
   1  -1  12         61.76         57.24         2.56 o
   2  -1  12         47.84         44.23         1.83 o
   3  -1  12          6.10          7.00         1.05 o
   4  -1  12          7.10          6.35         1.39 o
   5  -1  12          7.07          8.61         1.90 o
   6  -1  12          0.87          1.65         1.37 o
  -8   0  12          2.06          4.65         0.95 o
  -7   0  12        227.98        216.42         5.59 o
  -6   0  12        276.00        280.22         6.59 o
  -5   0  12        174.83        173.23         4.37 o
  -4   0  12        167.30        168.74         4.63 o
  -3   0  12         53.46         57.26         1.80 o
  -2   0  12         17.13         15.70         1.09 o
  -1   0  12        281.63        296.99         6.36 o
   1   0  12          2.10          2.43         0.43 o
   2   0  12        145.58        144.80         3.47 o
   4   0  12          5.17          8.96         1.24 o
   5   0  12          0.49          1.81         0.94 o
   6   0  12         37.70         39.05         2.86 o
  -8   1  12         34.99         34.23         2.62 o
  -7   1  12          0.10          0.58         0.67 o
  -6   1  12        336.51        318.72         8.73 o
  -5   1  12         12.63         13.42         1.22 o
  -4   1  12        401.22        398.68         7.19 o
  -3   1  12         85.44         97.56         2.24 o
  -2   1  12        172.56        158.50         3.06 o
  -1   1  12          7.74          6.09         0.59 o
   0   1  12        171.89        173.71         3.51 o
   1   1  12        717.78        719.82        10.38 o
   2   1  12         57.11         55.17         2.37 o
   3   1  12         89.01         86.14         3.43 o
   4   1  12         33.57         31.17         2.16 o
   5   1  12          3.37          2.65         0.87 o
   6   1  12         16.49         15.65         2.11 o
  -8   2  12        126.38        144.31         5.56 o
  -7   2  12          0.05          0.51         0.63 o
  -6   2  12          1.47          1.84         0.75 o
  -5   2  12          4.94          5.74         0.90 o
  -4   2  12         51.08         52.14         2.08 o
  -3   2  12        109.72        102.29         2.62 o
  -2   2  12        155.71        150.20         3.41 o
  -1   2  12        105.27        104.38         3.10 o
   0   2  12        280.12        273.30         4.81 o
   1   2  12        718.22        693.80        10.96 o
   2   2  12         26.15         26.48         1.87 o
   3   2  12        102.09         95.61         3.72 o
   4   2  12          0.00          0.49         0.62 o
   5   2  12         61.63         69.21         3.49 o
   6   2  12          1.17          2.22         0.77 o
  -7   3  12          3.74          2.81         1.06 o
  -6   3  12         34.40         43.14         2.73 o
  -5   3  12         48.60         50.54         3.21 o
  -4   3  12          0.89          1.43         0.57 o
  -3   3  12         29.24         33.68         1.68 o
  -2   3  12         71.45         70.10         2.60 o
  -1   3  12          1.64          1.65         0.54 o
   1   3  12        304.66        287.43         6.72 o
   2   3  12        105.91        105.40         4.60 o
   4   3  12          0.97         -0.27         0.75 o
   5   3  12          5.41         12.13         1.78 o
  -6   4  12         46.80         48.59         3.43 o
  -5   4  12        292.81        285.47        13.79 o
  -4   4  12        141.75        140.72         4.75 o
  -3   4  12         20.27         20.76         1.68 o
  -2   4  12         48.12         46.05         2.51 o
  -1   4  12         15.99         14.85         1.45 o
   0   4  12        174.59        176.23         4.55 o
   1   4  12         83.99         76.59         3.91 o
   2   4  12        153.46        151.39         5.72 o
   3   4  12         39.56         34.83         3.45 o
   4   4  12         18.22         42.47         3.22 o
  -5   5  12         39.80         42.25         3.30 o
  -4   5  12        338.44        335.89         8.18 o
  -3   5  12          9.27          8.71         1.21 o
  -2   5  12         28.18         27.44         2.07 o
  -1   5  12        174.96        182.88         5.53 o
   0   5  12         99.30         98.89         3.96 o
   1   5  12          0.02         -0.59         0.94 o
   2   5  12          5.78          8.61         1.52 o
   3   5  12          4.25          7.82         1.63 o
  -4   6  12          3.85          3.60         1.08 o
  -3   6  12        320.42        359.67        14.23 o
  -2   6  12         37.15         39.58         2.66 o
  -1   6  12         68.80         66.82         3.51 o
   0   6  12        285.19        287.83         8.86 o
   1   6  12         62.09         56.25         3.74 o
   2   6  12         25.48         23.14         3.26 o
  -4  -8  13          2.21          1.54         1.15 o
  -3  -8  13         21.94         21.62         2.03 o
  -2  -8  13         48.00         50.02         3.59 o
  -1  -8  13        110.61        115.13         4.77 o
   0  -8  13         78.47         99.76         4.43 o
   1  -8  13          4.41          6.23         1.09 o
   2  -8  13         43.04         44.00         2.65 o
  -5  -7  13         18.42         25.63         1.78 o
  -4  -7  13          2.64         -0.42         0.67 o
  -3  -7  13        100.51         99.60         4.11 o
  -2  -7  13         50.01         40.28         3.12 o
  -1  -7  13          0.12          0.02         0.85 o
   0  -7  13          0.00          0.44         0.71 o
   1  -7  13         31.62         37.70         2.13 o
   2  -7  13         38.93         33.50         1.89 o
   3  -7  13         31.82         38.84         2.57 o
   4  -7  13         37.13         42.07         2.50 o
  -6  -6  13          4.84          3.08         0.93 o
  -5  -6  13         51.04         53.13         2.46 o
  -4  -6  13          9.81          7.92         1.07 o
  -3  -6  13         86.23         70.67         3.35 o
  -2  -6  13         23.17         17.36         1.69 o
  -1  -6  13         28.89         25.94         1.85 o
   0  -6  13         10.48         11.63         1.22 o
   1  -6  13        425.46        425.40         7.49 o
   2  -6  13         58.38         55.63         2.29 o
   3  -6  13          0.64          1.11         0.71 o
   4  -6  13         45.45         41.85         2.63 o
  -7  -5  13         26.41         39.44         2.48 o
  -6  -5  13          2.36          5.09         0.99 o
  -5  -5  13        124.95        123.39         3.65 o
  -4  -5  13         22.56         22.10         1.44 o
  -3  -5  13         15.10         15.28         1.16 o
  -2  -5  13        379.98        359.05         6.20 o
  -1  -5  13        634.83        610.58         8.87 o
   0  -5  13         59.36         60.25         2.35 o
   1  -5  13         20.65         20.65         1.31 o
   2  -5  13        440.99        443.72         6.98 o
   3  -5  13          0.52          0.92         0.66 o
   4  -5  13         37.15         36.56         2.33 o
   5  -5  13         21.71         25.66         2.87 o
  -7  -4  13          1.13          1.20         0.71 o
  -6  -4  13          1.16          1.70         0.70 o
  -5  -4  13         26.56         22.95         1.69 o
  -4  -4  13         11.42         11.15         1.12 o
  -3  -4  13        105.05         99.04         2.84 o
  -2  -4  13        155.08        155.59         4.07 o
  -1  -4  13        203.72        213.40         4.42 o
   0  -4  13        194.25        198.25         4.26 o
   1  -4  13          0.03          0.46         0.44 o
   2  -4  13        107.11        103.05         3.15 o
   3  -4  13        100.80         91.53         3.14 o
   4  -4  13          3.09          2.92         0.77 o
   5  -4  13         22.20         23.48         1.89 o
   6  -4  13          2.57          3.64         0.98 o
  -8  -3  13         44.03         50.49         2.85 o
  -7  -3  13         59.62         69.48         3.29 o
  -6  -3  13         15.39         14.83         1.62 o
  -5  -3  13         11.70         10.80         1.03 o
  -4  -3  13        327.21        321.75         5.65 o
  -3  -3  13         97.96         92.39         2.68 o
  -2  -3  13        347.60        343.40         7.20 o
  -1  -3  13         94.88         84.81         2.49 o
   0  -3  13         22.32         18.18         1.17 o
   1  -3  13         52.02         55.63         2.32 o
   2  -3  13          0.85          0.73         0.59 o
   3  -3  13         24.33         21.60         1.49 o
   4  -3  13          7.58          5.07         0.86 o
   5  -3  13        231.06        236.98         5.62 o
   6  -3  13         51.36         50.16         2.82 o
  -8  -2  13         14.04         16.97         2.12 o
  -7  -2  13         72.36         82.14         3.37 o
  -6  -2  13          0.00          0.12         0.47 o
  -5  -2  13         36.70         33.15         1.91 o
  -4  -2  13        255.46        249.55         5.34 o
  -3  -2  13        290.17        281.58         5.07 o
  -2  -2  13        332.91        337.80         6.96 o
  -1  -2  13          0.02          0.39         0.41 o
   0  -2  13          1.08          1.99         0.56 o
   1  -2  13          0.78          3.02         0.59 o
   2  -2  13         65.67         66.44         2.92 o
   3  -2  13         35.37         37.65         2.04 o
   4  -2  13         51.23         48.75         2.84 o
   5  -2  13         40.63         39.67         2.39 o
   6  -2  13        238.72        244.42         7.28 o
  -8  -1  13         32.40         25.10         1.97 o
  -7  -1  13          2.40          2.33         0.65 o
  -6  -1  13         21.61         24.56         1.72 o
  -5  -1  13         21.50         22.02         1.54 o
  -4  -1  13        373.77        375.58         6.81 o
  -3  -1  13         68.26         65.50         2.15 o
  -2  -1  13          0.00          0.38         0.49 o
  -1  -1  13         19.18         21.12         1.32 o
   0  -1  13         32.03         33.06         1.66 o
   1  -1  13         12.59         16.78         1.07 o
   2  -1  13          0.98          1.37         0.50 o
   3  -1  13         93.30         88.36         3.60 o
   4  -1  13         11.11          7.00         1.36 o
   5  -1  13         63.95         61.87         3.88 o
   6  -1  13         25.52         28.71         2.42 o
  -8   0  13          5.90         11.40         1.55 o
  -7   0  13         86.69         80.51         3.84 o
  -6   0  13         14.20         16.03         1.68 o
  -5   0  13        646.43        667.44        15.33 o
  -4   0  13        227.56        205.63         5.48 o
  -3   0  13         28.89         24.80         1.33 o
  -2   0  13          0.02         -0.03         0.42 o
  -1   0  13          1.11          2.49         0.63 o
   1   0  13          0.43          0.01         0.41 o
   2   0  13         14.18         15.48         1.34 o
   3   0  13         15.75         16.64         2.35 o
   4   0  13          0.79          0.58         0.66 o
   5   0  13          5.25          3.97         1.17 o
   6   0  13          0.12         -0.35         0.78 o
  -7   1  13         18.44         22.41         1.79 o
  -6   1  13          9.36         11.15         1.26 o
  -5   1  13          6.22          4.84         0.86 o
  -4   1  13          7.50          7.31         0.95 o
  -3   1  13         98.89         97.72         2.53 o
  -2   1  13        100.62        104.82         2.74 o
  -1   1  13        160.29        155.53         3.42 o
   0   1  13          2.82          3.19         0.54 o
   1   1  13        107.79        108.48         3.31 o
   2   1  13          6.46          6.28         0.94 o
   3   1  13         24.26         23.60         1.85 o
   4   1  13        122.39        126.24         7.08 o
   5   1  13         46.14         50.33         3.78 o
  -7   2  13         51.57         53.88         3.66 o
  -6   2  13          8.91         11.47         1.53 o
  -5   2  13         10.11          9.21         1.26 o
  -4   2  13         54.51         60.35         2.58 o
  -3   2  13         16.64         15.73         1.05 o
  -2   2  13          7.47          4.55         0.64 o
  -1   2  13         39.56         37.88         1.68 o
   0   2  13          4.26          4.24         0.59 o
   1   2  13        130.69        126.91         4.14 o
   2   2  13         35.33         33.67         2.16 o
   3   2  13          4.67          5.21         0.96 o
   4   2  13        167.55        163.03         7.06 o
   5   2  13          1.76          0.31         0.68 o
  -7   3  13          0.47          1.01         0.98 o
  -6   3  13          4.63          4.26         1.24 o
  -5   3  13         14.54         14.52         1.60 o
  -4   3  13        138.34        148.40         4.69 o
  -3   3  13         19.03         17.83         1.37 o
  -2   3  13         29.78         28.59         1.67 o
  -1   3  13          0.39          1.06         0.51 o
   0   3  13          0.00          0.49         0.57 o
   1   3  13        724.21        702.67        12.27 o
   2   3  13        341.54        334.76         8.91 o
   3   3  13         36.18         41.58         3.67 o
   4   3  13          6.09          6.06         1.31 o
  -6   4  13         58.78         61.69         5.93 o
  -5   4  13         95.65        104.08         5.00 o
  -4   4  13        177.51        183.77         5.59 o
  -3   4  13         18.82         17.92         1.85 o
  -2   4  13         18.93         15.71         1.52 o
  -1   4  13         53.69         49.69         2.65 o
   0   4  13        314.99        313.15         6.53 o
   1   4  13         67.74         70.46         3.83 o
   2   4  13         70.79         60.83         3.66 o
   3   4  13        163.63        164.25         6.33 o
   4   4  13          2.16          1.86         1.05 o
  -5   5  13        402.40        399.83        13.87 o
  -4   5  13        101.54        108.92         5.08 o
  -3   5  13          9.61          9.45         1.54 o
  -2   5  13         54.94         49.63         3.09 o
  -1   5  13         99.93         91.78         4.11 o
   0   5  13        401.42        401.58        10.47 o
   1   5  13         36.81         31.35         4.37 o
   2   5  13         27.13         27.48         2.60 o
  -3   6  13         24.11         27.61         2.67 o
  -2   6  13        109.89        107.58         4.49 o
  -1   6  13          5.63          4.73         1.10 o
   0   6  13          1.95          3.90         1.18 o
  -3  -8  14          3.44          1.83         0.82 o
  -2  -8  14          5.53          6.12         1.38 o
  -1  -8  14        117.41        123.93         5.83 o
   0  -8  14         24.72         28.02         2.38 o
   1  -8  14         20.18         16.43         1.64 o
  -5  -7  14          0.11          0.87         0.59 o
  -4  -7  14         13.61         14.84         1.44 o
  -3  -7  14         24.12         36.99         2.51 o
  -2  -7  14          2.81          3.33         1.09 o
  -1  -7  14          0.01          1.53         0.94 o
   0  -7  14          0.79          5.80         1.14 o
   1  -7  14          1.19          0.81         0.49 o
   2  -7  14          9.06         10.07         1.11 o
   3  -7  14        259.20        267.06        10.59 o
  -6  -6  14         60.55         97.91         4.11 o
  -5  -6  14        142.81        158.95         4.44 o
  -4  -6  14          4.28          1.43         0.92 o
  -3  -6  14         45.95         41.01         2.25 o
  -2  -6  14        120.72        107.75         3.74 o
  -1  -6  14          0.90          1.20         0.57 o
   0  -6  14         32.35         30.21         1.98 o
   1  -6  14        157.33        163.04         4.37 o
   2  -6  14          9.52          9.53         1.00 o
   3  -6  14          2.21          2.90         0.89 o
   4  -6  14         22.95         21.85         2.07 o
  -6  -5  14         45.91         42.49         2.49 o
  -5  -5  14          3.56          2.24         1.19 o
  -4  -5  14          5.32          5.51         0.87 o
  -3  -5  14          0.69          0.67         0.60 o
  -2  -5  14         16.12         16.16         1.38 o
  -1  -5  14        432.17        439.55         8.04 o
   0  -5  14         80.69         78.92         2.76 o
   1  -5  14         67.43         68.88         2.44 o
   2  -5  14        381.69        384.95         7.14 o
   3  -5  14         72.62         75.95         3.37 o
   4  -5  14          5.38          5.27         0.98 o
   5  -5  14         43.10         42.85         2.70 o
  -7  -4  14          1.04         -0.14         0.75 o
  -6  -4  14        132.72        124.15         4.19 o
  -5  -4  14          4.81          6.63         1.12 o
  -4  -4  14         81.95         73.75         3.33 o
  -3  -4  14        108.56        102.43         3.86 o
  -2  -4  14         16.33         15.26         1.51 o
  -1  -4  14         47.49         47.91         2.01 o
   0  -4  14         18.94         17.09         1.52 o
   1  -4  14          0.11          0.10         0.43 o
   2  -4  14         48.87         59.95         2.76 o
   3  -4  14        123.39        114.63         3.65 o
   4  -4  14          6.07          6.38         1.10 o
   5  -4  14         39.36         42.51         2.66 o
  -7  -3  14         68.65         75.83         3.80 o
  -6  -3  14          4.83          3.86         0.98 o
  -5  -3  14          0.90          0.17         0.56 o
  -4  -3  14        123.50        118.84         3.63 o
  -3  -3  14        462.21        437.71         9.93 o
  -2  -3  14        122.17        107.14         3.81 o
  -1  -3  14         12.51         12.00         1.11 o
   0  -3  14         47.58         52.99         2.32 o
   1  -3  14         67.55         48.41         1.89 o
   2  -3  14        101.30         83.47         3.21 o
   3  -3  14          0.12         -0.60         0.60 o
   4  -3  14         74.13         80.73         3.56 o
   5  -3  14         13.35         15.60         1.60 o
  -7  -2  14         10.59         14.60         1.51 o
  -6  -2  14          7.90          6.65         1.00 o
  -5  -2  14         95.84         98.09         3.39 o
  -4  -2  14       1292.75       1287.56        19.20 o
  -3  -2  14        103.44         95.19         2.75 o
  -2  -2  14        443.80        437.50         8.03 o
  -1  -2  14          1.13          1.57         0.55 o
   0  -2  14        179.82        184.68         4.43 o
   1  -2  14        177.92        155.19         4.27 o
   2  -2  14         39.67         27.41         1.81 o
   3  -2  14         74.23         70.09         3.36 o
   4  -2  14         71.42         71.17         3.55 o
   5  -2  14        169.28        180.21         5.40 o
  -7  -1  14          8.04         11.68         1.67 o
  -6  -1  14         55.80         48.84         2.86 o
  -5  -1  14         25.38         21.78         1.84 o
  -4  -1  14        328.82        315.17         7.22 o
  -3  -1  14       1042.25       1008.57        20.48 o
  -2  -1  14         18.13         19.47         1.33 o
  -1  -1  14         87.20         90.69         2.90 o
   0  -1  14        254.57        250.51         5.19 o
   1  -1  14          1.80          1.98         0.60 o
   2  -1  14        320.79        300.44         6.38 o
   3  -1  14        206.95        207.72         5.94 o
   4  -1  14         12.91         13.87         1.59 o
   5  -1  14          2.36          2.73         1.56 o
  -7   0  14          8.76          6.18         1.42 o
  -6   0  14          7.94          6.85         1.22 o
  -5   0  14        312.70        297.13         7.30 o
  -4   0  14        196.33        196.02         5.48 o
  -3   0  14         70.30         77.04         3.16 o
  -2   0  14        115.71        117.14         3.31 o
  -1   0  14         44.76         42.17         1.93 o
   1   0  14         79.89         72.23         2.71 o
   2   0  14         13.59         11.86         1.19 o
   3   0  14          5.18          3.17         1.03 o
   4   0  14         67.25         63.00         3.88 o
   5   0  14        104.53        106.98         5.32 o
  -7   1  14         17.36         14.66         1.50 o
  -6   1  14        154.41        158.01         4.73 o
  -5   1  14        111.77        116.31         4.74 o
  -4   1  14         93.39         90.79         3.71 o
  -3   1  14          9.52          8.83         0.98 o
  -2   1  14         27.19         29.50         1.65 o
  -1   1  14          4.31          4.15         0.61 o
   0   1  14          4.11          4.13         1.15 o
   1   1  14         40.65         38.77         2.03 o
   2   1  14          3.29          2.86         0.68 o
   3   1  14         40.27         37.39         2.41 o
   4   1  14          6.08          6.99         1.28 o
   5   1  14          1.42          1.42         0.94 o
  -7   2  14         17.01         18.67         2.23 o
  -6   2  14        198.32        200.80         6.27 o
  -5   2  14         55.99         61.73         3.22 o
  -4   2  14         46.11         47.17         2.74 o
  -3   2  14          0.36          0.87         0.55 o
  -2   2  14         10.82         12.36         1.21 o
  -1   2  14        269.06        258.07         4.95 o
   0   2  14          7.18          7.58         0.82 o
   1   2  14         33.18         31.15         1.85 o
   2   2  14          9.97          9.47         1.71 o
   3   2  14          2.17          8.61         2.48 o
   4   2  14          0.88          1.09         0.77 o
  -6   3  14         39.68         44.75         3.40 o
  -5   3  14         54.32         57.00         3.67 o
  -4   3  14         16.59         16.10         1.58 o
  -3   3  14          2.78          3.52         0.67 o
  -2   3  14          9.20         10.41         1.00 o
  -1   3  14          2.22          1.25         0.51 o
   0   3  14         38.58         39.83         2.07 o
   1   3  14         67.05         57.37         3.37 o
   2   3  14        256.90        247.72         7.65 o
   3   3  14        428.51        400.89        12.58 o
   4   3  14         36.29         41.62         3.17 o
  -5   4  14          2.54          2.46         1.02 o
  -4   4  14         35.98         35.65         2.43 o
  -3   4  14         61.98         63.68         3.59 o
  -2   4  14         83.73         77.54         3.42 o
  -1   4  14        160.52        164.65         5.13 o
   0   4  14          5.07          5.98         1.27 o
   1   4  14        210.54        193.80         6.78 o
   2   4  14         13.67         18.33         3.02 o
   3   4  14        124.33        120.33         5.51 o
  -4   5  14         57.98         67.72         4.02 o
  -3   5  14          0.00         -0.13         0.83 o
  -2   5  14        120.47        123.08         4.65 o
  -1   5  14         93.08         97.87         5.02 o
   0   5  14         49.27         51.79         3.49 o
   1   5  14         27.24         28.68         2.63 o
  -2  -8  15         46.74         54.43         5.73 o
  -1  -8  15         36.41         36.53         3.13 o
   0  -8  15        165.21        185.98         6.38 o
  -4  -7  15         19.37         32.00         2.50 o
  -3  -7  15         76.06         71.60         4.26 o
  -2  -7  15        121.64        143.53         6.06 o
  -1  -7  15         41.32         42.03         2.81 o
   0  -7  15        150.98        158.62         4.99 o
   1  -7  15          2.98          2.82         0.67 o
   2  -7  15          2.44          2.67         0.63 o
  -5  -6  15          7.71          8.87         2.16 o
  -4  -6  15          0.07         -0.01         0.84 o
  -3  -6  15         24.15         30.26         2.78 o
  -2  -6  15        176.75        175.16         4.97 o
  -1  -6  15        161.23        160.22         4.72 o
   0  -6  15         28.85         37.99         2.06 o
   1  -6  15        219.41        221.63         5.33 o
   2  -6  15          6.55          7.27         1.20 o
   3  -6  15          0.03          3.32         0.80 o
  -6  -5  15         25.28         28.34         2.36 o
  -5  -5  15         15.20         16.87         1.80 o
  -4  -5  15         22.63         21.03         2.24 o
  -3  -5  15         19.53         19.09         2.11 o
  -2  -5  15          2.57          4.62         1.01 o
  -1  -5  15        146.33        149.11         4.34 o
   0  -5  15         41.56         41.95         2.06 o
   1  -5  15          2.99          5.50         0.81 o
   2  -5  15         82.50         96.10         3.51 o
   3  -5  15         89.38         85.47         3.65 o
   4  -5  15         31.20         27.50         2.17 o
  -6  -4  15          4.77          3.53         0.91 o
  -5  -4  15         22.94         24.74         2.61 o
  -4  -4  15         31.21         31.60         3.80 o
  -3  -4  15         21.53         20.13         3.28 o
  -2  -4  15         36.36         30.86         2.99 o
  -1  -4  15        179.89        169.53         4.52 o
   0  -4  15         15.98         14.24         1.33 o
   1  -4  15         14.46         15.10         1.15 o
   2  -4  15        317.00        314.56         7.04 o
   3  -4  15         18.38         11.41         1.53 o
   4  -4  15        141.06        164.44         5.20 o
  -7  -3  15          2.36          1.43         0.75 o
  -6  -3  15         36.64         38.73         2.62 o
  -5  -3  15         81.07         80.46         3.62 o
  -4  -3  15        473.43        471.02         8.39 o
  -3  -3  15         12.70         14.11         1.77 o
  -2  -3  15          0.09          0.50         0.61 o
  -1  -3  15        372.40        387.45         7.22 o
   0  -3  15          2.77          6.74         0.94 o
   1  -3  15          0.58          0.27         0.63 o
   2  -3  15         91.35         75.92         3.17 o
   3  -3  15         36.51         35.53         2.26 o
   4  -3  15         35.37         37.97         2.72 o
   5  -3  15         39.88         46.37         2.76 o
  -7  -2  15          5.90          6.44         1.07 o
  -6  -2  15         16.17         17.14         1.60 o
  -5  -2  15         13.99         13.71         1.71 o
  -4  -2  15        707.58        696.84        13.31 o
  -3  -2  15        134.22        132.14         5.15 o
  -2  -2  15         12.88         10.21         1.22 o
  -1  -2  15          4.28          2.96         0.67 o
   0  -2  15         60.65         69.09         2.68 o
   1  -2  15          6.07          3.52         0.98 o
   2  -2  15         10.30         15.38         1.45 o
   3  -2  15          1.31          1.02         0.76 o
   4  -2  15         62.60         66.97         3.57 o
   5  -2  15         20.26         31.14         2.26 o
  -7  -1  15         26.88         25.54         2.26 o
  -6  -1  15         24.32         25.24         2.77 o
  -5  -1  15         49.02         59.01         3.07 o
  -4  -1  15         24.30         27.66         2.04 o
  -3  -1  15        129.88        131.07         5.05 o
  -2  -1  15         52.40         56.93         2.34 o
  -1  -1  15          1.06          1.70         0.57 o
   0  -1  15        282.54        256.84         5.47 o
   1  -1  15         72.01         78.16         3.02 o
   2  -1  15         87.20         82.79         3.68 o
   3  -1  15        216.70        225.93         7.55 o
   4  -1  15          2.98         -0.09         0.85 o
   5  -1  15         96.87         96.94         5.21 o
  -7   0  15          4.99          3.72         1.09 o
  -6   0  15        109.79        115.58         4.59 o
  -5   0  15        664.60        666.17        12.36 o
  -4   0  15        156.28        162.27         5.64 o
  -3   0  15          0.00         12.92         1.63 o
  -2   0  15          9.60         11.83         1.09 o
  -1   0  15        253.39        232.74         5.77 o
   1   0  15         55.22         54.33         3.44 o
   2   0  15         17.67         13.75         1.36 o
   3   0  15          0.01          0.12         0.63 o
   4   0  15         39.91         49.21         3.51 o
   5   0  15          0.83          1.15         1.02 o
  -7   1  15          1.68          2.46         1.09 o
  -6   1  15        178.42        180.29         5.93 o
  -5   1  15        857.57        845.41        14.76 o
  -4   1  15         45.72         42.35         2.59 o
  -3   1  15         41.06         38.75         2.77 o
  -2   1  15          9.14          9.54         1.18 o
  -1   1  15          0.12         -0.23         0.56 o
   0   1  15         10.70         15.25         1.83 o
   1   1  15          2.10          1.39         0.63 o
   2   1  15          3.67          2.55         0.71 o
   3   1  15         81.63         80.36         3.69 o
   4   1  15          5.94          4.39         1.05 o
  -6   2  15        302.49        308.00         8.15 o
  -5   2  15         35.88         37.10         2.60 o
  -4   2  15         21.21         22.41         1.94 o
  -3   2  15         69.76         69.84         3.96 o
  -2   2  15         32.45         33.58         1.89 o
  -1   2  15         78.93         74.69         2.62 o
   0   2  15          1.12          1.68         0.49 o
   1   2  15          6.16          8.09         1.08 o
   2   2  15        265.62        241.27         6.54 o
   3   2  15         59.67         47.57         2.88 o
   4   2  15          1.09          1.19         0.79 o
  -5   3  15         38.17         33.44         2.84 o
  -4   3  15          2.14          0.24         0.93 o
  -3   3  15         66.18         65.72         3.04 o
  -2   3  15         81.78         80.84         3.20 o
  -1   3  15          0.17          0.62         0.58 o
   0   3  15         11.65         20.20         1.84 o
   1   3  15         51.60         52.36         3.35 o
   2   3  15        760.89        688.05        14.79 o
   3   3  15        141.26        135.80         5.84 o
  -4   4  15         36.74         33.42         2.78 o
  -3   4  15          7.81          9.78         1.54 o
  -2   4  15         14.41         16.77         1.46 o
  -1   4  15         98.28         99.45         4.01 o
   0   4  15          0.26          0.88         1.08 o
   1   4  15          0.68          3.46         1.10 o
   2   4  15        160.49        146.70         6.14 o
  -2   5  15         79.39         79.03         3.76 o
  -1   5  15          1.28          1.58         0.90 o
   0   5  15          3.40          1.40         0.92 o
  -3  -7  16         32.91         41.85         4.17 o
  -2  -7  16         43.93         40.73         3.95 o
  -1  -7  16          5.16          6.81         1.24 o
   0  -7  16         33.32         42.03         2.53 o
   1  -7  16         24.27         24.98         1.81 o
  -5  -6  16         12.14         13.37         2.00 o
  -4  -6  16        115.21        144.67         6.30 o
  -3  -6  16          0.14         -0.95         1.66 o
  -2  -6  16         15.63         15.63         1.71 o
  -1  -6  16         10.47         12.55         1.35 o
   0  -6  16          0.15          0.21         0.55 o
   1  -6  16          3.20          2.54         0.72 o
   2  -6  16          6.77          5.91         1.02 o
   3  -6  16          1.00          0.43         0.71 o
  -5  -5  16         74.97         86.12         4.07 o
  -4  -5  16         54.85         60.65         3.91 o
  -3  -5  16        118.63        105.09         6.30 o
  -2  -5  16         23.12         21.91         1.94 o
  -1  -5  16          1.16          1.62         0.78 o
   0  -5  16         34.87         36.54         2.18 o
   1  -5  16         13.18         13.71         1.31 o
   2  -5  16         76.28         75.56         3.07 o
   3  -5  16        163.47        158.55         5.13 o
  -6  -4  16          3.34          3.14         0.85 o
  -5  -4  16         12.50          8.68         1.54 o
  -4  -4  16          0.54          4.13         1.23 o
  -3  -4  16         82.76         84.77         4.39 o
  -2  -4  16         55.02         56.82         3.01 o
  -1  -4  16         25.86         27.05         2.08 o
   0  -4  16        291.06        290.50         6.45 o
   1  -4  16         55.82         55.04         2.74 o
   2  -4  16          0.66          1.65         0.83 o
   3  -4  16        134.43        158.13         5.40 o
   4  -4  16         28.33         34.70         2.75 o
  -6  -3  16         14.16         16.01         1.76 o
  -5  -3  16        197.55        192.94         6.47 o
  -4  -3  16          0.88          1.59         0.89 o
  -3  -3  16          1.77          1.20         0.81 o
  -2  -3  16          8.09          6.11         1.21 o
  -1  -3  16         45.94         47.82         2.33 o
   0  -3  16        153.60        146.35         4.26 o
   1  -3  16        195.05        173.05         4.93 o
   2  -3  16          1.91          2.00         0.69 o
   3  -3  16         80.79         81.73         4.05 o
   4  -3  16          0.04          0.88         0.70 o
  -7  -2  16        162.98        192.43         6.73 o
  -6  -2  16         45.83         46.99         2.93 o
  -5  -2  16        120.82        119.85         4.59 o
  -4  -2  16          8.55          6.80         1.10 o
  -3  -2  16         15.42         17.95         1.98 o
  -2  -2  16         13.86         14.95         1.45 o
  -1  -2  16         20.37         21.03         1.52 o
   0  -2  16        179.99        167.06         4.48 o
   1  -2  16         70.46         57.89         2.72 o
   2  -2  16          5.16          6.29         1.01 o
   3  -2  16         14.22         16.60         1.79 o
   4  -2  16          6.15          5.47         1.14 o
  -7  -1  16          0.02         -0.20         0.81 o
  -6  -1  16         12.18         11.71         1.51 o
  -5  -1  16         26.04         27.05         2.17 o
  -4  -1  16         43.16         45.16         2.67 o
  -3  -1  16         70.38         73.09         3.81 o
  -2  -1  16          4.29          4.27         1.01 o
  -1  -1  16         10.86         10.61         1.08 o
   0  -1  16         74.04         70.07         3.18 o
   1  -1  16         19.13         17.83         2.12 o
   2  -1  16          0.48         -0.11         0.65 o
   3  -1  16          1.23          3.39         1.42 o
   4  -1  16         61.15         59.05         4.02 o
  -6   0  16         63.17         61.17         3.39 o
  -5   0  16        188.51        195.45         5.99 o
  -4   0  16         21.17         25.62         2.48 o
  -3   0  16         46.72         49.14         3.96 o
  -2   0  16          7.52          4.95         0.97 o
  -1   0  16         20.27         19.79         1.67 o
   0   0  16         97.01        132.36         5.34 o
   1   0  16          4.96          3.27         0.94 o
   2   0  16         43.85         38.24         2.59 o
   3   0  16         14.03         15.21         2.04 o
   4   0  16          2.28         16.09         2.98 o
  -6   1  16        162.88        151.56         6.50 o
  -5   1  16         12.22         12.26         1.89 o
  -4   1  16         76.86         82.53         4.12 o
  -3   1  16        120.03        117.13         6.22 o
  -2   1  16          1.84          2.23         0.82 o
  -1   1  16          0.23          0.13         0.53 o
   0   1  16         77.90         78.44         3.50 o
   1   1  16         18.67         16.08         1.65 o
   2   1  16          6.16          8.37         1.13 o
   3   1  16          8.92         10.35         1.39 o
   4   1  16          6.50          8.34         1.37 o
  -6   2  16         21.04         17.59         2.14 o
  -5   2  16         72.62         76.82         4.20 o
  -4   2  16        185.71        189.41         6.78 o
  -3   2  16          0.00          0.51         0.65 o
  -2   2  16        202.38        194.53         4.96 o
  -1   2  16        161.11        154.37         4.90 o
   0   2  16          1.60          1.51         0.57 o
   1   2  16        196.93        195.77         5.25 o
   2   2  16        201.26        194.61         5.98 o
   3   2  16          0.20         -0.70         0.70 o
  -5   3  16          3.27          3.50         1.38 o
  -4   3  16          9.71         10.98         2.04 o
  -3   3  16          3.92          6.59         2.05 o
  -2   3  16         82.69         74.53         3.06 o
  -1   3  16          6.56          4.70         0.83 o
   0   3  16          0.77          2.08         1.35 o
   1   3  16        128.98        111.84         5.06 o
   2   3  16        146.49        147.89         6.08 o
  -3   4  16          4.36          3.42         1.95 o
  -2   4  16          2.73          1.30         0.62 o
  -1   4  16          9.12         10.49         1.37 o
  -2  -7  17         12.28         12.36         2.70 o
  -1  -7  17          0.04         -0.42         1.11 o
   0  -7  17         62.99         69.13         3.35 o
  -4  -6  17         13.45         13.92         2.97 o
  -3  -6  17         29.26         29.57         2.79 o
  -2  -6  17          2.60          1.20         0.79 o
  -1  -6  17          0.70          0.91         0.97 o
   0  -6  17         22.00         24.57         2.59 o
   1  -6  17          0.00          2.29         0.89 o
   2  -6  17          1.00          1.78         0.76 o
  -5  -5  17          3.39          4.58         1.34 o
  -4  -5  17         56.50         56.58         3.88 o
  -3  -5  17         50.11         50.57         3.56 o
  -2  -5  17          9.36          6.82         1.17 o
  -1  -5  17        358.31        354.74         8.59 o
   0  -5  17          0.21          1.93         0.68 o
   1  -5  17         21.90         25.58         1.97 o
   2  -5  17        297.91        313.20         7.95 o
   3  -5  17          0.08          1.60         0.84 o
  -5  -4  17          1.81          0.40         0.64 o
  -4  -4  17         17.61         15.41         2.00 o
  -3  -4  17         14.10         14.34         2.60 o
  -2  -4  17        176.04        182.72         5.72 o
  -1  -4  17        131.10        137.60         4.89 o
   0  -4  17        166.62        155.44         4.65 o
   1  -4  17         23.59         22.07         1.81 o
   2  -4  17         40.76         40.04         2.51 o
   3  -4  17        140.68        144.05         5.62 o
  -6  -3  17          8.04         12.01         1.91 o
  -5  -3  17         30.25         29.87         2.76 o
  -4  -3  17          9.31          7.35         1.51 o
  -3  -3  17          3.71          3.03         2.14 o
  -2  -3  17         15.51         15.13         1.58 o
  -1  -3  17         26.26         28.56         2.14 o
   0  -3  17         63.76         73.57         3.06 o
   1  -3  17         15.35         20.86         1.83 o
   2  -3  17          2.25          2.52         0.77 o
   3  -3  17         21.41         21.25         2.11 o
  -6  -2  17         22.20         23.83         2.19 o
  -5  -2  17         12.48         11.52         1.50 o
  -4  -2  17          5.11          8.21         1.54 o
  -3  -2  17         12.41         10.41         1.62 o
  -2  -2  17         11.56         13.95         1.49 o
  -1  -2  17         20.01         15.89         1.36 o
   0  -2  17         18.98         17.75         1.74 o
   1  -2  17          9.48          8.74         1.36 o
   2  -2  17          1.57          1.35         0.68 o
   3  -2  17         21.15         26.53         2.76 o
  -6  -1  17          6.02          8.50         2.15 o
  -5  -1  17         20.22         23.32         2.09 o
  -4  -1  17          6.96          6.02         1.28 o
  -3  -1  17        210.32        217.35         7.06 o
  -2  -1  17         26.67         25.83         1.95 o
  -1  -1  17          9.09         11.38         1.81 o
   0  -1  17          0.47          0.71         0.83 o
   1  -1  17        101.86         90.40         4.17 o
   2  -1  17          1.66          3.38         0.96 o
   3  -1  17         42.26         52.70         3.75 o
  -6   0  17          0.20         -0.94         0.94 o
  -5   0  17         39.17         33.02         2.95 o
  -4   0  17         25.67         28.66         5.18 o
  -3   0  17         28.88         30.67         4.78 o
  -2   0  17         21.26         20.59         1.71 o
  -1   0  17         30.56         23.91         1.87 o
   0   0  17         21.76         53.52         3.53 o
   1   0  17          0.07          0.36         0.67 o
   2   0  17         63.15         69.06         3.62 o
   3   0  17        414.90        459.81        12.13 o
  -5   1  17        180.26        191.62         7.31 o
  -4   1  17         95.90        101.86         6.17 o
  -3   1  17         61.03         57.31         4.41 o
  -2   1  17        107.61         97.63         3.84 o
  -1   1  17        151.17        144.23         5.66 o
   0   1  17         40.07         41.77         2.64 o
   1   1  17          7.97         10.27         1.58 o
   2   1  17         90.33         94.04         4.86 o
   3   1  17         92.93        111.07         5.49 o
  -5   2  17          4.41          5.18         1.23 o
  -4   2  17          1.85          2.50         1.12 o
  -3   2  17          7.81          7.34         1.32 o
  -2   2  17         25.65         26.59         1.79 o
  -1   2  17         11.29         12.76         1.75 o
   0   2  17         31.87         23.24         2.34 o
   1   2  17         56.69         56.23         3.74 o
   2   2  17          2.76          1.71         0.84 o
  -3   3  17         35.78         41.16         2.99 o
  -2   3  17         47.24         48.10         3.10 o
  -1   3  17         10.04          8.87         1.26 o
   0   3  17         74.23         81.24         3.78 o
   1   3  17          0.02          0.69         0.71 o
  -2  -6  18         29.10         25.02         2.24 o
  -1  -6  18         95.40        112.29         4.78 o
   0  -6  18         49.08         58.15         3.56 o
  -4  -5  18          3.05          2.69         1.71 o
  -3  -5  18          4.08          4.94         1.71 o
  -2  -5  18          7.12          8.14         1.59 o
  -1  -5  18        188.60        218.46         6.66 o
   0  -5  18         86.51         99.87         4.37 o
   1  -5  18          3.24          3.36         0.87 o
  -5  -4  18         42.74         50.79         3.78 o
  -4  -4  18          7.96          7.47         1.49 o
  -3  -4  18        129.64        128.79         5.78 o
  -2  -4  18         72.47         86.35         3.93 o
  -1  -4  18        184.90        210.22         6.36 o
   0  -4  18          3.78          3.74         0.82 o
   1  -4  18        113.64        117.74         4.32 o
   2  -4  18         37.54         44.87         2.72 o
  -5  -3  18         48.26         56.42         3.93 o
  -4  -3  18         65.51         70.20         4.25 o
  -3  -3  18         72.81         76.34         4.30 o
  -2  -3  18         89.53         96.84         4.18 o
  -1  -3  18         75.04         68.74         4.80 o
   0  -3  18        132.17        141.88         5.12 o
   1  -3  18         16.42         14.26         1.53 o
   2  -3  18          0.36          0.06         0.75 o
   3  -3  18         90.75        105.30         4.79 o
  -5  -2  18          2.42          1.97         0.85 o
  -4  -2  18        221.46        238.16         7.98 o
  -3  -2  18        212.16        223.51         7.49 o
  -2  -2  18          0.94          1.84         0.87 o
  -1  -2  18          8.56          5.77         1.27 o
   0  -2  18        145.92        137.42         4.93 o
   1  -2  18          0.17         -0.62         0.63 o
   2  -2  18          9.40         10.50         1.50 o
   3  -2  18          0.54          0.60         0.77 o
  -5  -1  18          1.34          1.60         1.00 o
  -4  -1  18         16.42         19.57         2.19 o
  -3  -1  18        225.24        224.41         9.29 o
  -2  -1  18        112.60        122.43         5.24 o
  -1  -1  18         36.62         30.06         2.17 o
   0  -1  18          1.07          1.59         0.87 o
   1  -1  18        137.10        132.65         5.08 o
   2  -1  18         36.14         35.63         2.70 o
   3  -1  18          4.43          4.78         1.33 o
  -5   0  18         12.46         17.78         2.26 o
  -4   0  18          3.41          3.51         1.50 o
  -3   0  18         16.47         14.27         2.34 o
  -2   0  18         46.93         44.99         3.15 o
  -1   0  18        240.70        226.99         7.43 o
   0   0  18         67.31         92.55         4.14 o
   1   0  18         73.55         69.97         4.07 o
   2   0  18          6.08          3.42         1.08 o
  -4   1  18        177.61        180.69         8.57 o
  -3   1  18         10.19         11.22         2.08 o
  -2   1  18         63.10         63.26         3.16 o
  -1   1  18          0.18          2.87         1.17 o
   0   1  18         12.67         14.71         1.69 o
   1   1  18          6.31          9.80         1.41 o
   2   1  18        187.35        200.94         7.53 o
  -3   2  18         64.09         58.79         3.73 o
  -2   2  18          0.35          1.81         0.81 o
  -1   2  18         49.87         43.46         3.20 o
   0   2  18          2.26          2.47         0.99 o
   1   2  18         67.51         86.83         4.81 o
  -2  -5  19          1.42          2.98         0.98 o
  -1  -5  19          0.21          0.65         0.68 o
   0  -5  19         19.62         29.28         2.86 o
  -4  -4  19          6.43          9.54         1.83 o
  -3  -4  19        196.70        213.09         7.76 o
  -2  -4  19         79.07         88.89         4.13 o
  -1  -4  19         40.03         45.99         3.25 o
   0  -4  19          8.97          4.62         0.90 o
   1  -4  19         12.35         11.41         1.47 o
  -4  -3  19         26.36         24.88         2.64 o
  -3  -3  19         63.88         76.32         4.39 o
  -2  -3  19         52.32         58.68         3.25 o
  -1  -3  19         24.67         22.64         2.04 o
   0  -3  19         44.54         51.93         3.16 o
   1  -3  19         68.48         69.27         3.33 o
  -4  -2  19        604.04        623.08        14.50 o
  -3  -2  19         31.17         28.21         2.64 o
  -2  -2  19          1.84          2.92         0.91 o
  -1  -2  19         88.00         97.71         5.54 o
   0  -2  19         29.50         39.91         3.20 o
   1  -2  19         60.87         60.87         3.52 o
   2  -2  19          0.04          0.96         0.82 o
  -4  -1  19        101.19         99.06         6.34 o
  -3  -1  19         95.36        107.07         6.38 o
  -2  -1  19         23.53         17.55         2.07 o
  -1  -1  19          8.39          7.72         1.50 o
   0  -1  19          1.39          0.75         0.76 o
   1  -1  19        111.44        103.89         4.62 o
  -4   0  19          5.08          4.74         1.59 o
  -3   0  19         18.43         13.26         2.32 o
  -2   0  19         26.68         27.01         4.52 o
  -1   0  19          6.66         13.48         1.87 o
   0   0  19        116.91        151.05         5.51 o
   1   0  19          5.93          6.62         1.24 o
  -3   1  19         10.70          6.55         4.89 o
  -2   1  19          0.25         -0.84         1.22 o
  -1   1  19         68.60         70.62         4.17 o
   0   1  19          0.17          0.81         0.70 o
  -2  -3  20         78.62        101.60         5.16 o
  -1  -3  20         31.37         39.74         3.27 o
  -3  -2  20         32.86         41.84         4.12 o
  -2  -2  20        106.65        128.87         7.14 o
  -1  -2  20         11.44          9.13         2.11 o
   0  -2  20          0.24          2.39         1.21 o
  -2  -1  20          1.11          1.99         1.04 o
  -1  -1  20         11.76         11.94         2.35 o
                                                
