# Supplementary material for: Isomorphism: ‘molecular similarity to crystal structure similarity’ in multicomponent forms of analgesic drugs tolfenamic and mefenamic acid
Source: IUCrJ. 2020 Jan 7;7(Pt 2):173–83. doi: 10.1107/S205225251901604X (PMC7055380; doi:10.1107/S205225251901604X)
Supplement: Supplementary file 9 [file m-07-00173-mfa-dmap_2-1sup9.hkl]

#
# h,k,l, Fo-squared, sigma(Fo-squared), Fc and phi(calc)
#
data_mfa-dmap_2-1
_shelx_title ' mfa-dmap_2-1_a.res in P-1'
_shelx_refln_list_code          6
_shelx_F_calc_maximum      201.80
_exptl_crystal_F_000       644.00
_reflns_d_resolution_high  0.9933

loop_
 _space_group_symop_operation_xyz
 'x, y, z'
 '-x, -y, -z'

_cell_length_a    10.7678
_cell_length_b    11.9673
_cell_length_c    13.7860
_cell_angle_alpha 106.152
_cell_angle_beta  105.842
_cell_angle_gamma 103.490

loop_
 _refln_index_h
 _refln_index_k
 _refln_index_l
 _refln_F_squared_meas
 _refln_F_squared_sigma
 _refln_F_calc
 _refln_phase_calc
1 0 0 7.58 1.16 3.36 180.0
2 0 0 2547.20 20.60 53.38 180.0
3 0 0 19.26 2.34 4.73 0.0
4 0 0 643.54 22.57 23.33 0.0
5 0 0 29.59 6.02 4.52 180.0
6 0 0 2661.96 49.66 51.71 180.0
7 0 0 47.41 7.40 6.80 0.0
8 0 0 217.81 17.00 15.15 180.0
9 0 0 24.10 6.24 4.75 180.0
-10 1 0 742.21 32.99 27.90 180.0
-9 1 0 42.81 8.07 6.58 180.0
-8 1 0 82.24 10.42 8.33 180.0
-7 1 0 26.68 5.83 5.29 180.0
-6 1 0 1171.24 32.10 33.74 0.0
-5 1 0 32.80 5.75 5.80 0.0
-4 1 0 646.20 15.09 24.74 180.0
-3 1 0 34.60 3.18 5.86 0.0
-2 1 0 2268.48 14.43 49.15 0.0
-1 1 0 83.99 4.18 10.56 0.0
0 1 0 8.29 0.91 2.27 0.0
2 1 0 2093.72 27.16 47.71 0.0
3 1 0 13.97 3.33 4.47 180.0
4 1 0 1292.10 34.64 34.85 0.0
5 1 0 6.43 3.36 1.54 0.0
6 1 0 96.90 8.57 10.09 180.0
7 1 0 34.28 5.16 5.04 180.0
8 1 0 145.87 14.05 13.00 180.0
9 1 0 15.13 4.86 4.06 0.0
-10 2 0 88.31 11.58 8.70 0.0
-9 2 0 2.65 2.13 0.91 0.0
-8 2 0 51.37 8.33 7.08 180.0
-7 2 0 59.68 6.26 7.79 0.0
-6 2 0 447.61 14.73 20.82 0.0
-5 2 0 20.74 5.04 3.43 0.0
-4 2 0 3834.11 55.11 60.50 180.0
-3 2 0 185.99 11.47 13.31 0.0
-2 2 0 2261.06 22.08 50.06 0.0
-1 2 0 7.17 2.28 2.48 0.0
0 2 0 293.09 11.08 18.23 0.0
1 2 0 63.29 5.34 8.03 180.0
2 2 0 3333.93 43.86 57.31 180.0
3 2 0 68.34 7.70 8.17 0.0
4 2 0 80.39 9.27 7.73 0.0
5 2 0 0.00 0.89 0.87 0.0
6 2 0 289.63 22.75 16.68 180.0
7 2 0 17.12 3.92 4.13 0.0
8 2 0 12.06 3.46 1.81 0.0
9 2 0 13.52 4.93 3.51 180.0
-10 3 0 171.83 16.18 12.50 0.0
-9 3 0 13.04 4.71 3.89 180.0
-8 3 0 77.51 7.79 9.44 180.0
-7 3 0 1.49 1.53 1.46 180.0
-6 3 0 423.68 14.63 21.78 180.0
-5 3 0 1.57 1.61 1.14 180.0
-4 3 0 440.77 20.74 21.41 180.0
-3 3 0 341.12 16.66 19.67 0.0
-2 3 0 1465.91 23.31 38.97 0.0
-1 3 0 1.54 1.25 1.70 0.0
0 3 0 785.15 19.02 29.15 180.0
1 3 0 30.08 4.22 5.98 0.0
2 3 0 1657.51 34.82 38.68 0.0
3 3 0 2.02 2.02 0.84 180.0
4 3 0 305.65 20.18 17.97 180.0
5 3 0 10.50 2.38 3.35 180.0
6 3 0 283.53 14.54 17.24 180.0
7 3 0 0.00 2.17 1.19 180.0
8 3 0 4.14 3.70 1.84 180.0
-10 4 0 220.25 18.76 14.93 180.0
-9 4 0 156.03 12.08 12.44 0.0
-8 4 0 42.78 5.95 6.65 180.0
-7 4 0 38.77 5.47 6.13 180.0
-6 4 0 115.95 17.41 10.12 0.0
-5 4 0 9.04 4.37 3.18 180.0
-4 4 0 39.83 6.91 6.42 180.0
-3 4 0 356.89 18.72 18.57 180.0
-2 4 0 51.93 3.89 5.92 0.0
-1 4 0 206.97 8.52 14.97 0.0
0 4 0 2494.73 38.63 53.29 180.0
1 4 0 0.07 0.97 0.35 0.0
2 4 0 699.07 25.33 25.15 180.0
3 4 0 3.66 1.31 1.60 0.0
4 4 0 1.60 1.76 1.48 0.0
5 4 0 10.10 3.05 3.29 0.0
6 4 0 471.62 27.36 21.61 0.0
7 4 0 4.48 4.00 2.13 180.0
8 4 0 646.48 38.67 24.44 0.0
-10 5 0 235.64 19.39 15.89 0.0
-9 5 0 98.69 9.58 9.89 180.0
-8 5 0 193.23 13.53 14.45 180.0
-7 5 0 58.60 6.64 8.04 0.0
-6 5 0 626.23 15.94 26.65 180.0
-5 5 0 77.34 7.35 8.86 0.0
-4 5 0 75.84 10.72 7.69 180.0
-3 5 0 260.57 18.42 16.19 0.0
-2 5 0 566.31 19.10 23.81 180.0
-1 5 0 662.59 33.81 27.55 180.0
0 5 0 595.57 21.52 25.96 180.0
1 5 0 14.53 3.96 4.77 180.0
2 5 0 191.31 8.49 13.00 0.0
3 5 0 18.54 3.49 4.66 180.0
4 5 0 564.53 20.42 22.50 180.0
5 5 0 5.37 7.29 3.49 180.0
6 5 0 2853.27 94.14 54.19 0.0
7 5 0 35.12 9.57 6.29 0.0
-10 6 0 12.89 4.93 2.66 180.0
-9 6 0 303.12 33.57 17.01 0.0
-8 6 0 3.56 2.25 2.24 0.0
-7 6 0 34.51 4.42 5.95 180.0
-6 6 0 258.33 14.12 17.31 0.0
-5 6 0 163.25 10.43 13.31 180.0
-4 6 0 1990.04 50.59 44.67 180.0
-3 6 0 650.56 32.17 25.74 180.0
-2 6 0 325.72 16.63 17.88 0.0
-1 6 0 239.57 22.72 15.22 0.0
0 6 0 1025.68 49.88 31.72 0.0
1 6 0 74.10 8.36 8.37 0.0
2 6 0 11.58 3.77 3.40 180.0
3 6 0 2.20 2.47 0.66 0.0
4 6 0 54.93 6.55 5.94 0.0
5 6 0 83.05 12.04 8.99 0.0
6 6 0 288.85 22.41 18.10 180.0
-9 7 0 619.01 37.85 27.06 180.0
-8 7 0 157.89 18.94 14.15 0.0
-7 7 0 154.50 12.32 12.17 0.0
-6 7 0 8.33 3.34 1.87 0.0
-5 7 0 16.51 5.64 2.03 0.0
-4 7 0 2536.11 44.43 50.89 0.0
-3 7 0 44.88 6.11 7.02 0.0
-2 7 0 457.35 27.80 20.09 180.0
-1 7 0 177.32 17.93 13.55 180.0
0 7 0 49.41 7.12 5.20 0.0
1 7 0 19.22 5.55 4.00 0.0
2 7 0 115.48 12.59 10.67 180.0
3 7 0 3.47 3.29 0.58 180.0
4 7 0 595.82 58.14 23.19 0.0
5 7 0 4.87 5.23 2.36 180.0
-8 8 0 143.99 12.42 12.15 0.0
-7 8 0 115.08 11.14 11.32 180.0
-6 8 0 85.23 13.75 9.59 180.0
-5 8 0 18.68 6.05 3.22 180.0
-4 8 0 74.84 8.25 6.53 0.0
-3 8 0 21.87 4.92 3.90 0.0
-2 8 0 221.30 22.42 15.08 180.0
-1 8 0 207.85 21.82 14.28 0.0
0 8 0 541.51 20.86 22.84 180.0
1 8 0 32.84 6.95 6.00 180.0
2 8 0 196.56 17.04 13.34 0.0
3 8 0 7.97 4.11 1.67 180.0
4 8 0 37.51 16.33 3.60 0.0
-8 9 0 593.18 34.97 23.75 180.0
-7 9 0 52.94 11.47 8.12 0.0
-6 9 0 11.06 6.13 1.46 0.0
-5 9 0 4.30 2.50 1.87 180.0
-4 9 0 34.68 6.76 6.13 180.0
-3 9 0 124.04 18.27 11.50 180.0
-2 9 0 44.24 10.69 5.94 180.0
-1 9 0 14.98 8.18 3.56 180.0
0 9 0 33.80 10.63 2.24 180.0
1 9 0 125.72 18.94 11.80 0.0
2 9 0 15.31 5.51 2.91 180.0
3 9 0 21.47 11.88 0.36 0.0
-7 10 0 36.95 9.60 5.88 180.0
-6 10 0 9.75 5.08 3.39 0.0
-5 10 0 1.06 1.87 1.26 0.0
-4 10 0 38.48 11.21 6.76 0.0
-3 10 0 38.85 11.73 6.00 0.0
-2 10 0 130.13 19.84 12.04 180.0
-1 10 0 138.83 11.69 11.56 0.0
0 10 0 69.76 8.64 8.62 180.0
1 10 0 9.34 3.44 3.38 180.0
-6 11 0 5.42 3.59 2.86 0.0
-5 11 0 8.55 3.25 3.08 0.0
-4 11 0 129.04 19.47 12.10 180.0
-3 11 0 79.21 15.36 9.65 180.0
-2 11 0 17.37 7.40 3.74 180.0
-1 11 0 16.44 11.40 3.42 0.0
0 -11 1 7.96 7.70 1.08 0.0
1 -11 1 109.99 18.76 10.04 0.0
2 -11 1 29.85 12.55 4.49 0.0
3 -11 1 60.23 13.67 8.62 180.0
4 -11 1 12.07 5.23 4.48 180.0
5 -11 1 23.35 6.65 4.93 0.0
6 -11 1 2.73 3.66 2.86 180.0
-2 -10 1 34.93 14.46 6.38 180.0
-1 -10 1 222.97 18.01 15.20 0.0
0 -10 1 28.43 10.05 5.37 0.0
1 -10 1 29.44 8.71 6.11 0.0
2 -10 1 0.00 5.72 0.98 180.0
3 -10 1 14.68 6.31 3.41 0.0
4 -10 1 4.00 3.23 2.11 180.0
5 -10 1 8.09 5.23 0.07 0.0
6 -10 1 0.00 2.88 0.70 0.0
7 -10 1 11.58 5.94 3.56 180.0
-3 -9 1 34.22 15.58 1.55 180.0
-2 -9 1 31.32 6.44 4.46 180.0
-1 -9 1 25.40 4.91 2.77 180.0
0 -9 1 10.59 6.45 3.49 180.0
1 -9 1 74.01 14.57 8.73 0.0
2 -9 1 162.52 21.19 12.12 0.0
3 -9 1 10.53 6.09 2.39 180.0
4 -9 1 13.67 6.41 4.23 0.0
5 -9 1 17.33 6.84 3.47 180.0
6 -9 1 51.86 11.06 7.17 0.0
7 -9 1 18.49 6.46 4.39 180.0
8 -9 1 40.54 9.45 7.61 180.0
-5 -8 1 96.81 25.56 10.02 0.0
-4 -8 1 0.00 8.18 1.81 180.0
-3 -8 1 7.45 7.72 1.30 0.0
-2 -8 1 1.75 3.76 1.01 180.0
-1 -8 1 116.93 9.77 10.29 0.0
0 -8 1 285.94 14.83 16.21 0.0
1 -8 1 5.12 6.28 0.96 0.0
2 -8 1 115.34 16.40 11.45 180.0
3 -8 1 887.05 28.04 28.65 0.0
4 -8 1 423.34 200.60 15.64 180.0
5 -8 1 384.68 26.94 18.64 180.0
6 -8 1 3.66 4.33 2.18 180.0
7 -8 1 30.10 5.43 5.48 0.0
8 -8 1 19.05 6.50 4.21 0.0
-6 -7 1 74.57 26.00 7.45 180.0
-5 -7 1 555.43 45.34 24.91 0.0
-4 -7 1 8.30 4.33 2.02 0.0
-3 -7 1 48.47 7.24 5.17 0.0
-2 -7 1 4.93 2.73 1.80 180.0
-1 -7 1 2002.83 36.92 43.24 0.0
0 -7 1 227.09 20.89 14.96 180.0
1 -7 1 36.84 9.00 3.86 180.0
2 -7 1 295.75 12.82 16.74 0.0
3 -7 1 1265.75 30.23 35.66 180.0
4 -7 1 49.73 8.78 6.09 0.0
5 -7 1 117.36 14.12 10.16 0.0
6 -7 1 4.46 1.56 2.06 180.0
7 -7 1 42.68 4.94 7.08 180.0
8 -7 1 70.23 8.52 8.77 180.0
9 -7 1 46.84 8.89 5.87 0.0
-6 -6 1 81.08 12.15 9.75 0.0
-5 -6 1 291.81 22.51 15.41 180.0
-4 -6 1 58.03 13.51 7.52 180.0
-3 -6 1 215.73 21.15 14.71 0.0
-2 -6 1 25.41 5.34 4.27 180.0
-1 -6 1 36.45 5.72 3.84 180.0
0 -6 1 50.40 10.98 6.57 0.0
1 -6 1 1468.05 54.85 36.76 180.0
2 -6 1 523.68 31.87 22.43 180.0
3 -6 1 24.58 6.73 2.56 180.0
4 -6 1 165.29 14.46 13.29 0.0
5 -6 1 18.72 2.85 4.06 180.0
6 -6 1 24.65 3.67 5.70 0.0
7 -6 1 350.60 16.74 20.40 0.0
8 -6 1 202.98 14.67 15.08 0.0
9 -6 1 49.05 8.82 3.62 180.0
-7 -5 1 18.10 6.99 2.01 180.0
-6 -5 1 72.44 11.07 8.89 180.0
-5 -5 1 213.98 17.97 13.91 180.0
-4 -5 1 121.25 21.78 10.99 0.0
-3 -5 1 489.25 20.40 20.00 180.0
-2 -5 1 3.07 1.68 1.74 0.0
-1 -5 1 43.75 10.54 5.48 180.0
0 -5 1 137.94 15.73 11.00 0.0
1 -5 1 129.91 15.09 8.69 0.0
2 -5 1 795.99 23.03 29.11 0.0
3 -5 1 523.12 25.67 24.21 180.0
4 -5 1 345.16 22.38 19.29 180.0
5 -5 1 3.59 1.08 0.86 180.0
6 -5 1 120.53 7.47 10.91 180.0
7 -5 1 163.26 15.71 13.16 180.0
8 -5 1 25.56 4.84 5.54 180.0
9 -5 1 215.76 18.64 14.80 0.0
10 -5 1 212.18 18.91 14.89 0.0
-8 -4 1 0.00 5.64 1.02 0.0
-7 -4 1 13.73 3.68 0.57 180.0
-6 -4 1 112.39 10.95 11.32 0.0
-5 -4 1 4.93 5.16 2.83 0.0
-4 -4 1 150.69 31.89 11.88 180.0
-3 -4 1 1456.12 31.39 36.86 0.0
-2 -4 1 6.40 2.12 1.99 0.0
-1 -4 1 23.57 3.45 3.60 0.0
0 -4 1 66.34 4.86 7.90 180.0
1 -4 1 311.41 12.52 17.50 0.0
2 -4 1 342.24 13.13 19.88 180.0
3 -4 1 320.68 17.78 18.42 180.0
4 -4 1 225.41 16.22 15.41 0.0
5 -4 1 233.17 17.67 14.66 180.0
6 -4 1 92.77 7.62 10.28 0.0
7 -4 1 18.67 3.93 4.50 0.0
8 -4 1 42.91 6.15 7.20 0.0
9 -4 1 9.00 4.75 1.72 0.0
10 -4 1 163.91 15.92 11.70 180.0
-8 -3 1 10.98 3.39 2.76 180.0
-7 -3 1 159.38 11.47 11.78 0.0
-6 -3 1 23.86 4.42 4.82 180.0
-5 -3 1 32.16 6.50 6.00 0.0
-4 -3 1 56.27 8.22 8.35 0.0
-3 -3 1 3.66 2.02 2.22 0.0
-2 -3 1 0.41 1.05 0.78 180.0
-1 -3 1 974.39 20.51 30.37 180.0
0 -3 1 62.59 3.82 8.47 0.0
1 -3 1 3036.03 71.94 56.08 0.0
2 -3 1 144.16 7.36 13.03 0.0
3 -3 1 1760.42 36.88 44.09 0.0
4 -3 1 94.27 9.71 10.66 180.0
6 -3 1 67.32 6.27 8.87 180.0
7 -3 1 35.81 5.37 6.20 0.0
8 -3 1 1.45 2.58 0.67 180.0
9 -3 1 23.98 6.09 5.81 0.0
10 -3 1 21.18 6.09 4.44 0.0
-9 -2 1 2.91 3.03 1.39 180.0
-8 -2 1 20.81 4.32 4.40 0.0
-7 -2 1 96.09 8.65 9.88 180.0
-6 -2 1 1.39 1.33 1.80 180.0
-5 -2 1 25.73 5.79 5.09 180.0
-4 -2 1 40.46 6.54 6.79 180.0
-3 -2 1 58.12 5.94 8.30 0.0
-2 -2 1 4.33 1.87 1.07 0.0
-1 -2 1 370.27 10.72 19.42 180.0
0 -2 1 12.26 1.42 3.10 180.0
1 -2 1 2405.54 23.79 49.83 0.0
2 -2 1 15.60 2.30 3.92 180.0
3 -2 1 60.00 3.51 6.92 0.0
4 -2 1 69.26 5.01 8.88 0.0
5 -2 1 1181.12 33.10 31.23 0.0
6 -2 1 6.50 2.38 1.97 180.0
7 -2 1 13.04 3.77 3.31 0.0
8 -2 1 8.89 4.07 1.91 180.0
9 -2 1 1341.68 45.43 37.96 180.0
-9 -1 1 24.72 6.13 3.73 180.0
-8 -1 1 60.23 9.19 7.72 180.0
-7 -1 1 43.52 5.57 6.72 0.0
-6 -1 1 8.12 2.48 1.94 180.0
-5 -1 1 1549.34 42.37 35.96 0.0
-4 -1 1 37.74 5.64 6.33 0.0
-3 -1 1 408.02 32.06 20.44 180.0
-2 -1 1 0.33 1.05 0.02 0.0
-1 -1 1 234.40 11.49 14.46 0.0
1 -1 1 94.10 3.45 8.19 180.0
2 -1 1 8.29 1.13 3.25 180.0
3 -1 1 121.82 12.68 10.72 0.0
4 -1 1 18.57 3.70 4.85 180.0
5 -1 1 599.68 24.73 21.82 180.0
6 -1 1 2.70 1.65 1.25 0.0
7 -1 1 15.02 3.66 3.75 180.0
8 -1 1 38.82 7.10 6.40 0.0
9 -1 1 16.10 5.19 4.39 180.0
-10 0 1 81.60 11.21 8.97 180.0
-9 0 1 1056.68 39.72 33.83 0.0
-8 0 1 38.63 6.80 6.08 0.0
-7 0 1 207.85 15.09 15.06 180.0
-6 0 1 37.14 5.98 6.12 180.0
-5 0 1 60.94 7.96 6.33 180.0
-4 0 1 0.34 0.85 0.50 180.0
-3 0 1 202.28 5.50 12.91 180.0
-2 0 1 1.26 0.57 1.34 0.0
-1 0 1 996.29 12.63 29.65 180.0
0 0 1 50.93 3.14 7.19 0.0
1 0 1 0.68 0.71 0.34 180.0
2 0 1 15.46 1.60 4.23 0.0
3 0 1 144.96 9.57 12.55 180.0
4 0 1 0.00 1.68 0.66 180.0
5 0 1 897.09 32.21 29.80 0.0
6 0 1 6.82 2.09 2.45 0.0
7 0 1 388.23 37.27 19.71 0.0
8 0 1 10.57 4.37 1.86 180.0
9 0 1 48.68 8.74 6.07 180.0
-10 1 1 14.76 4.82 3.35 0.0
-9 1 1 117.43 13.45 10.49 0.0
-8 1 1 49.88 8.18 7.46 180.0
-7 1 1 3.10 2.65 0.17 0.0
-6 1 1 213.93 13.82 14.38 0.0
-5 1 1 4154.39 64.75 60.22 180.0
-4 1 1 322.78 16.03 16.84 180.0
-3 1 1 37359.41 150.91 201.80 180.0
0 1 1 7.73 1.35 3.11 180.0
2 1 1 7.92 2.24 3.09 180.0
3 1 1 1055.19 28.21 33.44 0.0
4 1 1 7.25 2.65 2.49 0.0
5 1 1 102.64 6.00 10.11 0.0
6 1 1 5.25 2.05 2.70 0.0
7 1 1 40.16 5.46 6.46 180.0
8 1 1 23.13 5.53 4.76 0.0
-10 2 1 0.75 2.73 1.68 0.0
-9 2 1 34.63 7.25 6.25 180.0
-8 2 1 0.00 2.43 0.40 180.0
-7 2 1 466.39 16.33 22.09 180.0
-6 2 1 251.41 14.80 16.52 180.0
-5 2 1 1051.45 33.63 31.07 0.0
-4 2 1 88.25 9.23 9.33 180.0
-3 2 1 12992.61 94.34 118.59 180.0
-1 2 1 144.86 7.66 12.16 180.0
0 2 1 39.16 2.98 6.31 0.0
1 2 1 11005.44 77.68 106.80 180.0
2 2 1 46.44 5.75 7.66 0.0
3 2 1 34.88 5.72 5.08 0.0
4 2 1 0.00 2.13 0.27 0.0
5 2 1 405.93 26.02 19.91 0.0
6 2 1 1.49 3.18 1.45 180.0
7 2 1 97.63 14.80 10.08 0.0
8 2 1 4.37 3.77 1.12 180.0
-10 3 1 43.49 8.67 6.07 180.0
-9 3 1 36.75 5.73 5.59 180.0
-8 3 1 1.76 1.43 1.67 180.0
-7 3 1 1254.58 27.23 38.55 0.0
-6 3 1 10.26 2.00 2.92 0.0
-5 3 1 1081.19 36.77 32.14 180.0
-4 3 1 38.82 6.65 6.24 180.0
-3 3 1 2256.99 43.19 47.34 180.0
-2 3 1 12.48 3.33 2.48 0.0
-1 3 1 468.49 17.22 20.67 180.0
0 3 1 201.60 7.83 14.20 180.0
1 3 1 3242.46 48.20 58.95 0.0
2 3 1 1.16 1.01 0.73 180.0
3 3 1 152.95 13.04 11.42 0.0
4 3 1 1.67 1.64 1.19 0.0
5 3 1 49.84 9.79 5.87 0.0
6 3 1 19.84 6.99 4.61 0.0
7 3 1 1.76 3.36 0.68 0.0
8 3 1 0.86 5.19 2.06 0.0
-10 4 1 50.86 6.87 7.51 0.0
-9 4 1 28.80 5.06 6.48 180.0
-8 4 1 65.81 7.11 8.52 180.0
-7 4 1 16.90 3.47 3.75 0.0
-6 4 1 332.01 12.95 18.60 180.0
-5 4 1 110.89 12.67 8.81 180.0
-4 4 1 50.70 7.88 6.87 180.0
-3 4 1 12.73 3.92 4.16 180.0
-2 4 1 30.13 3.76 6.61 0.0
-1 4 1 681.33 37.03 26.48 0.0
0 4 1 62.58 7.44 8.46 180.0
1 4 1 202.84 13.53 14.38 0.0
2 4 1 36.43 6.28 5.81 0.0
3 4 1 609.77 25.00 23.60 0.0
4 4 1 0.00 1.85 1.09 180.0
5 4 1 1080.36 267.60 28.62 0.0
6 4 1 0.93 3.29 0.68 180.0
7 4 1 530.81 35.91 23.02 180.0
-10 5 1 7.92 2.27 2.90 180.0
-9 5 1 522.99 21.41 22.58 180.0
-8 5 1 57.01 7.88 7.78 0.0
-7 5 1 305.34 14.23 18.61 0.0
-6 5 1 5.95 2.18 1.97 180.0
-5 5 1 344.00 20.74 17.43 180.0
-4 5 1 208.44 17.45 14.93 180.0
-3 5 1 4679.53 76.59 69.96 0.0
-2 5 1 218.05 16.22 15.18 180.0
-1 5 1 356.75 13.37 19.14 0.0
0 5 1 379.49 19.32 19.45 0.0
1 5 1 1198.87 36.17 34.84 180.0
2 5 1 0.68 1.11 0.72 180.0
3 5 1 185.23 9.80 13.83 180.0
4 5 1 2.94 3.19 1.16 180.0
5 5 1 1739.10 338.77 37.00 180.0
6 5 1 32.33 7.64 6.16 0.0
-10 6 1 54.70 11.32 6.86 180.0
-9 6 1 2741.47 77.68 54.57 0.0
-8 6 1 64.67 11.62 8.64 180.0
-7 6 1 248.21 14.54 16.20 180.0
-6 6 1 45.82 6.07 7.75 0.0
-5 6 1 309.44 13.96 17.14 0.0
-4 6 1 411.76 23.54 19.67 0.0
-3 6 1 208.99 18.12 14.58 180.0
-2 6 1 272.45 15.45 17.39 0.0
-1 6 1 175.90 15.95 12.86 0.0
0 6 1 181.93 12.10 13.90 180.0
1 6 1 142.34 17.19 12.31 180.0
2 6 1 22.99 4.21 5.01 180.0
3 6 1 161.49 11.27 13.19 180.0
4 6 1 9.17 3.05 2.55 180.0
5 6 1 1155.58 106.71 33.59 180.0
6 6 1 9.64 4.45 3.67 180.0
-10 7 1 22.72 7.70 4.98 180.0
-9 7 1 0.00 3.33 1.29 0.0
-8 7 1 609.61 32.08 25.32 0.0
-7 7 1 169.52 12.64 13.40 0.0
-6 7 1 51.56 10.65 7.86 180.0
-5 7 1 222.61 19.62 13.71 0.0
-4 7 1 7.71 3.42 2.13 180.0
-3 7 1 13.90 3.64 1.62 0.0
-2 7 1 494.90 30.11 22.40 180.0
-1 7 1 262.28 21.89 14.62 180.0
0 7 1 225.14 15.38 15.21 0.0
1 7 1 862.95 26.78 28.45 0.0
2 7 1 10.01 4.56 2.89 180.0
3 7 1 145.52 14.76 11.90 180.0
4 7 1 9.94 10.27 3.24 0.0
5 7 1 52.49 8.92 6.62 180.0
-9 8 1 325.90 26.57 19.51 180.0
-8 8 1 361.49 25.16 20.27 180.0
-7 8 1 93.59 14.16 9.59 180.0
-6 8 1 98.38 14.31 10.04 0.0
-5 8 1 36.74 6.05 6.03 0.0
-4 8 1 39.88 6.52 5.73 0.0
-3 8 1 101.60 9.84 10.49 0.0
-2 8 1 24.17 7.73 4.90 0.0
-1 8 1 14.98 6.31 3.89 0.0
0 8 1 172.88 14.71 13.50 180.0
1 8 1 271.54 19.91 17.07 180.0
2 8 1 3.62 2.47 0.30 0.0
3 8 1 152.08 30.47 12.05 180.0
4 8 1 8.25 7.25 1.58 180.0
-8 9 1 71.96 12.74 9.40 0.0
-7 9 1 8.33 6.13 2.48 0.0
-6 9 1 42.63 9.83 6.02 180.0
-5 9 1 13.39 4.23 3.27 0.0
-4 9 1 8.67 3.45 0.75 0.0
-3 9 1 138.35 18.79 11.12 180.0
-2 9 1 6.09 5.72 3.02 180.0
-1 9 1 309.38 29.37 17.10 180.0
0 9 1 58.54 7.71 7.54 0.0
1 9 1 12.59 4.30 1.25 180.0
2 9 1 89.70 10.56 8.64 180.0
-7 10 1 4.37 4.82 1.09 0.0
-6 10 1 158.26 18.83 12.84 0.0
-5 10 1 3.03 3.06 0.34 0.0
-4 10 1 50.55 12.26 8.26 180.0
-3 10 1 85.37 16.51 9.85 0.0
-2 10 1 134.05 20.48 12.20 180.0
-1 10 1 30.90 7.01 5.72 0.0
0 10 1 4.56 1.98 1.80 180.0
1 10 1 30.56 6.65 5.36 180.0
-5 11 1 0.00 5.46 1.67 180.0
-4 11 1 158.94 20.89 12.90 180.0
-3 11 1 745.67 46.63 28.79 0.0
-2 11 1 32.54 8.82 6.74 0.0
0 -11 2 28.09 9.04 5.45 180.0
1 -11 2 38.11 13.94 5.61 180.0
2 -11 2 9.23 5.38 3.86 180.0
3 -11 2 74.79 10.75 8.95 0.0
4 -11 2 50.70 13.26 5.48 0.0
5 -11 2 0.64 2.13 2.26 180.0
6 -11 2 15.54 6.24 3.64 180.0
-1 -10 2 8.33 6.58 1.06 180.0
0 -10 2 540.66 42.48 23.14 0.0
1 -10 2 53.46 15.51 6.01 0.0
2 -10 2 17.56 8.29 4.17 180.0
3 -10 2 35.55 7.49 6.45 180.0
4 -10 2 6.36 5.27 3.49 180.0
5 -10 2 4.00 3.55 2.87 0.0
6 -10 2 11.88 5.72 1.51 0.0
7 -10 2 7.77 4.48 2.04 180.0
-4 -9 2 49.54 18.57 8.92 180.0
-3 -9 2 0.00 7.55 1.45 0.0
-2 -9 2 243.30 34.52 14.91 180.0
-1 -9 2 26.49 4.80 4.90 180.0
0 -9 2 112.76 19.09 9.25 0.0
1 -9 2 5.79 5.01 1.86 0.0
2 -9 2 131.40 18.64 11.59 0.0
3 -9 2 24.10 4.33 4.98 180.0
4 -9 2 613.57 20.88 23.83 180.0
5 -9 2 9.15 5.04 3.01 180.0
6 -9 2 54.77 11.88 5.90 0.0
7 -9 2 5.00 4.26 1.11 0.0
8 -9 2 279.43 23.91 17.64 180.0
-5 -8 2 0.00 10.72 2.97 180.0
-4 -8 2 480.82 55.15 24.25 180.0
-3 -8 2 11.58 13.11 4.40 180.0
-2 -8 2 32.35 6.20 5.47 0.0
-1 -8 2 53.63 6.90 6.78 180.0
0 -8 2 714.52 41.55 27.90 180.0
1 -8 2 68.93 12.63 9.03 180.0
2 -8 2 193.85 20.70 12.04 180.0
3 -8 2 68.48 8.35 7.64 0.0
4 -8 2 275.30 17.71 14.73 0.0
5 -8 2 92.77 13.90 8.96 0.0
6 -8 2 21.30 4.82 4.01 180.0
7 -8 2 13.79 5.16 4.63 0.0
8 -8 2 0.00 2.31 0.54 180.0
9 -8 2 3.21 3.55 3.09 180.0
-6 -7 2 396.78 51.71 22.01 180.0
-5 -7 2 19.62 8.97 5.25 0.0
-4 -7 2 15.27 5.68 0.24 180.0
-3 -7 2 2.19 3.13 0.62 180.0
-2 -7 2 31.25 4.69 5.97 180.0
-1 -7 2 6.11 2.41 1.52 0.0
0 -7 2 84.33 12.89 8.13 180.0
1 -7 2 437.59 28.36 20.93 0.0
2 -7 2 345.53 13.91 17.43 0.0
3 -7 2 180.60 15.25 12.96 180.0
4 -7 2 598.05 21.48 22.81 0.0
5 -7 2 100.06 6.26 10.61 180.0
6 -7 2 353.24 13.91 20.61 0.0
7 -7 2 26.30 4.90 5.84 180.0
8 -7 2 173.03 16.85 12.57 0.0
9 -7 2 89.93 12.07 9.23 0.0
-7 -6 2 0.00 7.17 3.00 0.0
-6 -6 2 413.66 36.58 22.74 180.0
-5 -6 2 41.90 8.97 7.23 180.0
-4 -6 2 126.52 13.93 11.36 180.0
-3 -6 2 1.67 3.31 0.61 0.0
-2 -6 2 66.20 6.41 6.74 180.0
-1 -6 2 2.91 3.10 1.96 180.0
0 -6 2 1903.82 65.61 41.44 0.0
1 -6 2 227.76 22.57 14.52 180.0
2 -6 2 61.61 11.77 7.08 0.0
3 -6 2 370.38 25.00 19.59 0.0
4 -6 2 53.72 5.49 7.19 0.0
5 -6 2 7.54 2.28 2.26 0.0
6 -6 2 77.29 6.42 9.90 180.0
7 -6 2 1.23 2.54 0.90 180.0
8 -6 2 138.53 15.06 12.89 0.0
9 -6 2 127.63 15.06 10.93 180.0
-7 -5 2 0.00 4.80 0.43 180.0
-6 -5 2 23.43 6.77 3.93 180.0
-5 -5 2 119.50 13.81 11.64 0.0
-4 -5 2 101.63 11.75 11.47 0.0
-3 -5 2 12.36 2.39 3.85 180.0
-2 -5 2 52.90 11.25 4.55 180.0
-1 -5 2 36.80 8.82 5.40 180.0
1 -5 2 23.05 6.54 3.43 0.0
2 -5 2 206.52 11.77 13.75 180.0
3 -5 2 460.61 24.55 20.79 180.0
4 -5 2 233.59 18.27 15.00 180.0
5 -5 2 12.17 2.12 3.83 0.0
6 -5 2 685.77 22.49 28.37 0.0
7 -5 2 28.20 4.95 5.02 0.0
8 -5 2 22.68 6.05 4.42 0.0
9 -5 2 39.01 7.96 6.30 0.0
-8 -4 2 23.08 5.72 2.76 0.0
-7 -4 2 12.82 3.53 3.84 180.0
-6 -4 2 8.08 3.82 1.29 0.0
-5 -4 2 68.68 10.26 9.76 180.0
-4 -4 2 245.12 12.83 15.73 180.0
-3 -4 2 14.38 3.19 3.99 0.0
-2 -4 2 490.87 39.85 19.22 0.0
-1 -4 2 156.77 8.03 12.41 0.0
0 -4 2 3703.56 70.92 61.76 0.0
1 -4 2 21.56 5.90 4.73 0.0
2 -4 2 804.36 26.15 27.91 0.0
3 -4 2 871.75 30.19 29.78 0.0
4 -4 2 212.78 16.07 16.47 180.0
5 -4 2 224.89 10.99 15.28 180.0
6 -4 2 337.38 15.31 18.44 180.0
7 -4 2 71.60 7.63 9.23 180.0
8 -4 2 0.00 2.99 0.37 0.0
9 -4 2 102.93 13.08 10.11 180.0
-9 -3 2 20.03 5.19 5.00 180.0
-8 -3 2 74.18 12.26 7.13 180.0
-7 -3 2 20.87 4.27 5.20 0.0
-6 -3 2 16.94 4.58 3.40 180.0
-5 -3 2 64.57 9.01 8.34 0.0
-4 -3 2 38.44 6.46 4.47 180.0
-3 -3 2 30.62 4.30 6.05 180.0
-2 -3 2 4.76 1.68 2.57 180.0
-1 -3 2 244.50 13.73 15.52 180.0
0 -3 2 16408.42 86.96 131.56 0.0
1 -3 2 21.22 5.31 4.64 180.0
2 -3 2 288.67 10.83 18.44 180.0
3 -3 2 488.98 14.82 22.63 180.0
6 -3 2 1344.72 23.62 36.58 180.0
7 -3 2 30.45 6.13 6.28 0.0
8 -3 2 102.29 12.33 9.68 180.0
9 -3 2 99.87 12.59 9.30 0.0
-9 -2 2 2.20 1.64 0.98 180.0
-8 -2 2 40.46 6.04 6.99 0.0
-7 -2 2 16.96 3.70 3.85 180.0
-6 -2 2 854.77 23.27 27.54 0.0
-5 -2 2 15.99 4.63 3.13 0.0
-4 -2 2 868.12 20.55 27.62 180.0
-3 -2 2 34.42 3.11 6.23 0.0
-2 -2 2 355.17 14.37 20.20 0.0
-1 -2 2 159.59 5.80 13.43 0.0
1 -2 2 23.21 3.94 5.08 180.0
2 -2 2 2078.42 17.18 45.69 0.0
3 -2 2 161.20 5.78 13.24 0.0
6 -2 2 622.87 19.06 24.04 0.0
7 -2 2 21.96 3.52 4.90 180.0
8 -2 2 98.18 12.14 9.95 0.0
9 -2 2 0.04 1.87 0.03 0.0
-9 -1 2 29.48 6.65 5.09 0.0
-8 -1 2 8.82 3.70 2.10 180.0
-7 -1 2 25.17 4.34 5.19 0.0
-6 -1 2 421.44 16.50 19.89 180.0
-5 -1 2 12.03 3.92 3.08 180.0
-4 -1 2 2.19 1.10 0.48 180.0
-3 -1 2 1.89 0.84 0.53 180.0
-2 -1 2 641.38 12.18 24.07 180.0
-1 -1 2 3.96 2.09 1.80 180.0
1 -1 2 32.50 2.88 5.61 0.0
2 -1 2 815.12 10.78 29.87 180.0
3 -1 2 1.83 1.08 1.57 180.0
4 -1 2 754.55 24.81 27.47 180.0
5 -1 2 6.43 3.21 2.58 0.0
6 -1 2 493.71 18.51 23.29 0.0
7 -1 2 1.27 3.70 1.24 0.0
8 -1 2 24.21 6.24 5.36 0.0
9 -1 2 7.88 3.40 2.20 180.0
-10 0 2 14.04 4.86 2.89 180.0
-9 0 2 26.42 6.65 5.42 0.0
-8 0 2 12.93 4.33 3.49 180.0
-7 0 2 56.79 8.18 7.57 180.0
-6 0 2 272.39 15.17 14.30 180.0
-5 0 2 10.09 3.70 2.02 180.0
-4 0 2 2570.50 47.38 48.48 0.0
-3 0 2 214.54 12.63 15.42 180.0
-2 0 2 3459.58 33.89 58.54 180.0
-1 0 2 1.23 0.84 0.28 180.0
0 0 2 1606.35 35.51 42.39 180.0
1 0 2 1.52 0.77 1.31 180.0
2 0 2 3808.96 44.20 64.38 0.0
3 0 2 2.20 1.64 0.53 180.0
4 0 2 651.29 25.26 25.33 180.0
5 0 2 2.30 1.48 1.28 180.0
6 0 2 447.59 14.13 20.38 0.0
7 0 2 4.95 7.94 3.19 180.0
8 0 2 1.12 2.17 1.82 0.0
-10 1 2 28.77 6.69 5.94 180.0
-9 1 2 9.27 4.07 3.28 180.0
-8 1 2 13.56 4.22 3.63 0.0
-7 1 2 7.10 2.99 1.53 0.0
-6 1 2 181.49 15.80 12.16 0.0
-5 1 2 103.57 10.61 9.78 180.0
-4 1 2 4236.39 61.39 63.93 0.0
-3 1 2 277.68 14.05 16.70 180.0
-1 1 2 21.56 2.95 5.61 180.0
0 1 2 1939.86 19.06 45.95 0.0
1 1 2 1.23 1.35 0.88 0.0
2 1 2 16289.20 104.95 130.02 180.0
3 1 2 42.71 6.24 6.60 0.0
4 1 2 202.90 15.32 14.65 0.0
5 1 2 0.00 1.79 1.50 180.0
6 1 2 1109.96 59.54 31.87 0.0
7 1 2 7.70 4.78 2.02 0.0
8 1 2 804.30 42.18 26.10 0.0
-10 2 2 68.71 10.20 8.45 0.0
-9 2 2 0.00 3.03 0.54 0.0
-8 2 2 293.76 14.01 17.27 0.0
-7 2 2 41.54 5.08 6.11 0.0
-6 2 2 1309.10 43.08 33.99 0.0
-5 2 2 13.08 4.15 3.03 0.0
-4 2 2 296.92 16.89 18.57 0.0
-3 2 2 691.74 23.69 27.60 180.0
-2 2 2 14220.91 91.69 121.78 180.0
-1 2 2 5.91 1.50 1.89 180.0
0 2 2 127.49 6.24 11.48 0.0
1 2 2 68.30 7.06 8.83 180.0
2 2 2 527.25 21.15 23.99 0.0
3 2 2 3.06 2.28 1.99 180.0
4 2 2 225.71 13.09 14.42 180.0
5 2 2 3.18 2.20 2.31 0.0
6 2 2 0.45 2.35 0.89 0.0
7 2 2 4.63 4.97 1.46 0.0
8 2 2 445.59 31.68 19.47 180.0
-10 3 2 0.00 1.68 0.03 0.0
-9 3 2 1.33 1.75 1.34 180.0
-8 3 2 24.53 4.07 5.17 0.0
-7 3 2 97.18 7.37 9.98 0.0
-6 3 2 4864.68 86.12 67.44 0.0
-5 3 2 485.08 24.81 21.63 180.0
-4 3 2 331.52 18.53 16.40 0.0
-3 3 2 58.96 7.51 7.45 180.0
-2 3 2 2014.72 38.22 46.00 0.0
-1 3 2 1.09 1.22 0.17 180.0
0 3 2 242.22 14.05 14.10 0.0
1 3 2 91.16 9.12 9.79 0.0
2 3 2 6896.73 84.96 83.64 180.0
3 3 2 23.84 5.72 5.05 0.0
4 3 2 543.70 17.45 23.30 0.0
5 3 2 0.00 2.80 1.33 0.0
6 3 2 2527.03 74.84 48.69 180.0
7 3 2 0.00 4.15 1.40 180.0
-10 4 2 80.53 8.54 9.85 180.0
-9 4 2 118.73 10.03 10.53 180.0
-8 4 2 268.02 13.71 16.34 0.0
-7 4 2 179.27 15.58 13.62 0.0
-6 4 2 1578.76 44.16 40.54 0.0
-5 4 2 56.34 9.90 6.61 180.0
-4 4 2 2686.97 57.35 49.60 0.0
-3 4 2 516.72 23.61 21.71 0.0
-2 4 2 908.79 38.39 31.25 180.0
-1 4 2 38.06 4.30 6.59 180.0
0 4 2 2147.28 46.37 46.52 180.0
1 4 2 183.94 14.42 13.76 180.0
2 4 2 436.53 15.56 20.02 0.0
3 4 2 10.24 2.34 3.50 180.0
4 4 2 37.92 5.39 6.16 180.0
5 4 2 14.65 6.20 3.49 180.0
6 4 2 47.71 10.80 6.63 0.0
7 4 2 16.55 6.73 3.77 0.0
-10 5 2 98.89 14.91 9.71 0.0
-9 5 2 838.89 42.03 30.15 0.0
-8 5 2 85.75 12.78 9.02 180.0
-7 5 2 26.65 4.60 5.39 180.0
-6 5 2 12.12 3.03 1.06 0.0
-5 5 2 5.16 2.80 2.45 180.0
-4 5 2 1870.91 52.20 43.96 180.0
-3 5 2 22.21 3.93 3.96 180.0
-2 5 2 79.12 8.13 8.80 0.0
-1 5 2 36.99 6.84 6.46 0.0
0 5 2 1737.20 45.21 40.78 180.0
1 5 2 30.38 7.62 5.45 180.0
2 5 2 69.46 5.67 9.42 0.0
3 5 2 8.45 2.33 3.04 180.0
4 5 2 5.09 2.76 0.23 180.0
5 5 2 21.29 10.20 4.10 180.0
6 5 2 109.51 16.40 10.45 0.0
-10 6 2 128.15 16.66 11.69 0.0
-9 6 2 31.79 8.74 6.24 0.0
-8 6 2 642.50 35.31 26.69 180.0
-7 6 2 145.35 11.23 12.19 0.0
-6 6 2 13.34 3.20 2.72 0.0
-5 6 2 63.49 6.52 7.54 0.0
-4 6 2 284.06 19.41 16.36 180.0
-3 6 2 68.70 6.89 9.16 180.0
-2 6 2 79.55 9.60 8.93 0.0
-1 6 2 229.46 13.41 14.69 180.0
0 6 2 354.24 17.44 18.32 0.0
1 6 2 237.77 23.28 16.01 0.0
2 6 2 67.63 7.68 7.43 0.0
3 6 2 11.94 3.21 3.65 180.0
4 6 2 231.83 22.72 15.07 180.0
5 6 2 0.00 6.65 0.52 180.0
-10 7 2 239.18 22.90 17.37 180.0
-9 7 2 58.69 11.58 8.46 180.0
-8 7 2 923.48 30.21 31.37 0.0
-7 7 2 287.43 16.42 17.16 180.0
-6 7 2 156.59 17.34 12.40 180.0
-5 7 2 35.38 5.90 5.92 0.0
-4 7 2 29.78 4.26 5.72 180.0
-3 7 2 130.86 8.22 11.68 0.0
-2 7 2 50.59 9.86 6.70 0.0
-1 7 2 212.12 14.62 15.07 0.0
0 7 2 17.40 4.53 3.44 0.0
1 7 2 49.94 7.12 7.36 180.0
2 7 2 931.23 29.95 30.22 0.0
3 7 2 61.94 9.83 7.88 180.0
4 7 2 3.21 8.48 2.88 180.0
-9 8 2 2.29 4.02 0.13 180.0
-8 8 2 498.40 25.48 22.19 180.0
-7 8 2 266.69 24.44 17.14 0.0
-6 8 2 9.90 5.16 1.47 0.0
-5 8 2 16.20 4.18 2.74 180.0
-4 8 2 62.07 8.17 6.73 180.0
-3 8 2 222.75 22.46 15.19 180.0
-2 8 2 29.59 8.71 4.18 180.0
-1 8 2 130.95 17.93 12.03 180.0
0 8 2 600.13 40.05 26.47 0.0
1 8 2 124.57 13.86 11.60 0.0
2 8 2 104.91 12.55 11.03 0.0
3 8 2 10.14 6.71 3.54 180.0
-8 9 2 215.43 21.56 14.37 0.0
-7 9 2 219.87 22.46 14.73 180.0
-6 9 2 695.07 31.57 26.70 180.0
-5 9 2 62.36 8.58 7.77 0.0
-4 9 2 112.92 11.04 10.74 0.0
-3 9 2 22.87 8.22 5.27 0.0
-2 9 2 52.75 12.33 7.82 0.0
-1 9 2 144.93 19.69 11.55 0.0
0 9 2 26.49 6.43 5.06 0.0
1 9 2 68.75 10.31 9.08 180.0
2 9 2 101.69 22.01 8.53 0.0
-7 10 2 40.43 9.60 6.87 0.0
-6 10 2 208.19 15.43 13.95 0.0
-5 10 2 54.50 8.26 8.05 180.0
-4 10 2 665.24 42.48 24.49 0.0
-3 10 2 174.52 22.57 12.84 0.0
-2 10 2 195.10 23.54 11.52 180.0
-1 10 2 1.92 3.46 0.28 0.0
0 10 2 0.00 2.69 0.29 0.0
-1 -11 3 118.36 21.11 10.34 0.0
0 -11 3 14.20 7.58 2.77 180.0
1 -11 3 35.27 12.85 6.58 0.0
2 -11 3 6.41 4.50 1.01 0.0
3 -11 3 116.80 13.13 10.59 0.0
4 -11 3 7.53 3.50 2.91 180.0
5 -11 3 10.59 5.60 1.43 180.0
6 -11 3 0.00 2.39 1.12 0.0
-3 -10 3 204.03 35.94 16.62 0.0
-1 -10 3 12.33 6.35 2.05 180.0
0 -10 3 85.07 18.64 9.09 180.0
1 -10 3 0.00 13.11 0.45 0.0
2 -10 3 4.15 7.14 0.65 0.0
3 -10 3 811.67 42.65 25.24 180.0
4 -10 3 12.77 3.95 3.58 0.0
5 -10 3 939.47 44.31 32.82 0.0
6 -10 3 19.87 7.10 3.31 0.0
7 -10 3 55.48 10.80 7.36 180.0
-4 -9 3 0.00 10.61 2.68 180.0
-3 -9 3 48.64 19.58 5.54 180.0
-2 -9 3 15.43 8.44 3.65 180.0
-1 -9 3 125.35 20.29 11.30 180.0
0 -9 3 16.92 11.66 5.52 0.0
1 -9 3 182.74 23.99 12.40 0.0
2 -9 3 15.06 10.09 2.41 0.0
3 -9 3 152.39 10.57 12.31 0.0
4 -9 3 1.93 5.62 2.92 180.0
5 -9 3 176.52 19.43 12.41 180.0
6 -9 3 4.48 3.66 0.62 180.0
7 -9 3 33.40 8.89 7.60 0.0
8 -9 3 0.00 4.63 0.03 0.0
-5 -8 3 261.95 44.09 14.95 0.0
-4 -8 3 74.91 22.27 11.61 0.0
-3 -8 3 117.99 25.48 12.53 180.0
-2 -8 3 0.00 1.89 0.25 0.0
-1 -8 3 78.05 14.20 8.57 180.0
0 -8 3 12.66 9.00 0.46 0.0
1 -8 3 189.20 20.89 12.67 0.0
2 -8 3 22.47 5.04 5.11 0.0
3 -8 3 38.92 6.53 3.94 0.0
4 -8 3 57.54 7.59 7.16 180.0
5 -8 3 2.18 1.90 1.05 0.0
6 -8 3 39.90 6.01 7.01 180.0
7 -8 3 105.05 12.46 10.37 180.0
8 -8 3 1.42 3.89 3.11 180.0
-6 -7 3 41.69 19.24 8.31 0.0
-5 -7 3 580.61 62.73 26.61 0.0
-4 -7 3 41.55 16.66 7.93 180.0
-3 -7 3 46.77 18.16 8.82 0.0
-2 -7 3 0.00 1.48 0.40 180.0
-1 -7 3 88.89 13.23 9.26 0.0
0 -7 3 38.15 10.16 5.37 180.0
1 -7 3 85.60 13.49 7.04 180.0
2 -7 3 193.96 11.98 13.55 180.0
3 -7 3 138.18 13.51 9.39 180.0
4 -7 3 29.19 4.23 5.64 0.0
5 -7 3 156.98 10.95 13.36 180.0
6 -7 3 31.51 5.54 5.89 0.0
7 -7 3 50.26 6.56 7.14 0.0
8 -7 3 3.36 2.24 1.84 0.0
9 -7 3 13.15 5.27 3.65 180.0
-7 -6 3 122.38 17.30 11.02 0.0
-6 -6 3 83.61 25.29 8.84 180.0
-5 -6 3 3.25 9.94 1.73 180.0
-4 -6 3 113.32 25.03 13.02 0.0
-3 -6 3 283.23 36.73 16.39 180.0
-2 -6 3 21.84 3.90 4.80 180.0
-1 -6 3 39.27 10.76 2.13 180.0
0 -6 3 38.74 10.09 6.62 0.0
1 -6 3 260.94 24.17 14.63 180.0
2 -6 3 470.25 30.97 21.56 0.0
4 -6 3 150.47 8.10 12.36 180.0
5 -6 3 44.35 5.80 5.87 0.0
6 -6 3 107.94 9.15 10.42 180.0
7 -6 3 2.54 2.05 0.71 0.0
8 -6 3 29.07 7.10 5.06 180.0
9 -6 3 6.76 4.56 2.20 180.0
-8 -5 3 4.89 2.47 1.97 0.0
-7 -5 3 32.18 7.30 6.08 0.0
-6 -5 3 55.41 21.11 7.23 0.0
-5 -5 3 36.85 7.77 6.14 0.0
-4 -5 3 158.58 14.34 14.24 180.0
-3 -5 3 154.93 23.37 13.11 180.0
-2 -5 3 67.89 12.55 7.66 0.0
-1 -5 3 381.96 27.76 18.33 180.0
0 -5 3 43.56 9.38 6.19 180.0
1 -5 3 974.40 41.02 31.04 180.0
2 -5 3 284.89 21.63 16.30 180.0
4 -5 3 434.42 25.41 19.80 0.0
5 -5 3 521.44 17.55 23.38 180.0
6 -5 3 4.89 3.59 0.81 0.0
7 -5 3 33.79 6.11 5.06 180.0
8 -5 3 1.23 2.88 0.52 0.0
9 -5 3 448.18 26.98 20.98 180.0
-8 -4 3 7.81 3.29 2.08 180.0
-7 -4 3 8.41 3.64 2.73 0.0
-6 -4 3 11.37 6.65 3.04 180.0
-5 -4 3 33.67 7.02 6.74 0.0
-4 -4 3 322.55 21.13 20.49 0.0
-2 -4 3 163.24 16.81 12.27 180.0
-1 -4 3 3714.23 74.28 58.16 0.0
0 -4 3 53.21 9.08 7.47 0.0
1 -4 3 8046.17 103.61 89.24 180.0
2 -4 3 6.84 2.65 2.31 0.0
3 -4 3 79.92 9.15 7.87 180.0
5 -4 3 1342.40 36.43 38.37 180.0
6 -4 3 34.02 4.96 6.17 0.0
7 -4 3 164.03 11.24 12.46 0.0
8 -4 3 7.84 3.36 3.28 0.0
9 -4 3 369.04 24.21 20.84 0.0
-9 -3 3 400.24 23.80 19.99 0.0
-8 -3 3 10.61 3.81 3.07 0.0
-7 -3 3 85.41 10.46 8.43 0.0
-6 -3 3 4.10 3.29 0.12 0.0
-5 -3 3 1502.16 126.68 39.87 180.0
-4 -3 3 712.94 20.23 25.89 180.0
-3 -3 3 172.47 22.57 11.18 180.0
-2 -3 3 100.65 6.31 10.44 0.0
-1 -3 3 13031.09 120.95 113.69 180.0
0 -3 3 127.03 12.03 12.38 180.0
1 -3 3 21187.53 152.78 153.44 0.0
2 -3 3 160.77 14.05 12.79 0.0
3 -3 3 24.44 6.13 3.89 0.0
5 -3 3 634.42 18.07 25.23 0.0
6 -3 3 21.58 4.09 4.91 180.0
7 -3 3 6.41 2.64 1.78 180.0
8 -3 3 42.05 10.63 5.77 180.0
9 -3 3 68.11 10.65 8.21 0.0
-9 -2 3 582.83 29.18 23.32 180.0
-8 -2 3 55.59 9.08 7.94 180.0
-7 -2 3 4.46 3.36 2.78 0.0
-6 -2 3 31.67 6.60 7.07 0.0
-5 -2 3 518.43 25.15 21.00 180.0
-4 -2 3 131.31 8.26 11.17 0.0
-3 -2 3 1304.38 66.45 35.78 180.0
-2 -2 3 73.57 8.63 9.98 180.0
-1 -2 3 2338.35 44.87 46.92 180.0
1 -2 3 4212.37 27.37 65.24 0.0
2 -2 3 63.97 4.21 8.20 180.0
3 -2 3 811.88 32.13 28.62 0.0
5 -2 3 72.29 5.98 8.20 0.0
6 -2 3 10.85 2.76 3.63 0.0
7 -2 3 0.00 3.44 0.36 180.0
8 -2 3 20.42 4.54 4.61 0.0
9 -2 3 1.35 2.43 0.03 180.0
-10 -1 3 0.52 2.13 0.67 180.0
-9 -1 3 82.80 10.91 9.65 180.0
-8 -1 3 11.54 4.41 3.45 0.0
-7 -1 3 20.21 4.93 3.55 180.0
-6 -1 3 299.83 35.16 16.76 180.0
-5 -1 3 3052.24 61.76 48.71 0.0
-4 -1 3 1.79 1.83 0.57 0.0
-3 -1 3 946.81 27.03 30.17 0.0
-2 -1 3 74.50 7.85 9.80 0.0
-1 -1 3 758.29 23.43 27.96 0.0
0 -1 3 120.09 7.32 11.36 0.0
1 -1 3 4727.21 41.81 69.88 180.0
2 -1 3 6.82 1.82 2.63 0.0
3 -1 3 539.76 19.20 21.22 180.0
4 -1 3 94.01 9.49 9.59 0.0
5 -1 3 23.28 3.68 4.29 0.0
6 -1 3 8.37 2.24 3.44 180.0
7 -1 3 52.54 6.49 6.92 0.0
8 -1 3 5.81 20.36 1.80 180.0
-10 0 3 1.76 3.47 0.97 180.0
-9 0 3 109.40 16.03 11.57 0.0
-8 0 3 33.74 6.65 5.63 180.0
-7 0 3 613.99 25.52 23.98 0.0
-6 0 3 203.68 12.97 13.58 0.0
-5 0 3 486.57 24.29 21.23 180.0
-4 0 3 35.72 6.31 5.87 180.0
-3 0 3 3074.02 49.39 55.45 0.0
-2 0 3 32.88 3.42 6.84 180.0
-1 0 3 123.64 6.05 12.65 0.0
0 0 3 6.38 1.29 2.60 180.0
1 0 3 6523.05 49.20 86.26 0.0
2 0 3 6.95 2.58 1.88 0.0
3 0 3 62.54 7.25 7.19 180.0
4 0 3 7.55 2.95 2.75 0.0
5 0 3 261.95 13.54 15.60 180.0
6 0 3 11.14 3.92 3.87 0.0
7 0 3 37.77 17.49 7.37 180.0
-10 1 3 0.00 3.36 0.01 0.0
-9 1 3 16.22 5.01 3.55 180.0
-8 1 3 94.82 11.64 9.78 0.0
-7 1 3 861.65 25.74 29.76 180.0
-6 1 3 113.95 13.19 9.92 180.0
-5 1 3 3291.68 63.26 55.20 0.0
-4 1 3 375.42 19.20 18.76 0.0
-3 1 3 4238.93 57.99 65.56 0.0
-2 1 3 376.77 15.17 18.68 180.0
-1 1 3 183.59 8.97 13.11 0.0
0 1 3 93.71 4.19 10.28 0.0
1 1 3 1869.62 36.50 43.97 180.0
2 1 3 36.35 5.72 5.61 180.0
3 1 3 63.52 8.07 7.43 180.0
4 1 3 6.14 2.25 2.90 180.0
5 1 3 6.98 2.82 1.67 180.0
6 1 3 1.16 2.80 1.27 0.0
7 1 3 244.69 22.79 15.30 180.0
8 1 3 14.01 5.34 2.68 180.0
-10 2 3 5.08 3.77 1.76 0.0
-9 2 3 72.56 10.13 8.89 0.0
-8 2 3 0.00 1.19 0.24 0.0
-7 2 3 434.24 22.83 20.61 180.0
-6 2 3 1066.78 41.55 30.17 0.0
-5 2 3 159.65 14.20 10.54 0.0
-4 2 3 233.18 15.80 15.58 180.0
-3 2 3 3887.00 57.50 64.66 0.0
-2 2 3 141.68 9.98 11.69 0.0
-1 2 3 1368.25 65.01 37.10 0.0
0 2 3 14.87 3.89 4.36 180.0
1 2 3 46.55 6.46 7.22 180.0
2 2 3 38.52 6.35 6.51 180.0
3 2 3 5637.19 72.26 73.57 180.0
4 2 3 23.35 6.24 5.09 0.0
5 2 3 3559.88 78.61 60.03 180.0
6 2 3 40.69 9.64 5.75 180.0
7 2 3 1430.48 57.28 35.21 0.0
-10 3 3 24.72 4.80 4.65 180.0
-9 3 3 363.04 17.82 18.33 0.0
-8 3 3 135.70 14.12 12.02 0.0
-7 3 3 921.29 32.66 31.86 180.0
-6 3 3 309.03 17.86 18.37 0.0
-5 3 3 8202.36 106.04 89.00 0.0
-4 3 3 891.17 32.17 28.96 0.0
-3 3 3 8147.05 87.47 90.71 180.0
-2 3 3 43.34 4.54 6.69 180.0
-1 3 3 203.26 14.57 12.76 0.0
0 3 3 116.42 11.06 11.02 180.0
1 3 3 109.81 10.91 9.18 0.0
2 3 3 77.56 9.86 8.91 180.0
3 3 3 1045.58 28.13 31.38 0.0
4 3 3 46.26 8.48 6.53 180.0
5 3 3 25.07 6.91 4.95 180.0
6 3 3 0.00 3.66 0.42 0.0
7 3 3 87.69 14.05 9.28 180.0
-10 4 3 8.28 4.93 0.20 0.0
-9 4 3 2708.91 71.55 54.06 180.0
-8 4 3 10.87 4.52 1.40 0.0
-7 4 3 37.84 6.73 5.86 180.0
-6 4 3 182.14 14.20 13.78 0.0
-5 4 3 17.96 5.38 3.59 0.0
-4 4 3 359.05 21.75 19.17 180.0
-3 4 3 1311.43 38.78 36.08 0.0
-2 4 3 2.32 1.56 2.06 0.0
-1 4 3 620.53 27.05 24.60 0.0
0 4 3 167.76 14.50 11.54 180.0
1 4 3 2135.90 38.82 45.18 0.0
2 4 3 29.68 3.71 5.33 0.0
3 4 3 732.06 19.03 26.52 180.0
4 4 3 0.18 2.13 0.70 180.0
5 4 3 1280.94 52.72 34.97 0.0
6 4 3 8.14 4.63 2.27 0.0
-10 5 3 8.82 5.01 2.35 0.0
-9 5 3 2165.05 64.64 49.20 180.0
-8 5 3 166.44 16.55 12.52 180.0
-7 5 3 0.27 1.96 0.18 180.0
-6 5 3 15.05 3.48 4.19 0.0
-5 5 3 125.58 11.66 10.26 180.0
-4 5 3 2.25 0.91 1.49 0.0
-3 5 3 446.10 17.98 20.90 0.0
-2 5 3 137.79 14.12 11.53 0.0
-1 5 3 279.13 19.47 16.97 0.0
0 5 3 9.00 3.06 3.85 180.0
1 5 3 1044.52 44.84 32.01 180.0
2 5 3 3.38 1.90 2.19 180.0
3 5 3 557.69 18.06 24.49 0.0
4 5 3 34.64 5.34 6.47 180.0
5 5 3 53.12 9.23 6.84 0.0
-10 6 3 102.29 14.72 10.46 180.0
-9 6 3 126.35 16.25 10.85 0.0
-8 6 3 516.12 21.92 23.44 0.0
-7 6 3 142.01 10.94 11.78 0.0
-6 6 3 60.41 5.47 7.33 180.0
-5 6 3 165.25 14.42 12.39 180.0
-4 6 3 0.34 1.94 0.52 180.0
-3 6 3 15.09 4.26 1.62 180.0
-1 6 3 84.22 8.55 9.60 180.0
0 6 3 90.98 14.20 9.94 0.0
1 6 3 0.00 3.62 1.08 0.0
2 6 3 31.05 5.43 6.22 0.0
3 6 3 49.09 6.92 6.64 0.0
4 6 3 0.00 2.91 1.47 180.0
5 6 3 88.59 11.92 9.39 0.0
-9 7 3 3.26 3.70 0.13 180.0
-8 7 3 215.43 14.78 13.72 180.0
-7 7 3 26.27 7.88 5.56 180.0
-6 7 3 146.16 11.18 12.34 0.0
-5 7 3 11.10 2.98 2.28 0.0
-4 7 3 9.85 2.55 2.72 180.0
-3 7 3 566.56 29.82 24.66 0.0
-2 7 3 42.89 9.53 6.42 180.0
-1 7 3 37.42 6.56 4.91 0.0
0 7 3 0.00 2.99 0.40 0.0
1 7 3 64.23 7.73 7.44 180.0
2 7 3 114.98 10.76 11.30 0.0
3 7 3 234.96 18.53 15.40 0.0
4 7 3 28.80 12.22 3.65 0.0
-9 8 3 122.97 11.15 11.17 0.0
-8 8 3 20.51 6.61 5.41 0.0
-7 8 3 129.91 17.30 11.07 0.0
-6 8 3 713.16 29.91 26.38 180.0
-5 8 3 31.97 4.94 5.64 180.0
-4 8 3 27.10 5.49 5.46 0.0
-3 8 3 7.43 4.63 0.68 180.0
-2 8 3 27.35 9.12 6.32 0.0
-1 8 3 761.03 40.07 27.67 180.0
0 8 3 275.32 28.62 17.79 0.0
1 8 3 165.94 13.00 13.48 0.0
2 8 3 11.43 4.86 3.30 180.0
-8 9 3 14.38 6.13 3.75 0.0
-7 9 3 66.21 11.88 8.30 180.0
-6 9 3 392.48 21.55 20.37 0.0
-5 9 3 111.58 11.59 10.15 0.0
-4 9 3 75.81 14.24 8.51 0.0
-3 9 3 1408.55 60.27 38.75 180.0
-2 9 3 337.79 30.26 17.84 180.0
-1 9 3 197.56 23.02 12.98 180.0
0 9 3 16.62 5.16 4.32 180.0
1 9 3 42.89 8.33 7.04 180.0
-6 10 3 191.47 14.87 14.48 180.0
-5 10 3 3.97 6.13 0.04 0.0
-4 10 3 44.87 11.99 6.58 0.0
-3 10 3 124.08 18.68 11.97 180.0
-2 10 3 0.00 3.03 0.96 0.0
-1 10 3 14.00 5.23 2.53 0.0
2 -12 4 60.78 9.80 7.07 0.0
3 -12 4 0.00 5.04 1.59 0.0
-1 -11 4 0.00 4.97 0.94 0.0
0 -11 4 327.96 35.35 17.48 180.0
1 -11 4 6.95 3.70 2.93 0.0
2 -11 4 64.29 10.06 6.98 180.0
3 -11 4 14.16 5.11 3.66 0.0
4 -11 4 135.63 12.38 11.05 0.0
5 -11 4 11.92 5.34 4.20 180.0
6 -11 4 83.58 13.00 9.27 0.0
-2 -10 4 678.97 51.52 25.81 180.0
-1 -10 4 0.00 6.95 0.45 180.0
0 -10 4 200.00 26.68 13.83 0.0
1 -10 4 8.71 5.94 2.18 180.0
2 -10 4 199.76 16.96 13.54 0.0
3 -10 4 13.49 3.73 3.55 0.0
4 -10 4 7.57 4.05 2.34 0.0
5 -10 4 109.50 15.17 11.41 180.0
6 -10 4 261.68 23.54 15.04 0.0
7 -10 4 15.02 5.38 4.83 0.0
-4 -9 4 1.61 6.87 2.12 180.0
-3 -9 4 0.00 14.31 0.99 0.0
-2 -9 4 124.81 21.63 9.53 0.0
-1 -9 4 0.00 7.17 0.89 0.0
0 -9 4 114.33 19.84 9.10 0.0
1 -9 4 43.26 12.85 5.68 180.0
2 -9 4 412.65 34.28 19.45 180.0
3 -9 4 23.24 4.37 4.71 180.0
4 -9 4 90.44 9.93 9.67 180.0
5 -9 4 11.13 5.31 3.88 0.0
6 -9 4 0.37 2.65 2.97 0.0
7 -9 4 4.00 4.26 1.16 0.0
-6 -8 4 93.52 25.41 11.57 0.0
-5 -8 4 1.05 8.71 3.33 0.0
-4 -8 4 14.37 15.36 1.55 0.0
-3 -8 4 1.83 7.25 0.70 0.0
-2 -8 4 386.57 90.06 18.13 180.0
-1 -8 4 59.85 13.30 7.28 180.0
0 -8 4 5.90 6.58 2.02 180.0
1 -8 4 59.11 11.58 8.83 0.0
2 -8 4 27.22 4.34 4.94 180.0
3 -8 4 5.91 3.26 0.83 0.0
4 -8 4 34.65 5.56 6.08 180.0
5 -8 4 25.54 42.33 2.75 180.0
6 -8 4 3.29 2.69 3.14 180.0
7 -8 4 0.49 1.98 1.11 0.0
8 -8 4 40.76 8.63 5.97 180.0
-6 -7 4 18.87 11.06 5.88 0.0
-5 -7 4 4.37 9.98 3.74 180.0
-4 -7 4 25.78 16.48 8.46 180.0
-3 -7 4 15.50 7.68 4.01 0.0
-2 -7 4 91.18 19.52 9.33 0.0
-1 -7 4 76.10 15.13 8.04 0.0
0 -7 4 25.26 7.88 3.75 180.0
1 -7 4 13.82 6.50 3.08 180.0
2 -7 4 131.97 8.41 12.24 0.0
3 -7 4 128.33 10.17 11.18 0.0
4 -7 4 7.89 3.46 1.69 180.0
5 -7 4 1.46 2.02 2.40 180.0
6 -7 4 243.02 14.22 16.06 180.0
7 -7 4 55.72 7.14 7.28 180.0
8 -7 4 46.40 9.12 7.08 180.0
-7 -6 4 0.97 10.22 2.77 0.0
-6 -6 4 8.03 7.55 3.05 0.0
-5 -6 4 110.37 28.66 10.81 0.0
-4 -6 4 23.31 14.61 7.11 0.0
-3 -6 4 24.51 15.86 5.47 180.0
-2 -6 4 24.64 6.92 3.39 0.0
-1 -6 4 100.69 16.78 10.36 180.0
1 -6 4 3.55 3.74 0.47 0.0
2 -6 4 60.00 11.88 8.61 0.0
3 -6 4 312.62 11.48 17.64 180.0
4 -6 4 30.68 4.64 4.49 0.0
5 -6 4 114.55 9.14 11.34 0.0
6 -6 4 117.33 9.59 10.12 180.0
7 -6 4 50.32 7.01 6.61 0.0
8 -6 4 34.26 8.56 6.03 180.0
9 -6 4 47.60 8.71 6.90 0.0
-8 -5 4 17.66 4.81 3.04 0.0
-7 -5 4 4.97 6.80 1.81 180.0
-6 -5 4 49.47 16.66 6.57 0.0
-5 -5 4 69.90 21.78 9.06 180.0
-4 -5 4 37.96 16.51 4.36 180.0
-3 -5 4 153.32 20.68 12.31 0.0
-2 -5 4 77.75 13.45 6.38 0.0
-1 -5 4 45.17 10.46 5.82 0.0
0 -5 4 4945.53 96.21 68.28 180.0
1 -5 4 4.82 4.26 1.92 180.0
2 -5 4 1081.32 45.51 33.72 0.0
4 -5 4 222.39 11.22 14.88 180.0
5 -5 4 116.82 8.88 11.28 180.0
6 -5 4 863.62 41.47 27.86 0.0
7 -5 4 36.54 5.82 6.02 180.0
8 -5 4 99.64 9.40 10.27 0.0
9 -5 4 9.19 5.19 3.01 180.0
-8 -4 4 132.48 14.16 10.13 180.0
-7 -4 4 0.00 8.82 1.04 0.0
-6 -4 4 37.92 15.69 6.24 180.0
-5 -4 4 2.02 8.97 3.10 0.0
-4 -4 4 1606.29 178.00 37.58 0.0
-3 -4 4 243.98 21.41 14.89 180.0
-2 -4 4 171.46 16.89 10.03 180.0
-1 -4 4 18.87 5.57 3.91 180.0
0 -4 4 6702.96 100.28 79.14 0.0
1 -4 4 47.45 8.89 6.69 0.0
3 -4 4 295.54 22.94 16.41 180.0
5 -4 4 211.29 11.48 15.95 0.0
6 -4 4 5.68 2.88 0.41 0.0
7 -4 4 2.71 2.01 1.88 0.0
8 -4 4 123.36 10.21 11.72 180.0
9 -4 4 0.00 1.64 1.18 180.0
-9 -3 4 110.40 12.59 9.77 180.0
-8 -3 4 10.46 4.33 2.02 0.0
-7 -3 4 0.00 9.19 0.25 180.0
-6 -3 4 8.97 7.51 2.12 180.0
-5 -3 4 38.16 9.27 6.44 180.0
-4 -3 4 231.15 18.23 13.39 0.0
-3 -3 4 384.28 23.65 18.25 0.0
-2 -3 4 1713.83 47.86 38.97 0.0
-1 -3 4 42.26 7.77 6.12 180.0
0 -3 4 5951.26 88.33 80.75 0.0
1 -3 4 4.67 2.05 1.95 180.0
2 -3 4 157.44 15.09 9.45 0.0
3 -3 4 125.84 14.80 11.04 0.0
5 -3 4 206.15 11.02 15.39 180.0
6 -3 4 35.08 5.23 6.43 180.0
7 -3 4 4.85 3.05 2.90 0.0
8 -3 4 28.87 4.93 5.24 0.0
-9 -2 4 19.09 5.38 3.80 0.0
-8 -2 4 252.60 18.76 14.88 0.0
-7 -2 4 0.00 2.50 1.45 0.0
-6 -2 4 872.03 60.64 36.40 0.0
-5 -2 4 70.69 10.98 7.54 0.0
-4 -2 4 21.71 5.68 2.06 180.0
-3 -2 4 539.67 20.79 22.35 180.0
-2 -2 4 2323.24 50.29 49.37 180.0
-1 -2 4 23.28 5.72 4.25 0.0
0 -2 4 2501.70 28.84 48.70 180.0
1 -2 4 3.59 2.80 2.55 0.0
2 -2 4 585.39 29.33 22.32 180.0
3 -2 4 20.06 6.43 4.13 180.0
5 -2 4 217.11 11.35 16.03 0.0
6 -2 4 43.26 5.43 6.11 180.0
7 -2 4 6.02 4.54 2.70 180.0
8 -2 4 70.54 13.41 8.12 0.0
-10 -1 4 102.14 12.83 10.37 0.0
-9 -1 4 3.59 2.95 1.72 180.0
-8 -1 4 60.67 8.74 6.46 0.0
-7 -1 4 20.59 5.12 4.02 0.0
-5 -1 4 8.59 4.37 3.41 0.0
-4 -1 4 38.71 6.84 6.28 0.0
-3 -1 4 418.39 24.32 19.90 0.0
-2 -1 4 1756.99 80.33 42.69 180.0
-1 -1 4 17.60 5.01 4.02 180.0
0 -1 4 377.65 12.12 19.09 180.0
1 -1 4 0.27 1.04 0.46 180.0
2 -1 4 141.07 7.92 10.19 0.0
4 -1 4 207.73 16.10 15.76 180.0
5 -1 4 109.55 8.89 11.02 180.0
6 -1 4 464.04 29.55 21.74 180.0
7 -1 4 3.25 6.87 3.57 0.0
-10 0 4 6.44 2.26 2.16 180.0
-9 0 4 5.11 1.90 1.81 0.0
-8 0 4 63.81 8.97 7.30 180.0
-7 0 4 2.35 2.05 0.55 0.0
-6 0 4 56.04 6.95 7.19 0.0
-5 0 4 10.65 4.11 3.16 180.0
-4 0 4 62.77 8.37 7.11 0.0
-3 0 4 9.15 3.66 2.40 180.0
-2 0 4 2099.20 56.92 45.57 0.0
-1 0 4 145.97 7.37 12.22 0.0
0 0 4 1348.67 24.78 39.52 180.0
1 0 4 6.18 2.09 1.98 180.0
2 0 4 845.99 26.30 29.32 180.0
3 0 4 14.31 4.07 4.24 180.0
4 0 4 2.91 2.07 1.42 0.0
5 0 4 47.76 6.38 6.77 0.0
6 0 4 185.51 19.77 15.44 180.0
7 0 4 8.70 4.78 2.38 180.0
-10 1 4 19.54 5.79 2.20 180.0
-9 1 4 27.26 4.62 5.30 0.0
-8 1 4 2.64 2.28 1.06 180.0
-7 1 4 46.38 8.50 6.20 180.0
-6 1 4 598.55 24.81 24.70 180.0
-5 1 4 169.52 15.47 12.25 0.0
-4 1 4 73.49 9.15 7.12 180.0
-3 1 4 15.80 4.52 3.26 0.0
-2 1 4 2330.80 40.65 48.36 180.0
-1 1 4 8.54 1.85 2.83 180.0
0 1 4 1043.73 30.49 31.95 180.0
1 1 4 355.32 17.90 19.45 180.0
2 1 4 6811.42 83.10 81.36 0.0
3 1 4 6.22 1.83 2.44 180.0
4 1 4 437.32 18.19 21.52 180.0
5 1 4 61.01 8.20 6.97 180.0
6 1 4 2402.24 68.04 48.10 0.0
7 1 4 38.74 9.30 5.84 0.0
-10 2 4 270.62 19.28 15.47 0.0
-9 2 4 79.30 8.19 9.00 0.0
-8 2 4 1504.77 46.03 39.78 180.0
-7 2 4 45.88 7.81 6.24 180.0
-6 2 4 2647.19 51.94 53.68 180.0
-5 2 4 104.24 12.11 9.64 0.0
-4 2 4 1093.58 35.27 31.68 180.0
-3 2 4 165.14 12.67 11.94 180.0
-2 2 4 459.92 18.57 21.95 0.0
-1 2 4 6.35 3.62 2.05 0.0
0 2 4 1189.08 35.12 34.73 0.0
1 2 4 110.78 11.10 10.56 0.0
2 2 4 151.47 13.71 12.57 180.0
3 2 4 22.32 3.66 5.00 180.0
4 2 4 512.38 28.36 22.32 0.0
5 2 4 7.70 5.64 2.82 180.0
6 2 4 12.89 5.68 3.13 0.0
7 2 4 0.00 3.40 0.07 180.0
-10 3 4 15.84 6.69 3.63 180.0
-9 3 4 354.88 17.14 18.30 180.0
-8 3 4 26.56 6.13 4.42 0.0
-7 3 4 47.23 8.07 7.19 180.0
-6 3 4 973.52 32.92 33.35 180.0
-5 3 4 288.97 21.19 16.36 0.0
-4 3 4 32.08 5.90 5.28 180.0
-3 3 4 51.00 7.58 8.02 180.0
-2 3 4 7.73 3.74 2.71 180.0
-1 3 4 147.66 13.79 12.82 0.0
0 3 4 8486.60 101.59 90.58 0.0
1 3 4 32.20 6.54 4.99 0.0
2 3 4 466.69 18.31 22.61 0.0
3 3 4 8.59 3.56 2.28 0.0
4 3 4 338.16 24.62 17.40 180.0
5 3 4 26.75 8.15 4.67 0.0
6 3 4 770.26 41.40 26.35 180.0
-10 4 4 29.37 8.59 5.60 180.0
-9 4 4 1279.54 47.75 34.53 180.0
-8 4 4 37.45 5.43 5.05 0.0
-7 4 4 9.15 3.92 3.41 0.0
-6 4 4 31.31 6.39 5.74 180.0
-5 4 4 76.30 9.34 8.25 180.0
-4 4 4 726.75 31.72 24.84 0.0
-3 4 4 481.61 18.27 22.47 0.0
-2 4 4 363.66 23.20 20.69 180.0
-1 4 4 161.70 15.21 12.19 0.0
0 4 4 138.33 14.83 12.12 180.0
1 4 4 0.09 2.04 0.61 0.0
2 4 4 339.28 12.64 18.79 0.0
3 4 4 6.54 2.82 1.52 180.0
4 4 4 958.77 32.90 31.41 0.0
5 4 4 1.20 2.73 0.30 180.0
6 4 4 2.58 3.47 1.57 0.0
-10 5 4 336.10 25.93 19.09 0.0
-9 5 4 38.04 8.93 6.25 180.0
-8 5 4 1694.97 36.56 42.30 180.0
-7 5 4 29.96 4.99 5.76 0.0
-6 5 4 14.98 4.75 3.52 180.0
-5 5 4 35.20 6.87 5.58 180.0
-4 5 4 544.67 25.07 23.42 180.0
-3 5 4 24.17 5.42 5.13 180.0
-2 5 4 0.90 1.90 0.80 180.0
-1 5 4 0.00 2.43 0.85 180.0
0 5 4 445.03 29.07 22.27 0.0
1 5 4 31.16 8.33 6.41 0.0
2 5 4 75.07 6.52 8.10 180.0
3 5 4 19.92 4.93 4.91 0.0
4 5 4 219.36 21.71 13.72 180.0
5 5 4 17.82 7.70 4.46 0.0
-10 6 4 34.22 9.00 5.70 0.0
-9 6 4 27.08 7.92 5.45 180.0
-8 6 4 101.13 9.67 9.70 0.0
-7 6 4 58.73 5.81 7.35 180.0
-6 6 4 183.58 12.08 13.34 180.0
-5 6 4 10.16 4.37 3.81 180.0
-4 6 4 49.35 8.07 6.88 0.0
-3 6 4 358.23 22.01 19.12 0.0
-2 6 4 1.98 3.03 1.02 180.0
-1 6 4 103.66 13.43 9.29 0.0
0 6 4 716.67 40.80 26.54 180.0
1 6 4 12.44 6.87 3.05 180.0
2 6 4 173.47 12.80 14.54 180.0
3 6 4 0.00 2.69 1.23 0.0
4 6 4 102.47 14.91 10.51 180.0
-9 7 4 44.81 6.84 6.72 0.0
-8 7 4 32.25 5.82 6.16 180.0
-7 7 4 79.31 8.67 8.43 0.0
-6 7 4 747.41 25.77 27.81 0.0
-5 7 4 22.93 4.33 4.81 180.0
-4 7 4 13.30 4.48 3.82 180.0
-2 7 4 29.96 5.70 5.42 180.0
-1 7 4 184.14 14.42 13.45 180.0
0 7 4 159.68 20.77 13.64 180.0
1 7 4 118.81 10.78 11.27 0.0
2 7 4 320.75 17.72 18.79 180.0
3 7 4 34.33 7.25 5.87 180.0
-9 8 4 18.90 6.54 4.30 0.0
-8 8 4 8.26 4.97 4.22 180.0
-7 8 4 110.63 16.44 10.54 180.0
-6 8 4 618.95 20.58 24.66 180.0
-5 8 4 291.50 14.18 16.39 0.0
-4 8 4 184.04 14.21 13.47 180.0
-3 8 4 437.21 32.58 20.17 180.0
-2 8 4 867.63 45.73 29.58 0.0
-1 8 4 123.89 18.79 11.91 180.0
0 8 4 74.36 8.61 7.93 180.0
1 8 4 49.30 7.06 7.91 180.0
-7 9 4 4.22 2.43 1.25 0.0
-6 9 4 378.83 20.91 19.78 0.0
-5 9 4 118.52 11.98 10.27 180.0
-4 9 4 173.92 21.37 12.58 180.0
-3 9 4 130.69 18.76 11.74 180.0
-2 9 4 24.61 8.59 3.81 0.0
-1 9 4 8.66 4.07 2.79 0.0
0 9 4 220.10 17.90 15.91 180.0
-5 10 4 211.73 23.28 13.96 0.0
-4 10 4 1876.61 70.17 42.85 0.0
-3 10 4 22.90 8.59 4.47 0.0
2 -12 5 4.18 4.82 0.32 180.0
-1 -11 5 54.92 16.70 7.62 180.0
0 -11 5 8.11 7.14 0.96 0.0
1 -11 5 109.80 13.46 10.05 180.0
2 -11 5 79.05 11.47 7.84 180.0
3 -11 5 8.93 5.42 2.30 180.0
4 -11 5 1.93 1.87 1.63 0.0
5 -11 5 27.76 7.62 3.90 180.0
-2 -10 5 6.43 5.23 2.46 180.0
-1 -10 5 603.44 49.24 21.86 0.0
0 -10 5 1.64 5.23 2.21 180.0
1 -10 5 255.34 19.67 15.07 180.0
2 -10 5 70.40 10.57 8.08 0.0
3 -10 5 235.13 16.16 15.55 180.0
4 -10 5 5.89 3.19 2.12 0.0
5 -10 5 223.94 21.71 14.50 180.0
6 -10 5 25.37 7.92 4.13 180.0
-5 -9 5 35.76 16.25 8.69 180.0
-4 -9 5 0.00 13.38 2.17 0.0
-3 -9 5 1.50 4.30 3.80 0.0
-2 -9 5 9.60 7.70 2.75 0.0
-1 -9 5 1133.68 63.78 30.18 180.0
0 -9 5 7.02 6.24 2.41 180.0
1 -9 5 19.88 9.38 5.46 0.0
2 -9 5 18.05 3.35 4.74 0.0
3 -9 5 70.31 12.01 7.10 180.0
4 -9 5 4.74 5.38 0.55 180.0
5 -9 5 64.44 12.14 7.66 0.0
6 -9 5 15.54 6.80 4.62 180.0
7 -9 5 22.81 6.24 5.43 180.0
-6 -8 5 0.00 14.38 0.65 0.0
-5 -8 5 0.00 10.84 1.47 180.0
-4 -8 5 7.36 6.65 3.55 180.0
-3 -8 5 26.67 8.49 5.58 0.0
-2 -8 5 43.71 12.52 6.17 0.0
-1 -8 5 155.76 21.67 11.05 0.0
0 -8 5 6.28 5.83 1.56 180.0
1 -8 5 45.88 10.46 6.71 180.0
2 -8 5 6.78 2.56 2.75 180.0
3 -8 5 542.91 22.49 22.23 180.0
4 -8 5 15.52 4.22 3.75 180.0
5 -8 5 215.31 20.62 15.04 180.0
6 -8 5 19.65 5.21 4.38 0.0
7 -8 5 27.35 4.53 5.80 0.0
8 -8 5 0.00 6.02 1.20 0.0
-7 -7 5 2.15 10.93 0.01 0.0
-6 -7 5 0.00 10.84 2.60 180.0
-5 -7 5 3.44 11.25 2.74 0.0
-4 -7 5 50.14 20.81 7.80 0.0
-3 -7 5 2.80 8.78 3.47 0.0
-2 -7 5 101.39 30.36 9.96 180.0
-1 -7 5 6.79 5.90 0.01 0.0
0 -7 5 0.00 3.40 0.96 0.0
1 -7 5 96.80 8.63 10.52 0.0
2 -7 5 38.79 5.77 5.90 0.0
3 -7 5 198.33 12.76 14.18 0.0
4 -7 5 0.00 3.01 1.11 0.0
5 -7 5 20.68 14.89 2.93 180.0
6 -7 5 0.00 5.70 0.79 0.0
7 -7 5 2.55 8.31 0.99 180.0
8 -7 5 0.00 6.28 0.17 180.0
-7 -6 5 0.00 9.53 1.12 180.0
-6 -6 5 0.00 7.36 1.24 180.0
-5 -6 5 17.26 13.82 4.72 180.0
-4 -6 5 146.95 29.14 13.68 180.0
-3 -6 5 30.13 7.40 5.07 180.0
-2 -6 5 146.64 40.73 12.24 0.0
-1 -6 5 1747.44 61.20 36.93 180.0
0 -6 5 65.20 12.85 8.03 180.0
1 -6 5 5274.85 113.88 70.22 0.0
2 -6 5 11.46 2.76 2.69 0.0
3 -6 5 77.47 6.09 9.79 0.0
4 -6 5 63.63 6.90 8.23 0.0
5 -6 5 1083.60 28.39 32.68 0.0
6 -6 5 2.28 3.21 1.80 180.0
7 -6 5 43.15 6.18 7.18 180.0
8 -6 5 30.82 5.73 5.53 180.0
-8 -5 5 25.22 6.26 4.22 180.0
-7 -5 5 67.74 21.89 10.12 180.0
-6 -5 5 0.00 6.09 1.22 0.0
-5 -5 5 154.50 30.56 14.18 0.0
-4 -5 5 386.44 77.51 21.63 0.0
-2 -5 5 160.06 19.80 12.64 180.0
-1 -5 5 868.62 43.27 26.78 0.0
0 -5 5 11.13 4.86 4.14 0.0
1 -5 5 1545.67 56.27 38.54 180.0
2 -5 5 165.37 19.43 12.30 180.0
3 -5 5 380.65 14.41 19.22 0.0
4 -5 5 176.54 10.82 13.42 180.0
5 -5 5 36.54 5.72 3.54 0.0
6 -5 5 17.36 3.49 4.78 0.0
7 -5 5 10.82 4.76 3.23 0.0
8 -5 5 49.92 6.93 7.05 0.0
-9 -4 5 236.34 18.35 13.34 0.0
-8 -4 5 5.13 4.04 1.50 0.0
-7 -4 5 23.88 15.17 0.06 0.0
-6 -4 5 50.18 19.58 8.78 180.0
-5 -4 5 231.34 35.61 18.27 0.0
-4 -4 5 83.21 18.98 11.36 180.0
-3 -4 5 43.45 9.94 3.15 180.0
-2 -4 5 416.56 27.99 19.15 0.0
-1 -4 5 403.60 26.68 19.20 0.0
0 -4 5 65.83 11.40 8.62 0.0
1 -4 5 1563.48 53.54 37.68 180.0
2 -4 5 72.74 12.93 8.23 0.0
3 -4 5 143.15 19.20 9.03 180.0
4 -4 5 260.82 12.08 16.56 0.0
5 -4 5 108.68 10.52 9.48 180.0
6 -4 5 90.53 8.43 9.36 180.0
7 -4 5 185.68 12.76 14.11 0.0
8 -4 5 5.51 2.72 2.49 180.0
-9 -3 5 2.15 2.50 0.17 180.0
-8 -3 5 22.49 5.68 4.41 0.0
-7 -3 5 47.68 19.80 6.52 180.0
-6 -3 5 87.50 22.42 10.65 0.0
-5 -3 5 302.78 36.99 20.55 180.0
-4 -3 5 54.62 9.68 7.87 0.0
-3 -3 5 14.72 4.56 2.65 0.0
-2 -3 5 539.49 28.88 22.73 180.0
-1 -3 5 306.94 21.78 17.13 180.0
0 -3 5 1.05 2.09 0.73 0.0
2 -3 5 26.15 7.36 5.23 180.0
3 -3 5 921.19 43.34 28.89 0.0
4 -3 5 56.71 5.79 8.16 180.0
5 -3 5 11.77 2.72 3.00 180.0
6 -3 5 107.26 9.23 11.02 0.0
7 -3 5 23.20 6.95 5.54 0.0
8 -3 5 16.74 5.94 1.98 0.0
-9 -2 5 13.86 5.68 2.89 180.0
-8 -2 5 0.00 1.91 0.73 180.0
-7 -2 5 323.43 41.17 23.91 180.0
-6 -2 5 39.34 13.04 7.59 180.0
-5 -2 5 118.07 14.46 10.12 180.0
-4 -2 5 0.00 3.18 1.00 180.0
-3 -2 5 112.89 8.45 11.27 180.0
-2 -2 5 332.01 21.04 17.87 0.0
-1 -2 5 63.52 9.34 6.52 180.0
0 -2 5 54.85 9.60 8.09 180.0
1 -2 5 63.70 10.76 4.00 0.0
2 -2 5 4.15 3.92 2.06 180.0
3 -2 5 777.06 40.50 27.13 180.0
4 -2 5 10.72 3.20 3.49 0.0
5 -2 5 0.78 2.50 1.39 180.0
6 -2 5 71.25 12.07 9.51 180.0
7 -2 5 18.40 4.82 0.83 180.0
8 -2 5 0.00 9.79 0.08 180.0
-10 -1 5 6.36 1.78 2.08 180.0
-9 -1 5 189.93 12.25 11.73 180.0
-8 -1 5 11.88 4.45 2.85 0.0
-7 -1 5 96.91 10.54 9.63 0.0
-6 -1 5 108.83 21.00 14.04 0.0
-5 -1 5 1.57 2.28 1.59 180.0
-4 -1 5 19.99 5.90 4.08 180.0
-3 -1 5 327.86 19.20 18.25 0.0
-2 -1 5 297.53 12.77 17.23 180.0
-1 -1 5 1712.22 28.65 42.27 180.0
0 -1 5 5.55 1.70 1.61 180.0
1 -1 5 21.00 3.27 2.76 180.0
2 -1 5 0.00 2.95 0.90 180.0
4 -1 5 0.00 2.76 0.42 180.0
5 -1 5 560.90 21.41 23.68 180.0
6 -1 5 3.36 4.67 3.38 0.0
7 -1 5 265.84 23.24 17.96 0.0
-10 0 5 0.00 2.41 0.42 0.0
-9 0 5 4.18 2.71 1.88 180.0
-8 0 5 15.11 3.39 3.77 180.0
-7 0 5 9.49 2.23 3.02 180.0
-6 0 5 74.12 9.12 8.37 180.0
-5 0 5 618.66 30.60 24.66 0.0
-4 0 5 316.50 20.18 17.24 0.0
-3 0 5 1459.06 38.97 37.33 180.0
-2 0 5 16.71 3.18 2.97 180.0
-1 0 5 144.92 6.70 10.35 0.0
0 0 5 166.65 10.52 13.45 180.0
1 0 5 1492.28 36.80 38.67 0.0
2 0 5 9.75 3.40 3.31 0.0
3 0 5 1208.39 27.90 35.11 0.0
4 0 5 3.51 2.61 2.36 180.0
5 0 5 706.71 25.48 25.76 0.0
6 0 5 5.30 9.73 0.77 180.0
7 0 5 1168.48 48.39 32.56 180.0
-10 1 5 0.00 2.54 1.70 0.0
-9 1 5 972.26 40.17 31.14 180.0
-8 1 5 228.02 18.83 15.84 180.0
-7 1 5 135.48 13.26 10.81 0.0
-6 1 5 4.41 2.62 1.65 0.0
-5 1 5 1217.92 42.74 33.36 180.0
-4 1 5 1211.66 38.63 32.33 180.0
-3 1 5 9465.70 97.56 93.62 0.0
-2 1 5 115.53 10.05 10.37 0.0
-1 1 5 176.01 14.61 12.43 0.0
0 1 5 22.64 5.16 5.30 0.0
1 1 5 94.44 10.24 9.70 0.0
2 1 5 7.79 2.21 2.85 0.0
3 1 5 475.09 18.81 21.61 180.0
4 1 5 15.97 4.26 3.82 180.0
5 1 5 101.11 18.44 10.34 0.0
6 1 5 19.02 6.24 3.93 0.0
7 1 5 12.74 4.56 3.44 180.0
-10 2 5 13.15 5.04 1.66 0.0
-9 2 5 309.77 20.81 17.29 0.0
-8 2 5 10.20 4.00 2.84 0.0
-7 2 5 186.54 15.62 14.39 0.0
-6 2 5 108.72 11.21 11.63 180.0
-5 2 5 10.24 4.26 0.45 180.0
-4 2 5 226.34 16.89 14.25 0.0
-3 2 5 197.87 14.42 12.66 180.0
-2 2 5 9.27 4.15 2.77 180.0
-1 2 5 588.84 27.95 24.20 180.0
0 2 5 475.22 24.55 20.58 0.0
1 2 5 2369.10 55.52 45.38 180.0
2 2 5 67.24 6.72 7.79 180.0
3 2 5 794.06 35.16 28.17 0.0
4 2 5 0.22 2.20 0.93 180.0
5 2 5 712.02 37.59 27.30 180.0
6 2 5 15.13 5.46 4.23 180.0
-10 3 5 167.14 12.07 13.21 180.0
-9 3 5 4300.36 189.17 63.07 0.0
-8 3 5 28.05 6.58 5.59 0.0
-7 3 5 235.20 18.12 15.88 180.0
-6 3 5 1.98 1.94 1.28 0.0
-5 3 5 5.36 2.81 0.50 180.0
-4 3 5 11.69 3.89 3.48 180.0
-3 3 5 176.91 17.37 13.51 180.0
-2 3 5 9.53 3.85 3.16 0.0
-1 3 5 1038.45 38.78 31.09 180.0
0 3 5 1.49 2.80 0.70 0.0
1 3 5 116.14 9.17 10.36 0.0
2 3 5 204.31 13.23 14.68 0.0
3 3 5 682.46 25.57 25.02 180.0
4 3 5 3.33 3.18 0.35 180.0
5 3 5 2.65 2.69 2.03 180.0
6 3 5 0.00 4.11 0.30 0.0
-10 4 5 362.21 25.93 17.72 0.0
-9 4 5 87.39 8.63 9.33 0.0
-8 4 5 395.74 25.03 19.88 180.0
-7 4 5 16.81 5.31 4.17 0.0
-6 4 5 24.25 5.79 4.06 180.0
-5 4 5 242.11 15.59 15.99 0.0
-4 4 5 8.32 2.49 3.45 180.0
-3 4 5 955.96 31.68 31.17 180.0
-2 4 5 101.86 7.89 10.34 180.0
-1 4 5 1.79 3.21 0.38 180.0
0 4 5 76.37 11.99 9.10 0.0
1 4 5 11.93 3.55 3.76 180.0
2 4 5 11.32 3.16 3.57 180.0
3 4 5 739.05 28.10 26.41 0.0
4 4 5 4.52 4.00 2.39 0.0
5 4 5 1342.79 53.84 33.60 180.0
-10 5 5 7.95 3.89 2.37 180.0
-9 5 5 269.11 15.20 15.69 0.0
-8 5 5 3.15 2.36 1.26 180.0
-7 5 5 58.88 9.49 7.62 180.0
-6 5 5 39.42 7.73 5.76 180.0
-5 5 5 133.90 13.38 12.45 0.0
-4 5 5 78.01 10.13 7.96 180.0
-3 5 5 667.87 26.75 25.26 180.0
-2 5 5 10.20 2.72 3.29 0.0
-1 5 5 1344.99 51.08 36.45 180.0
0 5 5 43.90 10.13 6.79 180.0
1 5 5 6.46 5.53 2.00 180.0
2 5 5 8.37 6.20 2.01 0.0
3 5 5 268.74 17.67 17.18 180.0
4 5 5 97.59 14.50 10.29 180.0
-10 6 5 75.73 11.99 8.39 0.0
-9 6 5 51.33 9.94 6.83 180.0
-8 6 5 7.46 2.44 2.72 180.0
-7 6 5 38.48 6.10 5.57 0.0
-6 6 5 160.80 15.92 12.47 0.0
-5 6 5 70.37 10.39 8.33 180.0
-4 6 5 19.13 5.79 3.67 180.0
-3 6 5 1023.02 38.56 31.80 180.0
-2 6 5 312.19 25.59 17.35 180.0
-1 6 5 89.67 14.80 9.57 0.0
0 6 5 61.68 13.00 7.17 180.0
1 6 5 3.78 2.69 0.12 0.0
2 6 5 28.73 5.22 5.67 180.0
-9 7 5 51.51 6.95 7.76 180.0
-8 7 5 4.03 1.69 2.47 180.0
-7 7 5 93.30 9.43 9.72 0.0
-6 7 5 447.90 20.68 21.02 180.0
-5 7 5 78.20 11.62 7.31 180.0
-4 7 5 132.04 14.95 11.63 180.0
-2 7 5 187.77 14.89 14.08 0.0
-1 7 5 196.25 23.13 14.33 0.0
0 7 5 2.95 3.59 2.72 0.0
1 7 5 9.56 3.14 3.38 0.0
2 7 5 2.37 2.66 1.00 180.0
-8 8 5 10.87 5.72 2.86 0.0
-7 8 5 0.00 2.01 0.14 180.0
-6 8 5 141.69 10.03 12.28 0.0
-5 8 5 11.73 3.95 3.71 180.0
-4 8 5 189.50 22.16 13.05 180.0
-3 8 5 919.20 47.64 30.21 0.0
-2 8 5 9.23 3.62 3.91 0.0
-1 8 5 7.55 4.41 2.59 0.0
0 8 5 100.56 10.07 9.86 180.0
-7 9 5 11.54 5.79 2.69 180.0
-6 9 5 66.80 8.92 8.68 180.0
-5 9 5 222.24 15.63 14.02 180.0
-4 9 5 1239.86 56.27 34.16 0.0
-3 9 5 111.67 16.96 11.03 180.0
-2 9 5 155.27 19.62 12.76 180.0
-1 -11 6 19.69 9.00 3.60 180.0
0 -11 6 6.38 4.13 0.72 180.0
1 -11 6 7.01 4.32 0.35 0.0
2 -11 6 154.01 15.70 12.05 0.0
3 -11 6 35.64 10.24 6.05 0.0
4 -11 6 18.16 7.06 4.41 0.0
5 -11 6 8.82 5.12 3.40 0.0
-3 -10 6 2.76 5.90 2.10 180.0
-2 -10 6 492.50 45.55 21.40 0.0
-1 -10 6 117.09 23.20 10.07 0.0
0 -10 6 206.64 17.91 11.74 180.0
1 -10 6 34.81 9.99 4.45 180.0
2 -10 6 300.95 49.88 16.01 0.0
3 -10 6 8.58 3.76 2.29 0.0
4 -10 6 34.26 9.71 3.55 180.0
5 -10 6 0.00 3.44 0.74 180.0
6 -10 6 25.29 7.73 5.25 180.0
-5 -9 6 0.00 11.13 1.02 180.0
-4 -9 6 0.00 18.46 1.17 0.0
-3 -9 6 0.00 4.78 0.32 180.0
-2 -9 6 47.52 13.64 5.62 180.0
-1 -9 6 100.61 20.59 9.67 180.0
0 -9 6 403.13 38.15 19.84 0.0
1 -9 6 7.77 3.73 2.63 180.0
2 -9 6 163.81 11.48 11.27 0.0
3 -9 6 105.33 10.92 10.19 0.0
4 -9 6 232.69 21.86 14.67 180.0
5 -9 6 4.45 3.55 1.44 180.0
6 -9 6 18.57 6.61 5.16 180.0
7 -9 6 12.48 3.38 3.79 0.0
-6 -8 6 0.00 7.77 0.69 180.0
-5 -8 6 0.00 13.82 1.34 180.0
-4 -8 6 111.49 27.95 11.24 0.0
-3 -8 6 2.40 3.98 3.00 0.0
-2 -8 6 12.48 9.04 2.28 0.0
-1 -8 6 48.61 14.61 6.43 0.0
0 -8 6 436.98 36.88 18.68 180.0
1 -8 6 12.88 3.52 3.61 180.0
2 -8 6 105.48 18.12 9.16 0.0
3 -8 6 32.73 5.86 5.82 0.0
4 -8 6 51.34 10.57 6.68 180.0
5 -8 6 5.90 5.01 1.71 180.0
6 -8 6 135.85 17.00 12.09 0.0
7 -8 6 23.80 36.22 2.63 180.0
-7 -7 6 17.60 15.06 1.66 0.0
-6 -7 6 63.44 21.67 10.05 180.0
-5 -7 6 0.00 8.33 2.62 180.0
-4 -7 6 159.94 49.38 12.15 0.0
-3 -7 6 0.58 4.74 0.13 180.0
-2 -7 6 104.62 19.09 8.86 180.0
-1 -7 6 42.74 12.22 5.90 180.0
0 -7 6 8437.79 153.53 83.79 0.0
1 -7 6 203.95 16.76 12.98 0.0
2 -7 6 827.51 35.89 27.49 180.0
3 -7 6 107.10 9.91 9.64 180.0
4 -7 6 29.87 23.22 2.24 0.0
5 -7 6 2.06 3.92 0.26 0.0
6 -7 6 491.13 17.56 22.61 180.0
7 -7 6 10.25 3.87 2.86 0.0
-7 -6 6 0.00 10.24 0.62 0.0
-6 -6 6 30.19 15.47 8.20 0.0
-5 -6 6 7.44 13.60 1.66 0.0
-4 -6 6 172.14 24.27 13.76 180.0
-3 -6 6 31.98 8.07 5.24 0.0
-2 -6 6 123.09 42.20 12.58 0.0
-1 -6 6 24.36 8.52 4.68 180.0
0 -6 6 1079.91 29.23 31.15 180.0
1 -6 6 137.93 17.62 11.88 180.0
2 -6 6 347.31 20.18 16.66 0.0
3 -6 6 70.67 7.50 8.62 0.0
4 -6 6 10.68 3.80 2.25 0.0
5 -6 6 18.75 3.98 3.54 180.0
6 -6 6 9.41 3.48 3.04 180.0
7 -6 6 0.00 2.45 0.83 0.0
8 -6 6 11.03 3.47 3.43 0.0
-8 -5 6 0.94 4.67 0.99 0.0
-7 -5 6 16.74 11.77 3.35 180.0
-6 -5 6 113.99 26.83 14.32 0.0
-5 -5 6 0.00 6.80 4.03 0.0
-4 -5 6 96.93 17.73 10.03 180.0
-3 -5 6 222.90 61.59 15.01 180.0
-2 -5 6 730.25 31.98 24.83 180.0
-1 -5 6 188.98 21.89 12.87 0.0
0 -5 6 5130.38 109.62 68.17 180.0
1 -5 6 0.00 2.95 0.24 0.0
3 -5 6 36.39 4.95 6.27 180.0
4 -5 6 41.27 5.44 7.01 0.0
5 -5 6 127.90 9.89 11.73 0.0
6 -5 6 23.12 4.84 4.15 0.0
7 -5 6 40.05 6.23 6.26 180.0
8 -5 6 100.21 9.47 9.94 0.0
-9 -4 6 64.86 9.64 7.08 180.0
-8 -4 6 195.44 57.39 14.10 180.0
-7 -4 6 7.21 12.37 2.02 0.0
-6 -4 6 378.50 47.86 22.95 180.0
-5 -4 6 16.40 8.93 5.91 180.0
-4 -4 6 72.41 11.36 6.65 0.0
-3 -4 6 691.95 38.71 24.32 0.0
-2 -4 6 4.45 3.66 2.49 0.0
-1 -4 6 139.44 17.45 11.05 180.0
0 -4 6 33.25 8.67 5.55 180.0
1 -4 6 6.50 4.56 0.41 180.0
2 -4 6 133.35 18.31 9.83 180.0
3 -4 6 2.38 3.46 0.72 180.0
4 -4 6 434.43 13.83 21.38 180.0
5 -4 6 214.28 12.80 15.14 180.0
6 -4 6 1.46 4.60 0.33 180.0
7 -4 6 9.86 4.07 3.23 0.0
8 -4 6 57.88 11.43 6.47 0.0
-9 -3 6 120.34 13.23 10.27 0.0
-8 -3 6 22.66 5.24 3.89 0.0
-7 -3 6 31.72 14.95 8.37 180.0
-6 -3 6 114.92 25.33 13.58 0.0
-5 -3 6 6.39 7.32 2.84 180.0
-4 -3 6 20.44 12.03 2.99 180.0
-3 -3 6 981.89 42.15 28.32 180.0
-2 -3 6 23.94 7.21 4.52 0.0
-1 -3 6 288.67 23.43 15.40 0.0
0 -3 6 461.36 30.15 19.88 180.0
1 -3 6 22.75 7.66 3.77 180.0
3 -3 6 3.26 1.58 1.17 0.0
4 -3 6 31.20 7.14 5.45 180.0
5 -3 6 230.00 20.25 15.05 0.0
6 -3 6 54.33 10.98 5.29 0.0
7 -3 6 46.78 10.01 7.07 180.0
-9 -2 6 135.27 10.47 10.03 180.0
-8 -2 6 131.26 13.30 9.54 180.0
-7 -2 6 14.76 8.86 4.29 0.0
-6 -2 6 112.76 23.80 14.53 180.0
-5 -2 6 7.82 6.46 3.30 180.0
-4 -2 6 53.88 9.68 7.75 0.0
-3 -2 6 321.84 21.22 17.07 0.0
-2 -2 6 41.62 7.21 3.12 180.0
-1 -2 6 928.01 40.50 28.24 180.0
1 -2 6 3.10 2.50 0.46 180.0
2 -2 6 28.90 8.93 2.73 180.0
3 -2 6 1.91 1.73 0.81 180.0
4 -2 6 20.30 4.11 5.03 180.0
5 -2 6 232.66 21.15 15.25 180.0
6 -2 6 896.27 44.35 30.85 0.0
7 -2 6 149.97 19.47 11.90 0.0
-10 -1 6 24.31 4.34 4.17 0.0
-9 -1 6 47.64 6.27 5.90 0.0
-8 -1 6 68.48 6.98 8.09 0.0
-7 -1 6 28.02 6.39 5.91 180.0
-6 -1 6 41.44 14.46 7.98 180.0
-5 -1 6 8.48 9.34 2.86 0.0
-4 -1 6 802.40 34.41 26.25 180.0
-3 -1 6 389.77 22.64 19.14 180.0
-2 -1 6 959.71 24.96 28.04 0.0
-1 -1 6 602.78 20.18 23.80 0.0
0 -1 6 2183.75 65.42 45.53 0.0
1 -1 6 5.72 4.63 2.08 0.0
2 -1 6 329.99 28.66 16.77 180.0
3 -1 6 5.82 2.36 2.50 180.0
4 -1 6 22.25 4.24 4.93 0.0
5 -1 6 69.98 8.09 8.30 0.0
6 -1 6 2384.85 79.32 49.26 180.0
7 -1 6 329.79 30.23 13.89 180.0
-10 0 6 110.33 13.86 10.02 180.0
-9 0 6 386.77 25.86 18.99 180.0
-8 0 6 623.36 31.39 24.66 0.0
-7 0 6 70.65 9.86 8.65 0.0
-6 0 6 0.00 1.92 0.69 0.0
-5 0 6 18.35 4.15 4.47 0.0
-4 0 6 3942.71 73.76 58.15 0.0
-3 0 6 626.68 27.87 23.66 0.0
-2 0 6 304.89 13.53 16.13 180.0
-1 0 6 256.60 13.71 16.38 180.0
0 0 6 253.32 13.43 14.77 0.0
1 0 6 94.53 10.35 9.43 0.0
2 0 6 22.77 3.90 3.91 180.0
3 0 6 1.17 1.97 1.10 0.0
4 0 6 65.78 7.72 7.76 0.0
5 0 6 0.05 5.16 1.16 180.0
6 0 6 1255.56 136.88 32.37 180.0
7 0 6 24.36 7.32 3.52 0.0
-10 1 6 20.88 6.24 4.08 0.0
-9 1 6 0.00 3.21 0.22 180.0
-8 1 6 9.60 4.93 0.36 0.0
-7 1 6 4.18 2.95 1.24 180.0
-6 1 6 3.50 3.03 0.43 0.0
-5 1 6 34.15 6.09 5.64 180.0
-4 1 6 219.21 17.45 13.61 0.0
-3 1 6 189.47 15.02 14.54 0.0
-2 1 6 131.74 14.27 11.22 180.0
-1 1 6 103.04 12.37 10.85 0.0
0 1 6 3107.54 63.07 57.23 180.0
1 1 6 246.59 12.71 15.55 180.0
2 1 6 600.88 20.89 24.69 0.0
3 1 6 1.43 2.39 1.58 0.0
4 1 6 282.63 16.93 16.45 0.0
5 1 6 35.05 8.78 6.11 180.0
6 1 6 247.33 22.23 14.64 0.0
-10 2 6 222.46 13.84 14.99 0.0
-9 2 6 733.41 35.64 24.52 0.0
-8 2 6 888.34 37.74 30.26 180.0
-7 2 6 59.93 9.38 7.94 180.0
-6 2 6 82.56 9.14 9.24 180.0
-5 2 6 110.34 9.68 10.36 0.0
-4 2 6 1297.14 89.07 35.41 180.0
-2 2 6 347.81 24.36 18.12 0.0
-1 2 6 35.90 7.25 5.47 180.0
0 2 6 61.88 8.20 8.90 0.0
1 2 6 58.40 6.78 7.90 0.0
2 2 6 26.29 4.65 5.83 180.0
3 2 6 2.17 2.50 0.50 180.0
4 2 6 617.97 34.37 24.27 180.0
5 2 6 33.51 8.78 5.12 180.0
6 2 6 1.56 2.32 0.94 0.0
-10 3 6 121.41 10.06 9.68 180.0
-9 3 6 27.57 7.51 4.56 0.0
-8 3 6 417.03 26.15 20.17 0.0
-7 3 6 41.58 7.85 6.29 0.0
-6 3 6 46.31 7.70 7.35 0.0
-5 3 6 1.09 2.33 0.83 180.0
-4 3 6 599.27 54.72 25.48 0.0
-3 3 6 22.48 4.91 5.27 0.0
-2 3 6 130.34 12.46 12.03 180.0
-1 3 6 3.13 1.74 1.10 180.0
0 3 6 692.92 22.68 28.06 180.0
1 3 6 1.28 1.81 0.95 0.0
2 3 6 2.80 2.51 1.07 0.0
3 3 6 0.00 2.78 0.06 180.0
4 3 6 253.55 22.34 14.35 0.0
5 3 6 33.55 8.15 6.08 180.0
-10 4 6 45.90 6.13 6.57 180.0
-9 4 6 22.19 4.55 3.72 0.0
-8 4 6 47.23 8.48 6.94 0.0
-7 4 6 85.34 11.69 9.13 180.0
-6 4 6 13.80 4.01 3.93 0.0
-5 4 6 176.22 17.86 13.75 0.0
-4 4 6 15.09 4.26 2.73 0.0
-3 4 6 631.57 27.87 24.93 180.0
-2 4 6 301.15 14.55 17.16 0.0
-1 4 6 117.58 15.36 10.18 180.0
0 4 6 233.51 22.38 15.21 0.0
1 4 6 0.83 1.97 1.41 0.0
2 4 6 13.58 3.74 2.26 180.0
3 4 6 2.44 4.56 0.75 0.0
4 4 6 29.43 7.73 6.04 0.0
-10 5 6 14.51 3.64 4.01 180.0
-9 5 6 24.39 4.86 5.13 0.0
-8 5 6 2.60 2.58 2.02 180.0
-7 5 6 51.63 9.68 7.47 0.0
-6 5 6 16.47 5.27 4.42 180.0
-5 5 6 45.95 8.52 7.04 180.0
-4 5 6 64.52 9.45 8.15 0.0
-3 5 6 220.82 13.51 14.46 180.0
-2 5 6 135.36 16.66 12.90 0.0
-1 5 6 29.59 8.59 6.12 180.0
0 5 6 5.71 5.04 1.82 0.0
1 5 6 4.86 5.75 0.12 0.0
2 5 6 804.05 47.26 29.35 0.0
3 5 6 8.59 3.57 3.15 0.0
-9 6 6 162.06 12.08 12.86 180.0
-8 6 6 74.30 6.69 8.63 0.0
-7 6 6 85.26 12.40 9.64 0.0
-6 6 6 643.04 32.81 25.54 0.0
-5 6 6 2.99 3.03 0.59 0.0
-4 6 6 603.14 30.94 25.23 0.0
-3 6 6 97.97 9.59 9.91 0.0
-2 6 6 86.12 14.57 9.54 180.0
-1 6 6 31.49 8.86 5.77 0.0
0 6 6 149.07 20.18 11.85 180.0
1 6 6 13.93 6.80 3.53 0.0
2 6 6 36.23 10.50 6.47 180.0
-8 7 6 11.98 3.74 3.44 0.0
-7 7 6 70.27 8.58 8.23 0.0
-6 7 6 7.08 3.06 1.75 180.0
-5 7 6 9.45 4.07 2.80 0.0
-2 7 6 729.24 29.81 27.00 180.0
-1 7 6 78.04 14.87 8.81 180.0
0 7 6 148.67 11.94 12.82 0.0
1 7 6 21.18 5.46 4.82 0.0
-7 8 6 0.00 1.49 0.06 0.0
-6 8 6 70.73 7.20 8.45 0.0
-5 8 6 114.17 11.31 10.47 180.0
-4 8 6 1164.71 54.55 34.35 180.0
-3 8 6 40.91 10.27 7.11 180.0
-2 8 6 455.13 34.64 22.71 0.0
-1 8 6 123.44 18.57 11.82 0.0
-1 -11 7 314.31 51.58 16.57 0.0
0 -11 7 0.00 4.69 0.35 0.0
1 -11 7 49.12 9.50 6.94 180.0
2 -11 7 5.87 4.52 2.83 180.0
3 -11 7 20.09 4.80 4.09 0.0
4 -11 7 22.57 8.00 5.22 0.0
-3 -10 7 28.54 11.32 4.17 180.0
-2 -10 7 2.09 5.19 0.87 180.0
-1 -10 7 322.84 23.03 15.24 180.0
0 -10 7 0.00 3.52 1.24 180.0
1 -10 7 99.93 12.98 8.97 0.0
2 -10 7 48.76 11.32 7.05 180.0
3 -10 7 865.56 30.93 27.45 0.0
4 -10 7 181.58 20.18 12.92 0.0
5 -10 7 7.58 3.77 0.57 0.0
-5 -9 7 31.46 17.34 7.23 180.0
-4 -9 7 1.07 7.23 0.61 180.0
-3 -9 7 0.00 4.71 1.11 180.0
-2 -9 7 41.73 14.57 4.59 0.0
-1 -9 7 2.65 5.90 1.68 0.0
0 -9 7 0.00 6.46 0.37 180.0
1 -9 7 60.87 12.33 5.82 180.0
2 -9 7 0.00 2.57 0.85 180.0
3 -9 7 243.07 16.33 14.94 0.0
4 -9 7 10.65 5.68 1.76 180.0
5 -9 7 67.18 12.11 7.78 0.0
6 -9 7 1.16 2.43 1.29 180.0
-6 -8 7 27.80 15.92 4.74 0.0
-5 -8 7 4.67 7.88 0.65 0.0
-4 -8 7 1.77 9.23 2.65 0.0
-3 -8 7 21.52 9.38 4.95 180.0
-2 -8 7 0.00 8.48 0.88 180.0
-1 -8 7 0.00 10.05 0.61 180.0
0 -8 7 16.90 8.09 4.27 180.0
1 -8 7 159.90 10.86 12.78 180.0
2 -8 7 34.93 6.01 6.09 180.0
3 -8 7 285.90 23.61 14.82 0.0
4 -8 7 14.68 6.39 5.68 0.0
5 -8 7 278.75 24.47 15.46 180.0
6 -8 7 1.87 2.15 1.71 180.0
-7 -7 7 12.89 14.98 3.56 180.0
-6 -7 7 17.60 11.81 5.40 180.0
-5 -7 7 14.87 12.97 5.52 180.0
-4 -7 7 8.84 8.72 4.82 180.0
-3 -7 7 116.72 42.33 11.30 0.0
-2 -7 7 47.56 13.08 6.97 0.0
-1 -7 7 171.78 23.80 10.40 180.0
0 -7 7 1.04 2.48 0.63 180.0
1 -7 7 33.84 5.42 3.07 180.0
2 -7 7 50.07 6.76 7.55 0.0
3 -7 7 2.10 2.35 0.08 0.0
4 -7 7 1.64 2.88 0.47 180.0
5 -7 7 25.45 41.94 0.83 0.0
6 -7 7 7.06 3.55 2.68 0.0
7 -7 7 168.12 12.76 13.22 0.0
-7 -6 7 30.79 17.34 5.76 180.0
-6 -6 7 8.89 12.52 6.79 0.0
-5 -6 7 199.99 36.65 18.31 180.0
-4 -6 7 3.09 3.43 2.22 180.0
-3 -6 7 134.13 52.87 10.90 180.0
-2 -6 7 74.13 15.66 8.16 180.0
-1 -6 7 304.29 30.00 16.43 180.0
0 -6 7 25.70 5.01 4.70 180.0
1 -6 7 3439.62 100.82 54.15 0.0
2 -6 7 1.35 2.50 1.47 0.0
3 -6 7 43.37 9.04 6.44 0.0
4 -6 7 10.89 3.72 3.67 180.0
5 -6 7 7.83 2.89 1.73 0.0
6 -6 7 5.66 2.65 1.78 0.0
7 -6 7 81.64 9.08 8.92 180.0
-8 -5 7 22.24 5.04 4.03 180.0
-7 -5 7 27.98 16.66 3.78 180.0
-6 -5 7 23.57 13.45 5.68 180.0
-5 -5 7 107.52 16.20 10.69 0.0
-4 -5 7 18.88 6.95 4.75 0.0
-3 -5 7 25.99 8.35 4.53 180.0
-2 -5 7 77.38 19.26 9.98 0.0
-1 -5 7 11.14 4.41 3.36 0.0
0 -5 7 34.78 5.49 6.41 180.0
1 -5 7 124.99 21.93 8.09 180.0
2 -5 7 6.39 3.85 2.36 180.0
3 -5 7 184.12 11.58 13.63 180.0
4 -5 7 4.95 8.29 0.16 180.0
5 -5 7 10.24 5.04 4.13 0.0
6 -5 7 0.52 2.58 0.90 180.0
7 -5 7 89.48 14.16 10.86 180.0
-9 -4 7 145.31 10.62 10.10 180.0
-8 -4 7 15.08 14.76 5.94 0.0
-7 -4 7 173.02 34.30 15.47 0.0
-6 -4 7 26.00 15.28 6.34 0.0
-5 -4 7 60.03 15.52 9.72 0.0
-4 -4 7 25.85 7.01 6.19 180.0
-3 -4 7 464.84 98.66 25.90 0.0
-2 -4 7 193.95 23.91 13.17 180.0
-1 -4 7 180.49 22.72 11.94 180.0
0 -4 7 55.48 12.48 6.28 0.0
1 -4 7 22.00 5.46 1.63 180.0
2 -4 7 5.42 3.44 2.66 0.0
3 -4 7 10.98 4.22 2.29 0.0
4 -4 7 13.60 5.38 3.33 0.0
5 -4 7 78.68 12.52 8.61 180.0
6 -4 7 41.36 9.49 5.72 0.0
7 -4 7 125.95 16.18 11.05 180.0
-9 -3 7 414.57 17.98 16.64 0.0
-8 -3 7 118.95 30.99 9.98 180.0
-7 -3 7 50.17 18.12 8.39 180.0
-6 -3 7 24.58 12.59 5.41 180.0
-5 -3 7 28.46 8.21 5.82 0.0
-4 -3 7 63.51 11.08 8.77 0.0
-3 -3 7 10.16 3.27 3.47 0.0
-2 -3 7 290.35 25.59 15.50 0.0
-1 -3 7 2474.68 74.24 45.03 0.0
0 -3 7 34.11 9.45 4.88 180.0
1 -3 7 303.94 18.38 18.16 0.0
2 -3 7 0.04 1.55 1.22 180.0
3 -3 7 4.78 1.81 0.17 180.0
4 -3 7 10.31 4.82 2.96 180.0
5 -3 7 34.00 8.63 4.27 0.0
6 -3 7 39.08 9.38 6.01 180.0
7 -3 7 783.82 41.32 28.08 180.0
-9 -2 7 288.84 14.91 14.74 180.0
-8 -2 7 165.10 12.67 12.22 0.0
-7 -2 7 118.65 19.26 12.61 0.0
-6 -2 7 2.17 7.47 2.04 0.0
-5 -2 7 14.08 5.88 5.02 0.0
-4 -2 7 126.59 14.26 13.34 180.0
-3 -2 7 2637.07 63.33 47.94 0.0
-2 -2 7 65.58 7.41 7.85 180.0
0 -2 7 317.06 27.65 17.52 0.0
1 -2 7 609.39 27.16 28.24 180.0
2 -2 7 68.87 6.84 8.24 180.0
3 -2 7 4.05 2.05 1.32 0.0
4 -2 7 0.19 1.66 1.39 0.0
5 -2 7 699.22 38.00 26.16 180.0
6 -2 7 7.88 5.34 2.23 0.0
7 -2 7 315.21 27.76 14.31 0.0
-10 -1 7 0.00 2.09 0.25 180.0
-9 -1 7 1486.70 51.26 35.54 0.0
-8 -1 7 32.88 7.92 5.03 0.0
-7 -1 7 324.45 78.95 18.09 180.0
-6 -1 7 1.34 6.52 0.56 0.0
-5 -1 7 9.08 2.92 1.60 180.0
-4 -1 7 460.54 156.66 21.04 0.0
-3 -1 7 975.40 36.99 28.79 180.0
-2 -1 7 42.78 9.64 6.55 0.0
-1 -1 7 86.72 14.31 6.56 0.0
0 -1 7 55.11 11.96 8.01 180.0
1 -1 7 205.67 15.92 14.49 180.0
2 -1 7 0.51 1.44 0.56 0.0
3 -1 7 29.62 5.24 4.34 180.0
4 -1 7 0.00 2.02 0.32 0.0
5 -1 7 123.61 11.10 9.70 180.0
6 -1 7 196.76 14.54 13.89 180.0
-10 0 7 28.36 7.25 4.15 180.0
-9 0 7 76.93 11.81 7.53 0.0
-8 0 7 116.34 14.09 10.30 0.0
-7 0 7 27.54 6.28 5.19 0.0
-6 0 7 11.41 3.98 3.79 180.0
-5 0 7 52.55 9.96 7.38 180.0
-4 0 7 7.78 4.09 2.62 0.0
-3 0 7 1009.47 36.32 31.70 180.0
-2 0 7 11.80 3.10 3.54 180.0
-1 0 7 68.38 7.97 6.96 180.0
0 0 7 2.20 2.05 2.09 0.0
1 0 7 1650.25 47.30 41.41 0.0
2 0 7 57.80 9.64 6.68 0.0
3 0 7 25.10 4.79 4.73 0.0
4 0 7 6.24 3.86 0.87 180.0
5 0 7 305.50 18.63 16.43 0.0
6 0 7 28.73 7.36 5.01 0.0
-10 1 7 317.12 23.65 16.51 0.0
-9 1 7 1239.24 46.37 33.84 180.0
-8 1 7 642.70 32.62 24.95 180.0
-7 1 7 2.43 1.94 1.56 0.0
-6 1 7 3.27 2.59 0.33 180.0
-5 1 7 33.79 10.12 4.14 180.0
-4 1 7 6.06 2.28 1.85 180.0
-3 1 7 163.12 29.82 9.14 0.0
-2 1 7 11.43 5.01 3.53 180.0
-1 1 7 207.29 12.83 15.43 0.0
0 1 7 30.38 6.54 5.64 180.0
1 1 7 206.75 12.64 14.74 180.0
2 1 7 0.97 2.54 0.92 0.0
3 1 7 888.37 44.80 29.54 0.0
4 1 7 8.59 5.04 2.34 0.0
5 1 7 120.38 15.99 10.88 0.0
-10 2 7 95.88 9.06 8.98 180.0
-9 2 7 14.97 6.20 3.36 0.0
-8 2 7 27.31 7.40 4.88 0.0
-7 2 7 88.85 11.73 9.71 180.0
-6 2 7 24.62 6.93 5.55 180.0
-5 2 7 153.27 12.57 11.71 180.0
-4 2 7 37.32 6.41 5.63 180.0
-3 2 7 55.32 6.95 7.26 0.0
-2 2 7 9.90 11.17 5.44 0.0
-1 2 7 432.24 23.39 22.42 180.0
0 2 7 14.61 3.69 4.01 180.0
1 2 7 57.38 7.09 7.81 180.0
2 2 7 46.20 6.75 7.03 0.0
3 2 7 3.55 2.28 1.11 180.0
4 2 7 23.54 7.02 5.27 180.0
5 2 7 1137.33 47.68 31.97 0.0
-10 3 7 119.10 10.09 10.70 0.0
-9 3 7 54.62 9.75 6.27 180.0
-8 3 7 9.23 4.93 3.18 180.0
-7 3 7 136.41 13.23 11.66 0.0
-6 3 7 27.80 8.22 5.96 0.0
-5 3 7 591.62 41.27 24.49 180.0
-4 3 7 20.05 4.77 3.98 0.0
-3 3 7 121.92 19.22 10.87 0.0
-2 3 7 100.19 15.15 9.77 180.0
-1 3 7 331.70 24.92 18.65 0.0
0 3 7 52.57 6.89 6.82 0.0
1 3 7 32.46 5.82 4.55 0.0
2 3 7 3.16 2.60 1.99 0.0
3 3 7 314.09 25.00 17.56 0.0
4 3 7 60.60 11.28 8.55 0.0
-10 4 7 300.71 15.92 15.54 180.0
-9 4 7 4.37 2.28 2.11 0.0
-8 4 7 0.34 2.80 1.05 0.0
-7 4 7 92.88 12.29 8.81 180.0
-6 4 7 4.48 2.86 1.78 180.0
-5 4 7 251.90 17.64 16.50 0.0
-4 4 7 30.30 6.61 5.19 180.0
-3 4 7 2338.58 42.97 49.01 0.0
-2 4 7 351.69 16.87 18.92 0.0
-1 4 7 128.01 17.04 10.41 180.0
0 4 7 0.00 3.29 0.18 0.0
1 4 7 38.97 9.94 6.30 180.0
2 4 7 148.21 12.78 12.64 0.0
3 4 7 285.05 23.61 17.85 180.0
-9 5 7 92.04 8.93 9.55 0.0
-8 5 7 2.50 1.94 0.98 180.0
-7 5 7 75.96 11.32 9.73 180.0
-6 5 7 142.90 15.54 12.40 0.0
-5 5 7 67.92 10.61 8.55 180.0
-4 5 7 350.66 17.75 18.10 0.0
-3 5 7 310.21 16.50 17.25 180.0
-2 5 7 148.78 18.57 10.88 180.0
-1 5 7 62.96 12.63 7.34 0.0
0 5 7 18.72 7.58 4.20 180.0
1 5 7 1.34 3.18 1.77 180.0
2 5 7 8.44 3.81 1.85 0.0
-9 6 7 42.28 5.00 6.15 0.0
-8 6 7 105.08 9.90 10.24 0.0
-7 6 7 298.73 23.13 17.62 180.0
-6 6 7 39.31 8.71 6.00 0.0
-5 6 7 71.10 11.02 8.99 0.0
-4 6 7 516.53 29.78 22.99 0.0
-3 6 7 1165.19 53.02 35.02 180.0
-2 6 7 159.98 20.55 12.86 180.0
-1 6 7 5.40 4.78 0.36 180.0
0 6 7 2.35 5.79 1.15 0.0
1 6 7 145.56 20.06 13.18 180.0
-8 7 7 199.23 13.80 15.21 180.0
-7 7 7 3.00 1.51 1.30 0.0
-6 7 7 40.80 8.93 6.52 0.0
-5 7 7 24.17 7.21 4.84 0.0
-3 7 7 520.87 25.39 22.32 0.0
-2 7 7 65.46 13.71 9.33 0.0
-1 7 7 129.34 18.91 11.65 180.0
0 7 7 14.83 6.84 3.10 0.0
-6 8 7 38.32 6.87 5.51 180.0
-5 8 7 54.89 7.51 7.72 180.0
-4 8 7 2.91 3.77 0.16 180.0
-3 8 7 0.00 4.18 1.34 0.0
-1 -11 8 59.78 16.74 8.27 0.0
0 -11 8 118.40 13.90 9.79 180.0
1 -11 8 3.47 4.67 1.08 0.0
2 -11 8 16.37 6.87 4.06 180.0
3 -11 8 20.59 6.28 5.04 180.0
-3 -10 8 0.00 5.87 1.15 0.0
-2 -10 8 9.08 8.22 0.84 180.0
-1 -10 8 64.09 19.06 6.33 180.0
0 -10 8 685.60 80.05 22.11 0.0
1 -10 8 6.71 3.35 3.04 0.0
2 -10 8 256.90 16.72 15.44 180.0
3 -10 8 52.75 10.69 6.24 180.0
4 -10 8 219.06 21.71 14.48 0.0
-4 -9 8 29.70 14.57 5.22 180.0
-3 -9 8 3.06 5.34 4.05 180.0
-2 -9 8 109.02 22.90 10.36 0.0
-1 -9 8 120.27 24.77 9.88 0.0
0 -9 8 5535.86 311.37 66.23 180.0
1 -9 8 386.95 57.82 16.91 180.0
2 -9 8 974.61 81.96 28.72 0.0
3 -9 8 8.18 5.68 1.76 0.0
4 -9 8 81.68 13.86 8.78 0.0
5 -9 8 10.54 6.35 3.69 0.0
-6 -8 8 4.82 9.64 5.63 180.0
-5 -8 8 35.57 16.63 5.13 180.0
-4 -8 8 4.96 4.70 3.12 0.0
-3 -8 8 0.00 11.81 2.03 0.0
-2 -8 8 13.14 8.86 0.90 180.0
-1 -8 8 23.05 10.50 5.07 0.0
0 -8 8 261.25 18.87 14.24 180.0
1 -8 8 18.74 4.34 4.30 0.0
2 -8 8 192.79 19.28 12.28 180.0
3 -8 8 5.04 4.56 1.21 180.0
4 -8 8 20.47 6.80 4.19 180.0
5 -8 8 23.61 8.07 5.05 180.0
6 -8 8 114.05 10.50 12.48 0.0
-6 -7 8 37.81 18.31 5.61 180.0
-5 -7 8 0.75 5.27 1.95 180.0
-4 -7 8 224.68 70.19 15.29 0.0
-3 -7 8 33.16 10.46 5.07 0.0
-2 -7 8 40.80 13.75 4.86 180.0
-1 -7 8 15.65 9.79 3.08 180.0
0 -7 8 54.84 27.33 2.98 0.0
1 -7 8 21.64 5.15 3.85 180.0
2 -7 8 147.13 16.29 10.38 0.0
3 -7 8 7.77 4.78 3.17 0.0
4 -7 8 56.52 10.80 7.96 180.0
5 -7 8 4.47 2.15 0.57 180.0
6 -7 8 6.02 4.30 2.55 180.0
-7 -6 8 15.50 11.28 1.55 180.0
-6 -6 8 12.13 13.19 2.10 0.0
-5 -6 8 11.36 5.21 2.47 180.0
-4 -6 8 48.55 31.27 7.58 0.0
-3 -6 8 26.89 9.86 6.27 180.0
-2 -6 8 16.78 8.07 3.15 180.0
-1 -6 8 4.18 3.81 1.92 0.0
0 -6 8 13.71 4.75 3.08 0.0
1 -6 8 23.72 9.83 3.82 0.0
2 -6 8 424.05 26.49 19.49 180.0
3 -6 8 0.00 2.69 1.40 180.0
4 -6 8 48.52 6.60 6.31 0.0
5 -6 8 21.93 7.55 4.46 0.0
6 -6 8 27.54 8.26 5.29 0.0
-8 -5 8 0.00 1.66 0.31 0.0
-7 -5 8 19.65 10.95 6.35 0.0
-6 -5 8 42.33 17.37 5.46 180.0
-5 -5 8 6.05 7.23 1.59 0.0
-4 -5 8 7.07 5.33 2.78 180.0
-3 -5 8 43.83 20.05 7.78 0.0
-2 -5 8 359.72 33.78 20.16 180.0
-1 -5 8 130.12 20.29 11.66 180.0
0 -5 8 2.95 2.62 1.16 0.0
1 -5 8 1.91 2.20 1.71 0.0
2 -5 8 56.67 9.19 7.91 0.0
3 -5 8 0.00 2.91 0.84 180.0
4 -5 8 3.70 2.59 1.30 180.0
5 -5 8 56.60 11.10 7.01 180.0
6 -5 8 0.00 3.10 0.71 0.0
-8 -4 8 97.74 8.84 9.43 0.0
-7 -4 8 19.09 17.15 5.04 180.0
-6 -4 8 0.00 12.48 3.40 0.0
-5 -4 8 13.11 7.93 3.87 0.0
-4 -4 8 38.91 16.33 7.48 180.0
-3 -4 8 9.03 5.13 3.96 180.0
-2 -4 8 45.89 8.87 7.57 0.0
-1 -4 8 309.09 63.46 19.45 0.0
0 -4 8 146.61 17.11 8.90 0.0
1 -4 8 6.67 2.90 1.41 180.0
2 -4 8 36.95 8.44 6.49 180.0
3 -4 8 12.30 3.94 3.46 180.0
4 -4 8 115.15 14.31 12.03 0.0
5 -4 8 84.18 13.53 9.17 0.0
6 -4 8 1304.89 53.13 36.49 180.0
-9 -3 8 138.58 15.58 10.35 180.0
-8 -3 8 91.04 11.38 9.42 180.0
-7 -3 8 117.18 32.34 11.76 0.0
-6 -3 8 2.40 5.01 0.09 0.0
-5 -3 8 0.00 5.35 0.48 180.0
-4 -3 8 432.70 78.13 26.84 0.0
-3 -3 8 190.12 18.51 16.39 0.0
-2 -3 8 174.84 14.15 12.90 180.0
-1 -3 8 439.25 84.74 22.37 180.0
0 -3 8 300.31 18.27 18.96 180.0
1 -3 8 6.87 6.03 0.34 180.0
2 -3 8 161.27 10.40 12.55 0.0
3 -3 8 0.05 3.36 0.75 0.0
4 -3 8 288.44 22.87 18.33 0.0
5 -3 8 5.98 2.47 1.47 180.0
6 -3 8 137.07 17.34 11.33 0.0
-9 -2 8 231.87 20.21 14.93 0.0
-8 -2 8 57.79 9.14 7.68 180.0
-7 -2 8 378.27 80.41 19.04 180.0
-6 -2 8 186.55 50.87 14.20 180.0
-5 -2 8 0.00 8.93 1.43 0.0
-4 -2 8 965.40 42.11 40.78 180.0
-3 -2 8 50.56 10.11 9.16 180.0
-2 -2 8 49.80 9.20 5.23 0.0
-1 -2 8 585.99 81.15 26.22 0.0
0 -2 8 8.05 2.44 2.30 180.0
1 -2 8 171.82 10.93 14.27 180.0
2 -2 8 849.60 24.49 31.50 0.0
3 -2 8 6.24 2.63 2.63 0.0
4 -2 8 57.62 7.69 4.52 0.0
5 -2 8 33.10 7.55 5.72 180.0
6 -2 8 810.98 42.86 27.87 0.0
-9 -1 8 28.06 7.36 4.54 0.0
-8 -1 8 1126.52 43.15 31.98 180.0
-7 -1 8 70.52 9.42 8.72 0.0
-6 -1 8 25.00 7.62 5.07 0.0
-5 -1 8 7.22 4.71 2.62 0.0
-4 -1 8 232.74 33.07 18.88 180.0
-3 -1 8 117.32 23.61 12.78 180.0
-2 -1 8 200.33 28.40 16.31 0.0
-1 -1 8 209.37 11.52 16.57 180.0
0 -1 8 326.83 14.35 18.70 0.0
1 -1 8 473.55 35.64 24.06 0.0
2 -1 8 204.89 18.87 12.76 180.0
3 -1 8 3.12 2.23 1.89 180.0
4 -1 8 73.53 9.03 5.66 0.0
5 -1 8 0.57 4.84 1.95 0.0
-10 0 8 162.52 16.81 12.49 180.0
-9 0 8 310.32 23.43 15.74 180.0
-8 0 8 1727.16 53.73 38.35 0.0
-7 0 8 6.73 2.83 3.06 180.0
-6 0 8 93.77 17.78 9.69 180.0
-5 0 8 14.51 4.05 4.03 180.0
-4 0 8 78.50 19.91 10.13 0.0
-3 0 8 39.68 15.92 8.35 0.0
-2 0 8 41.17 7.58 3.80 180.0
-1 0 8 163.27 14.95 13.71 0.0
0 0 8 0.42 2.76 0.04 0.0
1 0 8 132.89 15.02 11.81 180.0
2 0 8 43.93 9.34 3.59 0.0
3 0 8 176.72 18.46 13.56 0.0
4 0 8 40.60 6.79 5.40 0.0
5 0 8 3.51 4.18 2.68 0.0
-10 1 8 14.35 4.75 4.27 180.0
-9 1 8 4.52 3.85 1.59 180.0
-8 1 8 4.52 4.18 0.55 0.0
-7 1 8 6.57 3.70 2.78 180.0
-6 1 8 110.05 10.44 11.41 0.0
-5 1 8 30.82 6.68 5.85 180.0
-4 1 8 9.01 3.26 1.02 180.0
-3 1 8 75.73 22.90 8.91 180.0
-2 1 8 22.73 5.39 5.65 180.0
-1 1 8 80.70 10.57 8.94 180.0
0 1 8 122.60 10.16 11.22 0.0
1 1 8 165.78 12.38 13.24 0.0
2 1 8 198.58 19.43 12.82 180.0
3 1 8 3.17 3.25 0.20 0.0
4 1 8 292.76 24.02 18.82 0.0
5 1 8 45.21 9.49 7.47 0.0
-10 2 8 2.57 1.93 0.96 0.0
-9 2 8 15.69 5.87 4.35 0.0
-8 2 8 18.91 6.05 3.39 0.0
-7 2 8 5.13 9.40 2.72 0.0
-6 2 8 97.16 11.00 8.87 180.0
-5 2 8 74.27 10.09 8.47 180.0
-4 2 8 61.92 12.07 7.58 0.0
-3 2 8 66.05 21.00 9.66 0.0
-2 2 8 0.00 8.71 3.13 0.0
-1 2 8 7.29 2.72 2.39 180.0
0 2 8 409.05 19.22 19.83 180.0
1 2 8 84.98 9.24 9.35 180.0
2 2 8 38.56 8.67 4.24 180.0
3 2 8 111.22 14.98 10.53 0.0
4 2 8 118.49 15.13 10.90 180.0
-10 3 8 42.60 6.01 5.92 0.0
-9 3 8 23.95 6.84 4.13 180.0
-8 3 8 99.49 12.97 9.93 0.0
-7 3 8 9.31 6.73 3.04 180.0
-6 3 8 141.51 30.26 12.75 0.0
-5 3 8 64.55 9.10 8.94 0.0
-4 3 8 64.29 8.77 7.91 0.0
-3 3 8 184.07 14.38 13.38 0.0
-2 3 8 113.62 15.69 10.14 180.0
-1 3 8 4.30 4.18 1.97 180.0
0 3 8 764.90 27.34 26.76 180.0
1 3 8 2.43 3.01 1.27 0.0
2 3 8 779.27 29.21 29.53 180.0
3 3 8 24.39 6.61 4.36 180.0
-9 4 8 365.89 25.44 18.16 0.0
-8 4 8 4.04 2.76 2.49 180.0
-7 4 8 8.11 3.85 3.52 180.0
-6 4 8 91.22 12.07 9.89 180.0
-5 4 8 8.82 3.81 3.34 180.0
-4 4 8 115.56 10.03 9.84 180.0
-3 4 8 3.94 2.21 2.39 0.0
-2 4 8 33.84 9.57 4.54 180.0
-1 4 8 179.07 20.96 13.42 180.0
0 4 8 111.37 17.08 10.19 0.0
1 4 8 0.07 3.70 1.90 0.0
2 4 8 8.84 3.57 2.75 180.0
-9 5 8 40.20 8.37 5.26 180.0
-8 5 8 22.19 6.24 4.60 180.0
-7 5 8 100.50 13.38 10.08 180.0
-6 5 8 183.15 17.93 12.83 180.0
-5 5 8 89.26 12.33 9.42 0.0
-4 5 8 694.36 25.72 26.34 180.0
-3 5 8 1168.42 52.94 33.10 180.0
-2 5 8 1440.10 60.57 38.84 0.0
-1 5 8 143.54 19.39 11.02 0.0
0 5 8 168.50 21.52 11.89 180.0
1 5 8 109.21 17.52 9.59 180.0
-8 6 8 56.18 7.37 8.42 0.0
-7 6 8 43.04 9.08 6.12 180.0
-6 6 8 23.50 6.39 4.61 180.0
-5 6 8 2.80 3.89 1.27 180.0
-4 6 8 0.00 3.70 0.38 0.0
-3 6 8 336.29 29.37 17.03 0.0
-2 6 8 336.70 29.93 19.19 180.0
-1 6 8 232.01 25.03 15.52 180.0
0 6 8 10.05 6.46 3.97 0.0
-7 7 8 2.10 3.16 1.95 180.0
-6 7 8 0.00 1.64 0.16 0.0
-3 7 8 0.00 3.65 1.74 0.0
-2 7 8 125.90 18.01 10.32 0.0
-2 -10 9 0.00 7.51 0.35 0.0
-1 -10 9 22.82 11.21 2.60 180.0
0 -10 9 35.12 16.07 5.23 0.0
1 -10 9 14.83 6.50 3.30 0.0
2 -10 9 39.86 9.23 6.25 0.0
3 -10 9 54.62 10.31 7.37 180.0
-4 -9 9 0.00 5.08 0.05 180.0
-3 -9 9 59.93 17.41 8.51 180.0
-2 -9 9 0.00 7.77 0.74 180.0
-1 -9 9 49.87 16.33 5.74 0.0
0 -9 9 1.98 7.06 2.64 180.0
1 -9 9 190.41 17.26 12.32 0.0
2 -9 9 26.38 7.36 5.00 180.0
3 -9 9 2.35 3.51 1.09 180.0
4 -9 9 6.61 4.26 2.73 0.0
-5 -8 9 142.29 25.59 13.58 0.0
-4 -8 9 20.94 8.82 5.43 0.0
-3 -8 9 195.18 30.71 13.56 0.0
-2 -8 9 10.84 7.47 1.24 180.0
-1 -8 9 237.29 31.83 13.77 0.0
0 -8 9 49.92 15.09 9.16 0.0
1 -8 9 3219.62 77.08 54.46 180.0
2 -8 9 82.35 13.11 8.97 180.0
3 -8 9 97.37 14.76 9.24 0.0
4 -8 9 2.76 3.06 0.87 180.0
5 -8 9 10.69 8.15 1.54 180.0
-6 -7 9 0.00 10.95 4.33 0.0
-5 -7 9 106.63 21.54 12.27 180.0
-4 -7 9 84.43 15.89 11.53 180.0
-3 -7 9 500.55 46.97 20.95 0.0
-2 -7 9 18.72 9.90 4.53 0.0
-1 -7 9 16.62 8.78 1.07 0.0
0 -7 9 3.48 13.19 0.29 0.0
1 -7 9 50.22 8.78 6.15 0.0
2 -7 9 55.59 10.95 7.37 0.0
3 -7 9 78.95 12.11 8.90 180.0
4 -7 9 6.76 3.40 3.05 0.0
5 -7 9 145.44 12.10 13.10 180.0
-7 -6 9 31.87 16.93 7.82 180.0
-6 -6 9 0.19 10.69 3.58 180.0
-5 -6 9 13.26 6.63 2.45 0.0
-4 -6 9 38.12 12.12 7.55 0.0
-3 -6 9 125.61 26.12 11.46 0.0
-2 -6 9 0.00 6.95 0.63 180.0
-1 -6 9 8.02 3.61 2.42 0.0
0 -6 9 16.63 7.44 2.23 180.0
1 -6 9 102.00 15.80 6.69 180.0
2 -6 9 32.43 8.37 6.30 180.0
3 -6 9 123.00 14.72 11.47 0.0
4 -6 9 8.08 3.73 2.96 180.0
5 -6 9 0.71 3.36 1.07 180.0
-8 -5 9 44.93 5.54 6.17 0.0
-7 -5 9 6.73 7.14 2.01 180.0
-6 -5 9 11.88 6.27 1.89 0.0
-5 -5 9 6.18 4.81 1.21 0.0
-4 -5 9 81.37 19.73 10.53 180.0
-3 -5 9 184.27 20.40 14.80 0.0
-2 -5 9 0.00 2.29 0.92 180.0
-1 -5 9 54.67 15.24 7.52 180.0
0 -5 9 2.50 2.65 0.94 0.0
1 -5 9 33.81 10.13 3.22 180.0
2 -5 9 0.00 4.45 1.14 0.0
3 -5 9 303.46 16.22 16.89 180.0
4 -5 9 0.49 4.37 0.39 0.0
5 -5 9 115.34 15.51 11.65 180.0
-8 -4 9 5.97 5.06 3.30 180.0
-7 -4 9 59.85 21.71 10.17 180.0
-6 -4 9 0.24 4.02 1.27 0.0
-5 -4 9 33.35 9.54 7.03 0.0
-4 -4 9 152.83 27.57 14.43 0.0
-3 -4 9 574.96 87.60 30.10 180.0
-2 -4 9 15.51 3.74 4.37 180.0
-1 -4 9 14.30 3.26 3.37 180.0
0 -4 9 39.17 16.23 5.71 180.0
1 -4 9 167.33 11.32 12.21 0.0
2 -4 9 29.08 34.43 2.99 0.0
3 -4 9 2.08 2.62 0.43 0.0
4 -4 9 2.65 3.62 1.30 180.0
5 -4 9 289.51 24.77 17.31 0.0
-9 -3 9 669.53 33.10 22.69 180.0
-8 -3 9 8.57 9.70 2.78 180.0
-7 -3 9 550.89 128.12 21.60 0.0
-6 -3 9 2.17 8.07 5.43 180.0
-5 -3 9 8.53 5.83 5.12 180.0
-4 -3 9 62.32 11.95 9.63 180.0
-3 -3 9 17.27 7.31 4.63 0.0
-2 -3 9 12.59 3.98 4.01 0.0
-1 -3 9 90.27 10.69 8.93 180.0
0 -3 9 14.85 3.52 4.09 0.0
1 -3 9 404.72 20.42 21.57 0.0
2 -3 9 33.59 7.21 5.76 0.0
3 -3 9 14.10 5.68 1.21 0.0
4 -3 9 1.27 2.54 1.47 180.0
5 -3 9 972.47 45.81 30.28 0.0
-9 -2 9 129.49 14.72 9.37 180.0
-8 -2 9 491.83 82.11 20.99 180.0
-7 -2 9 81.37 15.75 8.85 180.0
-6 -2 9 34.15 16.89 7.46 0.0
-5 -2 9 20.09 15.24 2.03 180.0
-4 -2 9 26.15 12.74 6.48 180.0
-3 -2 9 329.80 42.41 22.29 0.0
-2 -2 9 13.20 4.16 4.79 0.0
-1 -2 9 30.82 5.03 6.48 0.0
0 -2 9 26.86 4.58 5.66 180.0
1 -2 9 1682.97 43.32 45.57 180.0
2 -2 9 33.36 8.15 5.17 180.0
3 -2 9 78.80 12.85 7.23 0.0
4 -2 9 14.94 4.54 4.88 0.0
5 -2 9 81.45 13.30 10.02 0.0
-9 -1 9 706.20 34.90 23.43 0.0
-8 -1 9 565.76 110.26 22.34 0.0
-7 -1 9 135.03 36.97 10.55 0.0
-6 -1 9 265.83 64.21 17.44 180.0
-5 -1 9 59.86 19.17 8.92 180.0
-4 -1 9 1.72 7.32 0.50 0.0
-3 -1 9 406.91 46.22 24.61 180.0
-2 -1 9 2.09 2.13 0.67 180.0
-1 -1 9 397.19 24.77 21.35 180.0
0 -1 9 119.34 14.42 13.01 0.0
1 -1 9 84.07 12.37 8.18 180.0
2 -1 9 6.12 2.99 0.76 0.0
3 -1 9 29.02 7.62 1.67 180.0
4 -1 9 0.00 7.21 1.38 0.0
5 -1 9 34.56 8.29 5.25 180.0
-9 0 9 15.50 5.98 3.20 0.0
-8 0 9 50.59 9.53 5.90 180.0
-7 0 9 38.59 6.88 5.84 180.0
-6 0 9 295.01 56.16 16.79 0.0
-5 0 9 61.24 20.51 7.15 0.0
-4 0 9 1.31 7.88 0.45 180.0
-3 0 9 66.54 9.98 8.79 0.0
-2 0 9 26.40 13.58 5.40 180.0
-1 0 9 33.99 7.36 5.08 0.0
0 0 9 50.22 6.68 7.43 180.0
1 0 9 205.23 19.35 14.19 180.0
2 0 9 12.63 4.82 4.12 0.0
3 0 9 45.25 9.83 5.54 180.0
4 0 9 46.40 10.46 6.87 0.0
-9 1 9 12.78 5.34 2.61 0.0
-8 1 9 84.62 12.14 8.48 0.0
-7 1 9 88.79 9.96 8.97 0.0
-6 1 9 276.06 27.05 16.32 180.0
-5 1 9 41.22 6.89 6.37 0.0
-4 1 9 22.71 16.85 4.33 0.0
-3 1 9 0.00 13.11 0.22 0.0
-2 1 9 5.76 7.62 3.25 0.0
-1 1 9 49.69 8.89 5.93 180.0
0 1 9 31.59 5.75 5.37 180.0
2 1 9 29.33 8.33 5.26 180.0
3 1 9 403.75 28.77 20.35 180.0
4 1 9 6.20 2.88 2.84 180.0
-9 2 9 6.87 3.77 1.87 180.0
-8 2 9 9.86 4.78 2.78 0.0
-7 2 9 10.58 6.45 3.06 180.0
-6 2 9 198.22 41.66 13.84 0.0
-5 2 9 6.07 3.20 0.25 180.0
-4 2 9 11.21 11.77 3.40 0.0
-3 2 9 843.49 80.37 34.77 180.0
-1 2 9 200.21 13.78 13.51 0.0
0 2 9 189.58 14.11 14.22 180.0
1 2 9 64.59 8.45 8.97 180.0
2 2 9 15.54 6.99 3.92 180.0
3 2 9 182.76 19.13 12.67 0.0
-9 3 9 52.19 9.60 7.15 180.0
-8 3 9 21.40 6.05 4.40 0.0
-7 3 9 0.00 6.84 0.31 180.0
-6 3 9 37.95 7.25 5.51 180.0
-5 3 9 0.00 2.84 1.29 0.0
-4 3 9 38.99 7.40 6.22 0.0
-3 3 9 43.51 14.33 5.68 0.0
-2 3 9 7.47 5.04 1.34 0.0
-1 3 9 182.46 21.22 12.44 0.0
0 3 9 18.35 4.43 4.44 180.0
1 3 9 36.73 6.50 5.69 180.0
2 3 9 73.30 12.37 8.91 180.0
-9 4 9 213.74 18.87 13.37 180.0
-8 4 9 335.35 24.21 17.58 180.0
-7 4 9 236.90 20.36 14.58 0.0
-6 4 9 20.85 6.28 3.26 180.0
-5 4 9 97.25 9.50 10.09 180.0
-4 4 9 256.55 16.98 15.82 180.0
-3 4 9 2914.81 83.54 53.72 0.0
-2 4 9 408.36 31.98 19.76 0.0
-1 4 9 4.70 2.69 0.85 0.0
0 4 9 23.73 7.85 4.34 180.0
1 4 9 76.29 13.75 9.23 0.0
-8 5 9 279.62 21.97 16.09 0.0
-7 5 9 4.04 2.47 1.18 180.0
-6 5 9 17.30 4.93 4.66 180.0
-5 5 9 3.74 2.54 2.23 180.0
-4 5 9 0.00 2.41 1.87 0.0
-3 5 9 98.51 15.99 8.41 180.0
-2 5 9 30.71 9.38 6.10 180.0
-1 5 9 54.88 12.33 8.05 0.0
0 5 9 28.88 9.23 3.93 180.0
-7 6 9 14.05 5.08 3.07 0.0
-6 6 9 22.83 6.46 5.02 0.0
-4 6 9 38.63 10.46 6.12 0.0
-3 6 9 0.00 4.67 0.93 180.0
-2 6 9 13.33 7.02 1.87 0.0
-2 -10 10 1.31 6.09 2.62 0.0
-1 -10 10 1.16 10.13 0.63 180.0
0 -10 10 122.62 23.80 12.90 0.0
2 -10 10 13.15 5.87 2.17 180.0
-3 -9 10 17.07 9.53 6.14 180.0
-2 -9 10 22.04 10.35 5.97 0.0
-1 -9 10 2.88 7.25 1.39 180.0
1 -9 10 31.27 9.30 5.18 0.0
2 -9 10 231.71 21.07 13.06 180.0
3 -9 10 14.72 7.58 0.24 180.0
-5 -8 10 21.15 9.01 3.40 0.0
-4 -8 10 157.82 26.94 12.91 180.0
-3 -8 10 3.70 8.18 1.57 0.0
-2 -8 10 4.52 8.26 0.86 0.0
-1 -8 10 3.25 5.46 2.83 0.0
0 -8 10 25.63 7.17 4.15 180.0
1 -8 10 40.31 9.23 5.69 180.0
2 -8 10 359.08 26.53 17.05 0.0
3 -8 10 8.44 4.63 1.26 0.0
4 -8 10 25.56 5.32 4.56 180.0
-6 -7 10 3.42 5.67 2.52 180.0
-5 -7 10 2.95 9.71 0.27 0.0
-4 -7 10 15.56 9.57 4.30 180.0
-3 -7 10 7.62 11.02 1.13 180.0
-2 -7 10 717.42 57.20 29.23 0.0
-1 -7 10 23.87 11.62 4.91 0.0
0 -7 10 44.72 9.23 5.33 180.0
1 -7 10 14.73 6.87 0.20 0.0
2 -7 10 168.95 18.16 13.33 180.0
3 -7 10 13.16 3.76 2.98 180.0
4 -7 10 44.44 6.21 6.77 0.0
-7 -6 10 0.00 7.17 0.95 0.0
-6 -6 10 94.21 16.75 8.60 180.0
-5 -6 10 0.00 10.48 1.22 180.0
-4 -6 10 1.39 5.96 3.06 180.0
-3 -6 10 3.33 7.32 0.15 180.0
-2 -6 10 18.08 10.46 2.69 0.0
-1 -6 10 23.61 6.10 4.43 180.0
0 -6 10 22.04 5.90 4.01 180.0
1 -6 10 6.13 3.55 2.76 180.0
2 -6 10 755.39 37.18 28.12 0.0
3 -6 10 48.12 7.94 7.08 0.0
4 -6 10 136.08 11.31 11.96 180.0
-7 -5 10 27.24 15.62 5.49 180.0
-6 -5 10 206.93 23.78 14.76 180.0
-5 -5 10 10.59 7.24 1.74 0.0
-4 -5 10 58.85 11.00 8.09 180.0
-3 -5 10 5.97 4.75 1.95 180.0
-2 -5 10 184.85 34.19 13.21 0.0
-1 -5 10 57.90 12.05 7.31 0.0
0 -5 10 75.55 14.46 8.17 0.0
1 -5 10 0.00 2.54 0.79 0.0
2 -5 10 29.85 7.88 6.44 180.0
3 -5 10 19.39 5.60 5.78 180.0
4 -5 10 70.87 12.14 7.36 0.0
5 -5 10 2.09 2.62 2.76 180.0
-8 -4 10 1.90 8.29 0.98 0.0
-7 -4 10 84.70 25.67 11.84 0.0
-6 -4 10 10.65 8.41 4.54 180.0
-5 -4 10 3.95 8.78 0.12 0.0
-4 -4 10 65.08 12.88 8.79 0.0
-3 -4 10 3.74 4.32 2.40 180.0
-2 -4 10 16.20 4.25 3.15 0.0
-1 -4 10 91.15 8.82 9.61 180.0
0 -4 10 282.83 21.48 16.77 0.0
1 -4 10 146.74 11.37 12.45 0.0
2 -4 10 127.19 10.75 10.87 180.0
4 -4 10 113.46 15.36 10.09 180.0
-8 -3 10 586.68 64.49 26.68 0.0
-7 -3 10 9.79 9.94 2.45 180.0
-6 -3 10 13.71 10.54 5.54 180.0
-5 -3 10 3.81 8.78 1.46 180.0
-4 -3 10 243.98 38.93 19.34 0.0
-3 -3 10 126.14 29.33 12.69 0.0
-2 -3 10 276.93 24.51 17.02 180.0
-1 -3 10 69.73 7.64 8.31 0.0
0 -3 10 14.43 3.70 4.04 180.0
1 -3 10 146.53 11.26 13.20 180.0
2 -3 10 15.36 3.87 1.49 180.0
3 -3 10 36.50 8.97 6.40 0.0
-9 -2 10 255.70 20.55 12.37 0.0
-8 -2 10 876.51 204.06 26.54 180.0
-7 -2 10 18.72 13.75 0.84 0.0
-6 -2 10 233.63 40.02 18.05 0.0
-5 -2 10 31.61 16.10 6.74 180.0
-4 -2 10 2.13 8.52 1.47 0.0
-3 -2 10 42.48 15.62 7.53 180.0
-2 -2 10 16.81 5.46 4.29 180.0
-1 -2 10 89.71 12.89 9.89 180.0
0 -2 10 2.71 2.35 0.54 0.0
1 -2 10 66.24 7.57 8.48 0.0
2 -2 10 309.36 25.37 18.73 180.0
3 -2 10 40.31 9.38 6.10 180.0
4 -2 10 89.74 13.82 9.13 0.0
-9 -1 10 16.36 5.75 2.97 0.0
-8 -1 10 8.09 4.05 3.62 0.0
-7 -1 10 20.68 10.85 3.29 180.0
-6 -1 10 221.22 39.01 16.05 180.0
-5 -1 10 19.02 10.61 5.55 0.0
-4 -1 10 9.49 8.37 3.71 0.0
-3 -1 10 11.54 5.04 3.73 0.0
-2 -1 10 232.91 19.99 16.70 0.0
-1 -1 10 11.36 4.78 2.48 0.0
0 -1 10 63.32 10.87 6.54 180.0
1 -1 10 370.78 27.50 19.67 180.0
2 -1 10 388.05 27.95 20.43 180.0
3 -1 10 36.65 8.67 5.78 0.0
4 -1 10 263.28 22.38 17.06 180.0
-9 0 10 78.87 11.88 6.61 0.0
-8 0 10 7.39 4.25 0.05 180.0
-7 0 10 22.32 5.44 4.87 0.0
-6 0 10 1332.32 454.24 33.27 0.0
-5 0 10 8.89 10.24 1.64 180.0
-4 0 10 57.07 23.46 7.63 180.0
-3 0 10 1.55 2.82 1.66 180.0
-2 0 10 6.37 4.22 0.82 180.0
-1 0 10 14.35 5.46 4.50 180.0
0 0 10 81.00 12.89 6.80 180.0
1 0 10 82.46 12.97 8.45 0.0
2 0 10 49.50 10.54 5.65 180.0
3 0 10 98.07 14.38 10.06 180.0
-9 1 10 0.00 1.94 0.04 180.0
-8 1 10 65.71 9.68 7.40 180.0
-7 1 10 26.64 7.12 4.26 180.0
-6 1 10 369.45 57.50 18.83 180.0
-5 1 10 51.34 23.69 7.83 0.0
-4 1 10 1.94 10.27 0.96 0.0
-3 1 10 94.60 28.99 11.72 180.0
-2 1 10 915.19 40.02 31.00 0.0
-1 1 10 7.33 1.96 1.18 180.0
0 1 10 287.45 17.68 17.94 0.0
1 1 10 133.31 16.81 11.70 180.0
2 1 10 67.09 11.17 8.46 0.0
3 1 10 52.86 10.13 7.13 0.0
-9 2 10 61.05 10.35 7.11 180.0
-8 2 10 33.68 7.28 4.93 0.0
-7 2 10 13.81 4.47 3.08 0.0
-6 2 10 62.50 10.44 7.79 0.0
-5 2 10 16.63 16.18 1.75 180.0
-4 2 10 42.71 19.77 7.79 180.0
-3 2 10 7.51 13.11 2.92 180.0
-2 2 10 172.67 19.99 12.98 0.0
-1 2 10 171.34 13.44 12.05 0.0
0 2 10 22.78 5.83 4.71 0.0
1 2 10 21.30 7.06 4.47 180.0
2 2 10 67.33 11.25 9.12 0.0
-8 3 10 86.23 11.99 8.83 0.0
-7 3 10 27.07 6.07 5.64 0.0
-6 3 10 12.04 4.48 2.09 0.0
-5 3 10 0.00 8.07 0.43 0.0
-4 3 10 407.09 30.97 19.69 0.0
-3 3 10 1427.10 59.33 37.35 0.0
-2 3 10 970.57 48.98 30.32 180.0
-1 3 10 124.00 17.93 10.83 180.0
0 3 10 116.91 17.26 10.72 0.0
1 3 10 6.35 2.54 2.90 0.0
-8 4 10 21.37 6.46 4.35 180.0
-7 4 10 3.92 2.69 0.96 0.0
-6 4 10 7.25 4.15 0.92 0.0
-5 4 10 2.69 2.11 0.30 180.0
-4 4 10 36.49 9.45 4.90 180.0
-3 4 10 27.91 7.70 4.64 0.0
-2 4 10 286.56 27.39 16.57 0.0
-1 4 10 228.09 24.29 15.00 0.0
0 4 10 15.39 6.43 4.20 180.0
-6 5 10 41.70 8.41 6.19 180.0
-5 5 10 11.68 3.99 2.84 180.0
-4 5 10 90.64 14.87 10.31 180.0
-3 5 10 18.23 6.95 4.29 0.0
-2 5 10 7.54 4.48 1.08 180.0
-3 -9 11 49.77 16.44 7.63 180.0
-2 -9 11 7.88 7.40 1.34 180.0
-1 -9 11 1.38 8.03 0.79 0.0
1 -9 11 15.47 6.46 1.50 0.0
2 -9 11 22.12 6.35 4.69 180.0
-4 -8 11 14.31 7.44 4.63 180.0
-3 -8 11 60.68 17.15 7.79 180.0
-2 -8 11 12.55 10.27 0.28 180.0
-1 -8 11 26.71 12.52 4.03 0.0
0 -8 11 69.34 13.56 2.92 180.0
1 -8 11 11.02 5.16 2.03 0.0
2 -8 11 26.64 7.73 4.80 0.0
3 -8 11 137.57 16.07 11.38 180.0
-5 -7 11 0.00 4.37 2.20 0.0
-4 -7 11 51.44 16.51 8.41 0.0
-3 -7 11 337.04 39.83 19.83 180.0
-2 -7 11 15.77 9.98 3.27 180.0
-1 -7 11 3.02 7.29 0.87 0.0
0 -7 11 36.84 9.90 4.19 0.0
1 -7 11 0.00 3.62 0.45 180.0
2 -7 11 11.02 6.31 3.76 180.0
3 -7 11 417.10 27.72 20.38 0.0
-6 -6 11 7.21 9.68 2.35 0.0
-5 -6 11 244.47 26.02 17.62 180.0
-4 -6 11 63.35 13.51 9.51 180.0
-3 -6 11 253.01 33.40 18.05 0.0
-2 -6 11 100.69 21.37 11.35 0.0
-1 -6 11 50.26 6.98 6.65 0.0
0 -6 11 0.00 3.44 1.74 180.0
1 -6 11 27.95 7.51 4.98 180.0
2 -6 11 2.73 2.91 1.65 0.0
3 -6 11 97.73 12.93 7.77 180.0
-7 -5 11 34.96 18.94 1.80 0.0
-6 -5 11 28.84 18.64 2.77 180.0
-5 -5 11 110.33 18.18 9.43 180.0
-4 -5 11 1.31 7.58 1.32 0.0
-3 -5 11 0.00 9.12 0.11 0.0
-2 -5 11 21.86 4.96 4.76 180.0
-1 -5 11 55.62 7.37 8.03 180.0
0 -5 11 19.01 4.29 4.44 0.0
1 -5 11 286.16 16.74 17.42 180.0
2 -5 11 44.50 9.19 7.25 180.0
3 -5 11 196.86 18.46 15.82 0.0
-7 -4 11 16.48 16.78 5.49 180.0
-6 -4 11 67.10 23.43 8.72 180.0
-5 -4 11 34.11 14.53 4.61 180.0
-4 -4 11 43.71 15.43 5.93 0.0
-3 -4 11 196.82 35.57 16.52 180.0
-2 -4 11 5.19 3.06 0.75 0.0
-1 -4 11 64.44 12.82 7.06 180.0
0 -4 11 0.90 1.90 1.12 0.0
1 -4 11 135.02 11.25 12.50 0.0
2 -4 11 46.16 6.65 6.93 0.0
-8 -3 11 141.94 32.77 12.15 180.0
-7 -3 11 32.47 17.22 7.51 180.0
-6 -3 11 116.79 29.18 12.03 0.0
-5 -3 11 1.98 9.49 3.44 0.0
-4 -3 11 1.88 11.66 0.00 0.0
-3 -3 11 0.00 12.29 2.62 0.0
-2 -3 11 28.32 8.11 5.90 180.0
-1 -3 11 49.58 9.98 7.70 0.0
0 -3 11 24.00 5.11 5.08 180.0
1 -3 11 77.72 8.70 9.14 0.0
2 -3 11 3.47 2.80 2.02 180.0
3 -3 11 15.92 6.31 3.20 180.0
-8 -2 11 0.00 7.36 0.13 0.0
-7 -2 11 51.60 19.47 8.78 0.0
-6 -2 11 145.15 34.22 13.64 180.0
-5 -2 11 0.00 14.16 4.06 180.0
-4 -2 11 0.00 8.00 1.11 0.0
-3 -2 11 12.85 5.04 3.33 180.0
-2 -2 11 12.03 5.53 3.32 0.0
-1 -2 11 4.41 3.36 1.47 180.0
0 -2 11 1.16 2.20 1.55 180.0
1 -2 11 196.04 20.36 14.05 0.0
2 -2 11 16.37 7.32 3.89 180.0
3 -2 11 177.13 18.49 14.21 180.0
-8 -1 11 0.00 6.75 0.46 0.0
-7 -1 11 277.61 87.60 15.23 180.0
-6 -1 11 442.62 193.06 18.57 0.0
-4 -1 11 40.09 9.30 6.56 180.0
-3 -1 11 69.57 10.39 8.91 180.0
-2 -1 11 22.60 6.91 4.06 180.0
-1 -1 11 267.48 22.64 17.30 0.0
0 -1 11 32.17 8.29 5.71 180.0
1 -1 11 66.84 11.88 5.49 180.0
2 -1 11 5.49 4.71 0.28 180.0
-8 0 11 11.08 8.50 2.86 180.0
-7 0 11 36.69 23.76 6.25 0.0
-6 0 11 129.26 36.13 11.58 180.0
-5 0 11 257.92 50.44 15.17 180.0
-4 0 11 75.86 18.20 9.24 0.0
-3 0 11 438.43 25.87 20.81 0.0
-2 0 11 300.39 24.25 17.72 0.0
-1 0 11 462.74 49.60 21.24 0.0
0 0 11 38.33 9.19 6.51 0.0
1 0 11 25.41 7.62 3.81 0.0
2 0 11 56.72 10.87 7.39 180.0
-8 1 11 5.64 3.55 2.09 0.0
-7 1 11 0.00 8.56 0.32 180.0
-6 1 11 41.66 22.01 8.10 0.0
-5 1 11 110.96 32.47 9.65 0.0
-4 1 11 163.53 37.66 14.77 180.0
-3 1 11 129.76 34.26 13.27 0.0
-2 1 11 237.86 15.94 15.32 0.0
-1 1 11 68.86 8.78 6.06 180.0
0 1 11 8.74 4.37 2.30 180.0
1 1 11 16.07 5.49 5.12 0.0
-8 2 11 103.44 11.93 9.29 0.0
-7 2 11 44.20 18.27 7.79 180.0
-6 2 11 36.58 18.27 5.94 180.0
-5 2 11 233.40 49.02 16.30 180.0
-4 2 11 598.01 74.05 25.54 0.0
-3 2 11 926.63 47.45 30.43 180.0
-2 2 11 444.38 33.29 17.39 180.0
-1 2 11 245.09 24.59 14.08 0.0
0 2 11 40.04 6.64 6.67 0.0
-7 3 11 4.48 3.25 1.36 0.0
-5 3 11 46.07 10.69 5.90 0.0
-4 3 11 32.80 9.08 5.14 180.0
-3 3 11 188.01 21.60 14.12 180.0
-2 3 11 124.34 17.78 11.27 0.0
-1 3 11 33.55 9.30 6.12 180.0
-5 4 11 20.58 8.33 1.94 0.0
-4 4 11 3.14 3.14 1.82 180.0
-3 4 11 6.50 4.60 3.27 180.0
-3 -8 12 0.00 8.18 0.74 180.0
-2 -8 12 2.84 5.53 2.40 180.0
0 -8 12 37.21 8.11 5.74 0.0
1 -8 12 17.97 5.87 3.42 0.0
-4 -7 12 6.12 4.67 1.47 0.0
-3 -7 12 10.68 9.12 0.75 0.0
-2 -7 12 14.38 14.31 4.54 180.0
-1 -7 12 11.88 4.86 3.68 180.0
0 -7 12 5.12 3.44 3.15 0.0
1 -7 12 0.00 2.88 0.45 180.0
2 -7 12 15.24 5.60 3.61 0.0
-5 -6 12 6.65 6.69 4.79 180.0
-4 -6 12 1.76 4.75 2.07 0.0
-3 -6 12 7.77 9.71 4.68 0.0
-2 -6 12 16.12 3.46 4.47 180.0
-1 -6 12 7.88 2.30 3.01 0.0
0 -6 12 406.08 27.50 18.94 180.0
1 -6 12 47.48 9.12 6.27 180.0
2 -6 12 10.65 4.93 3.99 0.0
-6 -5 12 48.95 21.04 5.62 0.0
-5 -5 12 0.00 18.61 1.61 0.0
-4 -5 12 185.09 35.38 16.46 180.0
-2 -5 12 283.99 24.44 16.87 0.0
-1 -5 12 5.83 3.38 2.41 0.0
0 -5 12 21.81 4.48 3.79 0.0
1 -5 12 16.17 6.05 3.64 0.0
2 -5 12 63.14 10.76 7.46 180.0
-7 -4 12 54.96 17.08 6.45 0.0
-6 -4 12 0.00 9.68 2.72 180.0
-5 -4 12 4.03 7.06 1.84 180.0
-4 -4 12 7.17 7.55 2.87 0.0
-3 -4 12 4.00 3.03 2.57 0.0
-2 -4 12 8.74 4.89 1.18 0.0
-1 -4 12 9.34 5.42 2.63 180.0
0 -4 12 87.76 13.41 8.06 180.0
1 -4 12 10.42 5.87 2.83 180.0
2 -4 12 8.52 5.08 3.33 180.0
-7 -3 12 25.55 15.17 1.27 180.0
-6 -3 12 74.61 25.63 7.76 0.0
-5 -3 12 0.00 8.71 1.57 180.0
-3 -3 12 11.28 4.71 2.97 180.0
-2 -3 12 20.29 6.91 4.32 180.0
-1 -3 12 4.18 2.02 1.89 0.0
0 -3 12 15.73 6.31 4.16 0.0
1 -3 12 56.19 10.91 6.81 0.0
2 -3 12 15.62 6.02 3.07 0.0
-7 -2 12 5.30 6.08 1.14 180.0
-6 -2 12 308.52 47.75 17.29 180.0
-4 -2 12 33.77 8.37 5.52 0.0
-3 -2 12 0.00 9.40 1.81 180.0
-2 -2 12 12.03 4.89 3.40 0.0
-1 -2 12 1.57 2.39 1.01 0.0
0 -2 12 143.95 17.64 12.03 0.0
1 -2 12 76.07 13.15 8.51 180.0
2 -2 12 52.30 10.01 5.60 0.0
-7 -1 12 19.88 15.77 3.55 0.0
-6 -1 12 303.25 54.74 14.29 0.0
-5 -1 12 37.18 7.25 6.56 180.0
-4 -1 12 6.26 4.27 2.20 180.0
-3 -1 12 95.05 12.76 9.36 0.0
-2 -1 12 750.76 38.82 26.37 180.0
-1 -1 12 26.97 7.88 5.09 0.0
0 -1 12 19.73 6.87 5.11 0.0
1 -1 12 7.43 4.30 1.15 0.0
-7 0 12 15.16 14.01 1.72 0.0
-6 0 12 81.07 27.42 9.94 180.0
-5 0 12 24.21 18.83 5.33 0.0
-4 0 12 114.96 31.35 11.34 0.0
-3 0 12 246.36 21.78 15.50 0.0
-2 0 12 556.01 48.48 22.14 180.0
-1 0 12 60.78 11.51 6.44 180.0
0 0 12 96.02 13.71 8.16 0.0
-7 1 12 82.91 27.20 10.17 180.0
-6 1 12 47.79 24.29 7.85 0.0
-5 1 12 115.41 34.75 10.18 180.0
-4 1 12 1578.05 117.66 39.73 180.0
-3 1 12 234.96 24.02 13.84 180.0
-2 1 12 732.60 33.51 24.49 0.0
-1 1 12 366.64 19.91 17.96 0.0
-6 2 12 13.60 7.70 4.32 180.0
-5 2 12 0.00 8.71 0.07 180.0
-4 2 12 20.73 6.91 1.25 180.0
-3 2 12 206.99 22.83 13.80 180.0
-2 2 12 29.55 9.83 5.14 180.0
-3 -6 13 6.61 4.41 1.52 0.0
-2 -6 13 7.62 3.89 1.64 180.0
-1 -6 13 31.01 9.12 5.40 0.0
0 -6 13 3.59 3.62 0.37 0.0
-5 -5 13 35.61 17.08 0.72 0.0
-3 -5 13 45.43 10.09 7.62 0.0
-2 -5 13 28.73 7.92 5.02 0.0
-1 -5 13 26.30 7.58 3.98 180.0
0 -5 13 13.23 6.02 3.17 180.0
-5 -4 13 76.92 22.16 8.35 180.0
-4 -4 13 0.07 2.09 0.29 180.0
-3 -4 13 1.20 3.77 1.17 180.0
-2 -4 13 12.67 5.90 3.42 180.0
-1 -4 13 82.72 13.30 9.63 0.0
0 -4 13 13.34 6.16 3.45 0.0
-5 -3 13 0.00 2.24 0.78 0.0
-4 -3 13 24.02 7.73 4.13 0.0
-3 -3 13 232.76 22.04 13.96 0.0
-2 -3 13 46.37 10.20 6.98 0.0
-1 -3 13 11.28 5.38 2.55 180.0
0 -3 13 0.00 3.44 1.41 180.0
-6 -2 13 8.28 4.55 2.41 0.0
-5 -2 13 107.60 24.73 9.94 0.0
-4 -2 13 26.75 6.92 4.09 180.0
-3 -2 13 87.46 14.24 8.70 180.0
-2 -2 13 68.93 12.18 6.89 180.0
-1 -2 13 37.31 9.19 4.24 180.0
0 -2 13 4.22 2.80 0.55 0.0
-6 -1 13 7.06 10.31 2.95 180.0
-5 -1 13 78.94 25.78 8.68 180.0
-4 -1 13 270.97 20.85 15.12 0.0
-3 -1 13 311.63 24.51 16.80 180.0
-2 -1 13 232.35 21.78 13.87 180.0
-1 -1 13 34.22 8.82 5.01 0.0
-5 0 13 567.52 71.66 22.44 0.0
-4 0 13 430.66 60.98 21.66 180.0
-3 0 13 5.70 3.08 2.83 0.0
-2 0 13 451.30 21.64 19.18 0.0
 
